# Supplementary material for: Evaluation of Protein Purification Techniques and Effects of Storage Duration on LC-MS/MS Analysis of Archived FFPE Human CRC Tissues
Source: Pathol Oncol Res. 2021 May 3;27:622855. doi: 10.3389/pore.2021.622855 (PMC8262168; doi:10.3389/pore.2021.622855)
Supplement: Supplementary file 5 [file Table6.XLSX]

## Sheet: Patient-1
	Main Accession	Description	Gene Name	Chromosome	MW [kDa]	Possible Coverage [%]	Coverage [%]	Spectrum Counting	Confidently Localized Modification Sites	# Confidently Localized Modification Sites	Ambiguously Localized Modification Sites	#Ambiguously Localized Modification Sites	Protein Inference	Secondary Accessions	Protein Group	#Validated Peptides	#Peptides	#Unique	#Validated Unique	#Unique to Group	#Validated Unique to Group	#Validated PSMs	#PSMs	Confidence [%]	Validation
1	P52209	6-phosphogluconate dehydrogenase, decarboxylating (6PGD_HUMAN)	PGD	1	53.106	85.51	15.32	44.4061			Deamidation of Q (Q387-{N383 Q387 N388})	Deamidation of Q (1)	Single Protein		P52209	5	8	8	5	8	5	6	10	99.73	Confident
2	O14558	Heat shock protein beta-6 (HSPB6_HUMAN)	HSPB6	19	17.125	75.63	31.87	193.08					Single Protein		O14558	3	3	3	3	3	3	5	5	99.73	Confident
3	P54819	Adenylate kinase 2, mitochondrial (KAD2_HUMAN)	AK2	1	26.4608	100	25.52	58.6512	Deamidation of N(N157)	Deamidation of N(1)			Single Protein		P54819	4	5	4	3	4	3	4	6	99.73	Confident
4	Q9Y5Z4	Heme-binding protein 2 (HEBP2_HUMAN)	HEBP2	6	22.8612	76.59	3.9	44.6421					Single Protein		Q9Y5Z4	1	2	2	1	2	1	1	2	99.73	Doubtful
5	Q92530	Proteasome inhibitor PI31 subunit (PSMF1_HUMAN)	PSMF1	20	29.798	62.36	4.43	35.2202					Single Protein		Q92530	1	1	1	1	1	1	1	1	99.73	Doubtful
6	Q9UL25	Ras-related protein Rab-21 (RAB21_HUMAN)	RAB21	12	24.3323	100	11.11	46.7254					Single Protein		Q9UL25	2	3	3	2	3	2	2	3	87.0618	Confident
7	Q13724	Mannosyl-oligosaccharide glucosidase (MOGS_HUMAN)	MOGS	2	91.8606	74.79	1.43	9.87157					Single Protein		Q13724	1	2	2	1	2	1	1	2	99.73	Doubtful
8	Q8WXF1	Paraspeckle component 1 (PSPC1_HUMAN)	PSPC1	13	58.7062	71.89	6.88	31.649					Single Protein		Q8WXF1	3	4	4	3	4	3	3	4	99.73	Confident
9	Q92522	Histone H1x (H1X_HUMAN)	H1FX	3	22.4735	100	17.37	60.3263					Single Protein		Q92522	3	5	5	3	5	3	3	5	99.73	Confident
10	P41567	Eukaryotic translation initiation factor 1 (EIF1_HUMAN)	EIF1	17	12.7246	100	15.04	62.0249					Single Protein		P41567	1	1	1	1	1	1	1	1	99.73	Doubtful
11	P68104	Elongation factor 1-alpha 1 (EF1A1_HUMAN)	EEF1A1	6	50.1091	65.8	21.86	60.1156	Deamidation of N(N284); Oxidation of M(M276)	Deamidation of N(1); Oxidation of M(1)			Related Proteins	Q5VTE0	P68104, Q5VTE0	9	11	0	0	11	9	13	17	99.73	Confident
12	P40227	T-complex protein 1 subunit zeta (TCPZ_HUMAN)	CCT6A	7	57.9876	86.44	11.86	31.812					Single Protein		P40227	4	5	5	4	5	4	4	5	99.73	Confident
13	Q9UL46	Proteasome activator complex subunit 2 (PSME2_HUMAN)	PSME2	14	27.3843	100	16.32	75.7578					Single Protein		Q9UL46	4	5	5	4	5	4	5	6	99.73	Confident
14	Q9H4M9	EH domain-containing protein 1 (EHD1_HUMAN)	EHD1	11	60.5887	77.15	2.81	14.9442					Single Protein		Q9H4M9	1	4	3	1	3	1	1	4	99.73	Doubtful
15	Q9BTV4	Transmembrane protein 43 (TMM43_HUMAN)	TMEM43	3	44.8472	75.5	2.5	19.5777					Single Protein		Q9BTV4	1	2	2	1	2	1	1	2	99.73	Doubtful
16	Q8WWY3	U4/U6 small nuclear ribonucleoprotein Prp31 (PRP31_HUMAN)	PRPF31	CHR_HSCHR19LRC_COX1_CTG3_1	55.4214	76.95	3.01	18.2521					Single Protein		Q8WWY3	1	1	1	1	1	1	1	1	99.73	Doubtful
17	Q9Y678	Coatomer subunit gamma-1 (COPG1_HUMAN)	COPG1	3	97.6555	87.99	5.26	16.1223					Single Protein		Q9Y678	3	7	7	3	7	3	3	7	99.73	Confident
18	Q9UKM9	RNA-binding protein Raly (RALY_HUMAN)	RALY	20	32.4436	73.53	17.32	62.5135	Deamidation of Q(Q83)	Deamidation of Q(1)			Single Protein		Q9UKM9	5	8	8	5	8	5	5	9	99.73	Confident
19	Q8WX93	Palladin (PALLD_HUMAN)	PALLD	4	150.47	69.41	1.23	10.3375					Single Protein		Q8WX93	2	5	5	2	5	2	2	5	87.0701	Confident
20	O95757	Heat shock 70 kDa protein 4L (HS74L_HUMAN)	HSPA4L	4	94.4525	100	1.67	2.78459					Related Proteins	Q92598	O95757, Q92598	1	1	0	0	0	0	1	1	99.73	Doubtful
21	Q9Y696	Chloride intracellular channel protein 4 (CLIC4_HUMAN)	CLIC4	1	28.7537	100	14.23	50.7885	Deamidation of N(N81)	Deamidation of N(1)			Single Protein		Q9Y696	3	4	4	3	4	3	3	4	87.1236	Confident
22	Q96A08	Histone H2B type 1-A (H2B1A_HUMAN)	HIST1H2BA	6	14.1587	100	32.28	150.386	Deamidation of Q(Q49)	Deamidation of Q(1)			Single Protein		Q96A08	7	10	3	2	3	2	8	13	99.73	Confident
23	P61981	14-3-3 protein gamma (1433G_HUMAN)	YWHAG	7	28.2849	100	17	56.529	Deamidation of N(N39)	Deamidation of N(1)			Single Protein		P61981	5	9	5	3	5	3	5	9	99.73	Confident
24	P30837	Aldehyde dehydrogenase X, mitochondrial (AL1B1_HUMAN)	ALDH1B1	9	57.1702	69.44	19.73	65.2564	Deamidation of N(N58)	Deamidation of N(1)			Single Protein		P30837	12	13	13	12	13	12	13	14	99.73	Confident
25	Q9Y639	Neuroplastin (NPTN_HUMAN)	NPTN	15	44.3595	60.8	2.51	21.4994					Single Protein		Q9Y639	1	1	1	1	1	1	1	1	99.73	Doubtful
26	P60660	Myosin light polypeptide 6 (MYL6_HUMAN)	MYL6	12	16.9191	82.12	42.38	205.446	Deamidation of N(N101); Oxidation of M(M73)	Deamidation of N(1); Oxidation of M(1)			Single Protein		P60660	9	11	11	9	11	9	15	18	99.73	Confident
27	Q9H4G4	Golgi-associated plant pathogenesis-related protein 1 (GAPR1_HUMAN)	GLIPR2	9	17.2075	100	8.44	45.5118					Single Protein		Q9H4G4	1	2	2	1	2	1	1	2	99.73	Doubtful
28	Q9Y646	Carboxypeptidase Q (CBPQ_HUMAN)	CPQ	8	51.8545	69.07	2.33	19.7431					Single Protein		Q9Y646	1	2	2	1	2	1	1	2	99.73	Doubtful
29	P17844	Probable ATP-dependent RNA helicase DDX5 (DDX5_HUMAN)	DDX5	17	69.1047	75.73	8.47	26.9227					Single Protein		P17844	5	8	3	2	3	2	5	8	99.73	Confident
30	P17858	ATP-dependent 6-phosphofructokinase, liver type (PFKAL_HUMAN)	PFKL	21	84.9642	73.08	9.1	28.1836					Single Protein		P17858	4	8	7	3	7	3	5	9	99.73	Confident
31	Q6NZI2	Caveolae-associated protein 1 (CAVN1_HUMAN)	CAVIN1	17	43.4498	79.49	11.79	41.45					Single Protein		Q6NZI2	3	3	3	3	3	3	3	3	99.73	Confident
32	P48960	CD97 antigen (CD97_HUMAN)	CD97		91.8091	57.49	2.4	10.7994					Single Protein		P48960	1	2	2	1	2	1	1	2	99.73	Doubtful
33	P09382	Galectin-1 (LEG1_HUMAN)	LGALS1	22	14.7062	100	19.26	95.1814					Single Protein		P09382	3	6	6	3	6	3	3	6	99.73	Confident
34	P35637	RNA-binding protein FUS (FUS_HUMAN)	FUS	16	53.3938	53.61	9.32	47.6367					Single Protein		P35637	4	4	2	2	4	4	4	5	99.73	Confident
35	P61960	Ubiquitin-fold modifier 1 (UFM1_HUMAN)	UFM1	13	9.11187	67.06	17.65	82.4566					Single Protein		P61960	1	2	2	1	2	1	1	2	99.73	Doubtful
36	P22314	Ubiquitin-like modifier-activating enzyme 1 (UBA1_HUMAN)	UBA1	X	117.774	78.26	19.75	25.8915	Deamidation of N(N44)	Deamidation of N(1)	Deamidation of Q (Q108-{Q104 Q108 Q115})	Deamidation of Q (1)	Single Protein		P22314	13	16	16	13	16	13	14	18	99.73	Confident
37	P36957	Dihydrolipoyllysine-residue succinyltransferase component of 2-oxoglutarate dehydrogenase complex, mitochondrial (ODO2_HUMAN)	DLST	14	48.7245	76.82	1.77	20.1403					Single Protein		P36957	1	4	4	1	4	1	1	4	86.5999	Doubtful
38	P36952	Serpin B5 (SPB5_HUMAN)	SERPINB5	18	42.0734	100	9.6	28.0353	Deamidation of Q(Q343)	Deamidation of Q(1)			Single Protein		P36952	2	3	3	2	3	2	2	3	99.73	Doubtful
39	P11678	Eosinophil peroxidase (PERE_HUMAN)	EPX	17	80.9891	91.19	8.81	25.0438					Single Protein		P11678	6	11	8	5	8	5	6	12	99.73	Confident
40	P36955	Pigment epithelium-derived factor (PEDF_HUMAN)	SERPINF1	CHR_HSCHR17_1_CTG2	46.2833	72.01	8.85	59.9949					Single Protein		P36955	3	5	5	3	5	3	4	6	99.73	Confident
41	Q9Y6R7	IgGFc-binding protein (FCGBP_HUMAN)	FCGBP	CHR_HG2021_PATCH	571.639	44.7	4.46	5.28454	Deamidation of N(N1757, N2958, N4159)	Deamidation of N(3)	Deamidation of N (N1344-{N1344 Q1346}, N2545-{N2545 Q2547}, N3746-{N3746 Q3748})	Deamidation of N (3)	Single Protein		Q9Y6R7	10	14	14	10	14	10	11	15	99.73	Confident
42	Q9BUL8	Programmed cell death protein 10 (PDC10_HUMAN)	PDCD10	3	24.6858	100	4.72	33.0604					Single Protein		Q9BUL8	1	2	2	1	2	1	1	2	99.73	Doubtful
43	P61978	Heterogeneous nuclear ribonucleoprotein K (HNRPK_HUMAN)	HNRNPK	9	50.9444	82.51	37.58	74.5115	Deamidation of N(N446); Oxidation of M(M42)	Deamidation of N(1); Oxidation of M(1)	Deamidation of N (N453-{Q452 N453})	Deamidation of N (1)	Single Protein		P61978	15	17	17	15	17	15	19	21	99.73	Confident
44	Q96RQ9	L-amino-acid oxidase (OXLA_HUMAN)	IL4I1	19	62.8417	80.25	4.23	38.51					Single Protein		Q96RQ9	2	2	2	2	2	2	3	3	99.73	Confident
45	P01871	Immunoglobulin heavy constant mu (IGHM_HUMAN)	IGHM	14	49.4086	76.6	3.31	20.1983					Related Proteins	P0DOX6	P01871, P0DOX6	1	2	2	1	2	1	1	3	99.73	Doubtful
46	P22392	Nucleoside diphosphate kinase B (NDKB_HUMAN)	NME2	17	17.2869	100	42.11	90.7973	Deamidation of N(N95); Oxidation of M(M90)	Deamidation of N(1); Oxidation of M(1)			Single Protein		P22392	7	8	3	3	3	3	8	11	99.73	Confident
47	Q9ULC5	Long-chain-fatty-acid--CoA ligase 5 (ACSL5_HUMAN)	ACSL5	10	75.9422	78.48	2.2	13.0761					Single Protein		Q9ULC5	1	3	3	1	3	1	1	3	99.73	Doubtful
48	Q86Y82	Syntaxin-12 (STX12_HUMAN)	STX12	1	31.6223	77.17	6.16	28.962					Single Protein		Q86Y82	1	2	2	1	2	1	1	2	86.4966	Doubtful
49	P11940	Polyadenylate-binding protein 1 (PABP1_HUMAN)	PABPC1	8	70.6259	78.3	4.4	5.77765			Deamidation of N (N58-{N58 Q60 Q61})	Deamidation of N (1)	Related Proteins	Q13310	P11940, Q13310	2	2	0	0	0	0	2	2	99.73	Confident
50	Q9BUR5	MICOS complex subunit MIC26 (MIC26_HUMAN)	APOO	X	22.2705	84.85	5.56	35.398					Single Protein		Q9BUR5	1	1	1	1	1	1	1	1	85.7934	Doubtful
51	Q9Y6N5	Sulfide:quinone oxidoreductase, mitochondrial (SQOR_HUMAN)	SQOR	15	49.9289	92.22	13.78	29.5552					Single Protein		Q9Y6N5	4	8	8	4	8	4	3	8	99.73	Confident
52	Q9NY33	Dipeptidyl peptidase 3 (DPP3_HUMAN)	DPP3	11	82.5378	82.5	7.19	16.5302	Deamidation of Q(Q685)	Deamidation of Q(1)			Single Protein		Q9NY33	3	5	5	3	5	3	2	5	99.73	Confident
53	O75531	Barrier-to-autointegration factor (BAF_HUMAN)	BANF1	11	10.052	100	40.45	118.126	Oxidation of M(M15)	Oxidation of M(1)			Single Protein		O75531	2	2	2	2	2	2	2	2	99.73	Confident
54	Q9BUF5	Tubulin beta-6 chain (TBB6_HUMAN)	TUBB6	18	49.825	65.7	18.83	54.8583	Deamidation of N(N226); Oxidation of M(M233, M257, M267)	Deamidation of N(1); Oxidation of M(3)			Single Protein		Q9BUF5	10	13	4	3	4	3	13	16	99.73	Confident
55	Q96AB3	Isochorismatase domain-containing protein 2 (ISOC2_HUMAN)	ISOC2	19	22.3228	83.9	7.32	40.7489					Single Protein		Q96AB3	1	1	1	1	1	1	1	1	99.73	Doubtful
56	Q9ULA0	Aspartyl aminopeptidase (DNPEP_HUMAN)	DNPEP	2	52.3949	68.63	3.16	17.0531					Single Protein		Q9ULA0	1	3	3	1	3	1	1	3	99.73	Doubtful
57	Q07960	Rho GTPase-activating protein 1 (RHG01_HUMAN)	ARHGAP1	11	50.4042	85.88	3.19	17.2207					Single Protein		Q07960	1	2	2	1	2	1	1	2	99.73	Doubtful
58	Q07954	Prolow-density lipoprotein receptor-related protein 1 (LRP1_HUMAN)	LRP1	12	504.276	79.45	0.92	1.50185			Deamidation of Q (Q4217-{Q4217 Q4223})	Deamidation of Q (1)	Single Protein		Q07954	3	5	5	3	5	3	2	5	87.0679	Confident
59	Q07955	Serine/arginine-rich splicing factor 1 (SRSF1_HUMAN)	SRSF1	17	27.7278	100	21.77	55.1096					Single Protein		Q07955	5	7	7	5	7	5	4	7	99.73	Confident
60	O95994	Anterior gradient protein 2 homolog (AGR2_HUMAN)	AGR2	7	19.9666	100	9.71	40.0504					Single Protein		O95994	1	1	1	1	1	1	1	1	99.73	Doubtful
61	P04433	Immunoglobulin kappa variable 3-11 (KV311_HUMAN)	IGKV3-11	CHR_HG2290_PATCH	12.5673	41.74	7.83	89.8566					Related Proteins	A0A0A0MRZ8	A0A0A0MRZ8, P04433	1	1	1	1	1	1	1	1	99.73	Doubtful
62	P35613	Basigin (BASI_HUMAN)	BSG	19	42.1741	57.4	2.34	28.1478					Single Protein		P35613	1	2	2	1	2	1	1	2	99.73	Doubtful
63	Q9Y6C2	EMILIN-1 (EMIL1_HUMAN)	EMILIN1	2	106.629	58.96	14.17	25.3158					Single Protein		Q9Y6C2	9	15	15	9	15	9	8	15	99.73	Confident
64	P01860	Immunoglobulin heavy constant gamma 3 (IGHG3_HUMAN)	IGHG3	CHR_HSCHR14_3_CTG1	41.2604	72.94	4.24	84.9553					Related Proteins	P01859	P01859, P01860	2	2	1	1	1	1	6	7	99.73	Confident
65	Q96AG4	Leucine-rich repeat-containing protein 59 (LRC59_HUMAN)	LRRC59	17	34.9089	100	7.49	22.83					Single Protein		Q96AG4	2	3	3	2	3	2	1	3	99.73	Doubtful
66	Q9Y6C9	Mitochondrial carrier homolog 2 (MTCH2_HUMAN)	MTCH2	11	33.3089	70.63	8.25	81.8787					Single Protein		Q9Y6C9	2	2	2	2	2	2	3	3	99.73	Confident
67	P35606	Coatomer subunit beta' (COPB2_HUMAN)	COPB2	3	102.422	81.9	3.31	12.5945					Single Protein		P35606	3	7	7	3	7	3	2	7	99.73	Confident
68	P40199	Carcinoembryonic antigen-related cell adhesion molecule 6 (CEAM6_HUMAN)	CEACAM6	19	37.1717	45.93	17.44	66.4793					Single Protein		P40199	3	3	3	3	3	3	4	5	99.73	Confident
69	Q9BUJ2	Heterogeneous nuclear ribonucleoprotein U-like protein 1 (HNRL1_HUMAN)	HNRNPUL1	19	95.6793	71.14	3.97	16.4526					Single Protein		Q9BUJ2	2	4	4	2	4	2	2	4	99.73	Confident
70	P12956	X-ray repair cross-complementing protein 6 (XRCC6_HUMAN)	XRCC6	22	69.7991	85.55	26.11	36.5859	Deamidation of N(N405)	Deamidation of N(1)			Single Protein		P12956	10	13	13	10	13	10	11	16	99.73	Confident
71	P12955	Xaa-Pro dipeptidase (PEPD_HUMAN)	PEPD	19	54.5129	65.31	1.83	17.1785					Single Protein		P12955	1	2	2	1	2	1	1	2	99.73	Doubtful
72	Q96AE4	Far upstream element-binding protein 1 (FUBP1_HUMAN)	FUBP1	1	67.5185	69.41	6.83	25.8219					Single Protein		Q96AE4	3	4	3	2	4	3	3	4	99.73	Confident
73	Q92598	Heat shock protein 105 kDa (HS105_HUMAN)	HSPH1	13	96.8037	88.58	3.38	11.104					Single Protein		Q92598	2	3	0	0	0	0	2	3	86.4764	Confident
74	Q92597	Protein NDRG1 (NDRG1_HUMAN)	NDRG1	8	42.8077	57.61	4.06	30.8758					Single Protein		Q92597	1	2	2	1	2	1	1	2	99.73	Doubtful
75	P10301	Ras-related protein R-Ras (RRAS_HUMAN)	RRAS	19	23.4659	100	5.5	32.1505					Single Protein		P10301	1	3	3	1	3	1	1	3	99.73	Doubtful
76	Q9BUH6	Protein PAXX (PAXX_HUMAN)	PAXX		21.626	86.76	8.82	34.3569					Single Protein		Q9BUH6	1	1	1	1	1	1	1	1	99.73	Doubtful
77	P04908	Histone H2A type 1-B/E (H2A1B_HUMAN)	HIST1H2AB	6	14.1269	77.69	43.85	83.8661	Deamidation of N(N69); Deamidation of Q(Q25)	Deamidation of N(1); Deamidation of Q(1)	Deamidation of Q (Q113-{Q105 N111 Q113})	Deamidation of Q (1)	Related Proteins	P0C0S8, P16104, P20671, Q7L7L0, Q8IUE6, Q93077, Q96KK5, Q99878, Q9BTM1	P04908, P0C0S8, P16104, P20671, Q7L7L0, Q8IUE6, Q93077, Q96KK5, Q99878, Q9BTM1	6	7	0	0	0	0	8	11	99.73	Confident
78	P09327	Villin-1 (VILI_HUMAN)	VIL1	2	92.6367	79.32	12.45	28.5344					Single Protein		P09327	7	11	11	7	11	7	8	12	99.73	Confident
79	Q7KZF4	Staphylococcal nuclease domain-containing protein 1 (SND1_HUMAN)	SND1	7	101.934	90	12.64	22.4634	Deamidation of Q(Q572)	Deamidation of Q(1)	Deamidation of N (N119-{N119 N122})	Deamidation of N (1)	Single Protein		Q7KZF4	8	13	13	8	13	8	8	13	99.73	Confident
80	P27348	14-3-3 protein theta (1433T_HUMAN)	YWHAQ	2	27.7468	100	24.49	50.6837	Oxidation of M(M160)	Oxidation of M(1)			Single Protein		P27348	6	8	3	2	3	2	6	8	99.73	Confident
81	Q13748	Tubulin alpha-3C/D chain (TBA3C_HUMAN)	TUBA3C	13	49.9276	73.78	23.56	23.9798	Deamidation of N(N50)	Deamidation of N(1)			Related Proteins	Q6PEY2, Q71U36	Q13748, Q6PEY2, Q71U36	8	10	0	0	0	0	10	14	99.73	Confident
82	P02042	Hemoglobin subunit delta (HBD_HUMAN)	HBD	11	16.0453	100	45.58	159.384	Deamidation of N(N140); Oxidation of M(M56)	Deamidation of N(1); Oxidation of M(1)			Single Protein		P02042	8	10	2	2	2	2	15	19	99.73	Confident
83	Q52LJ0	Protein FAM98B (FA98B_HUMAN)	FAM98B	15	37.167	90.3	7.58	35.2793					Single Protein		Q52LJ0	2	3	2	2	3	2	2	4	99.73	Confident
84	P40306	Proteasome subunit beta type-10 (PSB10_HUMAN)	PSMB10	16	28.9181	61.54	11.36	62.5787					Single Protein		P40306	2	3	3	2	3	2	2	3	99.73	Confident
85	Q9UJU6	Drebrin-like protein (DBNL_HUMAN)	DBNL	7	48.1776	76.51	9.77	39.0562					Single Protein		Q9UJU6	3	5	5	3	5	3	3	5	99.73	Confident
86	P28676	Grancalcin (GRAN_HUMAN)	GCA	2	23.9945	65.9	5.07	49.0127					Single Protein		P28676	1	1	1	1	1	1	1	1	99.73	Doubtful
87	Q9H3G5	Probable serine carboxypeptidase CPVL (CPVL_HUMAN)	CPVL	7	54.1291	67.44	2.73	20.1403					Single Protein		Q9H3G5	1	1	1	1	1	1	1	2	99.73	Doubtful
88	P53621	Coatomer subunit alpha (COPA_HUMAN)	COPA	1	138.258	85.54	1.23	6.34856					Single Protein		P53621	1	5	5	1	5	1	1	5	99.73	Doubtful
89	P26038	Moesin (MOES_HUMAN)	MSN	X	67.7778	94.63	16.29	39.7936					Single Protein		P26038	10	14	8	6	9	6	11	16	99.73	Confident
90	P04632	Calpain small subunit 1 (CPNS1_HUMAN)	CAPNS1	19	28.2977	69.78	17.91	75.3636	Deamidation of Q(Q75)	Deamidation of Q(1)			Single Protein		P04632	3	4	4	3	4	3	4	5	99.73	Confident
91	P16615	Sarcoplasmic/endoplasmic reticulum calcium ATPase 2 (AT2A2_HUMAN)	ATP2A2	12	114.683	65.55	3.74	14.0298					Single Protein		P16615	3	5	3	1	5	3	3	5	99.73	Confident
92	Q02978	Mitochondrial 2-oxoglutarate/malate carrier protein (M2OM_HUMAN)	SLC25A11	17	34.0399	87.9	14.97	52.9047					Single Protein		Q02978	4	5	5	4	5	4	4	5	99.73	Confident
93	O43169	Cytochrome b5 type B (CYB5B_HUMAN)	CYB5B	16	16.322	76.71	8.22	62.5787					Single Protein		O43169	1	2	2	1	2	1	1	3	99.73	Doubtful
94	Q9HDC9	Adipocyte plasma membrane-associated protein (APMAP_HUMAN)	APMAP	20	46.4509	66.35	17.31	43.981					Single Protein		Q9HDC9	4	8	8	4	8	4	4	8	99.73	Confident
95	O43143	Pre-mRNA-splicing factor ATP-dependent RNA helicase DHX15 (DHX15_HUMAN)	DHX15	4	90.8752	74.34	4.53	18.9521					Single Protein		O43143	3	5	5	3	5	3	3	5	99.73	Confident
96	P54920	Alpha-soluble NSF attachment protein (SNAA_HUMAN)	NAPA	19	33.2113	100	6.78	35.638					Single Protein		P54920	2	2	2	2	2	2	2	2	99.73	Confident
97	P17931	Galectin-3 (LEG3_HUMAN)	LGALS3	14	26.1361	48.8	21.2	219.265	Oxidation of M(M130)	Oxidation of M(1)			Single Protein		P17931	5	7	7	5	7	5	8	11	99.73	Confident
98	P17987	T-complex protein 1 subunit alpha (TCPA_HUMAN)	TCP1	6	60.3056	89.03	15.47	30.658					Single Protein		P17987	5	8	8	5	8	5	5	8	99.73	Confident
99	Q9NVS9	Pyridoxine-5'-phosphate oxidase (PNPO_HUMAN)	PNPO	17	29.9688	89.27	5.75	26.8537					Single Protein		Q9NVS9	1	1	1	1	1	1	1	1	99.73	Doubtful
100	P29966	Myristoylated alanine-rich C-kinase substrate (MARCS_HUMAN)	MARCKS	6	31.5359	51.81	5.72	40.7489					Single Protein		P29966	1	2	2	1	2	1	1	2	99.73	Doubtful
101	P15311	Ezrin (EZRI_HUMAN)	EZR	6	69.3697	91.64	11.6	28.3855					Single Protein		P15311	7	13	7	2	8	3	8	14	99.73	Confident
102	P05997	Collagen alpha-2(V) chain (CO5A2_HUMAN)	COL5A2	2	144.821	69.51	1.33	5.76857	Oxidation of M(M211)	Oxidation of M(1)			Single Protein		P05997	1	2	2	1	2	1	1	2	99.73	Doubtful
103	P17980	26S proteasome regulatory subunit 6A (PRS6A_HUMAN)	PSMC3	11	49.1725	92.48	9.11	31.649					Single Protein		P17980	3	3	3	3	3	3	3	3	99.73	Confident
104	Q9Y5M8	Signal recognition particle receptor subunit beta (SRPRB_HUMAN)	SRPRB	3	29.6838	89.67	5.9	25.8628					Single Protein		Q9Y5M8	1	1	1	1	1	1	1	1	99.73	Doubtful
105	P41091	Eukaryotic translation initiation factor 2 subunit 3 (IF2G_HUMAN)	EIF2S3	X	51.0772	77.12	3.39	16.7275					Related Proteins	Q2VIR3	P41091, Q2VIR3	1	2	2	1	2	1	1	3	99.73	Doubtful
106	P09493	Tropomyosin alpha-1 chain (TPM1_HUMAN)	TPM1	15	32.6887	100	23.94	58.7385					Single Protein		P09493	8	9	5	5	5	5	9	12	99.73	Confident
107	P09497	Clathrin light chain B (CLCB_HUMAN)	CLTB	5	25.1751	58.95	3.93	51.9171					Single Protein		P09497	1	1	1	1	1	1	1	1	99.73	Doubtful
108	Q96QK1	Vacuolar protein sorting-associated protein 35 (VPS35_HUMAN)	VPS35	16	91.6489	79.52	3.77	15.857					Single Protein		Q96QK1	2	4	4	2	4	2	2	4	99.73	Confident
109	P47755	F-actin-capping protein subunit alpha-2 (CAZA2_HUMAN)	CAPZA2	7	32.9286	100	17.83	49.8296					Single Protein		P47755	4	4	3	3	3	3	4	4	99.73	Confident
110	P47756	F-actin-capping protein subunit beta (CAPZB_HUMAN)	CAPZB	1	31.3308	90.25	10.11	50.6052					Single Protein		P47756	2	4	4	2	4	2	3	5	99.73	Confident
111	P35754	Glutaredoxin-1 (GLRX1_HUMAN)	GLRX	5	11.7682	72.64	11.32	66.1209					Single Protein		P35754	1	1	1	1	1	1	1	2	99.73	Doubtful
112	P35749	Myosin-11 (MYH11_HUMAN)	MYH11	CHR_HSCHR16_1_CTG1	227.199	93.56	1.52	4.55858					Single Protein		P35749	2	9	6	1	6	1	2	10	99.73	Confident
113	Q9Y5J9	Mitochondrial import inner membrane translocase subunit Tim8 B (TIM8B_HUMAN)	TIMM8B	11	9.33754	100	13.25	84.4435					Single Protein		Q9Y5J9	1	1	1	1	1	1	1	1	99.73	Doubtful
114	Q99959	Plakophilin-2 (PKP2_HUMAN)	PKP2	12	97.3548	84.68	1.25	9.04363					Single Protein		Q99959	1	3	3	1	3	1	1	3	99.73	Doubtful
115	Q00341	Vigilin (VIGLN_HUMAN)	HDLBP	2	141.368	92.9	3.79	10.9079	Deamidation of Q(Q1126)	Deamidation of Q(1)			Single Protein		Q00341	3	6	6	3	6	3	3	6	99.73	Doubtful
116	Q9Y5L4	Mitochondrial import inner membrane translocase subunit Tim13 (TIM13_HUMAN)	TIMM13	19	10.493	100	26.32	110.665					Single Protein		Q9Y5L4	2	2	2	2	2	2	2	2	99.73	Confident
117	P33121	Long-chain-fatty-acid--CoA ligase 1 (ACSL1_HUMAN)	ACSL1	4	77.8929	74.93	3.01	6.70059					Single Protein		P33121	2	2	2	2	2	2	1	2	99.73	Doubtful
118	Q00325	Phosphate carrier protein, mitochondrial (MPCP_HUMAN)	SLC25A3	12	40.0687	81.77	10.22	39.7817	Deamidation of N(N105)	Deamidation of N(1)			Single Protein		Q00325	3	5	5	3	5	3	3	5	99.73	Confident
119	Q13630	GDP-L-fucose synthase (FCL_HUMAN)	TSTA3	CHR_HSCHR8_3_CTG7	35.87	87.85	11.84	45.5656					Single Protein		Q13630	3	4	4	3	4	3	3	4	99.73	Confident
120	P52272	Heterogeneous nuclear ribonucleoprotein M (HNRPM_HUMAN)	HNRNPM	19	77.4643	84.66	30.82	41.1765	Deamidation of N(N31); Oxidation of M(M596)	Deamidation of N(1); Oxidation of M(1)			Single Protein		P52272	16	24	24	16	24	16	17	25	99.73	Confident
121	Q14974	Importin subunit beta-1 (IMB1_HUMAN)	KPNB1	17	97.108	65.07	3.2	17.5806					Single Protein		Q14974	2	7	7	2	7	2	2	7	99.73	Confident
122	P09417	Dihydropteridine reductase (DHPR_HUMAN)	QDPR	4	25.773	88.93	6.97	28.7246					Single Protein		P09417	1	2	2	1	2	1	1	2	99.73	Doubtful
123	P52298	Nuclear cap-binding protein subunit 2 (NCBP2_HUMAN)	NCBP2	3	17.9898	100	7.05	44.9283					Single Protein		P52298	1	1	1	1	1	1	1	1	99.73	Doubtful
124	O94760	N(G),N(G)-dimethylarginine dimethylaminohydrolase 1 (DDAH1_HUMAN)	DDAH1	1	31.1019	85.61	3.86	28.7246					Single Protein		O94760	1	3	2	1	2	1	1	3	85.5834	Doubtful
125	P40261	Nicotinamide N-methyltransferase (NNMT_HUMAN)	NNMT	11	29.5551	73.48	3.79	72.2558					Single Protein		P40261	1	4	4	1	4	1	2	5	99.73	Doubtful
126	Q7Z3Z3	Piwi-like protein 3 (PIWL3_HUMAN)	PIWIL3	22	101.026	84.47	2.72	9.4078			Deamidation of Q (Q687-{N674 Q683 Q687})	Deamidation of Q (1)	Single Protein		Q7Z3Z3	1	2	2	1	2	1	1	2	99.73	Doubtful
127	P08123	Collagen alpha-2(I) chain (CO1A2_HUMAN)	COL1A2	7	129.235	77.16	3.81	11.5864					Single Protein		P08123	5	10	10	5	10	5	4	13	99.73	Confident
128	Q92499	ATP-dependent RNA helicase DDX1 (DDX1_HUMAN)	DDX1	2	82.3798	88.51	8.51	11.5922	Deamidation of N(N338); Deamidation of Q(Q153)	Deamidation of N(1); Deamidation of Q(1)			Single Protein		Q92499	4	5	5	4	5	4	3	5	99.73	Confident
129	O75629	Protein CREG1 (CREG1_HUMAN)	CREG1	1	24.0593	75	9.55	42.4777					Single Protein		O75629	1	1	1	1	1	1	1	1	99.73	Doubtful
130	Q07812	Apoptosis regulator BAX (BAX_HUMAN)	BAX	19	21.1708	78.13	6.77	46.7254					Single Protein		Q07812	1	2	2	1	2	1	1	2	99.73	Doubtful
131	P08133	Annexin A6 (ANXA6_HUMAN)	ANXA6	5	75.8256	95.39	25.71	36.2256	Deamidation of N(N515)	Deamidation of N(1)			Single Protein		P08133	15	17	17	15	17	15	15	17	99.73	Confident
132	P09467	Fructose-1,6-bisphosphatase 1 (F16P1_HUMAN)	FBP1	9	36.8188	79.59	19.53	60.9633					Single Protein		P09467	4	5	5	4	5	4	5	6	99.73	Confident
133	P09429	High mobility group protein B1 (HMGB1_HUMAN)	HMGB1	13	24.8782	85.58	21.86	43.4655					Single Protein		P09429	4	6	6	4	6	4	4	9	99.73	Confident
134	P10412	Histone H1.4 (H14_HUMAN)	HIST1H1E	6	21.852	100	27.85	53.384			Deamidation of N (N76-{N76 N77})	Deamidation of N (1)	Single Protein		P10412	7	8	2	1	2	1	9	12	99.73	Confident
135	O75608	Acyl-protein thioesterase 1 (LYPA1_HUMAN)	LYPLA1	8	24.6535	82.61	5.65	36.8885					Single Protein		O75608	1	1	1	1	1	1	1	1	99.73	Doubtful
136	P53597	Succinate--CoA ligase [ADP/GDP-forming] subunit alpha, mitochondrial (SUCA_HUMAN)	SUCLG1	2	36.2268	66.47	17.34	25.3943					Single Protein		P53597	3	5	5	3	5	3	2	6	99.73	Doubtful
137	Q9UJZ1	Stomatin-like protein 2, mitochondrial (STML2_HUMAN)	STOML2	9	38.5102	75.56	12.92	36.0941					Single Protein		Q9UJZ1	3	6	6	3	6	3	3	6	99.73	Confident
138	Q9Y3Z3	Deoxynucleoside triphosphate triphosphohydrolase SAMHD1 (SAMH1_HUMAN)	SAMHD1	20	72.1548	93.77	3.83	11.9401					Single Protein		Q9Y3Z3	2	5	5	2	5	2	1	5	99.73	Doubtful
139	P28331	NADH-ubiquinone oxidoreductase 75 kDa subunit, mitochondrial (NDUS1_HUMAN)	NDUFS1	CHR_HSCHR2_6_CTG7_2	79.4165	81.57	6.19	20.6252					Single Protein		P28331	3	4	4	3	4	3	3	4	99.73	Confident
140	P55957	BH3-interacting domain death agonist (BID_HUMAN)	BID	22	21.981	85.64	6.67	35.9426					Single Protein		P55957	1	2	2	1	2	1	1	2	99.73	Doubtful
141	P67936	Tropomyosin alpha-4 chain (TPM4_HUMAN)	TPM4	19	28.5045	100	25	83.114					Single Protein		P67936	8	10	7	6	7	6	9	13	99.73	Confident
142	P30626	Sorcin (SORCN_HUMAN)	SRI	7	21.6624	72.22	14.65	89.8566					Single Protein		P30626	3	3	3	3	3	3	3	3	99.73	Confident
143	P31942	Heterogeneous nuclear ribonucleoprotein H3 (HNRH3_HUMAN)	HNRNPH3	10	36.9031	91.04	8.96	66.7506					Single Protein		P31942	2	6	6	2	6	2	4	8	99.73	Confident
144	Q9NVA2	Septin-11 (SEP11_HUMAN)	SEPT11	4	49.3672	89.51	4.43	25.553					Single Protein		Q9NVA2	2	4	3	1	3	1	3	5	99.73	Confident
145	P31943	Heterogeneous nuclear ribonucleoprotein H (HNRH1_HUMAN)	HNRNPH1	5	49.1984	83.3	12.92	30.7651	Deamidation of N(N307); Deamidation of Q(Q158)	Deamidation of N(1); Deamidation of Q(1)			Single Protein		P31943	5	7	1	1	4	2	5	7	99.73	Confident
146	P31946	14-3-3 protein beta/alpha (1433B_HUMAN)	YWHAB	20	28.0648	100	21.54	64.7232	Oxidation of M(M162)	Oxidation of M(1)			Single Protein		P31946	6	11	4	2	4	2	6	12	99.73	Confident
147	P31948	Stress-induced-phosphoprotein 1 (STIP1_HUMAN)	STIP1	11	62.5994	94.11	5.52	20.5738					Single Protein		P31948	2	5	5	2	5	2	2	5	99.73	Confident
148	P31947	14-3-3 protein sigma (1433S_HUMAN)	SFN	1	27.7567	100	19.76	56.301					Single Protein		P31947	5	7	5	3	5	3	5	7	99.73	Confident
149	P17661	Desmin (DESM_HUMAN)	DES	2	53.5031	88.51	52.13	67.3324	Deamidation of Q(Q199)	Deamidation of Q(1)	Deamidation of Q (Q257-{Q251 Q253 Q255 Q257 Q258 Q260})	Deamidation of Q (1)	Single Protein		P17661	19	25	21	15	21	15	21	29	99.73	Confident
150	P31949	Protein S100-A11 (S10AB_HUMAN)	S100A11	1	11.7328	70.48	8.57	94.7137					Single Protein		P31949	1	1	1	1	1	1	1	1	99.73	Doubtful
151	Q9Y3U8	60S ribosomal protein L36 (RL36_HUMAN)	RPL36	19	12.2459	100	10.48	66.7506					Single Protein		Q9Y3U8	1	3	3	1	3	1	1	3	99.73	Doubtful
152	P29692	Elongation factor 1-delta (EF1D_HUMAN)	EEF1D	CHR_HSCHR8_3_CTG7	31.1028	100	36.65	86.5957	Deamidation of N(N30, N41)	Deamidation of N(2)			Single Protein		P29692	9	9	9	9	9	9	11	12	99.73	Confident
153	P39019	40S ribosomal protein S19 (RS19_HUMAN)	RPS19	19	16.0505	100	37.24	185.079	Deamidation of N(N85)	Deamidation of N(1)			Single Protein		P39019	9	10	10	9	10	9	10	12	99.73	Confident
154	Q9HCN8	Stromal cell-derived factor 2-like protein 1 (SDF2L_HUMAN)	SDF2L1	22	23.5837	84.16	9.95	37.6818					Single Protein		Q9HCN8	1	1	1	1	1	1	1	1	99.73	Doubtful
155	P39023	60S ribosomal protein L3 (RL3_HUMAN)	RPL3	22	46.0798	93.3	22.58	60.001	Deamidation of N(N186); Oxidation of M(M53)	Deamidation of N(1); Oxidation of M(1)			Single Protein		P39023	6	6	6	6	6	6	7	8	99.73	Confident
156	Q06323	Proteasome activator complex subunit 1 (PSME1_HUMAN)	PSME1	14	28.705	100	20.08	51.6044					Single Protein		Q06323	3	5	5	3	5	3	3	5	99.73	Confident
157	Q9Y490	Talin-1 (TLN1_HUMAN)	TLN1	9	269.599	77.17	8.23	10.4643	Deamidation of N(N1876, N2382)	Deamidation of N(2)			Single Protein		Q9Y490	13	22	20	13	22	13	13	22	99.73	Confident
158	Q13509	Tubulin beta-3 chain (TBB3_HUMAN)	TUBB3	16	50.4003	65.11	26.44	51.2399	Oxidation of M(M73, M164, M257, M388)	Oxidation of M(4)			Single Protein		Q13509	14	15	1	1	1	1	20	23	99.73	Confident
159	Q86V81	THO complex subunit 4 (THOC4_HUMAN)	ALYREF	17	26.8716	100	16.73	49.998			Deamidation of N (N167-{N167 N177 Q179 Q184 Q188}), Deamidation of Q (Q165-{Q165})	Deamidation of N (1), Deamidation of Q (1)	Single Protein		Q86V81	3	4	4	3	4	3	3	4	99.73	Confident
160	Q01523	Defensin-5 (DEF5_HUMAN)	DEFA5	8	10.065	100	23.4	111.843	Deamidation of N(N49)	Deamidation of N(1)	Deamidation of Q (Q34-{Q34 N39 Q40})	Deamidation of Q (1)	Single Protein		Q01523	2	2	2	2	2	2	2	2	99.73	Doubtful
161	Q01524	Defensin-6 (DEF6_HUMAN)	DEFA6	8	10.9682	100	20	70.0881					Single Protein		Q01524	1	1	1	1	1	1	1	1	99.73	Doubtful
162	P62873	Guanine nucleotide-binding protein G(I)/G(S)/G(T) subunit beta-1 (GBB1_HUMAN)	GNB1	1	37.353	67.65	3.24	30.4731					Related Proteins	P62879	P62873, P62879	1	2	1	1	2	1	1	2	99.73	Doubtful
163	Q01518	Adenylyl cyclase-associated protein 1 (CAP1_HUMAN)	CAP1	1	51.8687	85.68	24	50.8348	Deamidation of N(N449); Oxidation of M(M27)	Deamidation of N(1); Oxidation of M(1)	Oxidation of M (M162-{M157 M162})	Oxidation of M (1)	Single Protein		Q01518	9	12	12	9	12	9	10	15	99.73	Confident
164	P60468	Protein transport protein Sec61 subunit beta (SC61B_HUMAN)	SEC61B	9	9.9681	100	11.46	73.0085					Single Protein		P60468	1	1	1	1	1	1	1	1	99.73	Doubtful
165	Q9UIJ7	GTP:AMP phosphotransferase AK3, mitochondrial (KAD3_HUMAN)	AK3	9	25.5495	100	12.78	46.3137					Single Protein		Q9UIJ7	2	3	3	2	3	2	2	3	99.73	Confident
166	Q99735	Microsomal glutathione S-transferase 2 (MGST2_HUMAN)	MGST2	4	16.6098	33.33	9.52	92.2212					Single Protein		Q99735	1	1	1	1	1	1	1	1	85.7934	Doubtful
167	P31930	Cytochrome b-c1 complex subunit 1, mitochondrial (QCR1_HUMAN)	UQCRC1	3	52.6124	81.88	10.21	33.2171					Single Protein		P31930	2	7	7	2	7	2	3	8	99.73	Confident
168	P31937	3-hydroxyisobutyrate dehydrogenase, mitochondrial (3HIDH_HUMAN)	HIBADH	7	35.3058	77.38	9.52	67.3924					Single Protein		P31937	2	3	3	2	3	2	3	4	99.73	Confident
169	Q9NUQ9	Protein FAM49B (FA49B_HUMAN)	FAM49B	8	36.7246	91.67	12.35	39.6589					Single Protein		Q9NUQ9	3	3	3	3	3	3	3	3	99.73	Confident
170	P31939	Bifunctional purine biosynthesis protein PURH (PUR9_HUMAN)	ATIC	2	64.5753	100	15.03	26.6382					Single Protein		P31939	6	8	8	6	8	6	5	8	99.73	Confident
171	Q02818	Nucleobindin-1 (NUCB1_HUMAN)	NUCB1	19	53.8463	100	10.85	16.4705					Single Protein		Q02818	4	5	5	4	5	4	3	5	99.73	Confident
172	Q99798	Aconitate hydratase, mitochondrial (ACON_HUMAN)	ACO2	22	85.3719	77.05	7.95	23.2511					Single Protein		Q99798	4	5	5	4	5	4	4	6	99.73	Confident
173	Q86UX7	Fermitin family homolog 3 (URP2_HUMAN)	FERMT3	11	75.905	82.16	1.35	11.0549					Single Protein		Q86UX7	1	5	5	1	5	1	1	5	99.73	Doubtful
174	Q9BS40	Latexin (LXN_HUMAN)	LXN	3	25.7339	49.55	8.56	75.0944					Single Protein		Q9BS40	2	3	3	2	3	2	2	3	99.73	Confident
175	O75390	Citrate synthase, mitochondrial (CISY_HUMAN)	CS	12	51.6795	57.73	17.81	60.7788					Single Protein		O75390	7	10	10	7	10	7	7	10	99.73	Confident
176	P24752	Acetyl-CoA acetyltransferase, mitochondrial (THIL_HUMAN)	ACAT1	11	45.1706	78.92	16.63	31.8042	Deamidation of N(N377)	Deamidation of N(1)			Single Protein		P24752	5	9	9	5	9	5	4	9	99.73	Confident
177	Q86VP6	Cullin-associated NEDD8-dissociated protein 1 (CAND1_HUMAN)	CAND1	12	136.289	73.82	3.01	13.2743					Single Protein		Q86VP6	3	8	8	3	8	3	3	8	99.73	Confident
178	Q9Y4L1	Hypoxia up-regulated protein 1 (HYOU1_HUMAN)	HYOU1	CHR_HG2217_PATCH	111.266	87.99	5.01	9.674	Deamidation of Q(Q756)	Deamidation of Q(1)			Single Protein		Q9Y4L1	3	5	5	3	5	3	2	5	99.73	Doubtful
179	P22102	Trifunctional purine biosynthetic protein adenosine-3 (PUR2_HUMAN)	GART	CHR_HSCHR21_4_CTG1_1	107.699	77.23	3.76	12.154					Single Protein		P22102	2	4	4	2	4	2	2	4	99.73	Confident
180	Q9BSJ8	Extended synaptotagmin-1 (ESYT1_HUMAN)	ESYT1	12	122.78	73.19	2.9	11.7598					Single Protein		Q9BSJ8	2	5	5	2	5	2	2	5	99.73	Confident
181	P12757	Ski-like protein (SKIL_HUMAN)	SKIL	3	76.9267	86.7	3.36	11.8192					Single Protein		P12757	1	4	4	1	4	1	1	4	85.6618	Doubtful
182	O75368	SH3 domain-binding glutamic acid-rich-like protein (SH3L1_HUMAN)	SH3BGRL	X	12.7664	100	58.77	128.085					Single Protein		O75368	4	4	4	4	4	4	4	4	99.73	Confident
183	Q8WVM8	Sec1 family domain-containing protein 1 (SCFD1_HUMAN)	SCFD1	14	72.334	85.67	2.34	11.5848					Single Protein		Q8WVM8	1	3	3	1	3	1	1	3	99.73	Doubtful
184	O75369	Filamin-B (FLNB_HUMAN)	FLNB	3	277.99	78.9	6	9.41136	Oxidation of M(M75)	Oxidation of M(1)			Single Protein		O75369	12	21	12	6	14	7	12	21	99.73	Confident
185	O75367	Core histone macro-H2A.1 (H2AY_HUMAN)	H2AFY	5	39.5925	84.14	26.88	61.4124					Single Protein		O75367	7	10	10	7	10	7	9	13	99.73	Confident
186	Q9HD89	Resistin (RETN_HUMAN)	RETN	19	11.4115	100	10.19	64.8964					Single Protein		Q9HD89	1	1	1	1	1	1	1	1	99.73	Doubtful
187	Q9BSH5	Haloacid dehalogenase-like hydrolase domain-containing protein 3 (HDHD3_HUMAN)	HDHD3	9	27.9824	87.65	14.34	79.6456					Single Protein		Q9BSH5	2	2	2	2	2	2	3	3	99.73	Confident
188	O75348	V-type proton ATPase subunit G 1 (VATG1_HUMAN)	ATP6V1G1	9	13.7491	100	9.32	59.3967					Single Protein		O75348	1	1	1	1	1	1	1	1	99.73	Doubtful
189	O75347	Tubulin-specific chaperone A (TBCA_HUMAN)	TBCA	5	12.8467	100	10.19	97.3446					Single Protein		O75347	2	3	3	2	3	2	2	4	99.73	Confident
190	P10153	Non-secretory ribonuclease (RNAS2_HUMAN)	RNASE2	14	18.3421	29.19	9.32	136.093					Single Protein		P10153	1	1	1	1	1	1	2	2	99.73	Doubtful
191	O75340	Programmed cell death protein 6 (PDCD6_HUMAN)	PDCD6	5	21.8548	68.59	10.99	66.5394					Single Protein		O75340	2	4	4	2	4	2	2	5	99.73	Confident
192	P10155	60 kDa SS-A/Ro ribonucleoprotein (RO60_HUMAN)	TROVE2	1	60.6312	85.87	2.79	14.3037					Single Protein		P10155	1	2	2	1	2	1	1	2	99.73	Doubtful
193	P36776	Lon protease homolog, mitochondrial (LONM_HUMAN)	LONP1	19	106.422	70.39	1.46	9.18586					Single Protein		P36776	1	4	4	1	4	1	1	4	86.505	Doubtful
194	P35442	Thrombospondin-2 (TSP2_HUMAN)	THBS2	6	129.908	67.24	2.73	13.8733					Single Protein		P35442	2	3	2	1	2	1	3	4	99.73	Confident
195	Q99832	T-complex protein 1 subunit eta (TCPH_HUMAN)	CCT7	2	59.3289	89.13	8.66	28.5747					Single Protein		Q99832	4	5	5	4	5	4	4	5	99.73	Confident
196	O75323	Protein NipSnap homolog 2 (NIPS2_HUMAN)	NIPSNAP2	7	33.7212	90.56	3.15	24.5063					Single Protein		O75323	1	2	2	1	2	1	1	2	99.73	Doubtful
197	Q02878	60S ribosomal protein L6 (RL6_HUMAN)	RPL6	12	32.7076	100	27.78	79.1215	Deamidation of N(N101)	Deamidation of N(1)			Single Protein		Q02878	8	11	11	8	11	8	10	14	99.73	Confident
198	Q99829	Copine-1 (CPNE1_HUMAN)	CPNE1	20	59.0215	50.09	6.7	47.7676					Single Protein		Q99829	3	3	3	3	3	3	3	3	99.73	Confident
199	Q96PK6	RNA-binding protein 14 (RBM14_HUMAN)	RBM14	11	69.4489	49.48	3.59	31.762					Single Protein		Q96PK6	2	4	4	2	4	2	2	4	99.73	Confident
200	P48735	Isocitrate dehydrogenase [NADP], mitochondrial (IDHP_HUMAN)	IDH2	15	50.8769	84.96	16.81	59.9278	Deamidation of N(N367)	Deamidation of N(1)			Single Protein		P48735	6	8	8	6	8	6	8	10	99.73	Confident
201	P54578	Ubiquitin carboxyl-terminal hydrolase 14 (UBP14_HUMAN)	USP14	18	56.033	86.23	2.63	15.404					Single Protein		P54578	1	4	4	1	4	1	1	4	99.73	Doubtful
202	Q13510	Acid ceramidase (ASAH1_HUMAN)	ASAH1	8	44.6308	75.7	15.95	66.0872					Single Protein		Q13510	4	6	6	4	6	4	5	7	99.73	Confident
203	Q14847	LIM and SH3 domain protein 1 (LASP1_HUMAN)	LASP1	17	29.6982	72.41	18.39	90.855	Oxidation of M(M64)	Oxidation of M(1)			Single Protein		Q14847	6	7	7	6	7	6	6	7	99.73	Confident
204	Q13526	Peptidyl-prolyl cis-trans isomerase NIMA-interacting 1 (PIN1_HUMAN)	PIN1	19	18.232	100	11.66	42.9989					Single Protein		Q13526	1	2	2	1	2	1	1	2	99.73	Doubtful
205	P62308	Small nuclear ribonucleoprotein G (RUXG_HUMAN)	SNRPG	2	8.49043	59.21	15.79	155.751					Related Proteins	A8MWD9	A8MWD9, P62308	1	1	1	1	1	1	1	1	99.73	Doubtful
206	P29590	Protein PML (PML_HUMAN)	PML	15	97.4889	78.8	2.49	15.1269					Single Protein		P29590	2	4	4	2	4	2	2	4	99.73	Confident
207	Q9H2U2	Inorganic pyrophosphatase 2, mitochondrial (IPYR2_HUMAN)	PPA2	4	37.896	100	3.59	20.9845					Single Protein		Q9H2U2	1	2	1	1	1	1	1	2	99.73	Doubtful
208	P00738	Haptoglobin (HPT_HUMAN)	HP	16	45.1766	79.8	10.34	45.067					Single Protein		P00738	4	6	6	4	6	4	4	6	99.73	Confident
209	Q9UJ70	N-acetyl-D-glucosamine kinase (NAGK_HUMAN)	NAGK	2	37.3519	79.36	9.59	38.51					Single Protein		Q9UJ70	2	5	5	2	5	2	2	5	99.73	Confident
210	P55884	Eukaryotic translation initiation factor 3 subunit B (EIF3B_HUMAN)	EIF3B	7	92.4238	71.87	2.83	11.4336					Single Protein		P55884	2	3	3	2	3	2	1	3	99.73	Doubtful
211	Q9NVD7	Alpha-parvin (PARVA_HUMAN)	PARVA	11	42.2174	69.35	8.06	40.7489					Single Protein		Q9NVD7	2	4	4	2	4	2	2	4	99.73	Confident
212	O95777	U6 snRNA-associated Sm-like protein LSm8 (LSM8_HUMAN)	LSM8	7	10.3963	100	16.67	73.0085					Single Protein		O95777	1	2	2	1	2	1	1	2	99.73	Doubtful
213	P78527	DNA-dependent protein kinase catalytic subunit (PRKDC_HUMAN)	PRKDC	8	468.788	82.05	0.27	2.00023					Single Protein		P78527	1	8	8	1	8	1	1	8	99.73	Doubtful
214	P00761	Trypsin (TRYP_PIG)			24.3938	68.4	25.97	212.599	Deamidation of N(N62, N69, N74, N85, N87, N91, N105); Oxidation of M(M94)	Deamidation of N(7); Oxidation of M(1)			Single Protein		P00761	21	24	23	21	24	21	34	43	99.73	Confident
215	P12724	Eosinophil cationic protein (ECP_HUMAN)	RNASE3	14	18.3733	64.38	16.88	109.513					Single Protein		P12724	2	4	4	2	4	2	3	5	99.73	Confident
216	Q13595	Transformer-2 protein homolog alpha (TRA2A_HUMAN)	TRA2A	7	32.6691	88.3	4.96	28.1478					Single Protein		Q13595	1	3	2	1	2	1	1	3	99.73	Doubtful
217	Q13404	Ubiquitin-conjugating enzyme E2 variant 1 (UB2V1_HUMAN)	UBE2V1	20	16.4843	100	13.61	23.8395					Related Proteins	Q15819	Q13404, Q15819	2	2	0	0	2	2	2	2	99.73	Confident
218	P27105	Erythrocyte band 7 integral membrane protein (STOM_HUMAN)	STOM	9	31.7107	89.58	6.94	32.4482					Single Protein		P27105	2	4	3	1	4	2	2	4	99.73	Confident
219	P05787	Keratin, type II cytoskeletal 8 (K2C8_HUMAN)	KRT8	12	53.6711	83.23	58.8	120.101	Deamidation of Q(Q238); Oxidation of M(M136, M256, M310, M378)	Deamidation of Q(1); Oxidation of M(4)	Deamidation of N (N145-{N135 N138 N145 N146})	Deamidation of N (1)	Single Protein		P05787	35	41	34	29	38	32	45	53	99.73	Confident
220	Q9H1E3	Nuclear ubiquitous casein and cyclin-dependent kinase substrate 1 (NUCKS_HUMAN)	NUCKS1	1	27.28	100	8.23	28.8429			Deamidation of Q (Q17-{Q15 Q17})	Deamidation of Q (1)	Single Protein		Q9H1E3	1	4	4	1	4	1	1	4	99.73	Doubtful
221	Q9BR76	Coronin-1B (COR1B_HUMAN)	CORO1B	11	54.2002	65.85	11.04	36.7128	Deamidation of Q(Q360)	Deamidation of Q(1)			Single Protein		Q9BR76	3	4	4	3	4	3	3	5	99.73	Confident
222	P30740	Leukocyte elastase inhibitor (ILEU_HUMAN)	SERPINB1	6	42.7147	71.5	29.02	105.141	Deamidation of Q(Q122)	Deamidation of Q(1)			Single Protein		P30740	11	11	10	10	11	11	13	13	99.73	Confident
223	P16444	Dipeptidase 1 (DPEP1_HUMAN)	DPEP1	16	45.645	83.94	15.09	38.9379					Single Protein		P16444	4	7	7	4	7	4	4	8	99.73	Confident
224	Q9UI30	Multifunctional methyltransferase subunit TRM112-like protein (TR112_HUMAN)	TRMT112	11	14.1903	100	22.4	84.1058					Single Protein		Q9UI30	2	3	3	2	3	2	2	3	99.73	Confident
225	Q9Y2S6	Translation machinery-associated protein 7 (TMA7_HUMAN)	TMA7	3	7.06193	100	14.06	109.513					Single Protein		Q9Y2S6	1	2	2	1	2	1	1	2	99.73	Doubtful
226	P28482	Mitogen-activated protein kinase 1 (MK01_HUMAN)	MAPK1	22	41.3632	84.17	11.67	35.693					Single Protein		P28482	3	6	6	3	6	3	3	6	99.73	Confident
227	P40121	Macrophage-capping protein (CAPG_HUMAN)	CAPG	2	38.4745	71.84	32.76	72.6688	Deamidation of Q(Q7)	Deamidation of Q(1)			Single Protein		P40121	9	12	12	9	12	9	10	13	99.73	Confident
228	Q06210	Glutamine--fructose-6-phosphate aminotransferase [isomerizing] 1 (GFPT1_HUMAN)	GFPT1	2	78.7563	95.99	4.01	15.0404					Single Protein		Q06210	2	6	6	2	6	2	2	6	99.73	Confident
229	Q9UHL4	Dipeptidyl peptidase 2 (DPP2_HUMAN)	DPP7	9	54.3072	75.41	5.28	8.20704					Single Protein		Q9UHL4	2	3	3	2	3	2	1	4	99.73	Doubtful
230	P42765	3-ketoacyl-CoA thiolase, mitochondrial (THIM_HUMAN)	ACAA2	18	41.8976	79.09	19.14	40.311	Deamidation of N(N344)	Deamidation of N(1)	Deamidation of N (N320-{N320 Q326})	Deamidation of N (1)	Single Protein		P42765	6	8	8	6	8	6	5	9	99.73	Confident
231	P42766	60S ribosomal protein L35 (RL35_HUMAN)	RPL35	9	14.5426	100	17.89	189.941					Single Protein		P42766	3	3	3	3	3	3	5	5	99.73	Confident
232	P15153	Ras-related C3 botulinum toxin substrate 2 (RAC2_HUMAN)	RAC2	22	21.4151	59.38	11.46	65.8105					Single Protein		P15153	2	2	1	1	1	1	2	2	99.73	Confident
233	Q9NTZ6	RNA-binding protein 12 (RBM12_HUMAN)	RBM12	20	97.3334	43.78	3	22.5123					Single Protein		Q9NTZ6	2	4	4	2	4	2	2	4	87.037	Confident
234	P54727	UV excision repair protein RAD23 homolog B (RD23B_HUMAN)	RAD23B	9	43.1446	43.28	9.78	51.0351					Single Protein		P54727	2	4	3	2	4	2	2	4	87.1111	Doubtful
235	P00918	Carbonic anhydrase 2 (CAH2_HUMAN)	CA2	8	29.2279	88.08	7.31	30.6062					Single Protein		P00918	1	3	3	1	3	1	1	3	86.6918	Doubtful
236	P00915	Carbonic anhydrase 1 (CAH1_HUMAN)	CA1	8	28.8524	84.67	27.2	72.4138			Deamidation of N (N25-{N25 N27 N28 Q29})	Deamidation of N (1)	Single Protein		P00915	5	7	7	5	7	5	5	7	99.73	Confident
237	Q9Y383	Putative RNA-binding protein Luc7-like 2 (LC7L2_HUMAN)	LUC7L2	7	46.4856	100	2.81	17.8796					Single Protein		Q9Y383	1	2	2	1	2	1	1	2	99.73	Doubtful
238	Q9Y305	Acyl-coenzyme A thioesterase 9, mitochondrial (ACOT9_HUMAN)	ACOT9	X	49.8695	87.7	2.05	18.2047					Single Protein		Q9Y305	1	4	4	1	4	1	1	4	86.7758	Doubtful
239	P04406	Glyceraldehyde-3-phosphate dehydrogenase (G3P_HUMAN)	GAPDH	12	36.0304	80.3	49.25	155.152	Deamidation of N(N9, N64, N167, N225); Oxidation of M(M105, M175, M328, M331)	Deamidation of N(4); Oxidation of M(4)	Deamidation of N (N70-{N70 N72 Q78})	Deamidation of N (1)	Single Protein		P04406	23	27	27	23	27	23	36	45	99.73	Confident
240	Q8WU39	Marginal zone B- and B1-cell-specific protein (MZB1_HUMAN)	MZB1	5	20.6812	100	26.98	86.5286					Single Protein		Q8WU39	3	3	3	3	3	3	4	4	99.73	Confident
241	Q86U42	Polyadenylate-binding protein 2 (PABP2_HUMAN)	PABPN1	14	32.729	58.82	5.23	33.6962					Single Protein		Q86U42	1	2	2	1	2	1	1	2	99.73	Doubtful
242	Q9Y2Q3	Glutathione S-transferase kappa 1 (GSTK1_HUMAN)	GSTK1	7	25.4803	100	22.57	64.6093	Deamidation of Q(Q136)	Deamidation of Q(1)			Single Protein		Q9Y2Q3	4	5	5	4	5	4	4	5	99.73	Confident
243	Q99623	Prohibitin-2 (PHB2_HUMAN)	PHB2	12	33.2759	100	36.12	73.3457					Single Protein		Q99623	10	16	16	10	16	10	11	17	99.73	Confident
244	Q9Y333	U6 snRNA-associated Sm-like protein LSm2 (LSM2_HUMAN)	LSM2	CHR_HSCHR6_MHC_APD_CTG1	10.8276	100	20	73.777					Single Protein		Q9Y333	1	2	2	1	2	1	1	2	99.73	Doubtful
245	P42704	Leucine-rich PPR motif-containing protein, mitochondrial (LPPRC_HUMAN)	LRPPRC	2	157.805	93.76	1.94	7.54177					Single Protein		P42704	2	7	7	2	7	2	2	7	99.73	Confident
246	P05783	Keratin, type I cytoskeletal 18 (K1C18_HUMAN)	KRT18	12	48.0285	85.58	54.42	92.7376	Deamidation of N(N143, N147, N156, N400); Oxidation of M(M84, M313)	Deamidation of N(4); Oxidation of M(2)	Deamidation of Q (Q403-{Q403 Q406})	Deamidation of Q (1)	Single Protein		P05783	26	33	29	22	31	24	34	43	99.73	Confident
247	Q9UHD8	Septin-9 (SEPT9_HUMAN)	SEPT9	CHR_HSCHR17_3_CTG4	65.3608	94.03	2.73	12.7202					Single Protein		Q9UHD8	1	3	2	1	2	1	1	3	99.73	Doubtful
248	Q9UHD9	Ubiquilin-2 (UBQL2_HUMAN)	UBQLN2	X	65.6546	34.94	9.46	36.5539					Single Protein		Q9UHD9	4	6	2	1	6	4	3	6	99.73	Confident
249	P04424	Argininosuccinate lyase (ARLY_HUMAN)	ASL	7	51.6253	79.74	4.31	18.9427					Single Protein		P04424	1	4	4	1	4	1	1	4	99.73	Doubtful
250	P16403	Histone H1.2 (H12_HUMAN)	HIST1H1C	6	21.3517	100	28.64	54.8878			Deamidation of N (N76-{N76 N77})	Deamidation of N (1)	Single Protein		P16403	7	7	1	1	1	1	9	11	99.73	Confident
251	O75396	Vesicle-trafficking protein SEC22b (SC22B_HUMAN)	SEC22B	1	24.5775	86.05	20	59.7651					Single Protein		O75396	3	4	4	3	4	3	3	4	99.73	Confident
252	P16402	Histone H1.3 (H13_HUMAN)	HIST1H1D	6	22.3363	100	27.6	52.9009			Deamidation of N (N77-{N77 N78})	Deamidation of N (1)	Single Protein		P16402	7	9	3	1	3	1	9	13	99.73	Confident
253	P16401	Histone H1.5 (H15_HUMAN)	HIST1H1B	6	22.5665	100	21.68	114.008	Deamidation of N(N58, N79)	Deamidation of N(2)			Single Protein		P16401	8	10	9	7	9	7	9	14	99.73	Confident
254	Q9Y3I0	tRNA-splicing ligase RtcB homolog (RTCB_HUMAN)	RTCB	22	55.1749	74.85	5.94	25.7677					Single Protein		Q9Y3I0	2	7	7	2	7	2	2	8	99.73	Confident
255	P36871	Phosphoglucomutase-1 (PGM1_HUMAN)	PGM1	1	61.4105	87.19	6.41	24.7106					Single Protein		P36871	3	7	7	3	7	3	3	8	99.73	Confident
256	P35527	Keratin, type I cytoskeletal 9 (K1C9_HUMAN)	KRT9	17	62.0268	63.72	2.57	16.4526					Single Protein		P35527	1	3	3	1	3	1	1	3	99.73	Doubtful
257	O75494	Serine/arginine-rich splicing factor 10 (SRS10_HUMAN)	SRSF10	1	31.2818	100	4.2	26.7512					Single Protein		O75494	1	2	2	1	2	1	1	2	99.73	Doubtful
258	O75489	NADH dehydrogenase [ubiquinone] iron-sulfur protein 3, mitochondrial (NDUS3_HUMAN)	NDUFS3	11	30.2227	88.64	4.92	26.5485					Single Protein		O75489	1	2	2	1	2	1	1	2	99.73	Doubtful
259	Q01469	Fatty acid-binding protein, epidermal (FABP5_HUMAN)	FABP5	8	15.1546	100	6.67	51.9171					Single Protein		Q01469	1	2	2	1	2	1	1	2	99.73	Doubtful
260	P23526	Adenosylhomocysteinase (SAHH_HUMAN)	AHCY	20	47.6852	70.6	7.64	42.1295					Single Protein		P23526	3	6	6	3	6	3	3	6	99.73	Confident
261	P23528	Cofilin-1 (COF1_HUMAN)	CFL1	11	18.4907	100	42.77	135.11	Deamidation of Q(Q62)	Deamidation of Q(1)			Single Protein		P23528	6	7	7	6	7	6	8	9	99.73	Confident
262	Q9BRG1	Vacuolar protein-sorting-associated protein 25 (VPS25_HUMAN)	VPS25	17	20.7345	80.68	8.52	49.3578					Single Protein		Q9BRG1	1	2	2	1	2	1	1	3	99.73	Doubtful
263	P62491	Ras-related protein Rab-11A (RB11A_HUMAN)	RAB11A	15	24.3784	86.57	5.09	16.2241					Related Proteins	Q15907	P62491, Q15907	1	2	0	0	2	1	1	2	99.73	Doubtful
264	Q02790	Peptidyl-prolyl cis-trans isomerase FKBP4 (FKBP4_HUMAN)	FKBP4	12	51.7721	100	6.1	22.9046					Single Protein		Q02790	2	4	4	2	4	2	2	4	99.73	Confident
265	Q9BRF8	Serine/threonine-protein phosphatase CPPED1 (CPPED_HUMAN)	CPPED1	16	35.5259	72.61	3.5	22.3211					Single Protein		Q9BRF8	1	1	1	1	1	1	1	1	99.73	Doubtful
266	P35579	Myosin-9 (MYH9_HUMAN)	MYH9	22	226.392	96.17	6.33	12.5089					Single Protein		P35579	9	21	17	7	18	8	10	24	99.73	Confident
267	Q99729	Heterogeneous nuclear ribonucleoprotein A/B (ROAA_HUMAN)	HNRNPAB	5	36.2024	62.35	8.13	44.9283					Single Protein		Q99729	2	2	2	2	2	2	2	2	99.73	Confident
268	Q99715	Collagen alpha-1(XII) chain (COCA1_HUMAN)	COL12A1	6	332.941	70.81	2.71	5.81209	Deamidation of Q(Q2083)	Deamidation of Q(1)			Single Protein		Q99715	6	13	13	6	13	6	4	13	99.73	Confident
269	Q99714	3-hydroxyacyl-CoA dehydrogenase type-2 (HCD2_HUMAN)	HSD17B10	X	26.9061	100	42.53	90.2476	Deamidation of N(N152); Deamidation of Q(Q162); Oxidation of M(M136)	Deamidation of N(1); Deamidation of Q(1); Oxidation of M(1)			Single Protein		Q99714	8	11	11	8	11	8	10	15	99.73	Confident
270	P61803	Dolichyl-diphosphooligosaccharide--protein glycosyltransferase subunit DAD1 (DAD1_HUMAN)	DAD1	14	12.4886	56.64	19.47	109.513					Single Protein		P61803	2	2	2	2	2	2	1	2	99.73	Doubtful
271	P10253	Lysosomal alpha-glucosidase (LYAG_HUMAN)	GAA	17	105.257	54.62	5.57	23.0674					Single Protein		P10253	4	7	7	4	7	4	4	7	99.73	Confident
272	P11586	C-1-tetrahydrofolate synthase, cytoplasmic (C1TC_HUMAN)	MTHFD1	14	101.495	79.68	3.42	16.6229					Single Protein		P11586	3	6	6	3	6	3	3	6	99.73	Confident
273	P22234	Multifunctional protein ADE2 (PUR6_HUMAN)	PAICS	4	47.0491	76.71	7.76	36.1958					Single Protein		P22234	3	4	4	3	4	3	3	4	99.73	Confident
274	O75439	Mitochondrial-processing peptidase subunit beta (MPPB_HUMAN)	PMPCB	7	54.3315	77.3	2.04	17.2207					Single Protein		O75439	1	1	1	1	1	1	1	1	99.73	Doubtful
275	Q9H299	SH3 domain-binding glutamic acid-rich-like protein 3 (SH3L3_HUMAN)	SH3BGRL3	1	10.4313	64.52	31.18	214.158	Deamidation of Q(Q36); Oxidation of M(M50)	Deamidation of Q(1); Oxidation of M(1)			Single Protein		Q9H299	3	3	3	3	3	3	3	3	99.73	Confident
276	O95831	Apoptosis-inducing factor 1, mitochondrial (AIFM1_HUMAN)	AIFM1	X	66.8589	82.06	11.26	27.3953					Single Protein		O95831	4	7	7	4	7	4	4	7	99.73	Confident
277	P12814	Alpha-actinin-1 (ACTN1_HUMAN)	ACTN1	14	102.993	92.38	26.01	28.5892	Deamidation of Q(Q696); Oxidation of M(M710)	Deamidation of Q(1); Oxidation of M(1)			Single Protein		P12814	19	29	18	12	20	13	20	31	99.73	Confident
278	Q9BRA2	Thioredoxin domain-containing protein 17 (TXD17_HUMAN)	TXNDC17	17	13.9318	100	19.51	142.456					Single Protein		Q9BRA2	2	2	2	2	2	2	3	3	99.73	Confident
279	P39060	Collagen alpha-1(XVIII) chain (COIA1_HUMAN)	COL18A1	21	178.077	52.22	3.14	15.5524	Deamidation of Q(Q1578)	Deamidation of Q(1)			Single Protein		P39060	5	8	8	5	8	5	5	8	99.73	Confident
280	P15090	Fatty acid-binding protein, adipocyte (FABP4_HUMAN)	FABP4	8	14.7095	100	36.36	123.893					Single Protein		P15090	3	6	6	3	6	3	3	7	99.73	Confident
281	Q13405	39S ribosomal protein L49, mitochondrial (RM49_HUMAN)	MRPL49	11	19.1859	100	16.27	63.3327					Single Protein		Q13405	2	2	2	2	2	2	2	2	99.73	Confident
282	Q9Y3B3	Transmembrane emp24 domain-containing protein 7 (TMED7_HUMAN)	TMED7	5	25.1556	100	13.39	78.2234	Deamidation of Q(Q127)	Deamidation of Q(1)			Single Protein		Q9Y3B3	2	3	3	2	3	2	3	5	99.73	Confident
283	Q13418	Integrin-linked protein kinase (ILK_HUMAN)	ILK	11	51.3859	79.2	3.1	19.5777					Single Protein		Q13418	1	2	2	1	2	1	1	2	99.73	Doubtful
284	Q86UE4	Protein LYRIC (LYRIC_HUMAN)	MTDH	8	63.7988	76.8	3.09	14.7865					Single Protein		Q86UE4	1	2	2	1	2	1	1	2	99.73	Doubtful
285	P53396	ATP-citrate synthase (ACLY_HUMAN)	ACLY	17	120.762	77.66	3.91	15.0286					Single Protein		P53396	3	8	8	3	8	3	3	8	99.73	Confident
286	O95865	N(G),N(G)-dimethylarginine dimethylaminohydrolase 2 (DDAH2_HUMAN)	DDAH2	CHR_HSCHR6_MHC_DBB_CTG1	29.6255	71.58	14.04	62.9877					Single Protein		O95865	3	4	3	3	3	3	3	4	99.73	Confident
287	Q9Y3D6	Mitochondrial fission 1 protein (FIS1_HUMAN)	FIS1	7	16.927	80.92	10.53	46.1106					Single Protein		Q9Y3D6	1	3	3	1	3	1	1	3	86.6541	Doubtful
288	Q9Y3D9	28S ribosomal protein S23, mitochondrial (RT23_HUMAN)	MRPS23	17	21.7573	100	5.26	36.8885					Single Protein		Q9Y3D9	1	1	1	1	1	1	1	1	99.73	Doubtful
289	P15088	Mast cell carboxypeptidase A (CBPA3_HUMAN)	CPA3	3	48.6388	93.53	6.24	30.8141					Single Protein		P15088	3	5	5	3	5	3	3	5	99.73	Confident
290	Q14766	Latent-transforming growth factor beta-binding protein 1 (LTBP1_HUMAN)	LTBP1	2	186.673	61.59	0.81	5.98532					Single Protein		Q14766	1	4	4	1	4	1	1	4	99.73	Doubtful
291	Q14764	Major vault protein (MVP_HUMAN)	MVP	16	99.2659	77.16	14.78	24.0272					Single Protein		Q14764	10	13	13	10	13	10	8	16	99.73	Confident
292	P09211	Glutathione S-transferase P (GSTP1_HUMAN)	GSTP1	11	23.341	80	52.86	189.956	Deamidation of N(N137, N205, N207); Deamidation of Q(Q126, Q210)	Deamidation of N(3); Deamidation of Q(2)	Deamidation of Q (Q25-{Q25 Q27 Q40}, Q85-{Q84 Q85 N94})	Deamidation of Q (2)	Single Protein		P09211	11	12	12	11	12	11	15	16	99.73	Confident
293	Q08J23	tRNA (cytosine(34)-C(5))-methyltransferase (NSUN2_HUMAN)	NSUN2	5	86.4158	88.66	1.43	9.13796					Single Protein		Q08J23	1	1	1	1	1	1	1	1	99.73	Doubtful
294	P24844	Myosin regulatory light polypeptide 9 (MYL9_HUMAN)	MYL9	20	19.8144	82.56	40.12	131.415	Deamidation of N(N95)	Deamidation of N(1)			Single Protein		P24844	7	9	2	2	2	2	8	11	99.73	Confident
295	P12830	Cadherin-1 (CADH1_HUMAN)	CDH1	16	97.3959	44.78	1.81	16.5693					Single Protein		P12830	1	2	2	1	2	1	1	2	99.73	Doubtful
296	Q9H223	EH domain-containing protein 4 (EHD4_HUMAN)	EHD4	15	61.1365	80.78	2.4	15.0082					Single Protein		Q9H223	1	2	2	1	2	1	1	2	99.73	Doubtful
297	Q9HC35	Echinoderm microtubule-associated protein-like 4 (EMAL4_HUMAN)	EML4	2	108.848	80.22	2.14	12.112					Single Protein		Q9HC35	2	4	4	2	4	2	2	4	99.73	Confident
298	P24821	Tenascin (TENA_HUMAN)	TNC	9	240.7	73.42	2.73	8.29171	Deamidation of N(N1848)	Deamidation of N(1)			Single Protein		P24821	4	11	11	4	11	4	4	11	99.73	Confident
299	Q9UHV9	Prefoldin subunit 2 (PFD2_HUMAN)	PFDN2	1	16.6376	100	9.09	45.5118					Single Protein		Q9UHV9	1	2	2	1	2	1	1	2	99.73	Doubtful
300	O75947	ATP synthase subunit d, mitochondrial (ATP5H_HUMAN)	ATP5H	17	18.4795	100	16.15	65.2995	Deamidation of N(N48)	Deamidation of N(1)			Single Protein		O75947	2	2	2	2	2	2	2	2	99.73	Doubtful
301	P13073	Cytochrome c oxidase subunit 4 isoform 1, mitochondrial (COX41_HUMAN)	COX4I1	16	19.564	100	24.26	86.4006					Single Protein		P13073	4	6	6	4	6	4	4	6	99.73	Confident
302	Q92973	Transportin-1 (TNPO1_HUMAN)	TNPO1	5	102.289	63.7	3.45	16.0263					Single Protein		Q92973	2	3	3	2	3	2	2	3	99.73	Confident
303	Q00839	Heterogeneous nuclear ribonucleoprotein U (HNRPU_HUMAN)	HNRNPU	1	90.528	75.76	9.09	28.4786	Deamidation of N(N478)	Deamidation of N(1)			Single Protein		Q00839	5	9	8	5	9	5	6	11	99.73	Confident
304	P62736	Actin, aortic smooth muscle (ACTA_HUMAN)	ACTA2	10	41.9818	76.92	48.28	44.7255	Deamidation of N(N80, N164, N254); Deamidation of Q(Q51); Oxidation of M(M46, M49, M178)	Deamidation of N(3); Deamidation of Q(1); Oxidation of M(3)			Related Proteins	P68032, P68133	P62736, P68032, P68133	31	34	0	0	0	0	49	60	99.73	Confident
305	P49006	MARCKS-related protein (MRP_HUMAN)	MARCKSL1	1	19.5172	45.13	7.69	79.6456					Single Protein		P49006	1	1	1	1	1	1	1	1	99.73	Doubtful
306	P10809	60 kDa heat shock protein, mitochondrial (CH60_HUMAN)	HSPD1	2	61.0164	94.76	37.7	69.6062	Deamidation of N(N426); Deamidation of Q(Q99); Oxidation of M(M145)	Deamidation of N(1); Deamidation of Q(1); Oxidation of M(1)	Oxidation of M (M55-{M40 M55})	Oxidation of M (1)	Single Protein		P10809	19	22	22	19	22	19	23	27	99.73	Confident
307	P39687	Acidic leucine-rich nuclear phosphoprotein 32 family member A (AN32A_HUMAN)	ANP32A	15	28.5683	56.22	6.43	62.2084					Single Protein		P39687	2	3	3	2	3	2	2	3	99.73	Confident
308	Q92945	Far upstream element-binding protein 2 (FUBP2_HUMAN)	KHSRP	19	73.07	60.48	13.92	37.5625					Single Protein		Q92945	7	11	11	7	11	7	8	12	99.73	Confident
309	P26373	60S ribosomal protein L13 (RL13_HUMAN)	RPL13	16	24.2465	100	24.17	81.382	Oxidation of M(M155)	Oxidation of M(1)			Single Protein		P26373	6	7	7	6	7	6	6	7	99.73	Confident
310	P26368	Splicing factor U2AF 65 kDa subunit (U2AF2_HUMAN)	U2AF2	19	53.4672	65.89	4.63	20.5537					Single Protein		P26368	1	2	2	1	2	1	1	2	99.73	Doubtful
311	O75915	PRA1 family protein 3 (PRAF3_HUMAN)	ARL6IP5	3	21.6004	48.94	5.85	76.1828					Single Protein		O75915	1	3	3	1	3	1	1	3	99.73	Doubtful
312	Q12864	Cadherin-17 (CAD17_HUMAN)	CDH17	8	92.1619	74.76	5.17	19.7078					Single Protein		Q12864	3	5	5	3	5	3	3	5	99.73	Confident
313	Q9H8Y8	Golgi reassembly-stacking protein 2 (GORS2_HUMAN)	GORASP2	2	47.116	41.81	8.19	48.6723					Single Protein		Q9H8Y8	2	3	3	2	3	2	2	3	99.73	Confident
314	P07203	Glutathione peroxidase 1 (GPX1_HUMAN)	GPX1	3	22.0751	84.73	18.72	101.872					Single Protein		P07203	3	5	5	3	5	3	3	6	99.73	Confident
315	P53999	Activated RNA polymerase II transcriptional coactivator p15 (TCP4_HUMAN)	SUB1	5	14.3864	100	30.71	174.76					Single Protein		P53999	3	6	6	3	6	3	5	8	99.73	Confident
316	Q15019	Septin-2 (SEPT2_HUMAN)	SEPT2	2	41.4613	100	16.9	40.4479	Deamidation of Q(Q288)	Deamidation of Q(1)			Single Protein		Q15019	4	8	7	4	7	4	4	8	99.73	Confident
317	O96008	Mitochondrial import receptor subunit TOM40 homolog (TOM40_HUMAN)	TOMM40	19	37.8691	46.54	3.05	41.7191					Single Protein		O96008	1	2	2	1	2	1	1	2	99.73	Doubtful
318	P14317	Hematopoietic lineage cell-specific protein (HCLS1_HUMAN)	HCLS1	3	53.981	68.93	6.58	31.3827					Single Protein		P14317	2	4	4	2	4	2	2	5	99.73	Doubtful
319	P14314	Glucosidase 2 subunit beta (GLU2B_HUMAN)	PRKCSH	19	59.3878	54.55	13.64	57.1473					Single Protein		P14314	7	9	9	7	9	7	7	9	99.73	Confident
320	O00303	Eukaryotic translation initiation factor 3 subunit F (EIF3F_HUMAN)	EIF3F	CHR_HSCHR11_1_CTG1_2	37.5402	48.74	11.2	55.3857					Single Protein		O00303	3	4	4	3	4	3	3	4	99.73	Confident
321	O96000	NADH dehydrogenase [ubiquinone] 1 beta subcomplex subunit 10 (NDUBA_HUMAN)	NDUFB10	16	20.7632	100	8.14	40.7489					Single Protein		O96000	1	4	4	1	4	1	1	4	99.73	Doubtful
322	O96019	Actin-like protein 6A (ACL6A_HUMAN)	ACTL6A	3	47.4303	69.46	3.26	21.3683					Single Protein		O96019	1	1	1	1	1	1	1	1	99.73	Doubtful
323	P14324	Farnesyl pyrophosphate synthase (FPPS_HUMAN)	FDPS	1	48.2446	60.38	9.31	48.6723					Single Protein		P14324	3	5	5	3	5	3	3	6	99.73	Confident
324	Q7L576	Cytoplasmic FMR1-interacting protein 1 (CYFP1_HUMAN)	CYFIP1	15	145.089	82.76	0.88	6.41246					Related Proteins	Q96F07	Q7L576, Q96F07	1	1	1	1	1	1	1	1	99.73	Doubtful
325	P27635	60S ribosomal protein L10 (RL10_HUMAN)	RPL10	X	24.5879	87.38	18.69	59.5765					Single Protein		P27635	4	4	1	1	4	4	5	6	99.73	Confident
326	P61326	Protein mago nashi homolog (MGN_HUMAN)	MAGOH	1	17.1528	100	19.18	72.0084					Related Proteins	Q96A72	P61326, Q96A72	2	3	3	2	3	2	2	3	86.8687	Confident
327	P01011	Alpha-1-antichymotrypsin (AACT_HUMAN)	SERPINA3	14	47.6205	83.92	22.93	51.5006	Deamidation of N(N53); Oxidation of M(M290)	Deamidation of N(1); Oxidation of M(1)			Single Protein		P01011	9	10	10	9	10	9	9	10	99.73	Confident
328	O14980	Exportin-1 (XPO1_HUMAN)	XPO1	2	123.306	79.37	1.12	7.736					Single Protein		O14980	1	3	3	1	3	1	1	3	87.0558	Doubtful
329	P01009	Alpha-1-antitrypsin (A1AT_HUMAN)	SERPINA1	14	46.707	77.27	10.05	66.1833	Deamidation of N(N338)	Deamidation of N(1)			Single Protein		P01009	3	6	6	3	6	3	5	8	99.73	Confident
330	Q15056	Eukaryotic translation initiation factor 4H (IF4H_HUMAN)	EIF4H	7	27.3684	88.31	19.35	51.8125					Single Protein		Q15056	3	4	4	3	4	3	3	4	99.73	Confident
331	P39656	Dolichyl-diphosphooligosaccharide--protein glycosyltransferase 48 kDa subunit (OST48_HUMAN)	DDOST	1	50.769	60.53	7.68	35.3008					Single Protein		P39656	3	3	3	3	3	3	3	3	99.73	Confident
332	O14907	Tax1-binding protein 3 (TX1B3_HUMAN)	TAX1BP3	17	13.7261	77.42	13.71	56.5227					Single Protein		O14907	1	1	1	1	1	1	1	1	99.73	Doubtful
333	Q15063	Periostin (POSTN_HUMAN)	POSTN	13	93.2553	83.01	23.68	48.7092	Deamidation of N(N139, N220)	Deamidation of N(2)			Single Protein		Q15063	14	18	18	14	18	14	20	25	99.73	Confident
334	P01034	Cystatin-C (CYTC_HUMAN)	CST3	20	15.7891	80.82	19.18	88.0102					Single Protein		P01034	3	3	3	3	3	3	3	3	99.73	Confident
335	O43488	Aflatoxin B1 aldehyde reductase member 2 (ARK72_HUMAN)	AKR7A2	1	39.5637	65.18	8.64	39.9742					Single Protein		O43488	2	2	2	2	2	2	2	2	99.73	Confident
336	Q9H910	Jupiter microtubule associated homolog 2 (JUPI2_HUMAN)	JPT2	16	20.051	85.79	14.74	55.3327					Single Protein		Q9H910	2	4	4	2	4	2	2	4	99.73	Confident
337	O43491	Band 4.1-like protein 2 (E41L2_HUMAN)	EPB41L2	6	112.519	82.69	4.68	14.4701			Deamidation of Q (Q970-{Q970 Q974})	Deamidation of Q (1)	Single Protein		O43491	3	6	6	3	6	3	3	6	99.73	Doubtful
338	P01024	Complement C3 (CO3_HUMAN)	C3	19	187.03	92.3	7.22	7.55341					Single Protein		P01024	8	14	14	8	14	8	7	14	99.73	Confident
339	Q12805	EGF-containing fibulin-like extracellular matrix protein 1 (FBLN3_HUMAN)	EFEMP1	2	54.6042	69.17	18.26	76.1618	Deamidation of N(N432, N434); Deamidation of Q(Q412); Oxidation of M(M448, M467)	Deamidation of N(2); Deamidation of Q(1); Oxidation of M(2)	Deamidation of N (N421-{Q414 N421 N424})	Deamidation of N (1)	Single Protein		Q12805	10	12	12	10	12	10	11	17	99.73	Confident
340	P13010	X-ray repair cross-complementing protein 5 (XRCC5_HUMAN)	XRCC5	2	82.6523	80.19	8.74	23.3294					Single Protein		P13010	4	7	7	4	7	4	5	8	99.73	Confident
341	Q15084	Protein disulfide-isomerase A6 (PDIA6_HUMAN)	PDIA6	2	48.0913	83.86	24.09	55.5803					Single Protein		Q15084	7	7	7	7	7	7	8	8	99.73	Confident
342	P20160	Azurocidin (CAP7_HUMAN)	AZU1	19	26.8687	65.34	5.18	31.8582					Single Protein		P20160	1	2	2	1	2	1	1	2	99.73	Doubtful
343	P07195	L-lactate dehydrogenase B chain (LDHB_HUMAN)	LDHB	12	36.6151	84.73	17.96	60.677					Single Protein		P07195	6	9	8	6	8	6	6	10	99.73	Confident
344	P46783	40S ribosomal protein S10 (RS10_HUMAN)	RPS10	6	18.8859	100	10.91	42.4777					Single Protein		P46783	2	3	3	2	3	2	1	3	86.8305	Doubtful
345	P83731	60S ribosomal protein L24 (RL24_HUMAN)	RPL24	3	17.7679	100	19.11	81.8439	Oxidation of M(M91)	Oxidation of M(1)			Single Protein		P83731	3	5	5	3	5	3	3	5	99.73	Confident
346	P01892	HLA class I histocompatibility antigen, A-2 alpha chain (1A02_HUMAN)	HLA-A	6	40.8962	90.14	9.04	7.10113					Related Proteins	P01891, P04439, P05534, P10314, P10316, P13746, P16188, P16189, P16190, P18462, P30447, P30450, P30453, P30456, P30457, P30459, P30512, Q09160	P01891, P01892, P04439, P05534, P10314, P10316, P13746, P16188, P16189, P16190, P18462, P30447, P30450, P30453, P30456, P30457, P30459, P30512, Q09160	2	2	0	0	0	0	1	2	99.73	Doubtful
347	P46782	40S ribosomal protein S5 (RS5_HUMAN)	RPS5	19	22.8621	86.27	27.45	71.5769					Single Protein		P46782	4	6	6	4	6	4	4	6	99.73	Confident
348	P46781	40S ribosomal protein S9 (RS9_HUMAN)	RPS9	CHR_HSCHR19LRC_LRC_S_CTG3_1	22.5776	100	10.31	54.1919					Single Protein		P46781	2	4	4	2	4	2	2	4	99.73	Confident
349	P01912	HLA class II histocompatibility antigen, DRB1-3 chain (2B13_HUMAN)	HLA-DRB1	6	30.1011	78.57	12.03	41.7191					Related Proteins	Q5Y7A7	P01912, Q5Y7A7	3	3	2	2	3	3	3	3	99.73	Confident
350	P46777	60S ribosomal protein L5 (RL5_HUMAN)	RPL5	1	34.3407	88.22	14.48	49.0439					Single Protein		P46777	4	5	5	4	5	4	3	5	99.73	Confident
351	P46776	60S ribosomal protein L27a (RL27A_HUMAN)	RPL27A	11	16.551	100	14.19	71.0353					Single Protein		P46776	2	2	2	2	2	2	2	2	99.73	Confident
352	P46779	60S ribosomal protein L28 (RL28_HUMAN)	RPL28	19	15.7377	100	23.36	93.7919					Single Protein		P46779	3	4	4	3	4	3	3	4	99.73	Confident
353	P20231	Tryptase beta-2 (TRYB2_HUMAN)	TPSB2	16	30.4955	55.64	13.45	109.714					Related Proteins	Q15661	P20231, Q15661	3	4	4	3	4	3	4	5	99.73	Confident
354	P46778	60S ribosomal protein L21 (RL21_HUMAN)	RPL21	13	18.5531	100	21.25	80.3093					Single Protein		P46778	3	3	3	3	3	3	3	3	99.73	Confident
355	P56134	ATP synthase subunit f, mitochondrial (ATPK_HUMAN)	ATP5J2	7	10.9107	100	25.53	111.843					Single Protein		P56134	2	3	3	2	3	2	2	3	99.73	Confident
356	P32119	Peroxiredoxin-2 (PRDX2_HUMAN)	PRDX2	19	21.8782	82.83	32.32	122.681	Deamidation of N(N144)	Deamidation of N(1)			Single Protein		P32119	7	8	6	5	6	5	8	9	99.73	Confident
357	O00571	ATP-dependent RNA helicase DDX3X (DDX3X_HUMAN)	DDX3X	X	73.198	84.59	5.14	4.44722					Related Proteins	O15523	O00571, O15523	3	4	0	0	3	2	2	4	99.73	Confident
358	Q15102	Platelet-activating factor acetylhydrolase IB subunit gamma (PA1B3_HUMAN)	PAFAH1B3	19	25.7182	87.01	7.79	45.5118					Single Protein		Q15102	2	3	3	2	3	2	2	3	99.73	Confident
359	P16949	Stathmin (STMN1_HUMAN)	STMN1	1	17.292	100	8.72	47.039					Single Protein		P16949	1	2	2	1	2	1	1	2	99.73	Doubtful
360	Q15121	Astrocytic phosphoprotein PEA-15 (PEA15_HUMAN)	PEA15	1	15.0308	100	9.23	53.914					Single Protein		Q15121	1	1	1	1	1	1	1	1	99.73	Doubtful
361	Q15124	Phosphoglucomutase-like protein 5 (PGM5_HUMAN)	PGM5	9	62.1857	82.36	2.82	14.1879	Deamidation of N(N140)	Deamidation of N(1)			Single Protein		Q15124	1	1	1	1	1	1	1	1	99.73	Doubtful
362	P07108	Acyl-CoA-binding protein (ACBP_HUMAN)	DBI	2	10.038	100	41.38	147.695	Deamidation of N(N41); Deamidation of Q(Q34)	Deamidation of N(1); Deamidation of Q(1)			Single Protein		P07108	3	4	4	3	4	3	3	4	99.73	Doubtful
363	P10768	S-formylglutathione hydrolase (ESTD_HUMAN)	ESD	13	31.4425	100	7.8	24.8539					Single Protein		P10768	1	2	2	1	2	1	1	2	99.73	Doubtful
364	P0CG47	Polyubiquitin-B (UBB_HUMAN)	UBB	17	25.7458	100	49.78	79.0659					Related and Unrelated Proteins	P0CG48, P62979, P62987	P0CG47, P0CG48, P62979, P62987	4	4	0	0	4	4	16	16	99.73	Confident
365	P52597	Heterogeneous nuclear ribonucleoprotein F (HNRPF_HUMAN)	HNRNPF	10	45.6429	69.64	18.31	53.9606	Deamidation of N(N307); Deamidation of Q(Q53)	Deamidation of N(1); Deamidation of Q(1)			Single Protein		P52597	6	9	6	3	6	3	6	9	99.73	Confident
366	Q96EP5	DAZ-associated protein 1 (DAZP1_HUMAN)	DAZAP1	19	43.3561	48.16	3.93	31.4297					Single Protein		Q96EP5	1	3	3	1	3	1	1	3	99.73	Doubtful
367	Q03112	MDS1 and EVI1 complex locus protein (MECOM_HUMAN)	MECOM	3	138.048	73.17	1.3	6.74573	Deamidation of Q(Q725)	Deamidation of Q(1)			Single Protein		Q03112	1	2	2	1	2	1	1	2	99.73	Doubtful
368	P63244	Receptor of activated protein C kinase 1 (RACK1_HUMAN)	RACK1	5	35.0546	73.82	23.03	78.1214	Deamidation of N(N15)	Deamidation of N(1)			Single Protein		P63244	5	6	6	5	6	5	7	8	99.73	Confident
369	P63241	Eukaryotic translation initiation factor 5A-1 (IF5A1_HUMAN)	EIF5A	17	16.8214	100	31.17	121.365					Single Protein		P63241	3	3	3	3	3	3	5	5	99.73	Confident
370	O75964	ATP synthase subunit g, mitochondrial (ATP5L_HUMAN)	ATP5L	11	11.4212	100	46.6	141.764					Single Protein		O75964	4	5	5	4	5	4	4	5	99.73	Confident
371	Q9P035	Very-long-chain (3R)-3-hydroxyacyl-CoA dehydratase 3 (HACD3_HUMAN)	HACD3	15	43.1316	78.45	5.8	24.6789					Single Protein		Q9P035	1	1	1	1	1	1	1	1	99.73	Doubtful
372	P63279	SUMO-conjugating enzyme UBC9 (UBC9_HUMAN)	UBE2I	16	17.9952	80.38	8.23	55.1875					Single Protein		P63279	1	1	1	1	1	1	1	1	99.73	Doubtful
373	P07148	Fatty acid-binding protein, liver (FABPL_HUMAN)	FABP1	2	14.1994	100	27.56	101.177					Single Protein		P07148	3	3	3	3	3	3	3	3	99.73	Confident
374	P52790	Hexokinase-3 (HXK3_HUMAN)	HK3	5	98.9621	59.37	2.82	15.881					Single Protein		P52790	2	2	2	2	2	2	2	2	99.73	Confident
375	P50135	Histamine N-methyltransferase (HNMT_HUMAN)	HNMT	2	33.2736	84.59	9.59	42.5636					Single Protein		P50135	2	2	2	2	2	2	2	2	99.73	Confident
376	Q96DA6	Mitochondrial import inner membrane translocase subunit TIM14 (TIM14_HUMAN)	DNAJC19	3	12.4907	100	16.38	60.4208					Single Protein		Q96DA6	1	1	1	1	1	1	1	1	99.73	Doubtful
377	Q92841	Probable ATP-dependent RNA helicase DDX17 (DDX17_HUMAN)	DDX17	22	80.222	70.51	12.35	33.6813					Single Protein		Q92841	8	12	7	5	7	5	8	12	99.73	Confident
378	P62140	Serine/threonine-protein phosphatase PP1-beta catalytic subunit (PP1B_HUMAN)	PPP1CB	2	37.1626	87.77	3.06	24.421					Single Protein		P62140	1	2	2	1	2	1	1	2	99.73	Doubtful
379	Q92820	Gamma-glutamyl hydrolase (GGH_HUMAN)	GGH	8	35.9412	71.38	2.83	30.8758					Single Protein		Q92820	1	2	2	1	2	1	1	2	99.73	Doubtful
380	P10909	Clusterin (CLUS_HUMAN)	CLU	8	52.461	80.85	5.12	38.6161					Single Protein		P10909	1	2	2	1	2	1	2	4	99.73	Doubtful
381	P07305	Histone H1.0 (H10_HUMAN)	H1F0	22	20.8502	100	23.2	82.4921	Oxidation of M(M31)	Oxidation of M(1)			Single Protein		P07305	5	6	6	5	6	5	5	6	99.73	Confident
382	P49189	4-trimethylaminobutyraldehyde dehydrogenase (AL9A1_HUMAN)	ALDH9A1	1	53.767	74.7	11.54	49.1382					Single Protein		P49189	5	6	6	5	6	5	6	7	99.73	Confident
383	P09972	Fructose-bisphosphate aldolase C (ALDOC_HUMAN)	ALDOC	17	39.4312	76.65	14.56	16.0458					Single Protein		P09972	3	4	4	3	4	3	2	4	99.73	Confident
384	A2RUB6	Coiled-coil domain-containing protein 66 (CCD66_HUMAN)	CCDC66	3	109.343	86.5	1.48	8.01924	Deamidation of N(N804)	Deamidation of N(1)			Single Protein		A2RUB6	1	7	7	1	7	1	1	7	86.6417	Doubtful
385	O00483	Cytochrome c oxidase subunit NDUFA4 (NDUA4_HUMAN)	NDUFA4	7	9.36391	100	12.35	86.5286					Single Protein		O00483	1	1	1	1	1	1	1	1	99.73	Doubtful
386	O00487	26S proteasome non-ATPase regulatory subunit 14 (PSDE_HUMAN)	PSMD14	2	34.5546	67.1	17.1	54.2173	Deamidation of Q(Q77)	Deamidation of Q(1)			Single Protein		O00487	3	3	3	3	3	3	3	3	99.73	Confident
387	P51452	Dual specificity protein phosphatase 3 (DUS3_HUMAN)	DUSP3	17	20.4653	81.08	7.03	46.7254					Single Protein		P51452	1	1	1	1	1	1	1	1	99.73	Doubtful
388	P09960	Leukotriene A-4 hydrolase (LKHA4_HUMAN)	LTA4H	12	69.2412	86.25	19.31	42.7958	Deamidation of N(N526)	Deamidation of N(1)			Single Protein		P09960	8	11	11	8	11	8	8	12	99.73	Confident
389	Q9UNZ2	NSFL1 cofactor p47 (NSF1C_HUMAN)	NSFL1C	20	40.5483	89.46	18.11	48.3488	Deamidation of N(N195)	Deamidation of N(1)			Single Protein		Q9UNZ2	5	5	5	5	5	5	5	5	99.73	Confident
390	P02452	Collagen alpha-1(I) chain (CO1A1_HUMAN)	COL1A1	17	138.857	72.34	5.26	13.314	Oxidation of M(M1000)	Oxidation of M(1)			Single Protein		P02452	5	11	11	5	11	5	5	12	99.73	Confident
391	O00422	Histone deacetylase complex subunit SAP18 (SAP18_HUMAN)	SAP18	13	17.55	100	10.46	45.8092					Single Protein		O00422	1	1	1	1	1	1	1	1	99.73	Doubtful
392	Q00796	Sorbitol dehydrogenase (DHSO_HUMAN)	SORD	15	38.2998	91.6	14.85	35.993					Single Protein		Q00796	3	5	5	3	5	3	3	5	99.73	Confident
393	Q96CX2	BTB/POZ domain-containing protein KCTD12 (KCD12_HUMAN)	KCTD12	13	35.6787	67.69	16	51.6044					Single Protein		Q96CX2	3	4	4	3	4	3	3	4	99.73	Confident
394	Q16777	Histone H2A type 2-C (H2A2C_HUMAN)	HIST2H2AC	1	13.9798	77.52	58.14	174.938	Deamidation of N(N69, N90); Deamidation of Q(Q25); Oxidation of M(M52)	Deamidation of N(2); Deamidation of Q(1); Oxidation of M(1)	Deamidation of Q (Q113-{Q105 N111 Q113})	Deamidation of Q (1)	Related Proteins	Q6FI13	Q16777, Q6FI13	9	13	4	3	4	3	12	20	99.73	Confident
395	P02462	Collagen alpha-1(IV) chain (CO4A1_HUMAN)	COL4A1	13	160.514	70.94	0.96	5.19171					Single Protein		P02462	1	1	1	1	1	1	1	1	99.73	Doubtful
396	O43598	2'-deoxynucleoside 5'-phosphate N-hydrolase 1 (DNPH1_HUMAN)	DNPH1	6	19.0966	81.03	10.34	99.4158					Single Protein		O43598	2	3	3	2	3	2	3	4	99.73	Confident
397	P62891	60S ribosomal protein L39 (RL39_HUMAN)	RPL39	X	6.40265	100	19.61	137.428					Related Proteins	Q59GN2	P62891, Q59GN2	1	4	4	1	4	1	1	4	99.73	Doubtful
398	P37108	Signal recognition particle 14 kDa protein (SRP14_HUMAN)	SRP14	15	14.5608	77.94	45.59	117.672	Deamidation of Q(Q136)	Deamidation of Q(1)			Single Protein		P37108	5	5	5	5	5	5	5	6	99.73	Confident
399	P13164	Interferon-induced transmembrane protein 1 (IFM1_HUMAN)	IFITM1	11	13.9553	36	29.6	285.544	Oxidation of M(M1, M68)	Oxidation of M(2)			Single Protein		P13164	3	3	1	1	3	3	3	3	99.73	Confident
400	P27797	Calreticulin (CALR_HUMAN)	CALR	19	48.1118	76.98	6.47	70.0881					Single Protein		P27797	2	7	7	2	7	2	4	9	99.73	Confident
401	P26440	Isovaleryl-CoA dehydrogenase, mitochondrial (IVD_HUMAN)	IVD	15	46.2896	82.98	5.2	29.9522					Single Protein		P26440	2	2	2	2	2	2	2	2	99.73	Confident
402	O75131	Copine-3 (CPNE3_HUMAN)	CPNE3	8	60.0921	67.6	1.68	3.57593					Related Proteins	O95741, Q86YQ8, Q8IYJ1, Q96A23, Q96FN4, Q9HCH3, Q9UBL6	O75131, O95741, Q86YQ8, Q8IYJ1, Q96A23, Q96FN4, Q9HCH3, Q9UBL6	1	1	0	0	1	1	1	1	99.73	Doubtful
403	P26447	Protein S100-A4 (S10A4_HUMAN)	S100A4	1	11.7207	70.3	7.92	69.3942					Single Protein		P26447	1	2	2	1	2	1	1	2	86.4312	Doubtful
404	O43678	NADH dehydrogenase [ubiquinone] 1 alpha subcomplex subunit 2 (NDUA2_HUMAN)	NDUFA2	5	10.9148	100	21.21	70.7961					Single Protein		O43678	1	2	2	1	2	1	1	2	99.73	Doubtful
405	P20290	Transcription factor BTF3 (BTF3_HUMAN)	BTF3	5	22.1544	86.41	9.22	68.0467					Single Protein		P20290	1	2	2	1	2	1	2	3	99.73	Doubtful
406	O43681	ATPase ASNA1 (ASNA_HUMAN)	ASNA1	19	38.7674	72.7	2.87	25.0315					Single Protein		O43681	1	1	1	1	1	1	1	1	85.7934	Doubtful
407	O43684	Mitotic checkpoint protein BUB3 (BUB3_HUMAN)	BUB3	10	37.1312	67.38	13.41	28.1478					Single Protein		O43684	3	3	3	3	3	3	1	3	99.73	Doubtful
408	Q9BY43	Charged multivesicular body protein 4a (CHM4A_HUMAN)	CHMP4A	14	25.0828	73.42	6.31	42.9989					Single Protein		Q9BY43	1	1	1	1	1	1	1	1	99.73	Doubtful
409	P06899	Histone H2B type 1-J (H2B1J_HUMAN)	HIST1H2BJ	6	13.8956	100	7.14	27.8128					Related Proteins	P23527, P33778, Q16778, Q6DN03, Q6DRA6, Q8N257	P06899, P23527, P33778, Q16778, Q6DN03, Q6DRA6, Q8N257	1	1	0	0	1	1	1	1	99.73	Doubtful
410	P34897	Serine hydroxymethyltransferase, mitochondrial (GLYM_HUMAN)	SHMT2	12	55.9577	92.46	15.87	36.8489					Single Protein		P34897	6	7	7	6	7	6	6	7	99.73	Confident
411	P14406	Cytochrome c oxidase subunit 7A2, mitochondrial (CX7A2_HUMAN)	COX7A2	6	9.39011	100	15.66	84.4435					Single Protein		P14406	1	1	1	1	1	1	1	1	99.73	Doubtful
412	P98095	Fibulin-2 (FBLN2_HUMAN)	FBLN2	3	126.489	58.02	2.53	13.6182					Single Protein		P98095	2	3	3	2	3	2	2	3	99.73	Confident
413	Q9BXW7	Haloacid dehalogenase-like hydrolase domain-containing 5 (HDHD5_HUMAN)	HDHD5	22	46.2918	82.74	4.49	18.591					Single Protein		Q9BXW7	1	1	1	1	1	1	1	1	99.73	Doubtful
414	P08559	Pyruvate dehydrogenase E1 component subunit alpha, somatic form, mitochondrial (ODPA_HUMAN)	PDHA1	X	43.2676	75.9	8.72	33.0672					Single Protein		P08559	3	6	4	1	6	3	3	6	99.73	Confident
415	P62081	40S ribosomal protein S7 (RS7_HUMAN)	RPS7	2	22.1133	84.54	37.63	89.7176	Deamidation of N(N12); Deamidation of Q(Q25)	Deamidation of N(1); Deamidation of Q(1)			Single Protein		P62081	5	7	7	5	7	5	6	8	99.73	Confident
416	Q12792	Twinfilin-1 (TWF1_HUMAN)	TWF1	12	40.2577	100	12.86	26.7002	Deamidation of Q(Q141)	Deamidation of Q(1)			Single Protein		Q12792	3	3	3	3	3	3	2	3	99.73	Confident
417	P07237	Protein disulfide-isomerase (PDIA1_HUMAN)	P4HB	17	57.0807	87.4	33.07	52.8384	Deamidation of N(N458); Deamidation of Q(Q174, Q358)	Deamidation of N(1); Deamidation of Q(2)			Single Protein		P07237	12	17	17	12	17	12	14	20	99.73	Confident
418	Q9H7Z7	Prostaglandin E synthase 2 (PGES2_HUMAN)	PTGES2	9	41.9167	100	5.04	18.591	Deamidation of Q(Q128)	Deamidation of Q(1)			Single Protein		Q9H7Z7	1	1	1	1	1	1	1	1	99.73	Doubtful
419	Q05682	Caldesmon (CALD1_HUMAN)	CALD1	7	93.1754	96.6	9.33	21.654					Single Protein		Q05682	5	7	7	5	7	5	4	8	99.73	Confident
420	Q9BXL7	Caspase recruitment domain-containing protein 11 (CAR11_HUMAN)	CARD11	7	133.2	94.71	1.65	6.25229	Oxidation of M(M417, M421)	Oxidation of M(2)			Single Protein		Q9BXL7	1	2	2	1	2	1	1	2	99.73	Doubtful
421	P08571	Monocyte differentiation antigen CD14 (CD14_HUMAN)	CD14	5	40.0507	61.87	5.07	26.7512					Single Protein		P08571	1	3	3	1	3	1	1	3	99.73	Doubtful
422	P08579	U2 small nuclear ribonucleoprotein B'' (RU2B_HUMAN)	SNRPB2	20	25.4701	75.11	12.44	62.2084					Single Protein		P08579	2	3	2	2	2	2	2	3	99.73	Confident
423	P01889	HLA class I histocompatibility antigen, B-7 alpha chain (1B07_HUMAN)	HLA-B	CHR_HSCHR6_MHC_COX_CTG1	40.4349	90.06	3.87	4.29989					Related Proteins	P01891, P03989, P10316, P16190, P18462, P18463, P18464, P30450, P30453, P30457, P30460, P30461, P30462, P30464, P30466, P30475, P30479, P30480, P30481, P30483, P30484, P30485, P30486, P30487, P30488, P30490, P30491, P30493, P30495, P30498, P30685, Q04826, Q29718, Q29836, Q29940, Q31610, Q31612, Q95365	P01889, P01891, P03989, P10316, P16190, P18462, P18463, P18464, P30450, P30453, P30457, P30460, P30461, P30462, P30464, P30466, P30475, P30479, P30480, P30481, P30483, P30484, P30485, P30486, P30487, P30488, P30490, P30491, P30493, P30495, P30498, P30685, Q04826, Q29718, Q29836, Q29940, Q31610, Q31612, Q95365	1	1	0	0	0	0	1	1	99.73	Doubtful
424	P50570	Dynamin-2 (DYN2_HUMAN)	DNM2	19	98.0032	79.31	1.15	2.99906					Related Proteins	Q05193	P50570, Q05193	1	1	0	0	1	1	1	1	99.73	Doubtful
425	P68431	Histone H3.1 (H31_HUMAN)	HIST1H3A	6	15.3945	76.47	23.53	207.793					Related Proteins	P84243, Q16695, Q6NXT2, Q71DI3	P68431, P84243, Q16695, Q6NXT2, Q71DI3	4	5	5	4	5	4	5	7	99.73	Confident
426	Q5JWF2	Guanine nucleotide-binding protein G(s) subunit alpha isoforms XLas (GNAS1_HUMAN)	GNAS	20	110.956	57.38	3.09	12.3232					Single Protein		Q5JWF2	3	8	5	1	6	1	2	9	86.8852	Confident
427	Q96TA1	Niban-like protein 1 (NIBL1_HUMAN)	FAM129B	9	84.0847	75.07	3.22	17.819					Single Protein		Q96TA1	2	3	3	2	3	2	2	3	99.73	Confident
428	O00151	PDZ and LIM domain protein 1 (PDLI1_HUMAN)	PDLIM1	10	36.049	82.07	17.33	60.7587					Single Protein		O00151	4	4	4	4	4	4	5	5	99.73	Confident
429	Q92734	Protein TFG (TFG_HUMAN)	TFG	3	43.4212	55	7.25	47.7874			Deamidation of N (N91-{N91 Q93})	Deamidation of N (1)	Single Protein		Q92734	2	2	2	2	2	2	2	2	99.73	Confident
430	P27482	Calmodulin-like protein 3 (CALL3_HUMAN)	CALML3	10	16.88	100	13.42	47.039	Oxidation of M(M110)	Oxidation of M(1)			Single Protein		P27482	1	1	1	1	1	1	1	2	99.73	Doubtful
431	O60814	Histone H2B type 1-K (H2B1K_HUMAN)	HIST1H2BK	6	13.8816	100	52.38	300.562	Deamidation of N(N64, N68); Deamidation of Q(Q48); Oxidation of M(M60, M63)	Deamidation of N(2); Deamidation of Q(1); Oxidation of M(2)			Related Proteins	P57053, P58876, P62807, Q5QNW6, Q93079, Q99877, Q99879, Q99880	O60814, P57053, P58876, P62807, Q5QNW6, Q93079, Q99877, Q99879, Q99880	18	20	2	2	2	2	25	30	99.73	Confident
432	P38117	Electron transfer flavoprotein subunit beta (ETFB_HUMAN)	ETFB	19	27.8262	86.27	21.57	67.4333					Single Protein		P38117	6	7	7	6	7	6	5	7	99.73	Confident
433	O00159	Unconventional myosin-Ic (MYO1C_HUMAN)	MYO1C	17	121.606	92.57	3.67	7.12278					Single Protein		O00159	2	6	6	2	6	2	1	6	99.73	Doubtful
434	O00161	Synaptosomal-associated protein 23 (SNP23_HUMAN)	SNAP23	15	23.3395	100	12.8	49.8257					Single Protein		O00161	2	2	2	2	2	2	2	2	99.73	Confident
435	P14174	Macrophage migration inhibitory factor (MIF_HUMAN)	MIF	22	12.4682	52.17	9.57	116.814					Single Protein		P14174	1	1	1	1	1	1	1	1	99.73	Doubtful
436	O00170	AH receptor-interacting protein (AIP_HUMAN)	AIP	11	37.6121	91.52	4.24	21.2388					Single Protein		O00170	1	2	2	1	2	1	1	2	99.73	Doubtful
437	P40429	60S ribosomal protein L13a (RL13A_HUMAN)	RPL13A	19	23.5624	100	10.84	51.7893					Single Protein		P40429	2	2	2	2	2	2	2	2	99.73	Confident
438	P63104	14-3-3 protein zeta/delta (1433Z_HUMAN)	YWHAZ	8	27.7277	100	37.14	78.8063	Oxidation of M(M160)	Oxidation of M(1)	Deamidation of Q (Q147-{Q144 Q146 Q147 Q150})	Deamidation of Q (1)	Single Protein		P63104	9	12	7	5	7	5	10	13	99.73	Confident
439	P10606	Cytochrome c oxidase subunit 5B, mitochondrial (COX5B_HUMAN)	COX5B	2	13.6869	100	9.3	135.83					Single Protein		P10606	2	2	2	2	2	2	3	3	99.73	Confident
440	P38159	RNA-binding motif protein, X chromosome (RBMX_HUMAN)	RBMX	X	42.3063	100	25.32	41.1365					Single Protein		P38159	8	12	9	5	12	8	7	12	99.73	Confident
441	P09622	Dihydrolipoyl dehydrogenase, mitochondrial (DLDH_HUMAN)	DLD	7	54.143	79.37	4.32	26.0228					Single Protein		P09622	2	2	2	2	2	2	2	2	99.73	Confident
442	Q96TC7	Regulator of microtubule dynamics protein 3 (RMD3_HUMAN)	RMDN3	15	52.086	83.19	2.34	17.9254					Single Protein		Q96TC7	1	4	4	1	4	1	1	4	99.73	Doubtful
443	P11908	Ribose-phosphate pyrophosphokinase 2 (PRPS2_HUMAN)	PRPS2	X	34.747	76.42	4.72	25.7677					Single Protein		P11908	1	5	5	1	5	1	1	5	99.73	Doubtful
444	Q6S8J3	POTE ankyrin domain family member E (POTEE_HUMAN)	POTEE	2	121.286	79.44	7.63	12.1887	Deamidation of N(N792, N952)	Deamidation of N(2)			Single Protein		Q6S8J3	10	14	2	0	4	0	19	26	99.73	Confident
445	P0DME0	Protein SETSIP (SETLP_HUMAN)	SETSIP	1	34.8613	56.62	8.94	17.6101					Related Proteins	Q01105	P0DME0, Q01105	2	3	0	0	3	2	2	3	99.73	Confident
446	Q9BWD1	Acetyl-CoA acetyltransferase, cytosolic (THIC_HUMAN)	ACAT2	6	41.3244	70.03	4.03	21.1109					Single Protein		Q9BWD1	1	1	1	1	1	1	1	1	99.73	Doubtful
447	O14773	Tripeptidyl-peptidase 1 (TPP1_HUMAN)	TPP1	11	61.2096	59.15	17.23	66.6648					Single Protein		O14773	6	7	7	6	7	6	8	10	99.73	Confident
448	Q92743	Serine protease HTRA1 (HTRA1_HUMAN)	HTRA1	10	51.2546	64.79	1.67	19.0457					Single Protein		Q92743	1	2	2	1	2	1	1	2	86.8604	Doubtful
449	P14678	Small nuclear ribonucleoprotein-associated proteins B and B' (RSMB_HUMAN)	SNRPB	20	24.5937	88.33	9.58	43.8051					Related Proteins	P63162	P14678, P63162	2	2	2	2	2	2	2	2	99.73	Confident
450	Q01995	Transgelin (TAGL_HUMAN)	TAGLN	11	22.5964	100	74.63	144.81	Deamidation of N(N58); Oxidation of M(M123, M131, M153, M179, M190)	Deamidation of N(1); Oxidation of M(5)	Deamidation of Q (Q178-{Q178 N182})	Deamidation of Q (1)	Single Protein		Q01995	24	26	26	24	26	24	25	31	99.73	Confident
451	Q9UMS4	Pre-mRNA-processing factor 19 (PRP19_HUMAN)	PRPF19	11	55.1463	59.52	3.37	19.7989					Single Protein		Q9UMS4	1	3	3	1	3	1	1	3	99.73	Doubtful
452	O14737	Programmed cell death protein 5 (PDCD5_HUMAN)	PDCD5	19	14.2763	100	10.4	56.0705					Single Protein		O14737	1	1	1	1	1	1	1	1	99.73	Doubtful
453	Q4G0N4	NAD kinase 2, mitochondrial (NAKD2_HUMAN)	NADK2	5	49.4022	87.56	2.71	15.857					Single Protein		Q4G0N4	1	1	1	1	1	1	1	1	99.73	Doubtful
454	O43242	26S proteasome non-ATPase regulatory subunit 3 (PSMD3_HUMAN)	PSMD3	17	60.9395	100	2.06	13.1251					Single Protein		O43242	1	2	2	1	2	1	1	2	99.73	Doubtful
455	O14950	Myosin regulatory light chain 12B (ML12B_HUMAN)	MYL12B	18	19.7665	82.56	33.72	76.5351	Deamidation of N(N95)	Deamidation of N(1)			Related Proteins	P19105	O14950, P19105	6	9	2	1	2	1	6	9	99.73	Confident
456	Q00610	Clathrin heavy chain 1 (CLH1_HUMAN)	CLTC	17	191.493	82.03	9.07	10.9125					Single Protein		Q00610	10	13	9	7	13	10	8	15	99.73	Confident
457	Q16181	Septin-7 (SEPT7_HUMAN)	SEPT7	7	50.648	91.76	4.35	24.4697					Single Protein		Q16181	2	5	4	1	4	1	3	6	99.73	Confident
458	P04792	Heat shock protein beta-1 (HSPB1_HUMAN)	HSPB1	7	22.7685	66.83	62.44	213.858	Deamidation of N(N102, N177)	Deamidation of N(2)			Single Protein		P04792	10	14	14	10	14	10	14	18	99.73	Confident
459	Q16186	Proteasomal ubiquitin receptor ADRM1 (ADRM1_HUMAN)	ADRM1	20	42.1268	43	3.93	40.0504					Single Protein		Q16186	1	1	1	1	1	1	1	1	99.73	Doubtful
460	P10599	Thioredoxin (THIO_HUMAN)	TXN	9	11.7297	100	12.38	66.7506					Single Protein		P10599	1	3	3	1	3	1	1	3	99.73	Doubtful
461	Q96D15	Reticulocalbin-3 (RCN3_HUMAN)	RCN3	19	37.47	71.04	18.9	68.0079					Single Protein		Q96D15	3	7	7	3	7	3	4	9	99.73	Confident
462	P33241	Lymphocyte-specific protein 1 (LSP1_HUMAN)	LSP1	11	37.169	74.93	10.32	34.1338					Single Protein		P33241	2	5	5	2	5	2	2	5	99.73	Confident
463	P08294	Extracellular superoxide dismutase [Cu-Zn] (SODE_HUMAN)	SOD3	4	25.8347	68.33	12.08	106.842					Single Protein		P08294	2	3	3	2	3	2	3	4	99.73	Confident
464	P60866	40S ribosomal protein S20 (RS20_HUMAN)	RPS20	8	13.3643	100	22.69	137.428					Single Protein		P60866	3	3	3	3	3	3	4	4	99.73	Confident
465	Q96CT7	Coiled-coil domain-containing protein 124 (CC124_HUMAN)	CCDC124	19	25.8196	100	16.14	57.621					Single Protein		Q96CT7	3	4	4	3	4	3	3	4	99.73	Confident
466	O94826	Mitochondrial import receptor subunit TOM70 (TOM70_HUMAN)	TOMM70	3	67.412	88.32	1.81	13.0518					Single Protein		O94826	1	2	2	1	2	1	1	2	86.448	Doubtful
467	P47897	Glutamine--tRNA ligase (SYQ_HUMAN)	QARS	3	87.7429	91.23	1.94	9.54879					Single Protein		P47897	1	3	3	1	3	1	1	3	99.73	Doubtful
468	P21281	V-type proton ATPase subunit B, brain isoform (VATB2_HUMAN)	ATP6V1B2	8	56.4649	92.76	4.89	22.1798					Single Protein		P21281	2	4	4	2	4	2	2	4	99.73	Confident
469	Q09028	Histone-binding protein RBBP4 (RBBP4_HUMAN)	RBBP4	1	47.6261	41.18	5.18	52.0456					Single Protein		Q09028	2	2	2	2	2	2	2	2	99.73	Confident
470	Q00688	Peptidyl-prolyl cis-trans isomerase FKBP3 (FKBP3_HUMAN)	FKBP3	14	25.1613	87.95	13.39	57.3638					Single Protein		Q00688	3	3	3	3	3	3	3	3	99.73	Confident
471	P60842	Eukaryotic initiation factor 4A-I (IF4A1_HUMAN)	EIF4A1	17	46.1246	91.38	36.21	43.4297					Single Protein		P60842	11	11	6	6	10	10	12	14	99.73	Confident
472	P10515	Dihydrolipoyllysine-residue acetyltransferase component of pyruvate dehydrogenase complex, mitochondrial (ODP2_HUMAN)	DLAT	11	68.9531	72.64	3.55	21.1109					Single Protein		P10515	2	2	2	2	2	2	2	2	87.0536	Confident
473	Q7Z6Z7	E3 ubiquitin-protein ligase HUWE1 (HUWE1_HUMAN)	HUWE1	X	481.589	67.58	0	0					Single Protein		Q7Z6Z7	0	9	9	0	9	0	0	9	86.468	Doubtful
474	Q9H773	dCTP pyrophosphatase 1 (DCTP1_HUMAN)	DCTPP1	16	18.6694	81.76	5.88	41.2283					Single Protein		Q9H773	1	2	2	1	2	1	1	2	86.6374	Doubtful
475	P09525	Annexin A4 (ANXA4_HUMAN)	ANXA4	2	35.8601	91.54	33.86	58.6604	Deamidation of N(N15); Oxidation of M(M17)	Deamidation of N(1); Oxidation of M(1)			Single Protein		P09525	12	12	12	12	12	12	11	14	99.73	Confident
476	O00193	Small acidic protein (SMAP_HUMAN)	SMAP		20.3202	74.86	12.57	51.1592	Deamidation of N(N26)	Deamidation of N(1)			Single Protein		O00193	1	1	1	1	1	1	1	1	99.73	Doubtful
477	P63000	Ras-related C3 botulinum toxin substrate 1 (RAC1_HUMAN)	RAC1	7	21.4362	59.38	11.46	65.8105					Single Protein		P63000	2	2	1	1	1	1	2	2	99.73	Confident
478	P08246	Neutrophil elastase (ELNE_HUMAN)	ELANE	19	28.4998	43.45	9.36	90.0545	Oxidation of M(M44)	Oxidation of M(1)			Single Protein		P08246	4	4	4	4	4	4	6	6	99.73	Confident
479	Q9BWM7	Sideroflexin-3 (SFXN3_HUMAN)	SFXN3	10	35.4805	90.34	7.48	12.0842					Single Protein		Q9BWM7	2	2	2	2	2	2	1	2	99.73	Doubtful
480	Q06830	Peroxiredoxin-1 (PRDX1_HUMAN)	PRDX1	1	22.0963	100	23.62	76.6458	Deamidation of N(N101, N145)	Deamidation of N(2)			Single Protein		Q06830	5	7	5	3	5	3	5	7	99.73	Confident
481	Q9NZN4	EH domain-containing protein 2 (EHD2_HUMAN)	EHD2	19	61.1227	77.9	10.31	25.3442	Deamidation of Q(Q66)	Deamidation of Q(1)			Single Protein		Q9NZN4	3	6	5	3	5	3	3	6	99.73	Confident
482	P08238	Heat shock protein HSP 90-beta (HS90B_HUMAN)	HSP90AB1	6	83.2121	82.46	26.24	46.8827	Deamidation of Q(Q189, Q461); Oxidation of M(M466)	Deamidation of Q(2); Oxidation of M(1)			Single Protein		P08238	18	22	10	8	10	8	19	29	99.73	Confident
483	P08236	Beta-glucuronidase (BGLR_HUMAN)	GUSB	7	74.6847	55.15	3.99	18.1575	Deamidation of N(N84)	Deamidation of N(1)			Single Protein		P08236	1	5	5	1	5	1	1	5	99.73	Doubtful
484	O75822	Eukaryotic translation initiation factor 3 subunit J (EIF3J_HUMAN)	EIF3J	15	29.0445	100	4.26	27.1659					Single Protein		O75822	1	2	2	1	2	1	1	2	85.6093	Doubtful
485	O00264	Membrane-associated progesterone receptor component 1 (PGRC1_HUMAN)	PGRMC1	X	21.6578	64.1	11.79	69.1659					Single Protein		O00264	2	2	2	2	2	2	2	2	99.73	Confident
486	O00273	DNA fragmentation factor subunit alpha (DFFA_HUMAN)	DFFA	1	36.4995	72.81	5.14	21.1747					Single Protein		O00273	1	1	1	1	1	1	1	1	99.73	Doubtful
487	Q9ULW3	Activator of basal transcription 1 (ABT1_HUMAN)	ABT1	6	31.06	78.31	5.15	29.2034	Oxidation of M(M130)	Oxidation of M(1)			Single Protein		Q9ULW3	1	2	2	1	2	1	1	2	99.73	Doubtful
488	P63208	S-phase kinase-associated protein 1 (SKP1_HUMAN)	SKP1	5	18.6462	82.82	7.36	42.9989					Single Protein		P63208	1	1	1	1	1	1	1	1	99.73	Doubtful
489	P52565	Rho GDP-dissociation inhibitor 1 (GDIR1_HUMAN)	ARHGDIA	17	23.1927	64.71	22.06	128.318	Deamidation of Q(Q39)	Deamidation of Q(1)			Single Protein		P52565	4	5	5	4	5	4	5	6	99.73	Confident
490	P52566	Rho GDP-dissociation inhibitor 2 (GDIR2_HUMAN)	ARHGDIB	12	22.9736	100	23.38	63.9278					Single Protein		P52566	3	3	3	3	3	3	3	4	99.73	Confident
491	Q5JTV8	Torsin-1A-interacting protein 1 (TOIP1_HUMAN)	TOR1AIP1	1	66.2083	93.31	2.4	12.8838					Single Protein		Q5JTV8	1	3	3	1	3	1	1	3	99.73	Doubtful
492	Q13813	Spectrin alpha chain, non-erythrocytic 1 (SPTN1_HUMAN)	SPTAN1	9	284.364	97.65	3.4	6.94644	Deamidation of Q(Q195)	Deamidation of Q(1)			Single Protein		Q13813	6	14	14	6	14	6	6	14	99.73	Confident
493	P63220	40S ribosomal protein S21 (RS21_HUMAN)	RPS21	20	9.10557	100	33.73	154.813					Single Protein		P63220	3	7	7	3	7	3	3	8	99.73	Confident
494	O00299	Chloride intracellular channel protein 1 (CLIC1_HUMAN)	CLIC1	CHR_HSCHR6_MHC_DBB_CTG1	26.9057	88.8	30.71	80.9455			Deamidation of N (N142-{N142 Q164})	Deamidation of N (1)	Single Protein		O00299	6	8	8	6	8	6	7	9	99.73	Confident
495	Q13838	Spliceosome RNA helicase DDX39B (DX39B_HUMAN)	DDX39B	CHR_HSCHR6_MHC_COX_CTG1	48.9599	78.74	14.72	43.8451					Single Protein		Q13838	5	5	5	5	5	5	5	5	99.73	Confident
496	O14880	Microsomal glutathione S-transferase 3 (MGST3_HUMAN)	MGST3	1	16.5056	82.24	8.55	46.1106					Single Protein		O14880	1	2	2	1	2	1	1	2	99.73	Doubtful
497	O00231	26S proteasome non-ATPase regulatory subunit 11 (PSD11_HUMAN)	PSMD11	17	47.434	93.36	2.37	16.6086					Single Protein		O00231	1	4	4	1	4	1	1	4	99.73	Doubtful
498	O43396	Thioredoxin-like protein 1 (TXNL1_HUMAN)	TXNL1	18	32.2307	88.58	7.96	27.3782	Deamidation of Q(Q216)	Deamidation of Q(1)			Single Protein		O43396	1	2	2	1	2	1	1	2	99.73	Doubtful
499	O43399	Tumor protein D54 (TPD54_HUMAN)	TPD52L2	20	22.2243	100	11.65	51.0351					Single Protein		O43399	2	2	2	2	2	2	2	2	99.73	Doubtful
500	P15531	Nucleoside diphosphate kinase A (NDKA_HUMAN)	NME1	17	17.1377	100	34.87	103.365	Deamidation of N(N95); Oxidation of M(M90)	Deamidation of N(1); Oxidation of M(1)			Single Protein		P15531	6	7	2	2	2	2	7	9	87.0865	Confident
501	P28838	Cytosol aminopeptidase (AMPL_HUMAN)	LAP3	4	56.1308	86.71	22.93	44.0616					Single Protein		P28838	9	11	11	9	11	9	9	11	99.73	Confident
502	Q9BV79	Enoyl-[acyl-carrier-protein] reductase, mitochondrial (MECR_HUMAN)	MECR	1	40.436	55.76	3.75	33.6962					Single Protein		Q9BV79	1	2	2	1	2	1	1	2	99.73	Doubtful
503	O43390	Heterogeneous nuclear ribonucleoprotein R (HNRPR_HUMAN)	HNRNPR	CHR_HSCHR1_4_CTG3	70.8992	87.99	14.38	27.3563	Deamidation of N(N319); Deamidation of Q(Q160)	Deamidation of N(1); Deamidation of Q(1)			Single Protein		O43390	5	11	8	5	8	5	5	11	99.73	Confident
504	P01892	HLA class I histocompatibility antigen, A-2 alpha chain (1A02_HUMAN)	HLA-A	6	40.8962	90.14	8.49	25.5641					Related Proteins	P10319, P18465	P01892, P10319, P18465	2	2	0	0	0	0	2	2	99.73	Confident
505	Q7Z5L9	Interferon regulatory factor 2-binding protein 2 (I2BP2_HUMAN)	IRF2BP2	1	60.9867	72.23	3.41	14.6017					Single Protein		Q7Z5L9	1	2	2	1	2	1	1	2	99.73	Doubtful
506	Q0VD83	Apolipoprotein B receptor (APOBR_HUMAN)	APOBR	16	114.805	70.4	2.39	8.83835					Single Protein		Q0VD83	2	4	4	2	4	2	1	4	86.7841	Doubtful
507	Q96S97	Myeloid-associated differentiation marker (MYADM_HUMAN)	MYADM	19	35.2503	36.96	7.14	47.679					Single Protein		Q96S97	1	1	1	1	1	1	1	1	99.73	Doubtful
508	P04899	Guanine nucleotide-binding protein G(i) subunit alpha-2 (GNAI2_HUMAN)	GNAI2	3	40.4251	90.99	13.24	26.9689					Single Protein		P04899	4	6	3	1	4	2	3	6	99.73	Confident
509	P68036	Ubiquitin-conjugating enzyme E2 L3 (UB2L3_HUMAN)	UBE2L3	22	17.8502	100	14.29	91.0236	Deamidation of Q(Q106)	Deamidation of Q(1)			Single Protein		P68036	1	2	2	1	2	1	2	3	99.73	Doubtful
510	O14818	Proteasome subunit alpha type-7 (PSA7_HUMAN)	PSMA7	20	27.8696	100	18.95	51.8125					Single Protein		O14818	3	7	7	3	7	3	3	8	99.73	Confident
511	Q01813	ATP-dependent 6-phosphofructokinase, platelet type (PFKAP_HUMAN)	PFKP	10	85.5415	72.32	3.7	15.6534					Single Protein		Q01813	2	4	3	1	3	1	2	4	99.73	Confident
512	P12235	ADP/ATP translocase 1 (ADT1_HUMAN)	SLC25A4	4	33.0432	81.21	19.13	22.2711					Related Proteins	P12236	P12235, P12236	6	6	0	0	1	1	6	7	99.73	Confident
513	P22695	Cytochrome b-c1 complex subunit 2, mitochondrial (QCR2_HUMAN)	UQCRC2	CHR_HG926_PATCH	48.4129	71.74	17.66	57.1488	Deamidation of N(N45)	Deamidation of N(1)			Single Protein		P22695	6	7	7	6	7	6	7	8	99.73	Confident
514	P59998	Actin-related protein 2/3 complex subunit 4 (ARPC4_HUMAN)	ARPC4	3	19.6543	100	23.21	86.9149	Deamidation of N(N68)	Deamidation of N(1)			Single Protein		P59998	4	5	5	4	5	4	4	5	99.73	Confident
515	P47985	Cytochrome b-c1 complex subunit Rieske, mitochondrial (UCRI_HUMAN)	UQCRFS1	19	29.6494	84.67	17.52	55.3857			Deamidation of Q (Q31-{Q31 Q40})	Deamidation of Q (1)	Single Protein		P47985	3	6	6	3	6	3	3	7	99.73	Confident
516	P60981	Destrin (DEST_HUMAN)	DSTN	20	18.4935	100	6.67	42.4777					Single Protein		P60981	1	2	2	1	2	1	1	2	99.73	Doubtful
517	P35998	26S proteasome regulatory subunit 7 (PRS7_HUMAN)	PSMC2	7	48.6031	100	5.54	24.28					Single Protein		P35998	2	3	3	2	3	2	2	3	99.73	Confident
518	Q8WZ42	Titin (TITIN_HUMAN)	TTN	2	3813.65	87.04	0.03	0.223424					Single Protein		Q8WZ42	1	34	34	1	34	1	1	36	87.0947	Doubtful
519	P04843	Dolichyl-diphosphooligosaccharide--protein glycosyltransferase subunit 1 (RPN1_HUMAN)	RPN1	3	68.5268	94.07	20.92	35.6451	Deamidation of Q(Q145)	Deamidation of Q(1)			Single Protein		P04843	9	12	12	9	12	9	9	13	99.73	Confident
520	P04844	Dolichyl-diphosphooligosaccharide--protein glycosyltransferase subunit 2 (RPN2_HUMAN)	RPN2	20	69.241	57.84	11.25	34.8489					Single Protein		P04844	4	5	5	4	5	4	4	6	99.73	Confident
521	P78347	General transcription factor II-I (GTF2I_HUMAN)	GTF2I	7	112.346	83.77	0.9	4.05134					Related Proteins	Q6EKJ0, Q86UP8	P78347, Q6EKJ0, Q86UP8	1	1	0	0	1	1	1	1	99.73	Doubtful
522	Q96C19	EF-hand domain-containing protein D2 (EFHD2_HUMAN)	EFHD2	1	26.6805	81.25	20.83	82.069					Single Protein		Q96C19	5	5	5	5	5	5	5	5	99.73	Confident
523	Q00577	Transcriptional activator protein Pur-alpha (PURA_HUMAN)	PURA	5	34.8894	61.8	7.14	46.1106			Deamidation of Q (Q184-{Q184 Q186 Q193})	Deamidation of Q (1)	Single Protein		Q00577	2	3	3	2	3	2	2	3	99.73	Doubtful
524	P60953	Cell division control protein 42 homolog (CDC42_HUMAN)	CDC42	1	21.245	64.92	6.81	46.1106					Single Protein		P60953	1	2	2	1	2	1	1	2	99.73	Doubtful
525	P20073	Annexin A7 (ANXA7_HUMAN)	ANXA7	10	52.7058	55.94	7.17	42.8316					Single Protein		P20073	3	4	4	3	4	3	3	4	99.73	Confident
526	O94979	Protein transport protein Sec31A (SC31A_HUMAN)	SEC31A	4	132.931	57.21	0.74	9.25867					Single Protein		O94979	1	2	2	1	2	1	1	2	99.73	Doubtful
527	P21399	Cytoplasmic aconitate hydratase (ACOC_HUMAN)	ACO1	9	98.3366	71.09	4.05	18.6495					Single Protein		P21399	3	5	5	3	5	3	3	5	99.73	Confident
528	P23946	Chymase (CMA1_HUMAN)	CMA1	14	27.3072	86.64	4.45	32.7515					Single Protein		P23946	1	2	2	1	2	1	1	3	99.73	Doubtful
529	P09651	Heterogeneous nuclear ribonucleoprotein A1 (ROA1_HUMAN)	HNRNPA1	12	38.723	73.92	28.23	107.531					Single Protein		P09651	9	13	10	7	10	7	16	23	99.73	Confident
530	P62820	Ras-related protein Rab-1A (RAB1A_HUMAN)	RAB1A	2	22.6634	100	26.34	17.4745					Related Proteins	Q9H0U4	P62820, Q9H0U4	4	5	0	0	3	3	3	5	99.73	Confident
531	Q13885	Tubulin beta-2A chain (TBB2A_HUMAN)	TUBB2A	6	49.875	65.84	39.55	53.0737	Deamidation of N(N99); Deamidation of Q(Q83); Oxidation of M(M73, M257, M267, M363, M388)	Deamidation of N(1); Deamidation of Q(1); Oxidation of M(5)			Single Protein		Q13885	20	22	2	2	2	2	27	30	99.73	Confident
532	P60903	Protein S100-A10 (S10AA_HUMAN)	S100A10	1	11.1955	100	35.05	216.767					Single Protein		P60903	2	2	2	2	2	2	4	4	99.73	Confident
533	P22626	Heterogeneous nuclear ribonucleoproteins A2/B1 (ROA2_HUMAN)	HNRNPA2B1	7	37.4067	69.97	38.24	109.401	Deamidation of N(N178); Oxidation of M(M193)	Deamidation of N(1); Oxidation of M(1)			Single Protein		P22626	14	23	20	12	20	12	22	36	99.73	Confident
534	P63173	60S ribosomal protein L38 (RL38_HUMAN)	RPL38	17	8.21273	100	34.29	250.315					Single Protein		P63173	2	3	3	2	3	2	3	5	99.73	Confident
535	P09661	U2 small nuclear ribonucleoprotein A' (RU2A_HUMAN)	SNRPA1	15	28.3981	86.27	3.53	31.8582					Single Protein		P09661	1	1	1	1	1	1	1	1	99.73	Doubtful
536	P60900	Proteasome subunit alpha type-6 (PSA6_HUMAN)	PSMA6	14	27.3818	69.11	19.92	85.8923					Single Protein		P60900	4	4	4	4	4	4	4	4	99.73	Confident
537	P35914	Hydroxymethylglutaryl-CoA lyase, mitochondrial (HMGCL_HUMAN)	HMGCL	1	34.3378	74.46	4.31	28.962					Single Protein		P35914	1	1	1	1	1	1	1	1	99.73	Doubtful
538	P10619	Lysosomal protective protein (PPGB_HUMAN)	CTSA	20	54.4311	67.08	2.71	19.9681					Single Protein		P10619	1	2	2	1	2	1	1	2	86.4228	Doubtful
539	P11940	Polyadenylate-binding protein 1 (PABP1_HUMAN)	PABPC1	8	70.6259	78.3	18.55	19.1281	Deamidation of Q(Q375, Q384); Oxidation of M(M383)	Deamidation of Q(2); Oxidation of M(1)	Deamidation of N (N58-{N58 Q60 Q61})	Deamidation of N (1)	Single Protein		P11940	10	13	0	0	0	0	8	15	87.1154	Confident
540	Q9NZ08	Endoplasmic reticulum aminopeptidase 1 (ERAP1_HUMAN)	ERAP1	5	107.166	76.2	1.38	8.73917					Single Protein		Q9NZ08	1	3	3	1	3	1	1	3	99.73	Doubtful
541	O75874	Isocitrate dehydrogenase [NADP] cytoplasmic (IDHC_HUMAN)	IDH1	2	46.6295	92.51	20.05	50.9344	Deamidation of N(N171)	Deamidation of N(1)			Single Protein		O75874	6	7	7	6	7	6	7	8	99.73	Confident
542	P10620	Microsomal glutathione S-transferase 1 (MGST1_HUMAN)	MGST1	12	17.5872	78.06	10.32	57.9241					Single Protein		P10620	1	1	1	1	1	1	1	1	99.73	Doubtful
543	P35900	Keratin, type I cytoskeletal 20 (K1C20_HUMAN)	KRT20	CHR_HSCHR17_4_CTG4	48.4569	100	6.37	24.7953	Deamidation of N(N275)	Deamidation of N(1)			Single Protein		P35900	2	4	4	2	4	2	2	5	99.73	Doubtful
544	P08311	Cathepsin G (CATG_HUMAN)	CTSG	14	28.8191	100	27.06	107.684					Single Protein		P08311	8	10	10	8	10	8	10	12	99.73	Confident
545	P33316	Deoxyuridine 5'-triphosphate nucleotidohydrolase, mitochondrial (DUT_HUMAN)	DUT	15	26.5466	100	6.75	27.8128					Single Protein		P33316	1	2	2	1	2	1	1	2	86.1643	Doubtful
546	P51148	Ras-related protein Rab-5C (RAB5C_HUMAN)	RAB5C	17	23.4678	87.04	37.96	89.2326			Deamidation of N (N156-{Q147 Q150 N156})	Deamidation of N (1)	Single Protein		P51148	5	7	5	4	5	4	6	8	99.73	Confident
547	P51149	Ras-related protein Rab-7a (RAB7A_HUMAN)	RAB7A	3	23.4748	100	19.32	70.5396					Single Protein		P51149	4	6	6	4	6	4	4	6	99.73	Confident
548	P21333	Filamin-A (FLNA_HUMAN)	FLNA	X	280.564	73.14	17.94	16.7269	Deamidation of N(N2004, N2358); Deamidation of Q(Q2055); Oxidation of M(M102)	Deamidation of N(2); Deamidation of Q(1); Oxidation of M(1)	Deamidation of Q (Q1745-{N1733 Q1737 Q1745 Q1749})	Deamidation of Q (1)	Single Protein		P21333	32	47	39	26	40	27	34	54	99.73	Confident
549	P09669	Cytochrome c oxidase subunit 6C (COX6C_HUMAN)	COX6C	8	8.77569	100	16	186.902					Single Protein		P09669	1	1	1	1	1	1	2	2	99.73	Doubtful
550	Q9BVK6	Transmembrane emp24 domain-containing protein 9 (TMED9_HUMAN)	TMED9	5	27.2602	100	12.77	24.8539					Single Protein		Q9BVK6	3	5	5	3	5	3	2	5	99.73	Confident
551	P08962	CD63 antigen (CD63_HUMAN)	CD63	12	25.6191	47.48	4.2	49.7079					Single Protein		P08962	1	1	1	1	1	1	1	1	99.73	Doubtful
552	P19623	Spermidine synthase (SPEE_HUMAN)	SRM	1	33.8027	89.4	7.62	38.9379					Single Protein		P19623	2	2	2	2	2	2	2	2	86.8354	Confident
553	P61158	Actin-related protein 3 (ARP3_HUMAN)	ACTR3	2	47.341	76.08	23.92	79.0745					Single Protein		P61158	7	9	9	7	9	7	9	12	99.73	Confident
554	P07602	Prosaposin (SAP_HUMAN)	PSAP	10	58.0738	81.3	1.72	14.511					Single Protein		P07602	1	2	2	1	2	1	1	2	99.73	Doubtful
555	P62495	Eukaryotic peptide chain release factor subunit 1 (ERF1_HUMAN)	ETF1	5	49.0001	93.82	5.72	24.0577					Single Protein		P62495	2	3	3	2	3	2	2	3	99.73	Confident
556	P61163	Alpha-centractin (ACTZ_HUMAN)	ACTR1A	10	42.5869	76.86	8.24	27.9607					Single Protein		P61163	2	2	2	2	2	2	2	2	99.73	Confident
557	P61160	Actin-related protein 2 (ARP2_HUMAN)	ACTR2	2	44.7322	76.14	17.26	92.2827	Deamidation of N(N71, N76); Oxidation of M(M309)	Deamidation of N(2); Oxidation of M(1)			Single Protein		P61160	6	8	8	6	8	6	8	11	99.73	Confident
558	P48147	Prolyl endopeptidase (PPCE_HUMAN)	PREP	6	80.648	90.85	2.39	10.4298					Single Protein		P48147	1	1	1	1	1	1	1	1	99.73	Doubtful
559	P21912	Succinate dehydrogenase [ubiquinone] iron-sulfur subunit, mitochondrial (SDHB_HUMAN)	SDHB	1	31.6088	100	4.29	25.0315					Single Protein		P21912	1	1	1	1	1	1	1	1	85.7934	Doubtful
560	P50454	Serpin H1 (SERPH_HUMAN)	SERPINH1	11	46.4112	93.06	33.01	59.3117					Single Protein		P50454	9	12	12	9	12	9	10	14	99.73	Confident
561	P21964	Catechol O-methyltransferase (COMT_HUMAN)	COMT	22	30.0176	59.78	5.9	25.8628					Single Protein		P21964	1	1	1	1	1	1	1	1	99.73	Doubtful
562	P61106	Ras-related protein Rab-14 (RAB14_HUMAN)	RAB14	9	23.8819	86.05	26.98	59.7651	Deamidation of N(N184)	Deamidation of N(1)			Single Protein		P61106	3	4	3	3	3	3	3	4	99.73	Confident
563	P20645	Cation-dependent mannose-6-phosphate receptor (MPRD_HUMAN)	M6PR	12	30.9734	72.56	5.05	30.7404					Single Protein		P20645	1	2	2	1	2	1	1	3	99.73	Doubtful
564	P05023	Sodium/potassium-transporting ATPase subunit alpha-1 (AT1A1_HUMAN)	ATP1A1	1	112.824	67.06	13.78	24.847					Single Protein		P05023	10	14	11	8	14	10	8	15	99.73	Confident
565	P07686	Beta-hexosaminidase subunit beta (HEXB_HUMAN)	HEXB	5	63.0712	69.96	5.04	39.3754					Single Protein		P07686	2	4	4	2	4	2	3	5	99.73	Confident
566	P05026	Sodium/potassium-transporting ATPase subunit beta-1 (AT1B1_HUMAN)	ATP1B1	1	35.0389	87.79	4.62	26.3489					Single Protein		P05026	1	1	1	1	1	1	1	1	99.73	Doubtful
567	P42166	Lamina-associated polypeptide 2, isoform alpha (LAP2A_HUMAN)	TMPO	12	75.4456	84.29	7.64	21.9649					Related Proteins	P42167	P42166, P42167	3	4	4	3	4	3	3	4	99.73	Confident
568	P20618	Proteasome subunit beta type-1 (PSB1_HUMAN)	PSMB1	CHR_HSCHR6_1_CTG5	26.4724	88.8	18.26	70.282					Single Protein		P20618	4	5	5	4	5	4	5	6	99.73	Confident
569	P13473	Lysosome-associated membrane glycoprotein 2 (LAMP2_HUMAN)	LAMP2	X	44.9323	59.51	2.93	23.208					Single Protein		P13473	1	1	1	1	1	1	1	1	99.73	Doubtful
570	P49419	Alpha-aminoadipic semialdehyde dehydrogenase (AL7A1_HUMAN)	ALDH7A1	5	58.4501	77.92	2.6	16.6877					Single Protein		P49419	1	1	1	1	1	1	1	1	99.73	Doubtful
571	Q07065	Cytoskeleton-associated protein 4 (CKAP4_HUMAN)	CKAP4	12	65.9827	89.37	7.81	23.8838					Single Protein		Q07065	3	4	4	3	4	3	3	5	99.73	Confident
572	O95168	NADH dehydrogenase [ubiquinone] 1 beta subcomplex subunit 4 (NDUB4_HUMAN)	NDUFB4	3	15.1991	100	21.71	81.4978					Single Protein		O95168	2	2	2	2	2	2	2	2	99.73	Confident
573	P49411	Elongation factor Tu, mitochondrial (EFTU_HUMAN)	TUFM	16	49.5102	94.03	10.62	33.5968					Single Protein		P49411	3	8	8	3	8	3	4	9	99.73	Confident
574	P02794	Ferritin heavy chain (FRIH_HUMAN)	FTH1	11	21.2123	100	12.57	95.7488					Single Protein		P02794	2	3	3	2	3	2	3	4	99.73	Confident
575	Q08380	Galectin-3-binding protein (LG3BP_HUMAN)	LGALS3BP	17	65.2893	66.15	10.6	55.9018					Single Protein		Q08380	5	8	8	5	8	5	7	10	99.73	Confident
576	P12111	Collagen alpha-3(VI) chain (CO6A3_HUMAN)	COL6A3	2	343.457	77.94	13.76	10.8346	Deamidation of Q(Q348); Oxidation of M(M616)	Deamidation of Q(1); Oxidation of M(1)	Deamidation of N (N694-{Q682 N694 Q697})	Deamidation of N (1)	Single Protein		P12111	33	48	48	33	48	33	33	48	99.73	Confident
577	Q14195	Dihydropyrimidinase-related protein 3 (DPYL3_HUMAN)	DPYSL3	5	61.9241	75.61	42.63	49.64	Deamidation of N(N272, N356)	Deamidation of N(2)	Deamidation of N (N26-{N26 Q29})	Deamidation of N (1)	Single Protein		Q14195	15	16	13	12	13	12	16	19	99.73	Confident
578	P00167	Cytochrome b5 (CYB5_HUMAN)	CYB5A	18	15.3205	72.39	15.67	72.2558					Single Protein		P00167	1	1	1	1	1	1	1	1	99.73	Doubtful
579	P62424	60S ribosomal protein L7a (RL7A_HUMAN)	RPL7A	CHR_HG2030_PATCH	29.977	100	19.17	28.5447					Single Protein		P62424	4	6	6	4	6	4	3	7	99.73	Confident
580	P61224	Ras-related protein Rap-1b (RAP1B_HUMAN)	RAP1B	12	20.8116	100	20.11	53.9628					Related Proteins	A6NIZ1	A6NIZ1, P61224	3	4	0	0	0	0	3	4	99.73	Confident
581	P24158	Myeloblastin (PRTN3_HUMAN)	PRTN3	19	27.7893	57.03	24.22	157.618			Deamidation of Q (Q93-{Q93 Q97 Q98 Q104 N108 N109 N114})	Deamidation of Q (1)	Single Protein		P24158	5	5	5	5	5	5	6	6	99.73	Confident
582	Q07020	60S ribosomal protein L18 (RL18_HUMAN)	RPL18	19	21.6211	100	19.68	68.3484					Single Protein		Q07020	3	4	4	3	4	3	3	4	99.73	Confident
583	Q07021	Complement component 1 Q subcomponent-binding protein, mitochondrial (C1QBP_HUMAN)	C1QBP	17	31.3426	79.79	12.06	45.5656					Single Protein		Q07021	3	4	4	3	4	3	3	4	99.73	Confident
584	O00754	Lysosomal alpha-mannosidase (MA2B1_HUMAN)	MAN2B1	19	113.672	75.47	2.37	12.354					Single Protein		O00754	2	5	5	2	5	2	2	5	99.73	Confident
585	Q9UBX5	Fibulin-5 (FBLN5_HUMAN)	FBLN5	14	50.1467	47.32	3.13	23.4408					Single Protein		Q9UBX5	1	2	2	1	2	1	1	2	99.73	Doubtful
586	P13489	Ribonuclease inhibitor (RINI_HUMAN)	RNH1	CHR_HSCHR11_1_CTG8	49.9411	86.77	3.25	16.3757					Single Protein		P13489	1	1	1	1	1	1	1	1	99.73	Doubtful
587	O00764	Pyridoxal kinase (PDXK_HUMAN)	PDXK	21	35.0799	78.53	14.1	81.0543					Single Protein		O00764	3	3	3	3	3	3	4	5	99.73	Confident
588	Q09666	Neuroblast differentiation-associated protein AHNAK (AHNK_HUMAN)	AHNAK	11	628.699	97.15	5.64	0.684911	Deamidation of Q(Q274)	Deamidation of Q(1)			Single Protein		Q09666	6	12	12	6	12	6	6	12	99.73	Confident
589	Q14204	Cytoplasmic dynein 1 heavy chain 1 (DYHC1_HUMAN)	DYNC1H1	14	532.072	88.27	0.3	1.63185					Single Protein		Q14204	1	10	10	1	10	1	1	10	87.0783	Doubtful
590	P55268	Laminin subunit beta-2 (LAMB2_HUMAN)	LAMB2	3	195.854	75.81	1.28	5.04231					Single Protein		P55268	1	1	1	1	1	1	1	1	99.73	Doubtful
591	Q02218	2-oxoglutarate dehydrogenase, mitochondrial (ODO1_HUMAN)	OGDH	7	115.861	75.46	0.98	8.73917					Single Protein		Q02218	1	7	5	1	7	1	1	7	99.73	Doubtful
592	Q9UD71	Protein phosphatase 1 regulatory subunit 1B (PPR1B_HUMAN)	PPP1R1B	17	22.9489	71.08	13.73	34.3569			Deamidation of Q (Q100-{Q91 N95 N97 N99 Q100})	Deamidation of Q (1)	Single Protein		Q9UD71	1	1	1	1	1	1	1	1	99.73	Doubtful
593	Q16881	Thioredoxin reductase 1, cytoplasmic (TRXR1_HUMAN)	TXNRD1	12	70.8622	95.53	4.93	16.1991					Single Protein		Q16881	2	2	2	2	2	2	2	2	99.73	Confident
594	P02747	Complement C1q subcomponent subunit C (C1QC_HUMAN)	C1QC	1	25.7571	74.29	11.02	50.3025					Single Protein		P02747	2	2	2	2	2	2	2	2	87.0536	Doubtful
595	P02746	Complement C1q subcomponent subunit B (C1QB_HUMAN)	C1QB	1	26.7045	78.26	5.53	35.398					Single Protein		P02746	1	3	3	1	3	1	1	3	99.73	Doubtful
596	P02743	Serum amyloid P-component (SAMP_HUMAN)	APCS	1	25.3711	65.92	15.7	73.0085					Single Protein		P02743	3	6	6	3	6	3	3	6	99.73	Confident
597	Q16891	MICOS complex subunit MIC60 (MIC60_HUMAN)	IMMT	2	83.6263	86.41	3.43	15.3927					Single Protein		Q16891	2	5	5	2	5	2	2	5	99.73	Confident
598	P43243	Matrin-3 (MATR3_HUMAN)	MATR3	5	94.5648	78.51	2.36	15.8094					Single Protein		P43243	2	3	3	2	3	2	2	3	99.73	Confident
599	Q04837	Single-stranded DNA-binding protein, mitochondrial (SSBP_HUMAN)	SSBP1	CHR_HSCHR7_1_CTG6	17.249	100	43.92	108.131					Single Protein		Q04837	5	5	5	5	5	5	5	5	99.73	Confident
600	P02768	Serum albumin (ALBU_HUMAN)	ALB	4	69.3215	95.57	25.29	56.7553	Oxidation of M(M572)	Oxidation of M(1)			Single Protein		P02768	19	23	23	19	23	19	27	33	99.73	Confident
601	Q15582	Transforming growth factor-beta-induced protein ig-h3 (BGH3_HUMAN)	TGFBI	5	74.634	70.42	18.16	36.0151	Deamidation of N(N417); Oxidation of M(M517)	Deamidation of N(1); Oxidation of M(1)	Deamidation of Q (Q274-{N266 N272 Q274 N282})	Deamidation of Q (1)	Single Protein		Q15582	10	14	14	10	14	10	10	14	99.73	Confident
602	P02763	Alpha-1-acid glycoprotein 1 (A1AG1_HUMAN)	ORM1	9	23.4968	79.6	16.42	167.919					Single Protein		P02763	3	4	4	3	4	3	5	6	99.73	Confident
603	P12109	Collagen alpha-1(VI) chain (CO6A1_HUMAN)	COL6A1	21	108.462	83.85	9.73	21.2627	Deamidation of Q(Q230)	Deamidation of Q(1)			Single Protein		P12109	6	9	9	6	9	6	7	11	99.73	Confident
604	Q93052	Lipoma-preferred partner (LPP_HUMAN)	LPP	3	65.7038	56.54	1.96	17.522					Single Protein		Q93052	1	2	2	1	2	1	1	3	99.73	Doubtful
605	P12110	Collagen alpha-2(VI) chain (CO6A2_HUMAN)	COL6A2	21	108.512	75.96	7.56	18.7175					Single Protein		P12110	5	7	7	5	7	5	5	7	99.73	Confident
606	P02751	Fibronectin (FINC_HUMAN)	FN1	2	262.46	62.24	15.84	19.6185	Deamidation of N(N1185); Oxidation of M(M926)	Deamidation of N(1); Oxidation of M(1)	Deamidation of Q (Q1741-{Q1732 Q1741 N1746 Q1748})	Deamidation of Q (1)	Single Protein		P02751	23	26	26	23	26	23	25	31	99.73	Confident
607	P02792	Ferritin light chain (FRIL_HUMAN)	FTL	19	20.0071	80.57	23.43	219.543	Oxidation of M(M145)	Oxidation of M(1)			Single Protein		P02792	4	5	5	4	5	4	8	9	99.73	Confident
608	P02790	Hemopexin (HEMO_HUMAN)	HPX	11	51.6433	71.43	4.76	25.2722					Single Protein		P02790	2	2	2	2	2	2	2	2	87.1029	Confident
609	O15067	Phosphoribosylformylglycinamidine synthase (PUR4_HUMAN)	PFAS	17	144.643	59.12	2.69	10.3172					Single Protein		O15067	2	2	2	2	2	2	2	2	99.73	Doubtful
610	P02788	Lactotransferrin (TRFL_HUMAN)	LTF	3	78.1319	91.69	5.21	18.0979	Deamidation of N(N280)	Deamidation of N(1)			Single Protein		P02788	3	6	6	3	6	3	3	6	99.73	Confident
611	P02787	Serotransferrin (TRFE_HUMAN)	TF	3	77.0136	88.11	4.3	20.8935					Single Protein		P02787	3	4	4	3	4	3	3	4	99.73	Confident
612	P02786	Transferrin receptor protein 1 (TFR1_HUMAN)	TFRC	3	84.8179	78.03	4.87	19.7381					Single Protein		P02786	3	5	5	3	5	3	3	5	99.73	Confident
613	O14602	Eukaryotic translation initiation factor 1A, Y-chromosomal (IF1AY_HUMAN)	EIF1AY	Y	16.4323	78.47	9.72	48.6723					Related Proteins	P47813	O14602, P47813	1	3	3	1	3	1	1	3	99.73	Doubtful
614	P55209	Nucleosome assembly protein 1-like 1 (NP1L1_HUMAN)	NAP1L1	12	45.3459	56.52	7.42	30.44					Single Protein		P55209	2	2	1	1	2	2	2	2	99.73	Confident
615	P56537	Eukaryotic translation initiation factor 6 (IF6_HUMAN)	EIF6	20	26.5822	69.8	17.14	85.39	Oxidation of M(M236)	Oxidation of M(1)	Deamidation of N (N74-{N74 N75 Q79 Q82})	Deamidation of N (1)	Single Protein		P56537	4	5	5	4	5	4	4	5	99.73	Confident
616	P61224	Ras-related protein Rap-1b (RAP1B_HUMAN)	RAP1B	12	20.8116	100	17.93	53.9628					Related Proteins	P62834	P61224, P62834	3	3	0	0	0	0	3	3	99.73	Confident
617	P07585	Decorin (PGS2_HUMAN)	DCN	12	39.7218	92.2	23.68	44.5779	Deamidation of N(N193)	Deamidation of N(1)	Deamidation of N (N171-{N171 N174 Q175 N184})	Deamidation of N (1)	Single Protein		P07585	5	7	7	5	7	5	5	7	99.73	Confident
618	Q16822	Phosphoenolpyruvate carboxykinase [GTP], mitochondrial (PCKGM_HUMAN)	PCK2	14	70.6536	79.22	5.31	19.5777					Single Protein		Q16822	3	7	7	3	7	3	2	7	99.73	Confident
619	P18283	Glutathione peroxidase 2 (GPX2_HUMAN)	GPX2	14	21.9411	85.79	4.21	36.8885					Single Protein		P18283	1	2	2	1	2	1	1	2	86.65	Doubtful
620	P54868	Hydroxymethylglutaryl-CoA synthase, mitochondrial (HMCS2_HUMAN)	HMGCS2	1	56.5994	77.17	2.17	8.93981					Related Proteins	Q01581	P54868, Q01581	1	1	0	0	1	1	1	1	99.73	Doubtful
621	Q16836	Hydroxyacyl-coenzyme A dehydrogenase, mitochondrial (HCDH_HUMAN)	HADH	4	34.2719	78.66	20.38	32.4716	Oxidation of M(M178)	Oxidation of M(1)			Single Protein		Q16836	5	8	8	5	8	5	4	8	99.73	Confident
622	Q9NP72	Ras-related protein Rab-18 (RAB18_HUMAN)	RAB18	10	22.9626	100	5.34	34.0234					Single Protein		Q9NP72	1	1	1	1	1	1	1	1	99.73	Doubtful
623	O60493	Sorting nexin-3 (SNX3_HUMAN)	SNX3	6	18.7508	79.63	10.49	81.4978					Single Protein		O60493	2	3	3	2	3	2	2	3	99.73	Confident
624	P45880	Voltage-dependent anion-selective channel protein 2 (VDAC2_HUMAN)	VDAC2	10	31.5465	86.05	10.2	27.7028					Single Protein		P45880	2	6	6	2	6	2	1	7	99.73	Doubtful
625	P61086	Ubiquitin-conjugating enzyme E2 K (UBE2K_HUMAN)	UBE2K	4	22.3926	86	7.5	35.0441					Single Protein		P61086	1	1	1	1	1	1	1	1	85.7934	Doubtful
626	P61088	Ubiquitin-conjugating enzyme E2 N (UBE2N_HUMAN)	UBE2N	12	17.127	81.58	36.18	105.469	Deamidation of Q(Q43); Oxidation of M(M64)	Deamidation of Q(1); Oxidation of M(1)			Single Protein		P61088	6	6	3	3	6	6	6	6	99.73	Confident
627	Q16851	UTP--glucose-1-phosphate uridylyltransferase (UGPA_HUMAN)	UGP2	2	56.9047	86.61	16.34	23.7533	Deamidation of N(N136)	Deamidation of N(1)			Single Protein		Q16851	7	9	9	7	9	7	6	9	99.73	Confident
628	Q16853	Membrane primary amine oxidase (AOC3_HUMAN)	AOC3	17	84.5683	62.25	5.24	27.4468					Single Protein		Q16853	4	6	6	4	6	4	4	6	99.73	Confident
629	P20591	Interferon-induced GTP-binding protein Mx1 (MX1_HUMAN)	MX1	21	75.4732	90.03	2.72	11.7598					Single Protein		P20591	1	1	1	1	1	1	1	1	99.73	Doubtful
630	Q96IU4	Protein ABHD14B (ABHEB_HUMAN)	ABHD14B	3	22.3316	69.05	28.57	100.701					Single Protein		Q96IU4	4	4	4	4	4	4	4	5	99.73	Confident
631	P05388	60S acidic ribosomal protein P0 (RLA0_HUMAN)	RPLP0	12	34.2518	75.08	13.56	61.3517					Related Proteins	Q8NHW5	P05388, Q8NHW5	4	4	4	4	4	4	4	4	99.73	Confident
632	O60547	GDP-mannose 4,6 dehydratase (GMDS_HUMAN)	GMDS	6	41.9232	92.2	2.42	18.8409					Single Protein		O60547	1	2	2	1	2	1	1	2	86.4798	Doubtful
633	P61289	Proteasome activator complex subunit 3 (PSME3_HUMAN)	PSME3	17	29.4876	84.65	5.91	32.5991					Single Protein		P61289	1	1	1	1	1	1	1	1	99.73	Doubtful
634	P07737	Profilin-1 (PROF1_HUMAN)	PFN1	17	15.0446	100	62.86	176.671	Deamidation of N(N62); Oxidation of M(M114)	Deamidation of N(1); Oxidation of M(1)			Single Protein		P07737	9	11	11	9	11	9	11	13	99.73	Confident
635	P20700	Lamin-B1 (LMNB1_HUMAN)	LMNB1	5	66.3676	89.08	8.7	26.4523					Single Protein		P20700	4	8	5	4	5	4	4	9	99.73	Confident
636	P49588	Alanine--tRNA ligase, cytoplasmic (SYAC_HUMAN)	AARS	16	106.743	88.95	2.58	11.8259					Single Protein		P49588	2	5	5	2	5	2	2	5	86.8521	Confident
637	P07741	Adenine phosphoribosyltransferase (APT_HUMAN)	APRT	16	19.5954	100	23.33	81.1205					Single Protein		P07741	4	6	6	4	6	4	4	6	99.73	Confident
638	P05141	ADP/ATP translocase 2 (ADT2_HUMAN)	SLC25A5	X	32.8312	79.53	29.19	64.6142					Single Protein		P05141	9	10	3	3	3	3	9	11	99.73	Confident
639	P56381	ATP synthase subunit epsilon, mitochondrial (ATP5E_HUMAN)	ATP5F1E		5.77611	100	15.69	137.428					Related Proteins	Q5VTU8	P56381, Q5VTU8	1	2	2	1	2	1	1	2	99.73	Doubtful
640	P05107	Integrin beta-2 (ITB2_HUMAN)	ITGB2	21	84.7261	81.53	1.3	9.49704					Single Protein		P05107	1	1	1	1	1	1	1	1	99.73	Doubtful
641	P05109	Protein S100-A8 (S10A8_HUMAN)	S100A8	1	10.8276	100	24.73	175.848	Deamidation of N(N25)	Deamidation of N(1)			Single Protein		P05109	4	5	5	4	5	4	4	6	99.73	Confident
642	O60506	Heterogeneous nuclear ribonucleoprotein Q (HNRPQ_HUMAN)	SYNCRIP	6	69.5596	85.07	6.9	5.98022					Single Protein		O60506	2	9	6	2	6	2	1	9	99.73	Doubtful
643	O60504	Vinexin (VINEX_HUMAN)	SORBS3	8	75.2949	85.54	2.38	11.1251					Single Protein		O60504	1	2	2	1	2	1	1	2	86.1111	Doubtful
644	P61247	40S ribosomal protein S3a (RS3A_HUMAN)	RPS3A	4	29.9257	100	14.39	75.2209					Single Protein		P61247	3	6	6	3	6	3	4	7	99.73	Confident
645	P05114	Non-histone chromosomal protein HMG-14 (HMGN1_HUMAN)	HMGN1	21	10.6526	100	13	70.0881					Single Protein		P05114	1	4	4	1	4	1	1	4	99.73	Doubtful
646	P61254	60S ribosomal protein L26 (RL26_HUMAN)	RPL26	17	17.2475	100	11.72	48.3366					Single Protein		P61254	2	3	3	2	3	2	1	3	99.73	Doubtful
647	P01591	Immunoglobulin J chain (IGJ_HUMAN)	JCHAIN	4	18.087	77.99	7.55	56.5227					Single Protein		P01591	1	1	1	1	1	1	1	1	99.73	Doubtful
648	P12268	Inosine-5'-monophosphate dehydrogenase 2 (IMDH2_HUMAN)	IMPDH2	3	55.7696	63.62	2.14	18.2998					Single Protein		P12268	1	1	1	1	1	1	1	1	99.73	Doubtful
649	Q15393	Splicing factor 3B subunit 3 (SF3B3_HUMAN)	SF3B3	16	135.492	66.15	4.03	12.8888					Single Protein		Q15393	4	6	6	4	6	4	3	6	99.73	Confident
650	P50552	Vasodilator-stimulated phosphoprotein (VASP_HUMAN)	VASP	19	39.8051	67.11	20.26	67.3396					Single Protein		P50552	6	8	8	6	8	6	6	9	99.73	Confident
651	P51888	Prolargin (PRELP_HUMAN)	PRELP	1	43.7822	81.94	24.35	92.402	Deamidation of N(N259)	Deamidation of N(1)	Deamidation of Q (Q246-{Q246 N252})	Deamidation of Q (1)	Single Protein		P51888	9	10	10	9	10	9	12	16	99.73	Confident
652	O95295	SNARE-associated protein Snapin (SNAPN_HUMAN)	SNAPIN	1	14.8649	100	10.29	51.5354					Single Protein		O95295	1	1	1	1	1	1	1	1	99.73	Doubtful
653	P51884	Lumican (LUM_HUMAN)	LUM	12	38.4048	74.56	27.81	50.7731					Single Protein		P51884	7	7	7	7	7	7	8	11	99.73	Confident
654	O95299	NADH dehydrogenase [ubiquinone] 1 alpha subcomplex subunit 10, mitochondrial (NDUAA_HUMAN)	NDUFA10	CHR_HG2233_PATCH	40.7249	90.99	6.2	21.6991	Deamidation of Q(Q155)	Deamidation of Q(1)			Single Protein		O95299	1	1	1	1	1	1	1	1	99.73	Doubtful
655	P26885	Peptidyl-prolyl cis-trans isomerase FKBP2 (FKBP2_HUMAN)	FKBP2	11	15.6393	80.28	8.45	49.3578					Single Protein		P26885	1	1	1	1	1	1	1	1	99.73	Doubtful
656	P36269	Glutathione hydrolase 5 proenzyme (GGT5_HUMAN)	GGT5	22	62.2223	54.27	4.1	30.385					Single Protein		P36269	2	3	3	2	3	2	2	3	99.73	Confident
657	Q96HE7	ERO1-like protein alpha (ERO1A_HUMAN)	ERO1A	14	54.3581	80.77	6.84	29.4039					Single Protein		Q96HE7	3	5	5	3	5	3	3	5	99.73	Confident
658	P50502	Hsc70-interacting protein (F10A1_HUMAN)	ST13	22	41.3055	71	2.71	26.7512					Single Protein		P50502	1	5	5	1	5	1	1	5	99.73	Doubtful
659	P12277	Creatine kinase B-type (KCRB_HUMAN)	CKB	14	42.6173	80.84	17.85	54.9934					Single Protein		P12277	4	5	5	4	5	4	5	6	99.73	Confident
660	Q6P4A8	Phospholipase B-like 1 (PLBL1_HUMAN)	PLBD1	12	63.2142	64.74	6.15	33.2888					Single Protein		Q6P4A8	3	4	4	3	4	3	3	4	99.73	Confident
661	Q9GZT3	SRA stem-loop-interacting RNA-binding protein, mitochondrial (SLIRP_HUMAN)	SLIRP	14	12.3414	100	9.17	64.301					Single Protein		Q9GZT3	1	1	1	1	1	1	1	1	99.73	Doubtful
662	P51858	Hepatoma-derived growth factor (HDGF_HUMAN)	HDGF	1	26.7719	100	25	68.1412					Single Protein		P51858	4	7	6	4	7	4	5	8	99.73	Confident
663	E9PAV3	Nascent polypeptide-associated complex subunit alpha, muscle-specific form (NACAM_HUMAN)	NACA	12	205.295	68.24	2.65	5.54746					Related Proteins	Q13765	E9PAV3, Q13765	4	4	0	0	4	4	5	5	99.73	Confident
664	Q08211	ATP-dependent RNA helicase A (DHX9_HUMAN)	DHX9	1	140.869	76.93	11.5	22.7073					Single Protein		Q08211	11	16	16	11	16	11	12	17	99.73	Confident
665	Q15417	Calponin-3 (CNN3_HUMAN)	CNN3	1	36.3908	73.86	13.98	52.8786	Deamidation of N(N240)	Deamidation of N(1)			Single Protein		Q15417	3	4	4	3	4	3	3	4	99.73	Confident
666	P30085	UMP-CMP kinase (KCY_HUMAN)	CMPK1	1	22.2083	100	14.29	44.6991	Deamidation of Q(Q157)	Deamidation of Q(1)			Single Protein		P30085	2	3	2	1	2	1	2	3	99.73	Confident
667	P30086	Phosphatidylethanolamine-binding protein 1 (PEBP1_HUMAN)	PEBP1	12	21.0437	82.89	47.59	151.606	Deamidation of N(N95); Oxidation of M(M92)	Deamidation of N(1); Oxidation of M(1)			Single Protein		P30086	9	9	9	9	9	9	11	13	99.73	Confident
668	Q9UBS4	DnaJ homolog subfamily B member 11 (DJB11_HUMAN)	DNAJB11	3	40.4886	84.08	3.07	19.5777					Single Protein		Q9UBS4	1	1	1	1	1	1	1	1	99.73	Doubtful
669	Q8TF72	Protein Shroom3 (SHRM3_HUMAN)	SHROOM3	4	216.724	80.06	0.45	4.02343					Single Protein		Q8TF72	1	4	4	1	4	1	1	4	99.73	Doubtful
670	Q96HY6	DDRGK domain-containing protein 1 (DDRGK_HUMAN)	DDRGK1	20	35.5895	79.3	4.14	28.1478					Single Protein		Q96HY6	1	3	3	1	3	1	1	3	99.73	Doubtful
671	Q9UBT2	SUMO-activating enzyme subunit 2 (SAE2_HUMAN)	UBA2	19	71.1792	83.91	1.56	12.427					Single Protein		Q9UBT2	1	1	1	1	1	1	1	1	99.73	Doubtful
672	P30084	Enoyl-CoA hydratase, mitochondrial (ECHM_HUMAN)	ECHS1	10	31.3671	89.66	18.97	50.3507					Single Protein		P30084	4	5	5	4	5	4	4	5	99.73	Confident
673	Q16762	Thiosulfate sulfurtransferase (THTR_HUMAN)	TST	22	33.4078	89.56	9.76	65.8723	Deamidation of N(N128)	Deamidation of N(1)			Single Protein		Q16762	2	4	4	2	4	2	4	7	99.73	Confident
674	Q15436	Protein transport protein Sec23A (SC23A_HUMAN)	SEC23A	14	86.1053	78.95	2.22	10.6194					Single Protein		Q15436	1	2	2	1	2	1	1	2	99.73	Doubtful
675	Q15435	Protein phosphatase 1 regulatory subunit 7 (PP1R7_HUMAN)	PPP1R7	2	41.5385	91.67	10	35.693					Single Protein		Q15435	3	3	3	3	3	3	3	3	99.73	Confident
676	Q14103	Heterogeneous nuclear ribonucleoprotein D0 (HNRPD_HUMAN)	HNRNPD	4	38.4103	64.79	12.68	55.8674					Single Protein		Q14103	3	9	8	3	9	3	3	9	99.73	Confident
677	Q14108	Lysosome membrane protein 2 (SCRB2_HUMAN)	SCARB2	4	54.2555	72.8	10.88	38.6288			Deamidation of N (N359-{N359 Q360 N370})	Deamidation of N (1)	Single Protein		Q14108	4	4	4	4	4	4	4	4	99.73	Confident
678	Q96I99	Succinate--CoA ligase [GDP-forming] subunit beta, mitochondrial (SUCB2_HUMAN)	SUCLG2	3	46.4814	83.1	15.28	41.14					Single Protein		Q96I99	5	5	5	5	5	5	5	5	99.73	Confident
679	P17096	High mobility group protein HMG-I/HMG-Y (HMGA1_HUMAN)	HMGA1	6	11.6691	100	14.95	65.5029					Single Protein		P17096	1	2	2	1	2	1	1	2	99.73	Doubtful
680	Q9UBV8	Peflin (PEF1_HUMAN)	PEF1	1	30.3613	43.31	4.58	56.9822					Single Protein		Q9UBV8	1	1	1	1	1	1	1	1	99.73	Doubtful
681	Q6P587	Acylpyruvase FAHD1, mitochondrial (FAHD1_HUMAN)	FAHD1	16	24.8267	86.16	7.14	36.3151					Single Protein		Q6P587	1	1	1	1	1	1	1	1	99.73	Doubtful
682	Q14126	Desmoglein-2 (DSG2_HUMAN)	DSG2	18	122.218	66.55	2.42	8.75008					Single Protein		Q14126	1	2	2	1	2	1	1	2	99.73	Doubtful
683	Q9UBQ7	Glyoxylate reductase/hydroxypyruvate reductase (GRHPR_HUMAN)	GRHPR	9	35.6457	78.05	12.2	36.8885					Single Protein		Q9UBQ7	2	3	3	2	3	2	2	3	99.73	Confident
684	Q14152	Eukaryotic translation initiation factor 3 subunit A (EIF3A_HUMAN)	EIF3A	10	166.468	97.47	1.95	7.80492					Single Protein		Q14152	2	7	7	2	7	2	2	7	99.73	Confident
685	Q9UBQ5	Eukaryotic translation initiation factor 3 subunit K (EIF3K_HUMAN)	EIF3K	CHR_HG26_PATCH	25.0434	82.11	5.05	39.1554					Single Protein		Q9UBQ5	1	1	1	1	1	1	1	1	99.73	Doubtful
686	P01889	HLA class I histocompatibility antigen, B-7 alpha chain (1B07_HUMAN)	HLA-B	CHR_HSCHR6_MHC_COX_CTG1	40.4349	90.06	3.59	5.37486					Related Proteins	P01893, P03989, P04222, P04439, P05534, P10319, P13746, P13747, P16188, P17693, P18463, P18464, P18465, P30443, P30447, P30455, P30460, P30461, P30462, P30464, P30466, P30475, P30479, P30480, P30481, P30483, P30484, P30485, P30487, P30488, P30490, P30491, P30492, P30493, P30495, P30498, P30501, P30504, P30505, P30508, P30510, P30685, Q04826, Q07000, Q29718, Q29836, Q29865, Q29940, Q29960, Q29963,…	P01889, P01893, P03989, P04222, P04439, P05534, P10319, P13746, P13747, P16188, P17693, P18463, P18464, P18465, P30443, P30447, P30455, P30460, P30461, P30462, P30464, P30466, P30475, P30479, P30480, P30481, P30483, P30484, P30485, P30487, P30488, P30490, P30491, P30492, P30493, P30495, P30498, P30501, P30504, P30505, P30508, P30510, P30685, Q04826, Q07000, Q29718, Q29836, Q29865, Q29940, Q29960,…	1	1	0	0	0	0	1	1	99.73	Doubtful
687	P82979	SAP domain-containing ribonucleoprotein (SARNP_HUMAN)	SARNP	12	23.6564	82.86	9.05	60.4208					Single Protein		P82979	2	2	2	2	2	2	2	2	99.73	Confident
688	P14868	Aspartate--tRNA ligase, cytoplasmic (SYDC_HUMAN)	DARS	2	57.1	93.21	9.38	42.5231	Deamidation of Q(Q155)	Deamidation of Q(1)			Single Protein		P14868	3	6	6	3	6	3	4	7	99.73	Confident
689	P14866	Heterogeneous nuclear ribonucleoprotein L (HNRPL_HUMAN)	HNRNPL	CHR_HG26_PATCH	64.0924	58.74	14.94	67.5961	Deamidation of Q(Q233)	Deamidation of Q(1)			Single Protein		P14866	5	7	7	5	7	5	7	10	99.73	Confident
690	Q99613	Eukaryotic translation initiation factor 3 subunit C (EIF3C_HUMAN)	EIF3C	16	105.278	80.83	5.59	15.9706					Related Proteins	B5ME19	B5ME19, Q99613	4	5	5	4	5	4	3	5	99.73	Confident
691	Q9UBR2	Cathepsin Z (CATZ_HUMAN)	CTSZ	20	33.8462	70.63	3.3	32.7515					Single Protein		Q9UBR2	1	2	2	1	2	1	1	2	99.73	Doubtful
692	Q14166	Tubulin--tyrosine ligase-like protein 12 (TTL12_HUMAN)	TTLL12	22	74.356	76.86	5.9	11.4899			Deamidation of Q (Q19-{Q19 Q26})	Deamidation of Q (1)	Single Protein		Q14166	2	3	3	2	3	2	1	3	99.73	Doubtful
693	Q14165	Malectin (MLEC_HUMAN)	MLEC	12	32.2136	75	8.56	48.0056					Single Protein		Q14165	2	2	2	2	2	2	2	2	99.73	Confident
694	P45974	Ubiquitin carboxyl-terminal hydrolase 5 (UBP5_HUMAN)	USP5	12	95.7253	76.22	1.4	9.85768					Single Protein		P45974	1	6	6	1	6	1	1	6	99.73	Doubtful
695	P20674	Cytochrome c oxidase subunit 5A, mitochondrial (COX5A_HUMAN)	COX5A	15	16.7517	80.67	26.67	97.3446	Deamidation of N(N61)	Deamidation of N(1)			Single Protein		P20674	4	5	5	4	5	4	4	5	99.73	Confident
696	P43307	Translocon-associated protein subunit alpha (SSRA_HUMAN)	SSR1	6	32.2153	63.99	5.24	33.2171					Single Protein		P43307	1	2	2	1	2	1	1	2	99.73	Doubtful
697	P06396	Gelsolin (GELS_HUMAN)	GSN	9	85.6442	69.95	21.23	40.3982	Deamidation of Q(Q272)	Deamidation of Q(1)			Single Protein		P06396	12	17	17	12	17	12	13	20	99.73	Confident
698	O14910	Protein lin-7 homolog A (LIN7A_HUMAN)	LIN7A	12	25.9806	88.84	6.87	15.0404					Related Proteins	Q9NUP9	O14910, Q9NUP9	1	1	0	0	1	1	1	1	99.73	Doubtful
699	O15144	Actin-related protein 2/3 complex subunit 2 (ARPC2_HUMAN)	ARPC2	2	34.3115	79.33	14.33	54.8936					Single Protein		O15144	4	8	8	4	8	4	4	8	99.73	Confident
700	O15145	Actin-related protein 2/3 complex subunit 3 (ARPC3_HUMAN)	ARPC3	12	20.5334	83.15	6.18	39.3754	Oxidation of M(M19)	Oxidation of M(1)			Single Protein		O15145	1	1	1	1	1	1	1	1	99.73	Doubtful
701	O15143	Actin-related protein 2/3 complex subunit 1B (ARC1B_HUMAN)	ARPC1B	7	40.9234	79.03	3.49	21.7665					Single Protein		O15143	1	3	3	1	3	1	1	3	99.73	Doubtful
702	P21980	Protein-glutamine gamma-glutamyltransferase 2 (TGM2_HUMAN)	TGM2	20	77.2797	70.89	12.66	27.0636					Single Protein		P21980	7	10	10	7	10	7	6	10	87.1713	Confident
703	Q4VC31	Coiled-coil domain-containing protein 58 (CCD58_HUMAN)	CCDC58	3	16.6095	100	20.83	73.0085					Single Protein		Q4VC31	2	2	2	2	2	2	2	3	99.73	Confident
704	Q53GG5	PDZ and LIM domain protein 3 (PDLI3_HUMAN)	PDLIM3	4	39.2074	77.47	4.95	37.2809	Deamidation of Q(Q257)	Deamidation of Q(1)			Single Protein		Q53GG5	2	2	2	2	2	2	2	2	99.73	Doubtful
705	P30049	ATP synthase subunit delta, mitochondrial (ATPD_HUMAN)	ATP5F1D		17.4792	33.93	8.33	122.962					Single Protein		P30049	1	1	1	1	1	1	1	2	99.73	Doubtful
706	P30041	Peroxiredoxin-6 (PRDX6_HUMAN)	PRDX6	1	25.0192	100	26.79	80.8308					Single Protein		P30041	4	5	5	4	5	4	5	6	99.73	Confident
707	P30043	Flavin reductase (NADPH) (BLVRB_HUMAN)	BLVRB	19	22.1054	85.44	34.95	136.093					Single Protein		P30043	6	6	6	6	6	6	8	9	99.73	Confident
708	P30044	Peroxiredoxin-5, mitochondrial (PRDX5_HUMAN)	PRDX5	11	22.0725	100	28.97	80.2411	Oxidation of M(M183)	Oxidation of M(1)			Single Protein		P30044	6	6	6	6	6	6	6	6	99.73	Confident
709	P30048	Thioredoxin-dependent peroxide reductase, mitochondrial (PRDX3_HUMAN)	PRDX3	10	27.6752	76.17	21.48	86.7016	Deamidation of N(N150, N192)	Deamidation of N(2)			Single Protein		P30048	5	6	6	5	6	5	6	7	99.73	Confident
710	P05091	Aldehyde dehydrogenase, mitochondrial (ALDH2_HUMAN)	ALDH2	12	56.3456	68.86	30.37	58.0442					Single Protein		P05091	13	17	17	13	17	13	13	17	99.73	Confident
711	P30050	60S ribosomal protein L12 (RL12_HUMAN)	RPL12	9	17.8075	100	24.24	77.8757					Single Protein		P30050	3	3	3	3	3	3	3	3	99.73	Confident
712	P69905	Hemoglobin subunit alpha (HBA_HUMAN)	HBA1	16	15.2479	59.86	67.61	324.661	Deamidation of N(N69, N79); Oxidation of M(M33, M77)	Deamidation of N(2); Oxidation of M(2)			Single Protein		P69905	13	14	14	13	14	13	25	30	99.73	Confident
713	Q8IVT2	Mitotic interactor and substrate of PLK1 (MISP_HUMAN)	MISP	19	75.311	78.2	2.21	12.5606					Single Protein		Q8IVT2	1	5	4	1	5	1	1	6	99.73	Doubtful
714	P32455	Guanylate-binding protein 1 (GBP1_HUMAN)	GBP1	1	67.8877	81.25	2.7	4.58992					Related Proteins	P32456	P32455, P32456	1	1	0	0	1	1	1	1	99.73	Doubtful
715	Q9P2X0	Dolichol-phosphate mannosyltransferase subunit 3 (DPM3_HUMAN)	DPM3	1	10.0872	38.04	10.87	200.252					Single Protein		Q9P2X0	1	1	1	1	1	1	1	1	99.73	Doubtful
716	P82909	28S ribosomal protein S36, mitochondrial (RT36_HUMAN)	MRPS36	CHR_HSCHR5_2_CTG1_1	11.459	100	17.48	68.0467					Single Protein		P82909	1	1	1	1	1	1	1	1	99.73	Doubtful
717	Q15404	Ras suppressor protein 1 (RSU1_HUMAN)	RSU1	10	31.5207	87.73	6.14	28.8429					Single Protein		Q15404	1	3	3	1	3	1	1	3	99.73	Doubtful
718	Q9UBI6	Guanine nucleotide-binding protein G(I)/G(S)/G(O) subunit gamma-12 (GBG12_HUMAN)	GNG12	1	8.00117	100	15.28	97.3446					Single Protein		Q9UBI6	1	1	1	1	1	1	1	1	99.73	Doubtful
719	Q96HS1	Serine/threonine-protein phosphatase PGAM5, mitochondrial (PGAM5_HUMAN)	PGAM5	12	31.9846	69.9	3.11	27.2716					Single Protein		Q96HS1	1	1	1	1	1	1	1	1	85.7934	Doubtful
720	Q16740	ATP-dependent Clp protease proteolytic subunit, mitochondrial (CLPP_HUMAN)	CLPP	19	30.1606	69.68	9.75	47.3569					Single Protein		Q16740	2	3	3	2	3	2	2	3	99.73	Confident
721	P49257	Protein ERGIC-53 (LMAN1_HUMAN)	LMAN1	18	57.513	65.49	3.92	19.3614					Single Protein		P49257	1	1	1	1	1	1	1	1	99.73	Doubtful
722	P08727	Keratin, type I cytoskeletal 19 (K1C19_HUMAN)	KRT19	17	44.0791	92.5	69.25	76.8693	Deamidation of N(N105, N157, N184, N392); Deamidation of Q(Q203)	Deamidation of N(4); Deamidation of Q(1)			Single Protein		P08727	26	36	27	19	34	24	33	50	99.73	Confident
723	P37268	Squalene synthase (FDFT_HUMAN)	FDFT1	8	48.0842	74.58	3.36	20.5537					Single Protein		P37268	1	1	1	1	1	1	1	2	99.73	Doubtful
724	P62244	40S ribosomal protein S15a (RS15A_HUMAN)	RPS15A	16	14.83	100	26.15	98.8422	Deamidation of Q(Q98)	Deamidation of Q(1)			Single Protein		P62244	3	6	6	3	6	3	3	6	99.73	Confident
725	P62241	40S ribosomal protein S8 (RS8_HUMAN)	RPS8	1	24.1902	100	24.04	81.4325	Deamidation of N(N88)	Deamidation of N(1)			Single Protein		P62241	4	5	5	4	5	4	5	6	99.73	Confident
726	P49247	Ribose-5-phosphate isomerase (RPIA_HUMAN)	RPIA	2	33.248	100	6.11	22.5364					Single Protein		P49247	1	1	1	1	1	1	1	2	99.73	Doubtful
727	P62249	40S ribosomal protein S16 (RS16_HUMAN)	RPS16	19	16.435	100	31.51	169.62	Deamidation of N(N35)	Deamidation of N(1)			Single Protein		P62249	6	8	8	6	8	6	7	12	99.73	Confident
728	Q8NBQ5	Estradiol 17-beta-dehydrogenase 11 (DHB11_HUMAN)	HSD17B11	4	32.9147	80.33	11	39.0826					Single Protein		Q8NBQ5	2	4	4	2	4	2	2	4	99.73	Confident
729	Q7L1Q6	Basic leucine zipper and W2 domain-containing protein 1 (BZW1_HUMAN)	BZW1	2	48.0127	86.63	2.39	16.7275					Single Protein		Q7L1Q6	1	3	3	1	3	1	1	3	86.6458	Doubtful
730	P26599	Polypyrimidine tract-binding protein 1 (PTBP1_HUMAN)	PTBP1	19	57.1856	60.83	33.15	64.867	Deamidation of N(N336, N395, N477)	Deamidation of N(3)	Deamidation of N (N95-{N95 Q96 N102 N108 N112}, N460-{N445 Q447 N448 N460})	Deamidation of N (2)	Single Protein		P26599	11	15	12	10	15	11	12	18	99.73	Confident
731	P62258	14-3-3 protein epsilon (1433E_HUMAN)	YWHAE	17	29.1554	100	37.25	112.735	Deamidation of N(N139); Oxidation of M(M33)	Deamidation of N(1); Oxidation of M(1)			Single Protein		P62258	11	15	13	9	13	9	13	21	99.73	Confident
732	P08708	40S ribosomal protein S17 (RS17_HUMAN)	RPS17	15	15.5404	100	23.7	108.161	Oxidation of M(M126)	Oxidation of M(1)	Deamidation of N (N116-{N116 Q118 Q121 N127})	Deamidation of N (1)	Single Protein		P08708	4	7	7	4	7	4	4	7	99.73	Confident
733	P62266	40S ribosomal protein S23 (RS23_HUMAN)	RPS23	5	15.7977	81.12	7.69	49.0127					Single Protein		P62266	1	3	3	1	3	1	1	3	99.73	Doubtful
734	P62263	40S ribosomal protein S14 (RS14_HUMAN)	RPS14	5	16.2625	73.51	31.13	154.699	Oxidation of M(M75)	Oxidation of M(1)			Single Protein		P62263	6	8	8	6	8	6	6	8	99.73	Confident
735	P62269	40S ribosomal protein S18 (RS18_HUMAN)	RPS18	CHR_HSCHR6_MHC_MCF_CTG1	17.7079	100	39.47	125.322	Deamidation of N(N101); Oxidation of M(M71)	Deamidation of N(1); Oxidation of M(1)			Single Protein		P62269	8	9	9	8	9	8	8	12	99.73	Confident
736	P08758	Annexin A5 (ANXA5_HUMAN)	ANXA5	4	35.9144	100	38.75	64.1519	Deamidation of Q(Q150)	Deamidation of Q(1)			Single Protein		P08758	10	10	10	10	10	10	10	10	99.73	Confident
737	Q71UM5	40S ribosomal protein S27-like (RS27L_HUMAN)	RPS27L	15	9.47087	66.67	13.1	83.4383					Single Protein		Q71UM5	1	1	1	1	1	1	1	1	99.73	Doubtful
738	P50213	Isocitrate dehydrogenase [NAD] subunit alpha, mitochondrial (IDH3A_HUMAN)	IDH3A	15	39.5661	72.68	6.01	35.8813					Single Protein		P50213	2	2	2	2	2	2	2	2	99.73	Confident
739	O75351	Vacuolar protein sorting-associated protein 4B (VPS4B_HUMAN)	VPS4B	18	49.2715	84.91	2.7	9.29551					Related Proteins	Q6PIW4, Q9UN37	O75351, Q6PIW4, Q9UN37	1	1	0	0	1	1	1	1	99.73	Doubtful
740	P07437	Tubulin beta chain (TBB5_HUMAN)	TUBB	CHR_HSCHR6_MHC_MANN_CTG1	49.639	65.99	51.8	88.2813	Deamidation of N(N99); Deamidation of Q(Q83); Oxidation of M(M73, M164, M257, M267, M388)	Deamidation of N(1); Deamidation of Q(1); Oxidation of M(5)			Single Protein		P07437	23	24	4	4	4	4	33	35	99.73	Confident
741	P0DMV8	Heat shock 70 kDa protein 1A (HS71A_HUMAN)	HSPA1A	CHR_HSCHR6_MHC_APD_CTG1	70.009	77.69	30.11	49.4286			Deamidation of N (N31-{N31 Q33 N35}, N434-{Q424 Q426 N434 Q435 Q441})	Deamidation of N (2)	Related Proteins	P0DMV9	P0DMV8, P0DMV9	16	17	14	13	14	13	20	21	99.73	Confident
742	P16104	Histone H2AX (H2AX_HUMAN)	H2AFX	11	15.1354	79.72	22.38	66.3342	Deamidation of Q(Q25)	Deamidation of Q(1)	Deamidation of Q (Q113-{Q105 N111 Q113})	Deamidation of Q (1)	Related Proteins	Q8IUE6, Q96QV6	P16104, Q8IUE6, Q96QV6	5	6	0	0	0	0	7	10	99.73	Confident
743	P51572	B-cell receptor-associated protein 31 (BAP31_HUMAN)	BCAP31	X	27.974	76.42	6.1	28.4911	Deamidation of N(N172)	Deamidation of N(1)			Single Protein		P51572	1	2	2	1	2	1	1	2	99.73	Doubtful
744	P08134	Rho-related GTP-binding protein RhoC (RHOC_HUMAN)	RHOC	1	21.9923	84.46	4.15	18.1575					Related Proteins	P61586	P08134, P61586	1	1	0	0	1	1	1	1	99.73	Doubtful
745	P51571	Translocon-associated protein subunit delta (SSRD_HUMAN)	SSR4	X	18.9866	61.27	18.5	77.8757					Single Protein		P51571	2	2	2	2	2	2	2	2	99.73	Confident
746	P51570	Galactokinase (GALK1_HUMAN)	GALK1	17	42.2456	63.78	4.85	22.9046					Single Protein		P51570	1	3	3	1	3	1	1	3	99.73	Doubtful
747	Q8NC51	Plasminogen activator inhibitor 1 RNA-binding protein (PAIRB_HUMAN)	SERBP1	1	44.9385	91.91	12.5	34.2653					Single Protein		Q8NC51	3	5	5	3	5	3	3	5	99.73	Confident
748	Q8NC56	LEM domain-containing protein 2 (LEMD2_HUMAN)	LEMD2	6	56.9395	81.91	3.38	14.9442					Single Protein		Q8NC56	1	1	1	1	1	1	1	1	99.73	Doubtful
749	Q8NBS9	Thioredoxin domain-containing protein 5 (TXND5_HUMAN)	TXNDC5	6	47.5987	85.19	8.8	34.9171					Single Protein		Q8NBS9	3	4	4	3	4	3	3	4	99.73	Confident
750	Q8NBJ7	Sulfatase-modifying factor 2 (SUMF2_HUMAN)	SUMF2	7	33.8218	85.05	3.99	27.3782					Single Protein		Q8NBJ7	1	1	1	1	1	1	1	1	99.73	Doubtful
751	O00555	Voltage-dependent P/Q-type calcium channel subunit alpha-1A (CAC1A_HUMAN)	CACNA1A	19	282.185	71.3	0.32	3.52733	Oxidation of M(M476)	Oxidation of M(1)			Single Protein		O00555	1	11	10	1	11	1	1	11	86.6166	Doubtful
752	Q8N1G4	Leucine-rich repeat-containing protein 47 (LRC47_HUMAN)	LRRC47	1	63.4337	76.67	8.75	27.0516			Deamidation of Q (Q72-{Q72 Q76})	Deamidation of Q (1)	Single Protein		Q8N1G4	3	5	5	3	5	3	3	5	99.73	Confident
753	Q8N1F7	Nuclear pore complex protein Nup93 (NUP93_HUMAN)	NUP93	16	93.4296	81.07	1.47	9.76158					Single Protein		Q8N1F7	1	4	4	1	4	1	1	4	99.73	Doubtful
754	P14550	Alcohol dehydrogenase [NADP(+)] (AK1A1_HUMAN)	AKR1A1	1	36.5499	88.92	25.85	62.8818					Single Protein		P14550	7	9	8	6	8	6	7	9	99.73	Confident
755	P15880	40S ribosomal protein S2 (RS2_HUMAN)	RPS2	16	31.3046	100	6.48	35.8813					Single Protein		P15880	2	2	2	2	2	2	2	2	99.73	Confident
756	Q15293	Reticulocalbin-1 (RCN1_HUMAN)	RCN1	11	38.8662	81.57	17.52	48.8351	Deamidation of N(N181)	Deamidation of N(1)			Single Protein		Q15293	5	5	5	5	5	5	4	5	99.73	Confident
757	P26583	High mobility group protein B2 (HMGB2_HUMAN)	HMGB2	4	24.0187	100	11.48	83.8375					Single Protein		P26583	2	4	4	2	4	2	3	5	99.73	Confident
758	E7ETH6	Zinc finger protein 587B (Z587B_HUMAN)	ZNF587B	19	45.512	93.28	1.99	17.4349	Oxidation of M(M1)	Oxidation of M(1)			Single Protein		E7ETH6	1	1	1	1	1	1	1	1	85.7934	Doubtful
759	P38571	Lysosomal acid lipase/cholesteryl ester hydrolase (LICH_HUMAN)	LIPA	10	45.3897	57.39	2.76	27.0611					Single Protein		P38571	1	1	1	1	1	1	1	1	85.7934	Doubtful
760	P55072	Transitional endoplasmic reticulum ATPase (TERA_HUMAN)	VCP	9	89.2657	83.75	34	45.5441	Deamidation of N(N33); Deamidation of Q(Q473)	Deamidation of N(1); Deamidation of Q(1)			Single Protein		P55072	22	28	27	21	28	22	21	31	99.73	Confident
761	P13284	Gamma-interferon-inducible lysosomal thiol reductase (GILT_HUMAN)	IFI30	19	27.945	43.6	4.4	131.204	Deamidation of N(N191); Oxidation of M(M185, M188)	Deamidation of N(1); Oxidation of M(2)			Single Protein		P13284	4	5	5	4	5	4	5	6	99.73	Confident
762	P55084	Trifunctional enzyme subunit beta, mitochondrial (ECHB_HUMAN)	HADHB	2	51.2615	77.22	27.22	60.8357	Deamidation of N(N205)	Deamidation of N(1)			Single Protein		P55084	11	14	14	11	14	11	13	16	99.73	Confident
763	P55083	Microfibril-associated glycoprotein 4 (MFAP4_HUMAN)	MFAP4	17	28.6299	54.51	7.06	83.4383					Single Protein		P55083	1	1	1	1	1	1	2	2	99.73	Doubtful
764	P49207	60S ribosomal protein L34 (RL34_HUMAN)	RPL34	4	13.2845	100	14.53	89.8566					Single Protein		P49207	2	2	2	2	2	2	2	2	99.73	Confident
765	Q9P1F3	Costars family protein ABRACL (ABRAL_HUMAN)	ABRACL	6	9.05086	100	19.75	129.793	Oxidation of M(M1)	Oxidation of M(1)			Single Protein		Q9P1F3	2	2	2	2	2	2	2	2	99.73	Confident
766	Q16629	Serine/arginine-rich splicing factor 7 (SRSF7_HUMAN)	SRSF7	2	27.35	100	13.45	51.5354					Single Protein		Q16629	3	3	2	2	2	2	3	3	99.73	Confident
767	P0C0S5	Histone H2A.Z (H2AZ_HUMAN)	H2AFZ	4	13.5446	77.34	50.78	86.9583	Deamidation of Q(Q27)	Deamidation of Q(1)			Related Proteins	Q71UI9	P0C0S5, Q71UI9	6	6	0	0	4	4	7	9	99.73	Confident
768	P18085	ADP-ribosylation factor 4 (ARF4_HUMAN)	ARF4	3	20.4977	84.44	42.78	77.3827	Deamidation of N(N52)	Deamidation of N(1)	Deamidation of N (N84-{Q83 N84 Q86 N95})	Deamidation of N (1)	Single Protein		P18085	6	7	3	2	3	2	6	7	99.73	Confident
769	Q04637	Eukaryotic translation initiation factor 4 gamma 1 (IF4G1_HUMAN)	EIF4G1	3	175.382	61.04	0.94	6.79149					Single Protein		Q04637	1	7	7	1	7	1	1	7	87.0722	Doubtful
770	Q16630	Cleavage and polyadenylation specificity factor subunit 6 (CPSF6_HUMAN)	CPSF6	12	59.1734	56.08	2.36	22.6822					Single Protein		Q16630	1	4	4	1	4	1	1	4	99.73	Doubtful
771	P55036	26S proteasome non-ATPase regulatory subunit 4 (PSMD4_HUMAN)	PSMD4	1	40.7112	55.7	2.65	29.4488					Single Protein		P55036	1	2	2	1	2	1	1	2	99.73	Doubtful
772	P31040	Succinate dehydrogenase [ubiquinone] flavoprotein subunit, mitochondrial (SDHA_HUMAN)	SDHA	5	72.6453	77.11	6.02	17.5513					Single Protein		P31040	2	3	3	2	3	2	2	3	99.73	Doubtful
773	P56385	ATP synthase subunit e, mitochondrial (ATP5I_HUMAN)	ATP5I	4	7.92833	100	14.49	101.577					Single Protein		P56385	1	1	1	1	1	1	1	1	99.73	Doubtful
774	Q16658	Fascin (FSCN1_HUMAN)	FSCN1	7	54.4961	94.12	5.27	21.325					Single Protein		Q16658	2	2	2	2	2	2	2	2	99.73	Confident
775	P18077	60S ribosomal protein L35a (RL35A_HUMAN)	RPL35A	3	12.5298	100	19.09	95.5747					Single Protein		P18077	2	3	3	2	3	2	2	3	99.73	Confident
776	P68371	Tubulin beta-4B chain (TBB4B_HUMAN)	TUBB4B	9	49.799	65.84	51.69	56.4419	Deamidation of N(N99); Deamidation of Q(Q83); Oxidation of M(M164, M257, M267, M363, M388)	Deamidation of N(1); Deamidation of Q(1); Oxidation of M(5)			Single Protein		P68371	23	25	4	3	4	3	30	36	99.73	Confident
777	P68366	Tubulin alpha-4A chain (TBA4A_HUMAN)	TUBA4A	2	49.8924	73.66	26.56	72.5491	Deamidation of N(N101)	Deamidation of N(1)			Single Protein		P68366	10	12	3	3	3	3	15	20	99.73	Confident
778	P55060	Exportin-2 (XPO2_HUMAN)	CSE1L	20	110.346	80.74	2.57	8.61034					Single Protein		P55060	2	6	6	2	6	2	1	6	99.73	Doubtful
779	Q9P2E9	Ribosome-binding protein 1 (RRBP1_HUMAN)	RRBP1	20	152.365	90.92	7.73	13.0871	Deamidation of Q(Q113, Q129)	Deamidation of Q(2)	Deamidation of Q (Q979-{Q973 Q976 Q979 Q984 Q985 Q986})	Deamidation of Q (1)	Single Protein		Q9P2E9	8	14	13	7	14	8	7	14	99.73	Confident
780	P27824	Calnexin (CALX_HUMAN)	CANX	CHR_HG30_PATCH	67.5259	57.94	6.93	34.5416					Single Protein		P27824	3	7	7	3	7	3	3	7	99.73	Confident
781	Q14011	Cold-inducible RNA-binding protein (CIRBP_HUMAN)	CIRBP	19	18.6367	100	15.12	61.1234					Single Protein		Q14011	2	2	2	2	2	2	2	2	99.73	Confident
782	Q14019	Coactosin-like protein (COTL1_HUMAN)	COTL1	16	15.935	80.99	6.34	49.3578					Single Protein		Q14019	1	1	1	1	1	1	1	1	99.73	Doubtful
783	Q9GZM7	Tubulointerstitial nephritis antigen-like (TINAL_HUMAN)	TINAGL1	1	52.353	67.45	2.78	17.4783					Single Protein		Q9GZM7	1	1	1	1	1	1	1	1	99.73	Doubtful
784	P02511	Alpha-crystallin B chain (CRYAB_HUMAN)	CRYAB	11	20.1464	80.57	13.71	24.8539					Single Protein		P02511	2	4	4	2	4	2	1	6	99.73	Doubtful
785	P98179	RNA-binding protein 3 (RBM3_HUMAN)	RBM3	X	17.16	79.62	17.83	158.866	Deamidation of N(N68); Oxidation of M(M64)	Deamidation of N(1); Oxidation of M(1)			Single Protein		P98179	3	3	3	3	3	3	4	4	99.73	Confident
786	P55008	Allograft inflammatory factor 1 (AIF1_HUMAN)	AIF1	CHR_HSCHR6_MHC_QBL_CTG1	16.6926	100	13.61	47.679					Single Protein		P55008	1	1	1	1	1	1	1	1	99.73	Doubtful
787	Q15363	Transmembrane emp24 domain-containing protein 2 (TMED2_HUMAN)	TMED2	12	22.7464	82.59	4.48	42.2218					Single Protein		Q15363	1	2	2	1	2	1	1	2	99.73	Doubtful
788	P02545	Prelamin-A/C (LMNA_HUMAN)	LMNA	1	74.0947	90.36	24.85	49.832	Deamidation of N(N532)	Deamidation of N(1)	Deamidation of N (N473-{Q472 N473})	Deamidation of N (1)	Single Protein		P02545	14	22	20	14	20	14	16	26	99.73	Confident
789	Q16698	2,4-dienoyl-CoA reductase, mitochondrial (DECR_HUMAN)	DECR1	8	36.0448	91.64	13.43	43.5872	Deamidation of N(N148)	Deamidation of N(1)			Single Protein		Q16698	4	6	6	4	6	4	4	6	99.73	Confident
790	Q15366	Poly(rC)-binding protein 2 (PCBP2_HUMAN)	PCBP2	12	38.5556	70.96	11.23	37.3154					Single Protein		Q15366	3	6	2	1	2	1	3	6	99.73	Confident
791	Q15365	Poly(rC)-binding protein 1 (PCBP1_HUMAN)	PCBP1	2	37.4739	81.46	30.06	82.113					Single Protein		Q15365	7	9	5	5	5	5	9	11	99.73	Confident
792	Q15369	Elongin-C (ELOC_HUMAN)	ELOC	8	12.465	72.32	26.79	93.868			Deamidation of N (N61-{Q51 N55 N58 N61})	Deamidation of N (1)	Single Protein		Q15369	2	3	3	2	3	2	2	3	99.73	Confident
793	P27816	Microtubule-associated protein 4 (MAP4_HUMAN)	MAP4	3	120.93	72.92	2.52	12.126					Single Protein		P27816	2	5	5	2	5	2	2	5	99.73	Confident
794	Q8IV08	Phospholipase D3 (PLD3_HUMAN)	PLD3	19	54.6705	64.69	4.08	30.385					Single Protein		Q8IV08	2	2	2	2	2	2	2	2	99.73	Confident
795	P62195	26S proteasome regulatory subunit 8 (PRS8_HUMAN)	PSMC5	17	45.5971	100	14.04	35.1016					Single Protein		P62195	4	4	3	3	4	4	4	4	99.73	Confident
796	P46940	Ras GTPase-activating-like protein IQGAP1 (IQGA1_HUMAN)	IQGAP1	15	189.134	84.85	13.7	15.3207	Deamidation of N(N23, N546)	Deamidation of N(2)	Deamidation of N (N444-{Q439 N444 N464})	Deamidation of N (1)	Single Protein		P46940	15	20	20	15	20	15	15	21	99.73	Confident
797	P98160	Basement membrane-specific heparan sulfate proteoglycan core protein (PGBM_HUMAN)	HSPG2	1	468.532	57.55	1.8	5.29431					Single Protein		P98160	5	8	8	5	8	5	4	8	99.73	Confident
798	P07355	Annexin A2 (ANXA2_HUMAN)	ANXA2	15	38.5798	100	30.68	60.457	Oxidation of M(M240)	Oxidation of M(1)			Single Protein		P07355	11	13	3	3	13	11	13	17	99.73	Confident
799	P19338	Nucleolin (NUCL_HUMAN)	NCL	2	76.5684	79.15	14.51	32.2317					Single Protein		P19338	8	14	14	8	14	8	8	19	99.73	Confident
800	P07360	Complement component C8 gamma chain (CO8G_HUMAN)	C8G	9	22.2635	87.13	7.43	34.6971					Single Protein		P07360	1	2	2	1	2	1	1	2	99.73	Doubtful
801	P61204	ADP-ribosylation factor 3 (ARF3_HUMAN)	ARF3	12	20.5877	85.08	54.7	92.1405	Deamidation of N(N52)	Deamidation of N(1)	Deamidation of N (N84-{Q83 N84 Q86 N95})	Deamidation of N (1)	Related Proteins	P84077	P61204, P84077	8	8	3	3	3	3	8	8	99.73	Confident
802	Q8NBX0	Saccharopine dehydrogenase-like oxidoreductase (SCPDL_HUMAN)	SCCPDH	1	47.1214	67.13	3.26	16.3376					Single Protein		Q8NBX0	1	2	2	1	2	1	1	2	99.73	Doubtful
803	P07339	Cathepsin D (CATD_HUMAN)	CTSD	11	44.5236	73.79	25.97	83.2616	Oxidation of M(M201, M219, M246)	Oxidation of M(3)	Deamidation of N (N210-{N209 N210 N217 Q220 Q221})	Deamidation of N (1)	Single Protein		P07339	13	16	16	13	16	13	16	25	99.73	Confident
804	P34932	Heat shock 70 kDa protein 4 (HSP74_HUMAN)	HSPA4	5	94.2712	89.17	5.12	15.9423					Single Protein		P34932	3	5	5	3	5	3	3	5	99.73	Confident
805	O43707	Alpha-actinin-4 (ACTN4_HUMAN)	ACTN4	CHR_HG26_PATCH	104.788	88.47	31.83	32.3518	Deamidation of N(N609, N680); Oxidation of M(M729)	Deamidation of N(2); Oxidation of M(1)	Deamidation of Q (Q710-{N703 Q709 Q710 Q712 Q715 N722})	Deamidation of Q (1)	Single Protein		O43707	21	33	23	14	24	15	23	37	99.73	Confident
806	P08670	Vimentin (VIME_HUMAN)	VIM	10	53.6191	92.7	66.95	93.7962	Deamidation of N(N93, N177, N201, N303, N305, N350); Deamidation of Q(Q81, Q453); Oxidation of M(M14, M154, M183, M347, M372, M376, M391)	Deamidation of N(6); Deamidation of Q(2); Oxidation of M(7)			Single Protein		P08670	45	53	46	38	49	41	55	70	99.73	Confident
807	Q9P258	Protein RCC2 (RCC2_HUMAN)	RCC2	CHR_HG2095_PATCH	56.0492	82.76	6.13	38.0914	Deamidation of N(N18)	Deamidation of N(1)			Single Protein		Q9P258	2	2	2	2	2	2	3	3	99.73	Doubtful
808	O60240	Perilipin-1 (PLIN1_HUMAN)	PLIN1	15	55.9558	79.89	5.36	25.2116					Single Protein		O60240	2	4	4	2	4	2	2	4	99.73	Confident
809	P19367	Hexokinase-1 (HXK1_HUMAN)	HK1	10	102.42	78.41	5.78	19.8209					Single Protein		P19367	5	8	8	5	8	5	4	9	99.73	Confident
810	O60234	Glia maturation factor gamma (GMFG_HUMAN)	GMFG	19	16.7904	80.99	9.15	49.3578					Single Protein		O60234	1	2	2	1	2	1	1	2	99.73	Doubtful
811	P07384	Calpain-1 catalytic subunit (CAN1_HUMAN)	CAPN1	11	81.8382	78.15	5.32	20.9275					Single Protein		P07384	3	4	4	3	4	3	3	4	99.73	Confident
812	P20340	Ras-related protein Rab-6A (RAB6A_HUMAN)	RAB6A	11	23.5779	100	16.83	44.9283					Single Protein		P20340	3	5	3	3	4	3	2	5	99.73	Confident
813	P61020	Ras-related protein Rab-5B (RAB5B_HUMAN)	RAB5B	12	23.6919	86.98	11.63	43.4655					Single Protein		P61020	2	3	1	1	1	1	2	3	99.73	Confident
814	P61026	Ras-related protein Rab-10 (RAB10_HUMAN)	RAB10	2	22.5266	100	22	85.6633					Single Protein		P61026	4	6	4	3	4	3	5	7	99.73	Confident
815	P48047	ATP synthase subunit O, mitochondrial (ATPO_HUMAN)	ATP5O	21	23.2627	100	38.5	80.6178					Single Protein		P48047	6	7	7	6	7	6	6	9	99.73	Confident
816	P21810	Biglycan (PGS1_HUMAN)	BGN	X	41.6275	86.41	22.01	76.039					Single Protein		P21810	6	7	7	6	7	6	7	8	99.73	Confident
817	P49368	T-complex protein 1 subunit gamma (TCPG_HUMAN)	CCT3	1	60.4953	87.16	11.74	29.0292					Single Protein		P49368	4	6	6	4	6	4	4	6	99.73	Confident
818	P50395	Rab GDP dissociation inhibitor beta (GDIB_HUMAN)	GDI2	10	50.6309	93.93	24.49	38.9816	Deamidation of N(N262)	Deamidation of N(1)			Single Protein		P50395	7	12	8	4	8	4	7	13	99.73	Confident
819	P25398	40S ribosomal protein S12 (RS12_HUMAN)	RPS12	6	14.5055	100	30.3	203.539					Single Protein		P25398	3	3	3	3	3	3	5	5	99.73	Confident
820	P12081	Histidine--tRNA ligase, cytoplasmic (SYHC_HUMAN)	HARS	5	57.3742	92.93	8.06	28.4008					Single Protein		P12081	4	6	4	2	6	4	4	6	99.73	Confident
821	P51665	26S proteasome non-ATPase regulatory subunit 7 (PSMD7_HUMAN)	PSMD7	16	37.0025	91.36	5.25	21.6321					Single Protein		P51665	1	1	1	1	1	1	1	1	99.73	Doubtful
822	P62310	U6 snRNA-associated Sm-like protein LSm3 (LSM3_HUMAN)	LSM3	3	11.838	66.67	40.2	240.499					Single Protein		P62310	3	3	3	3	3	3	4	4	99.73	Confident
823	P62318	Small nuclear ribonucleoprotein Sm D3 (SMD3_HUMAN)	SNRPD3	22	13.9073	100	7.94	55.6255					Single Protein		P62318	1	1	1	1	1	1	1	1	99.73	Doubtful
824	P62314	Small nuclear ribonucleoprotein Sm D1 (SMD1_HUMAN)	SNRPD1	18	13.2734	100	54.62	134.483			Deamidation of Q (Q24-{N21 Q24 N37})	Deamidation of Q (1)	Single Protein		P62314	5	6	6	5	6	5	5	6	99.73	Confident
825	P18206	Vinculin (VINC_HUMAN)	VCL	10	123.722	87.04	20.81	24.1352	Deamidation of N(N621); Deamidation of Q(Q593, Q747)	Deamidation of N(1); Deamidation of Q(2)	Deamidation of Q (Q1086-{N1078 Q1086 N1094 Q1096 N1097 Q1100})	Deamidation of Q (1)	Single Protein		P18206	18	28	28	18	28	18	21	31	99.73	Confident
826	P62328	Thymosin beta-4 (TYB4_HUMAN)	TMSB4X	X	5.04952	100	61.36	238.937					Single Protein		P62328	2	3	3	2	3	2	2	3	99.73	Confident
827	Q9P0L0	Vesicle-associated membrane protein-associated protein A (VAPA_HUMAN)	VAPA	18	27.8752	87.15	11.24	91.5129					Single Protein		Q9P0L0	3	4	4	3	4	3	4	5	99.73	Confident
828	P62330	ADP-ribosylation factor 6 (ARF6_HUMAN)	ARF6	14	20.0694	84.57	12	60.0755					Single Protein		P62330	2	2	2	2	2	2	2	2	99.73	Confident
829	P62333	26S proteasome regulatory subunit 10B (PRS10_HUMAN)	PSMC6	14	44.1451	92.29	6.43	27.0263					Single Protein		P62333	2	3	3	2	3	2	2	3	99.73	Confident
830	P08865	40S ribosomal protein SA (RSSA_HUMAN)	RPSA	3	32.8334	66.44	42.03	139.201	Deamidation of Q(Q111, Q215); Oxidation of M(M10)	Deamidation of Q(2); Oxidation of M(1)	Deamidation of Q (Q33-{N29 Q33 Q36})	Deamidation of Q (1)	Single Protein		P08865	10	14	14	10	14	10	12	16	99.73	Confident
831	P61019	Ras-related protein Rab-2A (RAB2A_HUMAN)	RAB2A	8	23.5308	100	14.15	82.6511	Deamidation of N(N183)	Deamidation of N(1)			Single Protein		P61019	2	5	5	2	5	2	3	6	99.73	Confident
832	P80188	Neutrophil gelatinase-associated lipocalin (NGAL_HUMAN)	LCN2	9	22.5737	82.83	13.13	64.105			Deamidation of Q (Q40-{Q39 Q40 N41 Q43 N45 Q46 Q48})	Deamidation of Q (1)	Single Protein		P80188	2	3	3	2	3	2	2	3	99.73	Doubtful
833	P38646	Stress-70 protein, mitochondrial (GRP75_HUMAN)	HSPA9	5	73.6348	93.08	29.01	38.2313	Deamidation of N(N149); Deamidation of Q(Q280)	Deamidation of N(1); Deamidation of Q(1)	Deamidation of Q (Q548-{Q543 Q544 Q548 N560})	Deamidation of Q (1)	Single Protein		P38646	16	21	21	16	21	16	15	22	99.73	Confident
834	P25325	3-mercaptopyruvate sulfurtransferase (THTM_HUMAN)	MPST	22	33.1576	75.76	24.58	63.5058					Single Protein		P25325	5	5	5	5	5	5	5	5	99.73	Confident
835	Q9UQ80	Proliferation-associated protein 2G4 (PA2G4_HUMAN)	PA2G4	12	43.7592	92.13	25.13	56.0699					Single Protein		Q9UQ80	9	10	10	9	10	9	9	12	99.73	Confident
836	Q15149	Plectin (PLEC_HUMAN)	PLEC	8	531.466	94.17	1.64	3.51647					Single Protein		Q15149	6	19	19	6	19	6	5	20	99.73	Confident
837	P02679	Fibrinogen gamma chain (FIBG_HUMAN)	FGG	4	51.4789	94.04	13.91	27.076					Single Protein		P02679	4	6	6	4	6	4	3	6	99.73	Confident
838	P02675	Fibrinogen beta chain (FIBB_HUMAN)	FGB	4	55.8923	86.97	10.18	16.6877					Single Protein		P02675	4	5	5	4	5	4	3	6	99.73	Confident
839	P26641	Elongation factor 1-gamma (EF1G_HUMAN)	EEF1G	11	50.0871	84.44	15.79	50.1891					Single Protein		P26641	7	10	10	7	10	7	8	11	99.73	Confident
840	P26640	Valine--tRNA ligase (SYVC_HUMAN)	VARS	CHR_HSCHR6_MHC_APD_CTG1	140.387	72.07	2.69	11.1962					Single Protein		P26640	2	8	8	2	8	2	2	8	99.73	Confident
841	P26639	Threonine--tRNA ligase, cytoplasmic (SYTC_HUMAN)	TARS	5	83.3819	94.47	4.15	12.8273					Single Protein		P26639	3	6	5	2	6	3	2	6	87.0927	Confident
842	P40939	Trifunctional enzyme subunit alpha, mitochondrial (ECHA_HUMAN)	HADHA	2	82.9469	84.01	15.47	34.7813			Deamidation of N (N428-{N428 Q432 Q436})	Deamidation of N (1)	Single Protein		P40939	7	8	8	7	8	7	8	9	99.73	Confident
843	P51659	Peroxisomal multifunctional enzyme type 2 (DHB4_HUMAN)	HSD17B4	5	79.6363	85.05	6.93	19.6776					Single Protein		P51659	3	4	4	3	4	3	3	4	99.73	Confident
844	P12004	Proliferating cell nuclear antigen (PCNA_HUMAN)	PCNA	20	28.7503	87.36	12.26	46.1106			Deamidation of N (N177-{N177 N179})	Deamidation of N (1)	Single Protein		P12004	2	2	2	2	2	2	2	2	99.73	Confident
845	P62306	Small nuclear ribonucleoprotein F (RUXF_HUMAN)	SNRPF	12	9.71878	59.3	15.12	137.428					Single Protein		P62306	1	2	2	1	2	1	1	2	86.403	Doubtful
846	Q96EY1	DnaJ homolog subfamily A member 3, mitochondrial (DNJA3_HUMAN)	DNAJA3	CHR_HSCHR16_3_CTG1	52.4555	84.79	3.33	17.2207					Single Protein		Q96EY1	1	2	2	1	2	1	1	2	86.4396	Doubtful
847	P62304	Small nuclear ribonucleoprotein E (RUXE_HUMAN)	SNRPE	1	10.7966	100	11.96	76.1828					Single Protein		P62304	1	1	1	1	1	1	1	1	99.73	Doubtful
848	Q9UQ35	Serine/arginine repetitive matrix protein 2 (SRRM2_HUMAN)	SRRM2	16	299.438	88.74	1.02	4.1653					Single Protein		Q9UQ35	2	6	6	2	6	2	2	6	99.73	Confident
849	Q12905	Interleukin enhancer-binding factor 2 (ILF2_HUMAN)	ILF2	1	43.0352	72.05	17.95	44.0297					Single Protein		Q12905	6	8	8	6	8	6	6	9	99.73	Confident
850	Q12906	Interleukin enhancer-binding factor 3 (ILF3_HUMAN)	ILF3	19	95.2791	64.77	11.19	29.7817					Single Protein		Q12906	7	8	7	6	8	7	7	9	99.73	Confident
851	Q15181	Inorganic pyrophosphatase (IPYR_HUMAN)	PPA1	10	32.6392	100	28.37	55.3753					Single Protein		Q15181	5	7	6	5	6	5	5	8	99.73	Confident
852	Q9UPS8	Ankyrin repeat domain-containing protein 26 (ANR26_HUMAN)	ANKRD26	10	196.202	85.72	0.53	4.3533	Deamidation of Q(Q1476, Q1479)	Deamidation of Q(2)			Single Protein		Q9UPS8	1	8	8	1	8	1	1	8	86.7462	Doubtful
853	Q6PCB0	von Willebrand factor A domain-containing protein 1 (VWA1_HUMAN)	VWA1	1	46.7753	71.46	4.04	18.6405					Single Protein		Q6PCB0	1	2	2	1	2	1	1	2	99.73	Doubtful
854	P49327	Fatty acid synthase (FAS_HUMAN)	FASN	17	273.254	74.07	4.94	8.94333	Deamidation of Q(Q278)	Deamidation of Q(1)			Single Protein		P49327	7	11	11	7	11	7	7	11	99.73	Confident
855	Q12929	Epidermal growth factor receptor kinase substrate 8 (EPS8_HUMAN)	EPS8	12	91.8244	78.22	1.95	10.9002					Single Protein		Q12929	1	2	2	1	2	1	1	2	99.73	Doubtful
856	Q12931	Heat shock protein 75 kDa, mitochondrial (TRAP1_HUMAN)	TRAP1	16	80.0597	91.9	6.53	16.9247					Single Protein		Q12931	3	9	8	2	8	2	3	9	99.73	Confident
857	Q9BZZ5	Apoptosis inhibitor 5 (API5_HUMAN)	API5	11	58.9679	83.4	2.48	14.2167					Single Protein		Q9BZZ5	1	4	4	1	4	1	1	4	99.73	Doubtful
858	Q96FV2	Secernin-2 (SCRN2_HUMAN)	SCRN2	17	46.5672	52.71	4.71	24.7661					Single Protein		Q96FV2	1	1	1	1	1	1	1	1	99.73	Doubtful
859	P15927	Replication protein A 32 kDa subunit (RFA2_HUMAN)	RPA2	1	29.2285	72.96	4.44	35.5777					Single Protein		P15927	1	1	1	1	1	1	1	1	99.73	Doubtful
860	P15924	Desmoplakin (DESP_HUMAN)	DSP	6	331.569	95.33	0.28	2.533					Single Protein		P15924	1	7	7	1	7	1	1	7	86.8438	Doubtful
861	P62736	Actin, aortic smooth muscle (ACTA_HUMAN)	ACTA2	10	41.9818	76.92	53.58	65.3371	Deamidation of N(N80, N94, N164, N254, N298); Deamidation of Q(Q51); Oxidation of M(M46, M49, M178, M307)	Deamidation of N(5); Deamidation of Q(1); Oxidation of M(4)			Related Proteins	P63267	P62736, P63267	36	41	0	0	0	0	56	70	99.73	Confident
862	P31153	S-adenosylmethionine synthase isoform type-2 (METK2_HUMAN)	MAT2A	2	43.6333	76.71	6.58	31.8582					Single Protein		P31153	2	3	3	2	3	2	2	3	99.73	Confident
863	Q16531	DNA damage-binding protein 1 (DDB1_HUMAN)	DDB1	11	126.887	61.4	2.02	9.60111					Single Protein		Q16531	2	5	5	2	5	2	1	5	86.8008	Doubtful
864	Q53EL6	Programmed cell death protein 4 (PDCD4_HUMAN)	PDCD4	10	51.703	86.14	9.38	16.1866	Deamidation of N(N416)	Deamidation of N(1)			Single Protein		Q53EL6	2	2	2	2	2	2	1	2	99.73	Doubtful
865	P31146	Coronin-1A (COR1A_HUMAN)	CORO1A	16	50.9938	64.43	13.67	44.9283					Single Protein		P31146	4	7	7	4	7	4	4	7	99.73	Confident
866	P52907	F-actin-capping protein subunit alpha-1 (CAZA1_HUMAN)	CAPZA1	1	32.9023	100	28.67	63.3081					Single Protein		P52907	5	6	5	4	5	4	6	7	99.73	Confident
867	P31150	Rab GDP dissociation inhibitor alpha (GDIA_HUMAN)	GDI1	X	50.5501	85.23	16.78	35.0727					Single Protein		P31150	5	9	5	2	5	2	5	10	99.73	Confident
868	Q16543	Hsp90 co-chaperone Cdc37 (CDC37_HUMAN)	CDC37	19	44.44	84.66	16.67	38.6288					Single Protein		Q16543	4	5	5	4	5	4	4	5	99.73	Confident
869	P40926	Malate dehydrogenase, mitochondrial (MDHM_HUMAN)	MDH2	7	35.4807	86.39	36.69	79.9045	Oxidation of M(M251)	Oxidation of M(1)			Single Protein		P40926	9	11	11	9	11	9	10	12	99.73	Confident
870	P40925	Malate dehydrogenase, cytoplasmic (MDHC_HUMAN)	MDH1	2	36.403	78.44	7.49	40.1268					Single Protein		P40925	2	5	5	2	5	2	2	5	99.73	Confident
871	P38606	V-type proton ATPase catalytic subunit A (VATA_HUMAN)	ATP6V1A	3	68.2605	78.44	8.59	23.7514	Deamidation of N(N159)	Deamidation of N(1)			Single Protein		P38606	3	5	5	3	5	3	3	5	99.73	Confident
872	P02649	Apolipoprotein E (APOE_HUMAN)	APOE	19	36.1318	100	28.71	71.1463	Deamidation of N(N316)	Deamidation of N(1)			Single Protein		P02649	8	13	13	8	13	8	9	15	99.73	Confident
873	P02647	Apolipoprotein A-I (APOA1_HUMAN)	APOA1	11	30.7589	100	29.96	62.8131					Single Protein		P02647	7	9	9	7	9	7	6	10	99.73	Confident
874	Q16555	Dihydropyrimidinase-related protein 2 (DPYL2_HUMAN)	DPYSL2	8	62.2546	82.34	25.87	53.7503			Deamidation of N (N26-{N26 Q29}), Deamidation of Q (Q77-{Q77 Q81 Q91})	Deamidation of N (1), Deamidation of Q (1)	Single Protein		Q16555	9	11	8	6	8	6	11	14	99.73	Confident
875	Q15233	Non-POU domain-containing octamer-binding protein (NONO_HUMAN)	NONO	X	54.1973	76.65	25.05	52.7672					Single Protein		Q15233	8	12	12	8	12	8	8	12	99.73	Confident
876	P02671	Fibrinogen alpha chain (FIBA_HUMAN)	FGA	4	94.9144	69.52	8.78	25.939					Single Protein		P02671	6	9	9	6	9	6	6	9	99.73	Confident
877	P14618	Pyruvate kinase PKM (KPYM_HUMAN)	PKM	15	57.9	94.16	43.88	60.1577	Deamidation of N(N199)	Deamidation of N(1)			Single Protein		P14618	17	19	19	17	19	17	22	26	99.73	Confident
878	Q5SSJ5	Heterochromatin protein 1-binding protein 3 (HP1B3_HUMAN)	HP1BP3	1	61.1693	87.7	4.88	25.0967					Single Protein		Q5SSJ5	3	7	7	3	7	3	3	7	99.73	Confident
879	P60709	Actin, cytoplasmic 1 (ACTB_HUMAN)	ACTB	7	41.7097	76.8	58.4	142.861	Deamidation of N(N92, N111, N252, N296); Deamidation of Q(Q49); Oxidation of M(M44, M47, M153, M305)	Deamidation of N(4); Deamidation of Q(1); Oxidation of M(4)			Related Proteins	P63261	P60709, P63261	40	46	20	16	20	16	70	84	99.73	Confident
880	Q8TD55	Pleckstrin homology domain-containing family O member 2 (PKHO2_HUMAN)	PLEKHO2	15	53.3171	75.92	2.65	18.8409					Single Protein		Q8TD55	1	1	1	1	1	1	1	1	99.73	Doubtful
881	Q96FW1	Ubiquitin thioesterase OTUB1 (OTUB1_HUMAN)	OTUB1	11	31.2644	89.3	9.23	38.7942					Single Protein		Q96FW1	2	4	4	2	4	2	2	5	99.73	Confident
882	P14625	Endoplasmin (ENPL_HUMAN)	HSP90B1	12	92.4113	91.16	22.17	24.4385					Single Protein		P14625	14	20	15	11	19	13	14	23	99.73	Confident
883	P56470	Galectin-4 (LEG4_HUMAN)	LGALS4	CHR_HG26_PATCH	35.9182	65.02	32.51	141.714	Deamidation of N(N49, N253, N290); Deamidation of Q(Q54, Q292)	Deamidation of N(3); Deamidation of Q(2)	Deamidation of N (N117-{N117 N119})	Deamidation of N (1)	Single Protein		P56470	12	13	13	12	13	12	16	20	99.73	Confident
884	P18124	60S ribosomal protein L7 (RL7_HUMAN)	RPL7	8	29.2072	100	23.79	69.2403					Single Protein		P18124	6	10	10	6	10	6	6	10	99.73	Confident
885	O43837	Isocitrate dehydrogenase [NAD] subunit beta, mitochondrial (IDH3B_HUMAN)	IDH3B	20	42.1566	83.38	6.49	32.7515					Single Protein		O43837	2	2	2	2	2	2	2	2	99.73	Confident
886	P57737	Coronin-7 (CORO7_HUMAN)	CORO7	16	100.542	56.97	1.41	11.5087					Single Protein		P57737	1	1	1	1	1	1	1	1	85.7934	Doubtful
887	Q8TCJ2	Dolichyl-diphosphooligosaccharide--protein glycosyltransferase subunit STT3B (STT3B_HUMAN)	STT3B	3	93.6137	64.16	2.54	17.8796					Single Protein		Q8TCJ2	2	2	2	2	2	2	2	2	99.73	Confident
888	Q03252	Lamin-B2 (LMNB2_HUMAN)	LMNB2	19	69.9057	88.23	11.77	23.8104					Single Protein		Q03252	6	12	9	6	9	6	5	13	99.73	Confident
889	Q8N163	Cell cycle and apoptosis regulator protein 2 (CCAR2_HUMAN)	CCAR2	8	102.838	72.16	4.77	16.4737					Single Protein		Q8N163	4	6	6	4	6	4	3	6	99.73	Confident
890	P68402	Platelet-activating factor acetylhydrolase IB subunit beta (PA1B2_HUMAN)	PAFAH1B2	11	25.5531	69.43	13.54	66.1209					Single Protein		P68402	2	2	2	2	2	2	2	3	99.73	Confident
891	P62280	40S ribosomal protein S11 (RS11_HUMAN)	RPS11	19	18.419	100	10.13	66.5394					Single Protein		P62280	2	3	3	2	3	2	2	3	99.73	Confident
892	P62277	40S ribosomal protein S13 (RS13_HUMAN)	RPS13	11	17.2117	100	17.88	116.04					Single Protein		P62277	2	5	5	2	5	2	3	6	99.73	Confident
893	O43809	Cleavage and polyadenylation specificity factor subunit 5 (CPSF5_HUMAN)	NUDT21	16	26.2107	70.48	11.89	55.6255					Single Protein		O43809	2	3	3	2	3	2	2	3	99.73	Confident
894	Q96G03	Phosphoglucomutase-2 (PGM2_HUMAN)	PGM2	4	68.2404	87.42	3.92	19.6509					Single Protein		Q96G03	2	4	4	2	4	2	2	4	99.73	Doubtful
895	P21796	Voltage-dependent anion-selective channel protein 1 (VDAC1_HUMAN)	VDAC1	5	30.7536	100	29.68	60.677			Deamidation of N (N183-{Q179 N183 N185 Q196})	Deamidation of N (1)	Single Protein		P21796	6	9	8	6	8	6	6	9	99.73	Confident
896	Q9Y265	RuvB-like 1 (RUVB1_HUMAN)	RUVBL1	3	50.1963	85.31	6.14	27.0263					Single Protein		Q9Y265	2	3	3	2	3	2	2	3	99.73	Confident
897	Q9Y266	Nuclear migration protein nudC (NUDC_HUMAN)	NUDC	1	38.2191	91.54	6.04	31.762					Single Protein		Q9Y266	2	2	2	2	2	2	2	2	86.4596	Confident
898	P05455	Lupus La protein (LA_HUMAN)	SSB	2	46.8082	100	9.07	31.4939					Single Protein		P05455	3	3	3	3	3	3	3	3	99.73	Confident
899	Q9Y277	Voltage-dependent anion-selective channel protein 3 (VDAC3_HUMAN)	VDAC3	8	30.6393	85.51	7.07	57.9241					Single Protein		Q9Y277	1	2	1	1	1	1	2	3	99.73	Doubtful
900	P16104	Histone H2AX (H2AX_HUMAN)	H2AFX	11	15.1354	79.72	58.04	130.308	Deamidation of N(N69, N90); Deamidation of Q(Q25)	Deamidation of N(2); Deamidation of Q(1)	Deamidation of Q (Q113-{Q105 N111 Q113})	Deamidation of Q (1)	Single Protein		P16104	9	12	0	0	0	0	14	20	86.403	Confident
901	Q9Y285	Phenylalanine--tRNA ligase alpha subunit (SYFA_HUMAN)	FARSA	19	57.5275	72.64	7.48	26.4151	Deamidation of Q(Q91); Oxidation of M(M95)	Deamidation of Q(1); Oxidation of M(1)			Single Protein		Q9Y285	3	3	3	3	3	3	2	3	99.73	Confident
902	P06756	Integrin alpha-V (ITAV_HUMAN)	ITGAV	2	115.964	75.86	1.05	7.9375					Single Protein		P06756	1	5	5	1	5	1	1	5	99.73	Doubtful
903	O95571	Persulfide dioxygenase ETHE1, mitochondrial (ETHE1_HUMAN)	ETHE1	19	27.8551	77.56	10.63	68.9844					Single Protein		O95571	2	2	2	2	2	2	3	4	99.73	Confident
904	Q9Y295	Developmentally-regulated GTP-binding protein 1 (DRG1_HUMAN)	DRG1	22	40.5168	91.83	2.72	19.0976					Single Protein		Q9Y295	1	2	2	1	2	1	1	2	99.73	Doubtful
905	P29401	Transketolase (TKT_HUMAN)	TKT	3	67.8347	82.83	26	45.5466			Deamidation of N (N484-{N477 N482 N483 N484}), Deamidation of Q (Q488-{Q488 Q491})	Deamidation of N (1), Deamidation of Q (1)	Single Protein		P29401	12	13	13	12	13	12	13	14	99.73	Confident
906	P55735	Protein SEC13 homolog (SEC13_HUMAN)	SEC13	3	35.5181	57.45	11.49	44.1732					Single Protein		P55735	2	2	2	2	2	2	2	2	99.73	Confident
907	P18754	Regulator of chromosome condensation (RCC1_HUMAN)	RCC1	1	44.9405	67.46	4.51	18.8409					Single Protein		P18754	1	3	3	1	3	1	1	3	86.6584	Doubtful
908	Q08170	Serine/arginine-rich splicing factor 4 (SRSF4_HUMAN)	SRSF4	1	56.6453	100	1.82	7.09394					Related Proteins	Q13243, Q13247	Q08170, Q13243, Q13247	1	1	0	0	1	1	1	1	99.73	Doubtful
909	Q9Y224	RNA transcription, translation and transport factor protein (RTRAF_HUMAN)	RTRAF		28.0507	100	17.21	59.843					Single Protein		Q9Y224	4	4	4	4	4	4	4	5	99.73	Confident
910	O60888	Protein CutA (CUTA_HUMAN)	CUTA	CHR_HSCHR6_MHC_SSTO_CTG1	19.1041	46.93	7.82	50.4231					Single Protein		O60888	1	1	1	1	1	1	1	1	99.73	Doubtful
911	Q9Y230	RuvB-like 2 (RUVB2_HUMAN)	RUVBL2	19	51.1246	93.09	7.13	29.8132					Single Protein		Q9Y230	3	3	3	3	3	3	3	3	99.73	Confident
912	P16152	Carbonyl reductase [NADPH] 1 (CBR1_HUMAN)	CBR1	21	30.3559	89.17	30.69	67.0518					Single Protein		P16152	6	9	9	6	9	6	7	10	99.73	Confident
913	P04179	Superoxide dismutase [Mn], mitochondrial (SODM_HUMAN)	SOD2	6	24.7346	70.27	36.94	144.112	Deamidation of N(N108); Deamidation of Q(Q143)	Deamidation of N(1); Deamidation of Q(1)	Deamidation of N (N91-{N91 N97 N104})	Deamidation of N (1)	Single Protein		P04179	6	8	8	6	8	6	8	11	99.73	Confident
914	Q9BPX5	Actin-related protein 2/3 complex subunit 5-like protein (ARP5L_HUMAN)	ARPC5L	9	16.9308	82.35	7.84	45.8092					Single Protein		Q9BPX5	1	3	2	1	2	1	1	3	99.73	Doubtful
915	O60869	Endothelial differentiation-related factor 1 (EDF1_HUMAN)	EDF1	9	16.3589	100	10.14	47.3569					Single Protein		O60869	1	2	2	1	2	1	1	2	99.73	Doubtful
916	Q9BPW8	Protein NipSnap homolog 1 (NIPS1_HUMAN)	NIPSNAP1	22	33.2888	79.93	3.17	24.6789					Single Protein		Q9BPW8	1	1	1	1	1	1	1	1	99.73	Doubtful
917	Q9Y262	Eukaryotic translation initiation factor 3 subunit L (EIF3L_HUMAN)	EIF3L	22	66.6844	81.38	5.14	21.6321					Single Protein		Q9Y262	2	4	4	2	4	2	2	4	99.73	Doubtful
918	P50897	Palmitoyl-protein thioesterase 1 (PPT1_HUMAN)	PPT1	1	34.1713	68.95	11.44	44.1732	Deamidation of Q(Q182)	Deamidation of Q(1)			Single Protein		P50897	2	2	2	2	2	2	2	2	99.73	Doubtful
919	P23284	Peptidyl-prolyl cis-trans isomerase B (PPIB_HUMAN)	PPIB	15	23.7275	100	41.67	120.226	Oxidation of M(M176)	Oxidation of M(1)	Deamidation of N (N148-{N148 Q151})	Deamidation of N (1)	Single Protein		P23284	10	10	10	10	10	10	12	13	99.73	Confident
920	P06702	Protein S100-A9 (S10A9_HUMAN)	S100A9	1	13.2335	100	44.74	89.1472	Deamidation of N(N17); Oxidation of M(M63)	Deamidation of N(1); Oxidation of M(1)			Single Protein		P06702	6	11	11	6	11	6	5	14	99.73	Confident
921	P06703	Protein S100-A6 (S10A6_HUMAN)	S100A6	1	10.1733	100	16.67	116.814					Single Protein		P06703	2	2	2	2	2	2	2	3	87.0761	Confident
922	P36578	60S ribosomal protein L4 (RL4_HUMAN)	RPL4	15	47.6674	100	12.65	37.4788					Single Protein		P36578	5	9	9	5	9	5	5	10	99.73	Confident
923	P62888	60S ribosomal protein L30 (RL30_HUMAN)	RPL30	8	12.7757	100	10.43	60.9462					Single Protein		P62888	1	2	2	1	2	1	1	2	99.73	Doubtful
924	P60228	Eukaryotic translation initiation factor 3 subunit E (EIF3E_HUMAN)	EIF3E	8	52.1874	100	2.47	15.7501					Single Protein		P60228	1	6	6	1	6	1	1	6	87.064	Doubtful
925	P35237	Serpin B6 (SPB6_HUMAN)	SERPINB6	6	42.5941	100	17.82	41.941					Single Protein		P35237	5	6	5	4	6	5	5	7	99.73	Confident
926	P62899	60S ribosomal protein L31 (RL31_HUMAN)	RPL31	2	14.4539	100	13.6	84.1058					Single Protein		P62899	2	3	3	2	3	2	2	3	99.73	Confident
927	P23246	Splicing factor, proline- and glutamine-rich (SFPQ_HUMAN)	SFPQ	1	76.1016	68.88	10.61	29.9829	Deamidation of N(N303)	Deamidation of N(1)			Single Protein		P23246	4	16	16	4	16	4	4	17	99.73	Confident
928	P11279	Lysosome-associated membrane glycoprotein 1 (LAMP1_HUMAN)	LAMP1	13	44.8538	73.14	2.64	22.9797					Single Protein		P11279	1	1	1	1	1	1	1	1	99.73	Doubtful
929	P35222	Catenin beta-1 (CTNB1_HUMAN)	CTNNB1	3	85.4422	66.33	15.36	43.5534	Deamidation of Q(Q113)	Deamidation of Q(1)			Single Protein		P35222	7	11	11	7	11	7	9	13	99.73	Confident
930	O75083	WD repeat-containing protein 1 (WDR1_HUMAN)	WDR1	4	66.1519	79.54	13.04	18.82					Single Protein		O75083	5	10	10	5	10	5	3	10	99.73	Confident
931	P35232	Prohibitin (PHB_HUMAN)	PHB	17	29.7859	90.07	43.01	150.199					Single Protein		P35232	9	9	9	9	9	9	12	13	99.73	Confident
932	P06733	Alpha-enolase (ENOA_HUMAN)	ENO1	1	47.1393	93.09	41.01	74.113	Deamidation of N(N140, N151, N154, N363); Oxidation of M(M165, M244, M368)	Deamidation of N(4); Oxidation of M(3)			Single Protein		P06733	17	24	24	17	24	17	24	33	99.73	Confident
933	Q6NUK1	Calcium-binding mitochondrial carrier protein SCaMC-1 (SCMC1_HUMAN)	SLC25A24	CHR_HSCHR1_6_CTG3	53.3203	84.28	11.53	31.9639					Single Protein		Q6NUK1	3	9	9	3	9	3	3	9	99.73	Confident
934	Q9HAB8	Phosphopantothenate--cysteine ligase (PPCS_HUMAN)	PPCS	1	33.9838	67.85	3.54	33.2171					Single Protein		Q9HAB8	1	3	3	1	3	1	1	3	86.625	Doubtful
935	P06744	Glucose-6-phosphate isomerase (G6PI_HUMAN)	GPI	CHR_HSCHR19_2_CTG3_1	63.1072	76.52	27.96	57.4518	Deamidation of N(N360, N386); Deamidation of Q(Q393)	Deamidation of N(2); Deamidation of Q(1)			Single Protein		P06744	12	16	16	12	16	12	14	20	99.73	Confident
936	P05413	Fatty acid-binding protein, heart (FABPH_HUMAN)	FABP3	1	14.8487	100	9.77	52.6978					Single Protein		P05413	1	1	1	1	1	1	1	1	99.73	Doubtful
937	P06748	Nucleophosmin (NPM_HUMAN)	NPM1	5	32.5548	78.57	28.91	121.738	Deamidation of N(N35, N66); Oxidation of M(M81, M278)	Deamidation of N(2); Oxidation of M(2)			Single Protein		P06748	10	11	11	10	11	10	11	14	99.73	Confident
938	P62847	40S ribosomal protein S24 (RS24_HUMAN)	RPS24	10	15.4134	100	19.55	26.3489					Single Protein		P62847	2	4	4	2	4	2	1	4	99.73	Doubtful
939	P62841	40S ribosomal protein S15 (RS15_HUMAN)	RPS15	19	17.0292	81.38	21.38	48.3366	Deamidation of N(N98)	Deamidation of N(1)			Single Protein		P62841	2	2	2	2	2	2	1	2	99.73	Doubtful
940	P06753	Tropomyosin alpha-3 chain (TPM3_HUMAN)	TPM3	1	32.9298	100	16.84	52.2898					Single Protein		P06753	6	7	3	3	3	3	6	9	99.73	Confident
941	P61513	60S ribosomal protein L37a (RL37A_HUMAN)	RPL37A	2	10.2685	100	19.57	76.1828					Single Protein		P61513	1	1	1	1	1	1	1	1	99.73	Doubtful
942	P62857	40S ribosomal protein S28 (RS28_HUMAN)	RPS28	19	7.8362	100	30.43	152.366					Single Protein		P62857	2	2	2	2	2	2	2	2	99.73	Confident
943	P62851	40S ribosomal protein S25 (RS25_HUMAN)	RPS25	CHR_HG2217_PATCH	13.7337	100	14.4	84.1058					Single Protein		P62851	2	4	4	2	4	2	2	4	99.73	Confident
944	P62854	40S ribosomal protein S26 (RS26_HUMAN)	RPS26	12	13.0071	100	24.35	111.735					Single Protein		P62854	3	4	4	3	4	3	3	4	99.73	Confident
945	P06727	Apolipoprotein A-IV (APOA4_HUMAN)	APOA4	11	45.3715	92.17	26.77	66.1677					Single Protein		P06727	10	13	13	10	13	10	12	17	99.73	Confident
946	P35268	60S ribosomal protein L22 (RL22_HUMAN)	RPL22	1	14.7778	100	18.75	27.3782					Single Protein		P35268	2	2	2	2	2	2	1	2	99.73	Doubtful
947	Q99536	Synaptic vesicle membrane protein VAT-1 homolog (VAT1_HUMAN)	VAT1	17	41.8934	75.06	14.5	39.9053					Single Protein		Q99536	3	8	8	3	8	3	3	8	99.73	Confident
948	P35270	Sepiapterin reductase (SPRE_HUMAN)	SPR	2	28.0308	88.12	6.9	30.4731					Single Protein		P35270	1	1	1	1	1	1	1	1	99.73	Doubtful
949	P62861	40S ribosomal protein S30 (RS30_HUMAN)	FAU	11	6.64382	100	18.64	296.984					Single Protein		P62861	2	3	3	2	3	2	3	4	99.73	Confident
950	P06731	Carcinoembryonic antigen-related cell adhesion molecule 5 (CEAM5_HUMAN)	CEACAM5	19	76.7472	49	14.96	53.5846	Deamidation of N(N131, N232, N630)	Deamidation of N(3)			Single Protein		P06731	8	8	7	7	8	8	11	14	99.73	Confident
951	P37837	Transaldolase (TALDO_HUMAN)	TALDO1	11	37.5165	73.59	14.84	64.5301					Single Protein		P37837	5	6	6	5	6	5	5	7	99.73	Confident
952	O75914	Serine/threonine-protein kinase PAK 3 (PAK3_HUMAN)	PAK3	X	62.2705	72.45	3.04	5.40804					Related Proteins	Q13153, Q13177	O75914, Q13153, Q13177	1	1	0	0	0	0	1	1	99.73	Doubtful
953	P12532	Creatine kinase U-type, mitochondrial (KCRU_HUMAN)	CKMT1A	15	47.0072	91.85	11.03	33.5496					Single Protein		P12532	3	3	3	3	3	3	3	4	99.73	Confident
954	P13861	cAMP-dependent protein kinase type II-alpha regulatory subunit (KAP2_HUMAN)	PRKAR2A	3	45.49	100	4.95	17.3485					Single Protein		P13861	1	3	3	1	3	1	1	3	99.73	Doubtful
955	P01876	Immunoglobulin heavy constant alpha 1 (IGHA1_HUMAN)	IGHA1	CHR_HSCHR14_3_CTG1	37.6306	51.56	14.45	90.4205			Deamidation of Q (Q283-{Q283 Q287})	Deamidation of Q (1)	Single Protein		P01876	5	5	4	4	4	4	5	7	99.73	Confident
956	Q14697	Neutral alpha-glucosidase AB (GANAB_HUMAN)	GANAB	11	106.807	72.14	20.66	31.788	Deamidation of N(N870)	Deamidation of N(1)			Single Protein		Q14697	15	20	20	15	20	15	15	22	99.73	Confident
957	P62805	Histone H4 (H4_HUMAN)	HIST1H4A	6	11.3604	100	53.4	635.705	Deamidation of N(N26); Deamidation of Q(Q28); Oxidation of M(M85)	Deamidation of N(1); Deamidation of Q(1); Oxidation of M(1)			Single Protein		P62805	16	18	18	16	18	16	32	36	99.73	Confident
958	P11216	Glycogen phosphorylase, brain form (PYGB_HUMAN)	PYGB	20	96.6345	90.63	13.52	24.54	Deamidation of N(N679)	Deamidation of N(1)			Single Protein		P11216	8	12	9	6	12	8	8	13	99.73	Confident
959	P11215	Integrin alpha-M (ITAM_HUMAN)	ITGAM	16	127.099	72.31	3.3	13.3465					Single Protein		P11215	3	5	4	2	5	3	3	5	99.73	Confident
960	P00568	Adenylate kinase isoenzyme 1 (KAD1_HUMAN)	AK1	9	21.6213	100	23.2	66.2345					Single Protein		P00568	3	3	3	3	3	3	3	4	99.73	Confident
961	Q9BQE5	Apolipoprotein L2 (APOL2_HUMAN)	APOL2	22	37.0694	81.31	3.26	25.5796					Single Protein		Q9BQE5	1	2	2	1	2	1	1	2	99.73	Doubtful
962	Q9HAT2	Sialate O-acetylesterase (SIAE_HUMAN)	SIAE	11	58.2771	58.32	2.29	15.5062					Single Protein		Q9HAT2	1	1	1	1	1	1	1	1	99.73	Doubtful
963	P62826	GTP-binding nuclear protein Ran (RAN_HUMAN)	RAN	12	24.4076	76.85	29.63	124.554					Single Protein		P62826	5	7	7	5	7	5	7	9	99.73	Confident
964	P62829	60S ribosomal protein L23 (RL23_HUMAN)	RPL23	17	14.8561	100	10.71	50.063					Single Protein		P62829	1	3	3	1	3	1	1	3	99.73	Doubtful
965	P37802	Transgelin-2 (TAGL2_HUMAN)	TAGLN2	1	22.3772	100	56.28	116.411	Oxidation of M(M90, M130, M178, M189)	Oxidation of M(4)			Single Protein		P37802	12	12	12	12	12	12	14	14	99.73	Confident
966	P00558	Phosphoglycerate kinase 1 (PGK1_HUMAN)	PGK1	X	44.5861	100	28.54	71.9196	Deamidation of N(N163)	Deamidation of N(1)			Single Protein		P00558	9	14	14	9	14	9	13	21	99.73	Confident
967	P78344	Eukaryotic translation initiation factor 4 gamma 2 (IF4G2_HUMAN)	EIF4G2	11	102.297	86.55	1.65	8.34383					Single Protein		P78344	1	2	2	1	2	1	1	2	86.6166	Doubtful
968	P36543	V-type proton ATPase subunit E 1 (VATE1_HUMAN)	ATP6V1E1	22	26.1288	87.61	11.06	46.5187					Single Protein		P36543	2	2	2	2	2	2	2	2	99.73	Confident
969	P36542	ATP synthase subunit gamma, mitochondrial (ATPG_HUMAN)	ATP5F1C		32.9753	74.16	12.08	58.1425					Single Protein		P36542	3	3	3	3	3	3	3	4	99.73	Confident
970	A0A0C4DH67	Immunoglobulin kappa variable 1-8 (KV108_HUMAN)	IGKV1-8	CHR_HG2290_PATCH	12.5292	69.57	13.91	43.8051	Deamidation of Q(Q75)	Deamidation of Q(1)			Related Proteins	A0A075B6S5, A0A087WSZ0, A0A0C4DH69	A0A075B6S5, A0A087WSZ0, A0A0C4DH67, A0A0C4DH69	2	2	2	2	2	2	1	2	99.73	Doubtful
971	P23229	Integrin alpha-6 (ITA6_HUMAN)	ITGA6	2	126.526	84.42	4.07	12.7097					Single Protein		P23229	3	6	6	3	6	3	3	6	99.73	Confident
972	P35221	Catenin alpha-1 (CTNA1_HUMAN)	CTNNA1	5	100.009	85.98	2.21	8.10267					Single Protein		P35221	1	5	5	1	5	1	1	5	99.73	Doubtful
973	P24539	ATP synthase F(0) complex subunit B1, mitochondrial (AT5F1_HUMAN)	ATP5F1	1	28.8903	100	12.5	50.1933					Single Protein		P24539	3	5	5	3	5	3	3	5	99.73	Confident
974	P24534	Elongation factor 1-beta (EF1B_HUMAN)	EEF1B2	CHR_HSCHR2_6_CTG7_2	24.7483	73.78	16.44	66.5777					Single Protein		P24534	3	4	4	3	4	3	3	4	99.73	Confident
975	P78371	T-complex protein 1 subunit beta (TCPB_HUMAN)	CCT2	12	57.4521	94.58	19.81	29.0552					Single Protein		P78371	8	10	10	8	10	8	7	11	99.73	Confident
976	P11233	Ras-related protein Ral-A (RALA_HUMAN)	RALA	7	23.552	100	6.8	34.0234					Single Protein		P11233	1	1	1	1	1	1	1	1	99.73	Doubtful
977	P49821	NADH dehydrogenase [ubiquinone] flavoprotein 1, mitochondrial (NDUV1_HUMAN)	NDUFV1	11	50.7848	80.82	3.23	16.2241					Single Protein		P49821	1	2	2	1	2	1	1	2	99.73	Doubtful
978	P53004	Biliverdin reductase A (BIEA_HUMAN)	BLVRA	7	33.4073	86.82	3.38	27.2716					Single Protein		P53004	1	1	1	1	1	1	1	1	99.73	Doubtful
979	Q07507	Dermatopontin (DERM_HUMAN)	DPT	1	23.9888	63.68	5.47	54.7564					Single Protein		Q07507	1	2	2	1	2	1	1	2	99.73	Doubtful
980	P04080	Cystatin-B (CYTB_HUMAN)	CSTB	21	11.1326	100	55.1	131.117					Single Protein		P04080	3	4	4	3	4	3	3	5	99.73	Confident
981	P04083	Annexin A1 (ANXA1_HUMAN)	ANXA1	9	38.69	100	21.68	57.3055	Deamidation of N(N195)	Deamidation of N(1)			Single Protein		P04083	9	15	15	9	15	9	9	16	99.73	Confident
982	Q15942	Zyxin (ZYX_HUMAN)	ZYX	7	61.2382	58.22	7.17	29.2034	Deamidation of Q(Q243)	Deamidation of Q(1)			Single Protein		Q15942	2	3	3	2	3	2	2	3	99.73	Doubtful
983	P16070	CD44 antigen (CD44_HUMAN)	CD44	11	81.4874	59.43	3.77	26.7002					Single Protein		P16070	2	2	2	2	2	2	3	3	99.73	Confident
984	P04066	Tissue alpha-L-fucosidase (FUCO_HUMAN)	FUCA1	1	53.6547	69.1	2.36	19.9681					Single Protein		P04066	1	1	1	1	1	1	1	1	99.73	Doubtful
985	Q9Y2B0	Protein canopy homolog 2 (CNPY2_HUMAN)	CNPY2	12	20.6392	100	9.34	57.7649	Deamidation of N(N112)	Deamidation of N(1)			Single Protein		Q9Y2B0	2	4	4	2	4	2	2	4	99.73	Doubtful
986	P04075	Fructose-bisphosphate aldolase A (ALDOA_HUMAN)	ALDOA	16	39.3953	76.65	35.99	75.944	Deamidation of N(N120); Deamidation of Q(Q126, Q275)	Deamidation of N(1); Deamidation of Q(2)			Single Protein		P04075	11	14	14	11	14	11	14	17	99.73	Confident
987	P00505	Aspartate aminotransferase, mitochondrial (AATM_HUMAN)	GOT2	16	47.4873	86.98	20.93	39.0025	Deamidation of N(N322)	Deamidation of N(1)			Single Protein		P00505	7	7	7	7	7	7	6	7	99.73	Confident
988	P01834	Immunoglobulin kappa constant (IGKC_HUMAN)	IGKC	2	11.7578	100	49.53	144.73					Single Protein		P01834	4	5	1	1	5	4	6	8	99.73	Confident
989	P01833	Polymeric immunoglobulin receptor (PIGR_HUMAN)	PIGR	1	83.2317	91.88	1.44	9.57488					Single Protein		P01833	1	1	1	1	1	1	1	1	99.73	Doubtful
990	Q14651	Plastin-1 (PLSI_HUMAN)	PLS1	3	70.2093	79.65	3.5	16.5615					Single Protein		Q14651	2	3	1	1	1	1	2	3	99.73	Confident
991	P68363	Tubulin alpha-1B chain (TBA1B_HUMAN)	TUBA1B	12	50.1196	73.84	25.72	69.2714	Deamidation of N(N50, N101)	Deamidation of N(2)			Related Proteins	Q71U36, Q9BQE3	P68363, Q71U36, Q9BQE3	10	12	0	0	0	0	14	19	99.73	Confident
992	P13804	Electron transfer flavoprotein subunit alpha, mitochondrial (ETFA_HUMAN)	ETFA	15	35.0576	91.59	38.14	57.2041	Deamidation of N(N39)	Deamidation of N(1)			Single Protein		P13804	8	9	9	8	9	8	8	9	99.73	Confident
993	P28066	Proteasome subunit alpha type-5 (PSA5_HUMAN)	PSMA5	1	26.3942	76.76	7.88	75.771					Single Protein		P28066	1	1	1	1	1	1	2	2	99.73	Doubtful
994	P28065	Proteasome subunit beta type-9 (PSB9_HUMAN)	PSMB9	6	23.2495	65.75	19.18	89.2326					Single Protein		P28065	3	4	4	3	4	3	3	4	99.73	Confident
995	P28062	Proteasome subunit beta type-8 (PSB8_HUMAN)	PSMB8	6	30.3346	86.59	14.49	53.7636					Single Protein		P28062	3	4	4	3	4	3	3	4	99.73	Confident
996	Q00059	Transcription factor A, mitochondrial (TFAM_HUMAN)	TFAM	10	29.0782	100	4.07	28.4911					Single Protein		Q00059	1	2	2	1	2	1	1	2	99.73	Doubtful
997	Q13347	Eukaryotic translation initiation factor 3 subunit I (EIF3I_HUMAN)	EIF3I	1	36.4786	80.92	3.08	24.0853					Single Protein		Q13347	1	2	2	1	2	1	1	2	86.4882	Doubtful
998	P28070	Proteasome subunit beta type-4 (PSB4_HUMAN)	PSMB4	1	29.1855	81.44	30.68	74.4347	Deamidation of N(N92)	Deamidation of N(1)	Deamidation of Q (Q110-{Q110 Q114})	Deamidation of Q (1)	Single Protein		P28070	5	5	5	5	5	5	5	5	99.73	Confident
999	Q9HB07	UPF0160 protein MYG1, mitochondrial (MYG1_HUMAN)	C12orf10	12	42.4224	84.84	2.13	18.6405					Single Protein		Q9HB07	1	4	4	1	4	1	1	4	99.73	Doubtful
1000	P43686	26S proteasome regulatory subunit 6B (PRS6B_HUMAN)	PSMC4	CHR_HG2021_PATCH	47.3365	74.64	2.15	22.4641					Single Protein		P43686	1	4	4	1	4	1	1	4	85.6181	Doubtful
1001	P67809	Nuclease-sensitive element-binding protein 1 (YBOX1_HUMAN)	YBX1	1	35.9027	75	13.58	47.9235					Single Protein		P67809	3	3	1	1	3	3	4	5	99.73	Confident
1002	P16219	Short-chain specific acyl-CoA dehydrogenase, mitochondrial (ACADS_HUMAN)	ACADS	12	44.2688	84.22	3.16	40.3966					Single Protein		P16219	1	1	1	1	1	1	2	2	99.73	Doubtful
1003	O15511	Actin-related protein 2/3 complex subunit 5 (ARPC5_HUMAN)	ARPC5	1	16.3103	100	16.56	69.624					Single Protein		O15511	2	4	3	2	3	2	2	4	99.73	Confident
1004	P01611	Immunoglobulin kappa variable 1D-12 (KVD12_HUMAN)	IGKV1D-12	2	12.6122	70.09	13.68	85.4733					Related Proteins	A0A0C4DH72, A0A0C4DH73, P01597, P04432	A0A0C4DH72, A0A0C4DH73, P01597, P01611, P04432	1	1	0	0	1	1	1	1	99.73	Doubtful
1005	P04216	Thy-1 membrane glycoprotein (THY1_HUMAN)	THY1	11	17.9233	62.73	6.21	54.7564					Single Protein		P04216	1	1	1	1	1	1	1	1	99.73	Doubtful
1006	P04217	Alpha-1B-glycoprotein (A1BG_HUMAN)	A1BG	19	54.2195	56.36	4.44	25.1212	Deamidation of N(N454)	Deamidation of N(1)			Single Protein		P04217	1	3	3	1	3	1	1	3	99.73	Doubtful
1007	P80748	Immunoglobulin lambda variable 3-21 (LV321_HUMAN)	IGLV3-21	22	12.438	42.74	13.68	87.6102					Related Proteins	A0A075B6K5	A0A075B6K5, P80748	1	1	1	1	1	1	1	1	99.73	Doubtful
1008	P05556	Integrin beta-1 (ITB1_HUMAN)	ITGB1	10	88.357	68.55	6.14	24.135					Single Protein		P05556	4	4	4	4	4	4	4	5	99.73	Confident
1009	Q99460	26S proteasome non-ATPase regulatory subunit 1 (PSMD1_HUMAN)	PSMD1	2	105.769	81.22	2.73	13.583					Single Protein		Q99460	2	4	4	2	4	2	2	4	99.73	Confident
1010	P04233	HLA class II histocompatibility antigen gamma chain (HG2A_HUMAN)	CD74	5	33.4937	78.38	5.74	30.2104					Single Protein		P04233	1	1	1	1	1	1	1	1	99.73	Doubtful
1011	P41218	Myeloid cell nuclear differentiation antigen (MNDA_HUMAN)	MNDA	1	45.8072	88.21	12.04	35.7925					Single Protein		P41218	3	4	4	3	4	3	3	5	99.73	Confident
1012	Q8IZT6	Abnormal spindle-like microcephaly-associated protein (ASPM_HUMAN)	ASPM	1	409.54	95	0	0					Single Protein		Q8IZT6	0	17	17	0	17	0	0	17	86.7925	Doubtful
1013	Q96BM9	ADP-ribosylation factor-like protein 8A (ARL8A_HUMAN)	ARL8A	1	21.402	100	12.37	37.6818			Deamidation of Q (Q119-{N109 N113 Q119 Q121 N130})	Deamidation of Q (1)	Related Proteins	Q9NVJ2	Q96BM9, Q9NVJ2	1	1	1	1	1	1	1	1	99.73	Doubtful
1014	Q9NS69	Mitochondrial import receptor subunit TOM22 homolog (TOM22_HUMAN)	TOMM22	22	15.5118	100	39.44	90.4894					Single Protein		Q9NS69	3	3	3	3	3	3	3	3	99.73	Confident
1015	P04264	Keratin, type II cytoskeletal 1 (K2C1_HUMAN)	KRT1	12	65.999	69.25	9.01	34.5956					Single Protein		P04264	6	10	8	4	8	4	7	12	99.73	Confident
1016	Q562R1	Beta-actin-like protein 2 (ACTBL_HUMAN)	ACTBL2	5	41.976	76.86	27.13	42.8302	Deamidation of N(N253); Deamidation of Q(Q50); Oxidation of M(M45, M48, M154, M284)	Deamidation of N(1); Deamidation of Q(1); Oxidation of M(4)			Single Protein		Q562R1	11	12	3	2	3	2	17	21	99.73	Confident
1017	Q99497	Protein/nucleic acid deglycase DJ-1 (PARK7_HUMAN)	PARK7	1	19.8785	100	22.75	105.07					Single Protein		Q99497	3	5	5	3	5	3	4	6	99.73	Confident
1018	P22061	Protein-L-isoaspartate(D-aspartate) O-methyltransferase (PIMT_HUMAN)	PCMT1	6	24.6206	67.84	12.78	68.2677					Single Protein		P22061	2	3	3	2	3	2	2	3	99.73	Confident
1019	P23396	40S ribosomal protein S3 (RS3_HUMAN)	RPS3	11	26.6714	100	41.98	81.5955	Deamidation of N(N165)	Deamidation of N(1)			Single Protein		P23396	9	14	14	9	14	9	9	14	99.73	Confident
1020	P62993	Growth factor receptor-bound protein 2 (GRB2_HUMAN)	GRB2	17	25.1904	86.64	6.45	32.2987					Single Protein		P62993	1	2	2	1	2	1	1	2	99.73	Doubtful
1021	P62995	Transformer-2 protein homolog beta (TRA2B_HUMAN)	TRA2B	3	33.6456	100	5.56	24.3362					Single Protein		P62995	1	2	1	1	1	1	1	2	99.73	Doubtful
1022	P23381	Tryptophan--tRNA ligase, cytoplasmic (SYWC_HUMAN)	WARS	14	53.1316	92.14	3.61	16.1493					Single Protein		P23381	1	4	4	1	4	1	1	4	99.73	Doubtful
1023	P61626	Lysozyme C (LYSC_HUMAN)	LYZ	12	16.5263	81.08	13.51	71.0353					Single Protein		P61626	2	3	3	2	3	2	2	3	99.73	Confident
1024	P06865	Beta-hexosaminidase subunit alpha (HEXA_HUMAN)	HEXA	15	60.6643	70.89	6.05	34.2653					Single Protein		P06865	3	4	4	3	4	3	3	4	99.73	Confident
1025	P50990	T-complex protein 1 subunit theta (TCPQ_HUMAN)	CCT8	21	59.5825	88.14	9.67	31.2568					Single Protein		P50990	5	9	9	5	9	5	5	9	99.73	Confident
1026	P50991	T-complex protein 1 subunit delta (TCPD_HUMAN)	CCT4	2	57.8878	82.75	16.14	40.9426					Single Protein		P50991	6	9	9	6	9	6	7	10	99.73	Confident
1027	P22087	rRNA 2'-O-methyltransferase fibrillarin (FBRL_HUMAN)	FBL	CHR_HG2021_PATCH	33.7634	89.72	22.43	57.8273					Single Protein		P22087	5	6	4	3	6	5	6	8	99.73	Confident
1028	P50995	Annexin A11 (ANX11_HUMAN)	ANXA11	10	54.3551	62.38	17.03	65.1083					Single Protein		P50995	7	10	10	7	10	7	8	11	99.73	Confident
1029	P62917	60S ribosomal protein L8 (RL8_HUMAN)	RPL8	8	28.0073	88.33	17.51	49.998	Oxidation of M(M204)	Oxidation of M(1)	Deamidation of N (N215-{N205 N215 Q217})	Deamidation of N (1)	Single Protein		P62917	3	6	6	3	6	3	3	6	99.73	Confident
1030	P09012	U1 small nuclear ribonucleoprotein A (SNRPA_HUMAN)	SNRPA	19	31.2592	60.28	10.99	35.2202					Single Protein		P09012	2	4	3	2	3	2	1	4	99.73	Doubtful
1031	P62913	60S ribosomal protein L11 (RL11_HUMAN)	RPL11	1	20.2396	100	7.87	39.3754					Single Protein		P62913	1	1	1	1	1	1	1	1	99.73	Doubtful
1032	Q13242	Serine/arginine-rich splicing factor 9 (SRSF9_HUMAN)	SRSF9	12	25.5264	100	4.98	31.7141					Single Protein		Q13242	1	4	4	1	4	1	1	4	99.73	Doubtful
1033	P62937	Peptidyl-prolyl cis-trans isomerase A (PPIA_HUMAN)	PPIA	7	18.0009	83.64	33.33	151.318	Oxidation of M(M136, M142)	Oxidation of M(2)			Single Protein		P62937	10	11	11	10	11	10	11	14	99.73	Confident
1034	P61604	10 kDa heat shock protein, mitochondrial (CH10_HUMAN)	HSPE1	2	10.9249	100	25.49	171.785					Single Protein		P61604	2	5	5	2	5	2	3	6	99.73	Confident
1035	Q13263	Transcription intermediary factor 1-beta (TIF1B_HUMAN)	TRIM28	19	88.4934	51.14	15.33	41.6826	Deamidation of N(N416)	Deamidation of N(1)			Single Protein		Q13263	8	14	14	8	14	8	8	16	99.73	Confident
1036	P11310	Medium-chain specific acyl-CoA dehydrogenase, mitochondrial (ACADM_HUMAN)	ACADM	1	46.5586	77.91	6.65	32.0525					Single Protein		P11310	2	2	2	2	2	2	2	2	99.73	Confident
1037	P62942	Peptidyl-prolyl cis-trans isomerase FKBP1A (FKB1A_HUMAN)	FKBP1A	20	11.9431	70.37	25	230.553					Single Protein		P62942	2	3	3	2	3	2	3	4	99.73	Confident
1038	Q13283	Ras GTPase-activating protein-binding protein 1 (G3BP1_HUMAN)	G3BP1	5	52.1321	73.18	20.82	46.9024					Single Protein		Q13283	6	9	9	6	9	6	7	10	99.73	Confident
1039	P48643	T-complex protein 1 subunit epsilon (TCPE_HUMAN)	CCT5	5	59.6328	83.55	8.69	26.9902	Deamidation of N(N55)	Deamidation of N(1)			Single Protein		P48643	4	7	7	4	7	4	4	7	99.73	Confident
1040	Q9NSE4	Isoleucine--tRNA ligase, mitochondrial (SYIM_HUMAN)	IARS2	1	113.719	75.99	1.09	9.11419					Single Protein		Q9NSE4	1	1	1	1	1	1	1	1	99.73	Doubtful
1041	P48637	Glutathione synthetase (GSHB_HUMAN)	GSS	20	52.3523	81.22	4.85	25.4557					Single Protein		P48637	2	3	3	2	3	2	2	3	99.73	Confident
1042	O75208	Ubiquinone biosynthesis protein COQ9, mitochondrial (COQ9_HUMAN)	COQ9	16	35.4866	57.23	3.46	29.3256					Single Protein		O75208	1	1	1	1	1	1	1	1	99.73	Doubtful
1043	P50914	60S ribosomal protein L14 (RL14_HUMAN)	RPL14	3	23.417	100	5.58	32.5991					Single Protein		P50914	1	3	3	1	3	1	1	4	99.73	Doubtful
1044	P62906	60S ribosomal protein L10a (RL10A_HUMAN)	RPL10A	6	24.8155	100	9.68	48.448					Single Protein		P62906	2	5	5	2	5	2	2	6	99.73	Confident
1045	P24666	Low molecular weight phosphotyrosine protein phosphatase (PPAC_HUMAN)	ACP1	2	18.0308	100	12.66	22.1798					Single Protein		P24666	2	3	3	2	3	2	1	3	99.73	Doubtful
1046	P55786	Puromycin-sensitive aminopeptidase (PSA_HUMAN)	NPEPPS	17	103.211	71.06	2.83	14.8492					Single Protein		P55786	2	4	4	2	4	2	2	4	99.73	Confident
1047	P0DOY2	Immunoglobulin lambda constant 2 (IGLC2_HUMAN)	IGLC2	22	11.2865	100	9.43	66.1209					Related Proteins	P0DOY3	P0DOY2, P0DOY3	1	2	1	1	2	1	1	3	99.73	Doubtful
1048	P78417	Glutathione S-transferase omega-1 (GSTO1_HUMAN)	GSTO1	10	27.548	85.89	13.69	62.0748					Single Protein		P78417	3	3	3	3	3	3	3	3	99.73	Confident
1049	P01903	HLA class II histocompatibility antigen, DR alpha chain (DRA_HUMAN)	HLA-DRA	CHR_HSCHR6_8_CTG1	28.5887	60.24	13.39	71.7849	Deamidation of N(N149)	Deamidation of N(1)			Single Protein		P01903	3	4	4	3	4	3	3	6	99.73	Confident
1050	Q15836	Vesicle-associated membrane protein 3 (VAMP3_HUMAN)	VAMP3	1	11.302	100	41	128.495					Single Protein		Q15836	3	3	3	3	3	3	3	3	99.73	Confident
1051	Q15843	NEDD8 (NEDD8_HUMAN)	NEDD8	14	9.06595	100	34.57	216.321					Single Protein		Q15843	2	2	2	2	2	2	3	4	99.73	Confident
1052	Q15847	Adipogenesis regulatory factor (ADIRF_HUMAN)	ADIRF	10	7.84997	59.21	18.42	155.751					Single Protein		Q15847	1	1	1	1	1	1	1	1	99.73	Doubtful
1053	Q13200	26S proteasome non-ATPase regulatory subunit 2 (PSMD2_HUMAN)	PSMD2	3	100.136	79.07	8.81	28.6222					Single Protein		Q13200	5	7	7	5	7	5	6	8	99.73	Confident
1054	P80723	Brain acid soluble protein 1 (BASP1_HUMAN)	BASP1	5	22.68	87.67	16.74	46.3137					Single Protein		P80723	2	3	3	2	3	2	2	4	99.73	Doubtful
1055	Q13228	Methanethiol oxidase (SBP1_HUMAN)	SELENBP1	1	52.3576	100	9.11	8.66202					Single Protein		Q13228	4	6	6	4	6	4	2	6	99.73	Confident
1056	Q13232	Nucleoside diphosphate kinase 3 (NDK3_HUMAN)	NME3	16	19.0029	100	10.06	41.4723					Single Protein		Q13232	1	1	1	1	1	1	1	1	99.73	Doubtful
1057	O95319	CUGBP Elav-like family member 2 (CELF2_HUMAN)	CELF2	10	54.2501	48.62	3.15	25.4866					Single Protein		O95319	1	1	1	1	1	1	1	1	99.73	Doubtful
1058	O95336	6-phosphogluconolactonase (6PGL_HUMAN)	PGLS	19	27.5296	74.81	45.35	74.3016	Deamidation of Q(Q109)	Deamidation of Q(1)			Single Protein		O95336	7	8	8	7	8	7	7	9	99.73	Confident
1059	O60664	Perilipin-3 (PLIN3_HUMAN)	PLIN3	19	47.0459	80.65	20.05	36.8743	Deamidation of Q(Q370)	Deamidation of Q(1)			Single Protein		O60664	5	8	8	5	8	5	5	8	99.73	Confident
1060	P19827	Inter-alpha-trypsin inhibitor heavy chain H1 (ITIH1_HUMAN)	ITIH1	3	101.326	66.74	1.98	10.143					Single Protein		P19827	1	2	2	1	2	1	1	2	99.73	Doubtful
1061	P07858	Cathepsin B (CATB_HUMAN)	CTSB	8	37.7968	66.08	5.31	96.5781	Oxidation of M(M274)	Oxidation of M(1)			Single Protein		P07858	2	5	5	2	5	2	4	8	99.73	Confident
1062	Q9NR99	Matrix-remodeling-associated protein 5 (MXRA5_HUMAN)	MXRA5	X	311.955	74.72	0.53	0	Oxidation of M(M194)	Oxidation of M(1)			Single Protein		Q9NR99	1	7	7	1	7	1	0	7	86.5134	Doubtful
1063	Q8NFW8	N-acylneuraminate cytidylyltransferase (NEUA_HUMAN)	CMAS	12	48.3486	91.01	3.46	17.7438					Single Protein		Q8NFW8	1	3	3	1	3	1	1	3	99.73	Doubtful
1064	O60673	DNA polymerase zeta catalytic subunit (REV3L_HUMAN)	REV3L	6	352.554	76.36	0.35	0	Deamidation of N(N680); Deamidation of Q(Q672)	Deamidation of N(1); Deamidation of Q(1)			Single Protein		O60673	1	7	7	1	7	1	0	7	85.653	Doubtful
1065	Q9NR28	Diablo homolog, mitochondrial (DBLOH_HUMAN)	DIABLO	12	27.1137	74.48	8.79	84.6475					Single Protein		Q9NR28	2	3	3	2	3	2	3	4	99.73	Confident
1066	Q9NQR4	Omega-amidase NIT2 (NIT2_HUMAN)	NIT2	3	30.5886	100	4.35	25.3943					Single Protein		Q9NQR4	1	1	1	1	1	1	1	1	99.73	Doubtful
1067	P61353	60S ribosomal protein L27 (RL27_HUMAN)	RPL27	17	15.7877	100	36.03	81.5977					Single Protein		P61353	4	4	4	4	4	4	3	4	99.73	Confident
1068	O95372	Acyl-protein thioesterase 2 (LYPA2_HUMAN)	LYPLA2	1	24.7207	83.55	3.46	36.3151					Single Protein		O95372	1	2	2	1	2	1	1	2	85.5834	Doubtful
1069	Q9NR45	Sialic acid synthase (SIAS_HUMAN)	NANS	9	40.2815	74.65	7.8	35.5176					Single Protein		Q9NR45	2	2	2	2	2	2	2	2	99.73	Confident
1070	Q96KP4	Cytosolic non-specific dipeptidase (CNDP2_HUMAN)	CNDP2	18	52.8449	88	16.21	33.6915					Single Protein		Q96KP4	5	8	8	5	8	5	5	8	99.73	Confident
1071	P06576	ATP synthase subunit beta, mitochondrial (ATPB_HUMAN)	ATP5F1B		56.5246	76.94	48.39	76.1278	Deamidation of Q(Q180, Q332); Oxidation of M(M113, M408, M478)	Deamidation of Q(2); Oxidation of M(3)	Deamidation of Q (Q271-{Q271 N273}), Oxidation of M (M176-{M174 M176})	Deamidation of Q (1), Oxidation of M (1)	Single Protein		P06576	22	24	24	22	24	22	30	33	99.73	Confident
1072	P00390	Glutathione reductase, mitochondrial (GSHR_HUMAN)	GSR	8	56.221	79.69	5.75	23.6252					Single Protein		P00390	2	3	3	2	3	2	2	3	99.73	Confident
1073	P00387	NADH-cytochrome b5 reductase 3 (NB5R3_HUMAN)	CYB5R3	22	34.2127	87.38	25.58	55.7736	Deamidation of Q(Q77)	Deamidation of Q(1)			Single Protein		P00387	7	7	7	7	7	7	6	8	99.73	Confident
1074	P0DP23	Calmodulin-1 (CALM1_HUMAN)	CALM1	14	16.8268	75.17	29.53	179.392	Deamidation of N(N98)	Deamidation of N(1)			Related Proteins	P0DP24, P0DP25	P0DP23, P0DP24, P0DP25	5	7	7	5	7	5	7	13	99.73	Confident
1075	P51991	Heterogeneous nuclear ribonucleoprotein A3 (ROA3_HUMAN)	HNRNPA3	2	39.5706	76.19	22.75	96.0198					Single Protein		P51991	8	13	12	8	12	8	11	18	99.73	Confident
1076	P61313	60S ribosomal protein L15 (RL15_HUMAN)	RPL15	3	24.1311	100	24.02	71.5769					Single Protein		P61313	4	6	6	4	6	4	4	6	99.73	Confident
1077	Q13098	COP9 signalosome complex subunit 1 (CSN1_HUMAN)	GPS1	17	55.5012	70.26	2.24	17.4783					Single Protein		Q13098	1	4	4	1	4	1	1	4	86.8271	Doubtful
1078	O00182	Galectin-9 (LEG9_HUMAN)	LGALS9	17	39.4929	70.7	3.94	13.9618					Related Proteins	Q3B8N2, Q6DKI2	O00182, Q3B8N2, Q6DKI2	1	1	0	0	1	1	1	1	99.73	Doubtful
1079	P13693	Translationally-controlled tumor protein (TCTP_HUMAN)	TPT1	13	19.5826	72.67	8.14	112.141					Single Protein		P13693	1	2	2	1	2	1	2	3	99.73	Doubtful
1080	Q8IYD1	Eukaryotic peptide chain release factor GTP-binding subunit ERF3B (ERF3B_HUMAN)	GSPT2	X	68.8396	73.25	2.71	13.5567					Single Protein		Q8IYD1	1	1	1	1	1	1	1	1	99.73	Doubtful
1081	Q07283	Trichohyalin (TRHY_HUMAN)	TCHH	1	253.777	100	0.62	3.60721	Deamidation of Q(Q343)	Deamidation of Q(1)	Deamidation of Q (Q349-{Q349 Q350})	Deamidation of Q (1)	Single Protein		Q07283	1	23	23	1	23	1	1	24	87.0844	Doubtful
1082	Q9NR12	PDZ and LIM domain protein 7 (PDLI7_HUMAN)	PDLIM7	5	49.8126	78.12	2.63	19.6325					Single Protein		Q9NR12	1	1	1	1	1	1	1	1	99.73	Doubtful
1083	Q8NFV4	Protein ABHD11 (ABHDB_HUMAN)	ABHD11	7	34.6681	77.46	15.87	47.0677					Single Protein		Q8NFV4	3	3	3	3	3	3	3	3	99.73	Confident
1084	Q01130	Serine/arginine-rich splicing factor 2 (SRSF2_HUMAN)	SRSF2	17	25.4612	100	10.86	42.2855					Single Protein		Q01130	2	4	3	1	4	2	2	4	99.73	Confident
1085	P38919	Eukaryotic initiation factor 4A-III (IF4A3_HUMAN)	EIF4A3	17	46.8412	93.43	13.14	36.9483			Deamidation of Q (Q345-{Q345 N351 N356 N357})	Deamidation of Q (1)	Single Protein		P38919	4	6	5	3	5	3	5	7	99.73	Confident
1086	P13639	Elongation factor 2 (EF2_HUMAN)	EEF2	19	95.2769	83.57	18.41	38.5621	Deamidation of N(N270)	Deamidation of N(1)			Single Protein		P13639	15	15	14	14	15	15	17	19	99.73	Confident
1087	P51911	Calponin-1 (CNN1_HUMAN)	CNN1	19	33.1496	88.22	25.93	82.7376	Oxidation of M(M179)	Oxidation of M(1)			Single Protein		P51911	7	8	8	7	8	7	8	9	99.73	Confident
1088	Q13148	TAR DNA-binding protein 43 (TADBP_HUMAN)	TARDBP	1	44.7113	63.53	13.04	48.8574					Single Protein		Q13148	3	6	6	3	6	3	3	6	99.73	Confident
1089	P43490	Nicotinamide phosphoribosyltransferase (NAMPT_HUMAN)	NAMPT	7	55.4866	85.95	4.68	23.2593	Deamidation of N(N182)	Deamidation of N(1)			Single Protein		P43490	2	3	3	2	3	2	2	3	99.73	Doubtful
1090	P13611	Versican core protein (CSPG2_HUMAN)	VCAN	5	372.59	54.83	2.15	8.74232	Deamidation of N(N88)	Deamidation of N(1)			Single Protein		P13611	5	6	6	5	6	5	6	8	99.73	Confident
1091	Q13151	Heterogeneous nuclear ribonucleoprotein A0 (ROA0_HUMAN)	HNRNPA0	5	30.8218	70.49	16.07	76.0646					Single Protein		Q13151	3	4	3	3	3	3	4	5	99.73	Confident
1092	Q13155	Aminoacyl tRNA synthase complex-interacting multifunctional protein 2 (AIMP2_HUMAN)	AIMP2	7	35.3263	77.5	7.81	28.2613			Deamidation of Q (Q45-{Q45 N49 Q53})	Deamidation of Q (1)	Single Protein		Q13155	1	1	1	1	1	1	1	1	99.73	Doubtful
1093	P13667	Protein disulfide-isomerase A4 (PDIA4_HUMAN)	PDIA4	7	72.887	95.5	13.49	13.5355					Single Protein		P13667	7	10	10	7	10	7	6	12	99.73	Confident
1094	Q13162	Peroxiredoxin-4 (PRDX4_HUMAN)	PRDX4	X	30.5208	100	12.92	47.4151					Single Protein		Q13162	3	6	6	3	6	3	3	7	99.73	Confident
1095	Q14498	RNA-binding protein 39 (RBM39_HUMAN)	RBM39	20	59.3427	78.3	2.64	15.7501					Single Protein		Q14498	1	1	1	1	1	1	1	1	99.73	Doubtful
1096	P11021	Endoplasmic reticulum chaperone BiP (BIP_HUMAN)	HSPA5	9	72.2884	85.93	33.49	52.7451	Deamidation of N(N90)	Deamidation of N(1)	Deamidation of N (N55-{N55 Q57 N59})	Deamidation of N (1)	Single Protein		P11021	18	27	24	15	24	15	21	31	99.73	Confident
1097	P00338	L-lactate dehydrogenase A chain (LDHA_HUMAN)	LDHA	11	36.6654	89.46	31.33	69.2331					Single Protein		P00338	9	13	11	8	12	9	10	16	99.73	Confident
1098	Q13177	Serine/threonine-protein kinase PAK 2 (PAK2_HUMAN)	PAK2	3	58.0059	73.09	6.3	21.3683	Deamidation of N(N4)	Deamidation of N(1)			Single Protein		Q13177	2	3	0	0	0	0	2	3	85.7934	Confident
1099	Q13185	Chromobox protein homolog 3 (CBX3_HUMAN)	CBX3	7	20.7983	84.15	23.5	41.4912					Single Protein		Q13185	4	5	5	4	5	4	3	5	99.73	Confident
1100	P00367	Glutamate dehydrogenase 1, mitochondrial (DHE3_HUMAN)	GLUD1	10	61.3592	88.35	18.46	38.2439					Single Protein		P00367	7	10	10	7	10	7	8	11	99.73	Confident
1101	P00352	Retinal dehydrogenase 1 (AL1A1_HUMAN)	ALDH1A1	9	54.8269	74.45	10.98	39.1466	Deamidation of Q(Q383)	Deamidation of Q(1)			Single Protein		P00352	4	5	5	4	5	4	4	5	99.73	Confident
1102	Q15717	ELAV-like protein 1 (ELAV1_HUMAN)	ELAVL1	19	36.0692	83.13	9.82	64.657					Single Protein		Q15717	2	4	4	2	4	2	3	5	99.73	Confident
1103	P30101	Protein disulfide-isomerase A3 (PDIA3_HUMAN)	PDIA3	15	56.7467	93.86	33.66	50.9662	Deamidation of N(N439)	Deamidation of N(1)			Single Protein		P30101	13	17	17	13	17	13	15	19	99.73	Confident
1104	P20774	Mimecan (MIME_HUMAN)	OGN	9	33.9009	88.93	14.77	48.4886					Single Protein		P20774	3	4	4	3	4	3	3	4	99.73	Confident
1105	P05155	Plasma protease C1 inhibitor (IC1_HUMAN)	SERPING1	11	55.1194	69.2	5.4	28.1102					Single Protein		P05155	2	3	3	2	3	2	2	3	99.73	Confident
1106	P05164	Myeloperoxidase (PERM_HUMAN)	MPO	17	83.8148	94.36	22.01	32.3702	Oxidation of M(M341, M509, M588, M719)	Oxidation of M(4)			Single Protein		P05164	14	21	18	13	18	13	14	23	99.73	Confident
1107	C9JRZ8	Aldo-keto reductase family 1 member B15 (AK1BF_HUMAN)	AKR1B15	7	36.5138	90.51	2.53	11.0899					Related Proteins	P15121	C9JRZ8, P15121	1	1	0	0	1	1	1	1	99.73	Doubtful
1108	P14927	Cytochrome b-c1 complex subunit 7 (QCR7_HUMAN)	UQCRB	8	13.522	100	13.51	63.1425					Single Protein		P14927	1	2	2	1	2	1	1	2	99.73	Doubtful
1109	P30153	Serine/threonine-protein phosphatase 2A 65 kDa regulatory subunit A alpha isoform (2AAA_HUMAN)	PPP2R1A	19	65.2669	85.57	9.17	27.4468					Single Protein		P30153	4	4	4	4	4	4	4	5	99.73	Confident
1110	P11940	Polyadenylate-binding protein 1 (PABP1_HUMAN)	PABPC1	8	70.6259	78.3	11.32	10.1422					Related Proteins	Q9H361	P11940, Q9H361	6	6	0	0	0	0	6	6	99.73	Confident
1111	P42126	Enoyl-CoA delta isomerase 1, mitochondrial (ECI1_HUMAN)	ECI1	16	32.7952	74.5	9.27	41.2283					Single Protein		P42126	2	3	3	2	3	2	2	3	99.73	Confident
1112	P01619	Immunoglobulin kappa variable 3-20 (KV320_HUMAN)	IGKV3-20	CHR_HG2290_PATCH	12.5493	68.1	29.31	133.079					Single Protein		P01619	2	2	2	2	2	2	2	2	99.73	Confident
1113	P01593	Immunoglobulin kappa variable 1D-33 (KVD33_HUMAN)	IGKV1D-33	2	12.8403	70.09	13.68	85.4733					Related Proteins	P01594	P01593, P01594	1	2	1	1	1	1	1	2	99.73	Doubtful
1114	P17174	Aspartate aminotransferase, cytoplasmic (AATC_HUMAN)	GOT1	10	46.2185	90.31	4.84	18.7904					Single Protein		P17174	1	1	1	1	1	1	1	1	99.73	Doubtful
1115	P05198	Eukaryotic translation initiation factor 2 subunit 1 (IF2A_HUMAN)	EIF2S1	14	36.0894	91.11	6.35	33.3753					Single Protein		P05198	2	4	4	2	4	2	2	4	99.73	Confident
1116	Q49AJ0	Protein FAM135B (F135B_HUMAN)	FAM135B	8	155.672	61.66	1.78	7.3622	Deamidation of Q(Q24)	Deamidation of Q(1)			Single Protein		Q49AJ0	1	1	1	1	1	1	1	1	99.73	Doubtful
1117	O95433	Activator of 90 kDa heat shock protein ATPase homolog 1 (AHSA1_HUMAN)	AHSA1	14	38.2502	100	6.51	20.7361					Single Protein		O95433	1	1	1	1	1	1	1	1	99.73	Doubtful
1118	P19971	Thymidine phosphorylase (TYPH_HUMAN)	TYMP	22	49.9242	78.01	27.18	68.8716	Deamidation of Q(Q378)	Deamidation of Q(1)			Single Protein		P19971	11	12	12	11	12	11	15	17	99.73	Confident
1119	P60174	Triosephosphate isomerase (TPIS_HUMAN)	TPI1	12	30.7717	89.86	38.46	113.489	Deamidation of N(N109); Oxidation of M(M120)	Deamidation of N(1); Oxidation of M(1)	Deamidation of Q (Q261-{Q261 N283})	Deamidation of Q (1)	Single Protein		P60174	11	13	13	11	13	11	14	17	99.73	Confident
1120	P07996	Thrombospondin-1 (TSP1_HUMAN)	THBS1	15	129.3	77.69	10.77	20.5949	Deamidation of Q(Q76)	Deamidation of Q(1)			Single Protein		P07996	9	14	13	8	13	8	10	15	99.73	Confident
1121	P04004	Vitronectin (VTNC_HUMAN)	VTN	17	54.2712	69.04	8.37	42.5883	Oxidation of M(M359)	Oxidation of M(1)			Single Protein		P04004	4	6	6	4	6	4	4	7	99.73	Confident
1122	Q8NF91	Nesprin-1 (SYNE1_HUMAN)	SYNE1	6	1010.46	89.63	0	0					Single Protein		Q8NF91	0	13	13	0	13	0	0	13	86.6334	Doubtful
1123	P18621	60S ribosomal protein L17 (RL17_HUMAN)	RPL17	18	21.3833	100	7.61	38.0914					Single Protein		P18621	1	4	4	1	4	1	1	4	86.877	Doubtful
1124	P20933	N(4)-(beta-N-acetylglucosaminyl)-L-asparaginase (ASPG_HUMAN)	AGA	4	37.1843	66.76	3.47	30.3412					Single Protein		P20933	1	1	1	1	1	1	1	1	99.73	Doubtful
1125	P17301	Integrin alpha-2 (ITA2_HUMAN)	ITGA2	5	129.214	56.31	1.1	8.6958					Single Protein		P17301	1	2	2	1	2	1	1	2	99.73	Doubtful
1126	Q6UWB4	Serine protease 55 (PRS55_HUMAN)	PRSS55	8	38.8307	89.49	3.98	22.2502	Deamidation of Q(Q300)	Deamidation of Q(1)			Single Protein		Q6UWB4	1	1	1	1	1	1	1	2	99.73	Doubtful
1127	O60762	Dolichol-phosphate mannosyltransferase subunit 1 (DPM1_HUMAN)	DPM1	20	29.6158	100	14.62	40.4355					Single Protein		O60762	2	2	2	2	2	2	2	2	99.73	Confident
1128	O60763	General vesicular transport factor p115 (USO1_HUMAN)	USO1	4	107.828	67.36	1.04	9.56182					Single Protein		O60763	1	3	3	1	3	1	1	3	99.73	Doubtful
1129	P04040	Catalase (CATA_HUMAN)	CAT	11	59.7188	81.21	14.04	29.384					Single Protein		P04040	5	7	7	5	7	5	4	7	99.73	Confident
1130	P84103	Serine/arginine-rich splicing factor 3 (SRSF3_HUMAN)	SRSF3	6	19.3179	100	12.8	56.9822					Single Protein		P84103	2	5	4	1	4	1	2	5	99.73	Confident
1131	P05386	60S acidic ribosomal protein P1 (RLA1_HUMAN)	RPLP1	15	11.5067	39.47	14.04	98.7157					Single Protein		P05386	1	1	1	1	1	1	1	1	99.73	Doubtful
1132	P05387	60S acidic ribosomal protein P2 (RLA2_HUMAN)	RPLP2	11	11.6578	71.3	25.22	156.701					Single Protein		P05387	3	3	3	3	3	3	3	3	99.73	Confident
1133	P32969	60S ribosomal protein L9 (RL9_HUMAN)	RPL9	4	21.8498	85.94	19.27	83.3513	Deamidation of N(N39, N108)	Deamidation of N(2)	Deamidation of N (N102-{N102 Q106})	Deamidation of N (1)	Single Protein		P32969	5	7	7	5	7	5	5	8	99.73	Confident
1134	O60749	Sorting nexin-2 (SNX2_HUMAN)	SNX2	5	58.4347	87.48	5.01	23.1569					Single Protein		O60749	2	5	5	2	5	2	2	6	99.73	Confident
1135	P18669	Phosphoglycerate mutase 1 (PGAM1_HUMAN)	PGAM1	10	28.7858	89.37	39.37	102.59	Deamidation of N(N188); Deamidation of Q(Q76)	Deamidation of N(1); Deamidation of Q(1)			Single Protein		P18669	8	9	9	8	9	8	9	11	99.73	Confident
1136	P05362	Intercellular adhesion molecule 1 (ICAM1_HUMAN)	ICAM1	19	57.789	56.39	2.63	18.2998					Single Protein		P05362	1	3	3	1	3	1	1	3	99.73	Doubtful
1137	P07900	Heat shock protein HSP 90-alpha (HS90A_HUMAN)	HSP90AA1	14	84.6067	81.97	28.55	39.5632	Deamidation of Q(Q194); Oxidation of M(M180)	Deamidation of Q(1); Oxidation of M(1)			Single Protein		P07900	21	24	13	12	13	12	22	33	99.73	Confident
1138	P62750	60S ribosomal protein L23a (RL23A_HUMAN)	RPL23A	17	17.6841	100	31.41	116.065					Single Protein		P62750	4	5	5	4	5	4	5	6	99.73	Confident
1139	P62753	40S ribosomal protein S6 (RS6_HUMAN)	RPS6	9	28.663	100	14.06	51.6044					Single Protein		P62753	3	6	6	3	6	3	3	7	99.73	Confident
1140	Q04917	14-3-3 protein eta (1433F_HUMAN)	YWHAH	22	28.201	100	20.73	56.7588					Single Protein		Q04917	5	6	4	3	4	3	5	6	99.73	Confident
1141	P07910	Heterogeneous nuclear ribonucleoproteins C1/C2 (HNRPC_HUMAN)	HNRNPC	14	33.6495	89.87	17.97	60.5307	Oxidation of M(M74)	Oxidation of M(1)			Single Protein		P07910	6	10	6	4	10	6	6	10	99.73	Confident
1142	P49773	Histidine triad nucleotide-binding protein 1 (HINT1_HUMAN)	HINT1	5	13.7931	100	50	143.699	Deamidation of N(N99)	Deamidation of N(1)			Single Protein		P49773	4	4	4	4	4	4	5	5	99.73	Confident
1143	P11177	Pyruvate dehydrogenase E1 component subunit beta, mitochondrial (ODPB_HUMAN)	PDHB	3	39.208	71.31	11.14	41.3167					Single Protein		P11177	3	4	4	3	4	3	3	4	99.73	Confident
1144	O60701	UDP-glucose 6-dehydrogenase (UGDH_HUMAN)	UGDH	4	54.9892	88.26	16.6	34.7603	Deamidation of N(N46)	Deamidation of N(1)			Single Protein		O60701	6	8	8	6	8	6	6	8	99.73	Confident
1145	P49755	Transmembrane emp24 domain-containing protein 10 (TMEDA_HUMAN)	TMED10	14	24.96	100	26.94	104.012	Deamidation of Q(Q63)	Deamidation of Q(1)			Single Protein		P49755	4	4	4	4	4	4	5	6	99.73	Confident
1146	P25788	Proteasome subunit alpha type-3 (PSA3_HUMAN)	PSMA3	14	28.4151	79.22	10.2	86.7427					Single Protein		P25788	2	2	2	2	2	2	3	3	99.73	Confident
1147	P25787	Proteasome subunit alpha type-2 (PSA2_HUMAN)	PSMA2	7	25.8823	80.34	30.34	132.392	Deamidation of Q(Q102); Oxidation of M(M79)	Deamidation of Q(1); Oxidation of M(1)			Single Protein		P25787	8	8	8	8	8	8	9	10	99.73	Confident
1148	P25786	Proteasome subunit alpha type-1 (PSA1_HUMAN)	PSMA1	11	29.5369	87.83	36.88	88.5312			Deamidation of N (N4-{N4 Q5 N8 Q16})	Deamidation of N (1)	Single Protein		P25786	8	8	8	8	8	8	9	9	99.73	Confident
1149	P23142	Fibulin-1 (FBLN1_HUMAN)	FBLN1	22	77.1624	59.6	2.99	17.7588					Single Protein		P23142	2	4	4	2	4	2	2	4	99.73	Confident
1150	P61457	Pterin-4-alpha-carbinolamine dehydratase (PHS_HUMAN)	PCBD1	10	11.992	100	9.62	67.3924					Single Protein		P61457	1	2	2	1	2	1	1	2	99.73	Doubtful
1151	Q96JB5	CDK5 regulatory subunit-associated protein 3 (CK5P3_HUMAN)	CDK5RAP3	17	56.885	61.26	2.77	19.0457					Single Protein		Q96JB5	1	1	1	1	1	1	1	1	99.73	Doubtful
1152	P49748	Very long-chain specific acyl-CoA dehydrogenase, mitochondrial (ACADV_HUMAN)	ACADVL	17	70.3454	94.81	13.13	29.2639					Single Protein		P49748	7	9	9	7	9	7	7	9	99.73	Confident
1153	P49747	Cartilage oligomeric matrix protein (COMP_HUMAN)	COMP	19	82.8076	70.94	1.72	12.3831					Single Protein		P49747	1	1	1	1	1	1	1	1	99.73	Doubtful
1154	Q969H8	Myeloid-derived growth factor (MYDGF_HUMAN)	MYDGF	19	18.7833	42.77	15.61	142.071					Single Protein		Q969H8	2	2	2	2	2	2	2	3	99.73	Confident
1155	P07954	Fumarate hydratase, mitochondrial (FUMH_HUMAN)	FH	1	54.6022	74.71	16.67	34.2686					Single Protein		P07954	5	6	6	5	6	5	5	6	99.73	Confident
1156	P0DOX5	Immunoglobulin gamma-1 heavy chain (IGG1_HUMAN)			49.2992	85.97	25.84	71.7439	Deamidation of N(N317, N386); Deamidation of Q(Q6)	Deamidation of N(2); Deamidation of Q(1)			Single Protein		P0DOX5	9	11	5	4	5	4	14	16	99.73	Confident
1157	P0DOX2	Immunoglobulin alpha-2 heavy chain (IGA2_HUMAN)			48.9042	63.08	8.79	30.5617					Single Protein		P0DOX2	3	3	2	2	2	2	2	4	99.73	Confident
1158	P12429	Annexin A3 (ANXA3_HUMAN)	ANXA3	4	36.3527	100	15.17	45.2065					Single Protein		P12429	4	6	6	4	6	4	4	6	99.73	Confident
1159	Q15118	[Pyruvate dehydrogenase (acetyl-transferring)] kinase isozyme 1, mitochondrial (PDK1_HUMAN)	PDK1	2	49.213	100	2.52	8.03763					Related Proteins	Q15120	Q15118, Q15120	1	1	0	0	1	1	1	1	99.73	Doubtful
1160	Q6UX06	Olfactomedin-4 (OLFM4_HUMAN)	OLFM4	13	57.2438	70.59	20	58.1272	Deamidation of N(N335)	Deamidation of N(1)			Single Protein		Q6UX06	8	8	8	8	8	8	9	11	99.73	Confident
1161	Q14344	Guanine nucleotide-binding protein subunit alpha-13 (GNA13_HUMAN)	GNA13	17	44.0217	92.57	5.57	21.2469					Single Protein		Q14344	2	3	2	1	2	1	2	3	85.5834	Doubtful
1162	Q13011	Delta(3,5)-Delta(2,4)-dienoyl-CoA isomerase, mitochondrial (ECH1_HUMAN)	ECH1	CHR_HG26_PATCH	35.7934	83.54	28.96	55.405					Single Protein		Q13011	7	8	8	7	8	7	7	8	99.73	Confident
1163	P25705	ATP synthase subunit alpha, mitochondrial (ATPA_HUMAN)	ATP5F1A		59.7136	85.71	37.97	83.3894	Deamidation of Q(Q518)	Deamidation of Q(1)			Single Protein		P25705	17	19	19	17	19	17	22	24	99.73	Confident
1164	Q9NQG5	Regulation of nuclear pre-mRNA domain-containing protein 1B (RPR1B_HUMAN)	RPRD1B	20	36.8772	79.45	4.6	27.0611					Single Protein		Q9NQG5	1	2	2	1	2	1	1	2	99.73	Doubtful
1165	Q8NFH5	Nucleoporin NUP35 (NUP35_HUMAN)	NUP35	2	34.7515	57.36	3.99	37.4803					Single Protein		Q8NFH5	1	2	2	1	2	1	1	2	99.73	Doubtful
1166	P62701	40S ribosomal protein S4, X isoform (RS4X_HUMAN)	RPS4X	X	29.5791	100	31.18	78.616					Single Protein		P62701	8	9	9	8	9	8	9	11	99.73	Confident
1167	Q15691	Microtubule-associated protein RP/EB family member 1 (MARE1_HUMAN)	MAPRE1	20	29.9802	89.55	7.46	26.1523					Single Protein		Q15691	1	4	4	1	4	1	1	4	99.73	Doubtful
1168	P13798	Acylamino-acid-releasing enzyme (ACPH_HUMAN)	APEH	3	81.1726	68.99	3.83	18.6736					Single Protein		P13798	2	4	4	2	4	2	2	4	99.73	Confident
1169	P13796	Plastin-2 (PLSL_HUMAN)	LCP1	13	70.2439	94.74	29.51	37.2777					Single Protein		P13796	13	20	16	11	16	11	13	23	99.73	Confident
1170	P13797	Plastin-3 (PLST_HUMAN)	PLS3	X	70.7662	85.4	7.62	23.4394					Single Protein		P13797	4	11	6	2	6	2	4	11	99.73	Confident
1171	P11142	Heat shock cognate 71 kDa protein (HSP7C_HUMAN)	HSPA8	11	70.8542	80.96	28.33	61.4195			Deamidation of N (N31-{N31 Q33 N35}, N434-{Q424 Q426 N434 Q435 Q441})	Deamidation of N (2)	Single Protein		P11142	16	23	19	12	19	12	23	33	99.73	Confident
1172	P49721	Proteasome subunit beta type-2 (PSB2_HUMAN)	PSMB2	1	22.8217	84.58	23.38	85.8923	Deamidation of N(N71)	Deamidation of N(1)			Single Protein		P49721	4	6	6	4	6	4	4	6	99.73	Confident
1173	P49720	Proteasome subunit beta type-3 (PSB3_HUMAN)	PSMB3	CHR_HSCHR17_7_CTG4	22.9335	69.76	16.59	122.532					Single Protein		P49720	2	2	2	2	2	2	3	3	99.73	Confident
1174	P25774	Cathepsin S (CATS_HUMAN)	CTSS	1	37.4713	79.76	9.06	44.0051					Single Protein		P25774	3	5	5	3	5	3	3	5	99.73	Confident
1175	P00491	Purine nucleoside phosphorylase (PNPH_HUMAN)	PNP	14	32.0972	100	41.18	76.7025	Oxidation of M(M219)	Oxidation of M(1)			Single Protein		P00491	11	13	13	11	13	11	12	15	99.73	Confident
1176	P00492	Hypoxanthine-guanine phosphoribosyltransferase (HPRT_HUMAN)	HPRT1	X	24.5636	86.24	10.55	48.2258					Single Protein		P00492	2	2	2	2	2	2	2	2	99.73	Confident
1177	P00488	Coagulation factor XIII A chain (F13A_HUMAN)	F13A1	6	83.2146	78.14	3.28	16.0263					Single Protein		P00488	2	3	3	2	3	2	2	3	99.73	Confident
1178	Q9NQC3	Reticulon-4 (RTN4_HUMAN)	RTN4	2	129.851	62.08	1.09	8.51618					Single Protein		Q9NQC3	1	4	4	1	4	1	1	4	99.73	Doubtful
1179	Q01082	Spectrin beta chain, non-erythrocytic 1 (SPTB2_HUMAN)	SPTBN1	2	274.439	96.15	3	4.76278	Deamidation of Q(Q1854)	Deamidation of Q(1)			Single Protein		Q01082	4	14	14	4	14	4	3	14	99.73	Confident
1180	P68871	Hemoglobin subunit beta (HBB_HUMAN)	HBB	11	15.9883	100	71.43	293.216	Deamidation of N(N20, N140); Oxidation of M(M56)	Deamidation of N(2); Oxidation of M(1)			Single Protein		P68871	12	14	6	6	6	6	26	30	99.73	Confident
1181	P80511	Protein S100-A12 (S10AC_HUMAN)	S100A12	1	10.5685	65.22	19.57	116.814					Single Protein		P80511	1	2	2	1	2	1	1	2	99.73	Doubtful
1182	Q9NQ88	Fructose-2,6-bisphosphatase TIGAR (TIGAR_HUMAN)	TIGAR	12	30.0431	100	6.3	25.9586					Single Protein		Q9NQ88	1	1	1	1	1	1	1	1	99.73	Doubtful
1183	P13716	Delta-aminolevulinic acid dehydratase (HEM2_HUMAN)	ALAD	9	36.2714	69.7	5.76	26.957					Single Protein		P13716	1	2	2	1	2	1	1	2	99.73	Doubtful
1184	Q96JY6	PDZ and LIM domain protein 2 (PDLI2_HUMAN)	PDLIM2	8	37.4357	91.76	9.09	9.9557					Single Protein		Q96JY6	2	2	2	2	2	2	1	2	99.73	Doubtful
1185	P01700	Immunoglobulin lambda variable 1-47 (LV147_HUMAN)	IGLV1-47	22	12.2759	45.3	11.11	85.4733					Single Protein		P01700	1	1	1	1	1	1	1	1	99.73	Doubtful
1186	Q15631	Translin (TSN_HUMAN)	TSN	2	26.1668	87.28	24.56	74.2893					Single Protein		Q15631	4	5	5	4	5	4	5	6	99.73	Confident
1187	Q15637	Splicing factor 1 (SF01_HUMAN)	SF1	11	68.2859	49.3	3.76	11.1251					Single Protein		Q15637	2	3	3	2	3	2	1	3	99.73	Doubtful
1188	P84090	Enhancer of rudimentary homolog (ERH_HUMAN)	ERH	14	12.251	70.19	10.58	96.0111					Single Protein		P84090	1	2	2	1	2	1	1	2	99.73	Doubtful
1189	P84085	ADP-ribosylation factor 5 (ARF5_HUMAN)	ARF5	7	20.5166	84.44	42.78	68.5739	Deamidation of N(N52)	Deamidation of N(1)	Deamidation of N (N84-{Q83 N84 Q86 N95})	Deamidation of N (1)	Single Protein		P84085	6	7	2	1	2	1	6	7	99.73	Confident
1190	P00403	Cytochrome c oxidase subunit 2 (COX2_HUMAN)	MT-CO2	MT	25.5482	31.28	13.22	180.979			Oxidation of M (M152-{M152 M153})	Oxidation of M (1)	Single Protein		P00403	3	4	4	3	4	3	3	4	99.73	Confident

## Sheet: Patient-2
	Main Accession	Description	Gene Name	Chromosome	MW [kDa]	Possible Coverage [%]	Coverage [%]	Spectrum Counting	Confidently Localized Modification Sites	# Confidently Localized Modification Sites	Ambiguously Localized Modification Sites	#Ambiguously Localized Modification Sites	Protein Inference	Secondary Accessions	Protein Group	#Validated Peptides	#Peptides	#Unique	#Validated Unique	#Unique to Group	#Validated Unique to Group	#Validated PSMs	#PSMs	Confidence [%]	Validation
1	P52209	6-phosphogluconate dehydrogenase, decarboxylating (6PGD_HUMAN)	PGD	1	53.106	80.12	18.84	34.6804					Single Protein		P52209	7	7	7	7	7	7	6	8	100	Confident
2	O14558	Heat shock protein beta-6 (HSPB6_HUMAN)	HSPB6	19	17.125	75.63	39.38	123.599	Deamidation of Q(Q66)	Deamidation of Q(1)			Single Protein		O14558	5	5	5	5	5	5	6	7	100	Confident
3	P68431	Histone H3.1 (H31_HUMAN)	HIST1H3A	6	15.3945	76.47	32.35	191.107	Deamidation of Q(Q126)	Deamidation of Q(1)			Related Proteins	P84243, Q16695, Q71DI3	P68431, P84243, Q16695, Q71DI3	6	6	6	6	6	6	8	9	100	Confident
4	P54886	Delta-1-pyrroline-5-carboxylate synthase (P5CS_HUMAN)	ALDH18A1	10	87.2475	81.13	12.45	21.6069					Single Protein		P54886	8	11	11	8	11	8	8	12	100	Confident
5	P54819	Adenylate kinase 2, mitochondrial (KAD2_HUMAN)	AK2	1	26.4608	100	40.59	66.5157	Oxidation of M(M53)	Oxidation of M(1)			Single Protein		P54819	8	8	7	7	7	7	8	8	100	Confident
6	Q92530	Proteasome inhibitor PI31 subunit (PSMF1_HUMAN)	PSMF1	20	29.798	62.36	4.43	29.6658					Single Protein		Q92530	1	1	1	1	1	1	1	1	100	Doubtful
7	Q9UL25	Ras-related protein Rab-21 (RAB21_HUMAN)	RAB21	12	24.3323	100	11.11	39.3566					Single Protein		Q9UL25	2	3	3	2	3	2	2	3	100	Confident
8	Q13724	Mannosyl-oligosaccharide glucosidase (MOGS_HUMAN)	MOGS	2	91.8606	71.68	1.43	8.31478					Single Protein		Q13724	1	2	2	1	2	1	1	2	100	Doubtful
9	Q92522	Histone H1x (H1X_HUMAN)	H1FX	3	22.4735	100	8.45	27.7159					Single Protein		Q92522	1	3	3	1	3	1	1	3	100	Doubtful
10	P41567	Eukaryotic translation initiation factor 1 (EIF1_HUMAN)	EIF1	17	12.7246	100	29.2	78.3649					Single Protein		P41567	2	2	2	2	2	2	2	2	100	Confident
11	P68104	Elongation factor 1-alpha 1 (EF1A1_HUMAN)	EEF1A1	6	50.1091	65.8	23.59	101.728	Oxidation of M(M276)	Oxidation of M(1)			Related Proteins	Q5VTE0	P68104, Q5VTE0	10	12	11	9	12	10	17	19	100	Confident
12	P40227	T-complex protein 1 subunit zeta (TCPZ_HUMAN)	CCT6A	7	57.9876	86.44	12.24	27.9894					Single Protein		P40227	5	6	4	3	6	5	5	8	100	Confident
13	Q9UL46	Proteasome activator complex subunit 2 (PSME2_HUMAN)	PSME2	14	27.3843	100	21.34	64.0457	Oxidation of M(M185)	Oxidation of M(1)			Single Protein		Q9UL46	7	8	8	7	8	7	7	9	100	Confident
14	P01857	Immunoglobulin heavy constant gamma 1 (IGHG1_HUMAN)	IGHG1	14	36.0832	73.03	19.39	28.0754					Related Proteins	P0DOX5	P01857, P0DOX5	5	6	0	0	6	5	7	8	100	Confident
15	Q96A35	39S ribosomal protein L24, mitochondrial (RM24_HUMAN)	MRPL24	1	24.899	87.5	7.87	13.6655					Single Protein		Q96A35	2	2	2	2	2	2	1	2	94.5896	Doubtful
16	Q9Y676	28S ribosomal protein S18b, mitochondrial (RT18B_HUMAN)	MRPS18B	CHR_HSCHR6_MHC_QBL_CTG1	29.377	87.21	5.81	26.2377					Single Protein		Q9Y676	1	1	1	1	1	1	1	1	100	Doubtful
17	Q9Y678	Coatomer subunit gamma-1 (COPG1_HUMAN)	COPG1	3	97.6555	87.99	4.81	2.46905					Single Protein		Q9Y678	3	4	4	3	4	3	1	4	95.6467	Doubtful
18	Q9UKM9	RNA-binding protein Raly (RALY_HUMAN)	RALY	20	32.4436	73.53	23.2	68.0285					Single Protein		Q9UKM9	6	7	7	6	7	6	6	8	100	Confident
19	Q9BU61	NADH dehydrogenase [ubiquinone] 1 alpha subcomplex assembly factor 3 (NDUF3_HUMAN)	NDUFAF3	3	20.3374	79.89	13.59	60.2397					Single Protein		Q9BU61	2	2	2	2	2	2	2	2	100	Confident
20	Q8WX93	Palladin (PALLD_HUMAN)	PALLD	4	150.47	69.41	0.65	5.80481					Single Protein		Q8WX93	1	5	5	1	5	1	1	5	93.984	Doubtful
21	Q8WWX9	Selenoprotein M (SELM_HUMAN)	SELENOM	22	16.2224	57.93	9.66	52.2433					Single Protein		Q8WWX9	1	1	1	1	1	1	1	1	91.2146	Doubtful
22	Q9Y5X3	Sorting nexin-5 (SNX5_HUMAN)	SNX5	20	46.7872	91.09	3.71	16.0421					Single Protein		Q9Y5X3	1	2	2	1	2	1	1	2	100	Doubtful
23	Q96A08	Histone H2B type 1-A (H2B1A_HUMAN)	HIST1H2BA	6	14.1587	100	32.28	138.956	Deamidation of Q(Q49)	Deamidation of Q(1)			Single Protein		Q96A08	7	10	4	3	4	3	9	16	100	Confident
24	Q9H4A4	Aminopeptidase B (AMPB_HUMAN)	RNPEP	1	72.5495	73.08	4.77	17.5699					Single Protein		Q9H4A4	2	3	3	2	3	2	2	3	96.7266	Confident
25	Q9NX63	MICOS complex subunit MIC19 (MIC19_HUMAN)	CHCHD3	7	26.1362	100	11.45	39.0099					Single Protein		Q9NX63	2	2	2	2	2	2	2	2	100	Confident
26	Q9NWU5	39S ribosomal protein L22, mitochondrial (RM22_HUMAN)	MRPL22	5	23.6256	100	11.65	42.9866					Single Protein		Q9NWU5	2	3	3	2	3	2	2	3	100	Confident
27	P61981	14-3-3 protein gamma (1433G_HUMAN)	YWHAG	7	28.2849	89.47	23.08	42.4148					Single Protein		P61981	6	8	3	2	3	2	6	8	100	Confident
28	P30837	Aldehyde dehydrogenase X, mitochondrial (AL1B1_HUMAN)	ALDH1B1	9	57.1702	69.44	11.99	31.0175					Single Protein		P30837	4	6	5	3	5	3	4	6	100	Confident
29	P60660	Myosin light polypeptide 6 (MYL6_HUMAN)	MYL6	12	16.9191	82.12	54.97	147.999	Deamidation of N(N45, N101); Oxidation of M(M73, M105)	Deamidation of N(2); Oxidation of M(2)			Single Protein		P60660	14	14	6	6	14	14	22	25	100	Confident
30	Q9H4G0	Band 4.1-like protein 1 (E41L1_HUMAN)	EPB41L1	20	98.4422	88.08	1.7	7.60759					Single Protein		Q9H4G0	1	2	1	1	2	1	1	2	89.0544	Doubtful
31	Q9Y646	Carboxypeptidase Q (CBPQ_HUMAN)	CPQ	8	51.8545	69.07	2.33	16.6296					Single Protein		Q9Y646	1	1	1	1	1	1	1	1	91.2146	Doubtful
32	P17844	Probable ATP-dependent RNA helicase DDX5 (DDX5_HUMAN)	DDX5	17	69.1047	71.5	11.4	25.2431					Single Protein		P17844	7	14	8	3	8	3	7	14	100	Confident
33	E9PRG8	Uncharacterized protein C11orf98 (CK098_HUMAN)	C11orf98	11	13.7896	71.31	10.66	67.8562					Single Protein		E9PRG8	1	1	1	1	1	1	1	1	100	Doubtful
34	Q14141	Septin-6 (SEPT6_HUMAN)	SEPT6	X	49.6853	83.18	2.07	15.1761					Related Proteins	Q16181, Q6ZU15, Q92599, Q9NVA2	Q14141, Q16181, Q6ZU15, Q92599, Q9NVA2	1	1	0	0	1	1	2	2	100	Doubtful
35	Q9UKK9	ADP-sugar pyrophosphatase (NUDT5_HUMAN)	NUDT5	10	24.3122	61.19	14.16	65.9943					Single Protein		Q9UKK9	3	3	3	3	3	3	3	3	100	Confident
36	P17858	ATP-dependent 6-phosphofructokinase, liver type (PFKAL_HUMAN)	PFKL	21	84.9642	69.74	11.54	22.4226					Single Protein		P17858	6	8	7	5	7	5	6	8	100	Confident
37	Q2M1K9	Zinc finger protein 423 (ZN423_HUMAN)	ZNF423	16	144.511	70.4	1.32	2.10689					Related Proteins	Q96K83	Q2M1K9, Q96K83	1	1	0	0	1	1	1	1	100	Doubtful
38	P35659	Protein DEK (DEK_HUMAN)	DEK	6	42.6479	100	2.67	15.7426					Single Protein		P35659	1	3	3	1	3	1	1	3	100	Doubtful
39	P48960	CD97 antigen (CD97_HUMAN)	CD97		91.8091	54.37	2.4	18.1926					Single Protein		P48960	1	2	2	1	2	1	2	3	100	Doubtful
40	P40429	60S ribosomal protein L13a (RL13A_HUMAN)	RPL13A	19	23.5624	100	9.36	43.6219					Related Proteins	Q6NVV1	P40429, Q6NVV1	2	4	4	2	4	2	2	4	100	Confident
41	P09382	Galectin-1 (LEG1_HUMAN)	LGALS1	22	14.7062	80.74	31.11	91.1033					Single Protein		P09382	4	4	4	4	4	4	4	5	100	Confident
42	P35637	RNA-binding protein FUS (FUS_HUMAN)	FUS	16	53.3938	53.61	4.75	38.3797					Single Protein		P35637	3	3	3	3	3	3	3	3	100	Confident
43	P61960	Ubiquitin-fold modifier 1 (UFM1_HUMAN)	UFM1	13	9.11187	67.06	32.94	69.4529			Deamidation of N (N58-{N52 N58 Q61 N65})	Deamidation of N (1)	Single Protein		P61960	1	2	2	1	2	1	1	2	100	Doubtful
44	P22314	Ubiquitin-like modifier-activating enzyme 1 (UBA1_HUMAN)	UBA1	X	117.774	75.8	26.09	32.3838	Deamidation of N(N44); Deamidation of Q(Q115, Q454, Q815)	Deamidation of N(1); Deamidation of Q(3)			Single Protein		P22314	21	23	23	21	23	21	28	32	100	Confident
45	P36957	Dihydrolipoyllysine-residue succinyltransferase component of 2-oxoglutarate dehydrogenase complex, mitochondrial (ODO2_HUMAN)	DLST	14	48.7245	76.82	5.74	25.4461					Single Protein		P36957	2	6	6	2	6	2	2	7	100	Doubtful
46	P11678	Eosinophil peroxidase (PERE_HUMAN)	EPX	17	80.9891	91.19	20.7	30.5436	Deamidation of N(N192, N494); Oxidation of M(M535)	Deamidation of N(2); Oxidation of M(1)			Single Protein		P11678	17	18	16	15	16	15	18	20	100	Confident
47	Q9Y6R7	IgGFc-binding protein (FCGBP_HUMAN)	FCGBP	CHR_HG2021_PATCH	571.639	44.22	9.58	7.76065	Deamidation of N(N1302, N1332, N1757, N2503, N2533, N2958, N3704, N3734, N4159); Deamidation of Q(Q196)	Deamidation of N(9); Deamidation of Q(1)	Deamidation of N (N1344-{N1344 Q1346}, N2545-{N2545 Q2547}, N3746-{N3746 Q3748})	Deamidation of N (3)	Single Protein		Q9Y6R7	30	37	37	30	37	30	33	44	100	Confident
48	P61978	Heterogeneous nuclear ribonucleoprotein K (HNRPK_HUMAN)	HNRNPK	9	50.9444	82.51	35.85	60.1926	Deamidation of N(N73); Oxidation of M(M27)	Deamidation of N(1); Oxidation of M(1)	Deamidation of N (N453-{N453}), Deamidation of Q (Q445-{Q441 Q443 Q445 N446 Q448 Q452 N453})	Deamidation of N (1), Deamidation of Q (1)	Single Protein		P61978	17	19	19	17	19	17	21	24	100	Confident
49	Q9BUL8	Programmed cell death protein 10 (PDC10_HUMAN)	PDCD10	3	24.6858	87.74	4.72	27.8467					Single Protein		Q9BUL8	1	2	2	1	2	1	1	2	100	Doubtful
50	P01889	HLA class I histocompatibility antigen, B-7 alpha chain (1B07_HUMAN)	HLA-B	CHR_HSCHR6_MHC_COX_CTG1	40.4349	82.87	2.49	4.52722					Related Proteins	P03989, P04222, P10319, P10321, P18463, P18464, P18465, P30460, P30462, P30464, P30466, P30475, P30480, P30484, P30486, P30490, P30491, P30492, P30493, P30495, P30498, P30499, P30501, P30504, P30505, P30508, P30510, P30685, Q07000, Q29718, Q29836, Q29865, Q29940, Q29960, Q29963, Q31610, Q31612, Q95365, Q95604, Q9TNN7	P01889, P03989, P04222, P10319, P10321, P18463, P18464, P18465, P30460, P30462, P30464, P30466, P30475, P30480, P30484, P30486, P30490, P30491, P30492, P30493, P30495, P30498, P30499, P30501, P30504, P30505, P30508, P30510, P30685, Q07000, Q29718, Q29836, Q29865, Q29940, Q29960, Q29963, Q31610, Q31612, Q95365, Q95604, Q9TNN7	1	2	0	0	0	0	1	3	100	Doubtful
51	P01871	Immunoglobulin heavy constant mu (IGHM_HUMAN)	IGHM	14	49.4086	76.6	3.31	8.50647					Related Proteins	P0DOX6	P01871, P0DOX6	1	4	0	0	4	1	1	4	100	Doubtful
52	Q9BV40	Vesicle-associated membrane protein 8 (VAMP8_HUMAN)	VAMP8	2	11.431	100	9	59.0349					Single Protein		Q9BV40	1	1	1	1	1	1	1	1	91.2146	Doubtful
53	Q5JTJ3	Cytochrome c oxidase assembly factor 6 homolog (COA6_HUMAN)	COA6	1	14.1069	77.6	11.2	47.2279					Single Protein		Q5JTJ3	1	1	1	1	1	1	1	1	100	Doubtful
54	Q9ULC5	Long-chain-fatty-acid--CoA ligase 5 (ACSL5_HUMAN)	ACSL5	10	75.9422	74.67	10.83	22.9458	Deamidation of N(N652)	Deamidation of N(1)			Single Protein		Q9ULC5	4	7	7	4	7	4	4	7	100	Confident
55	Q96RP9	Elongation factor G, mitochondrial (EFGM_HUMAN)	GFM1	3	83.4184	79.36	1.2	9.09629					Single Protein		Q96RP9	1	1	1	1	1	1	1	1	100	Doubtful
56	Q86Y82	Syntaxin-12 (STX12_HUMAN)	STX12	1	31.6223	77.17	3.62	24.3946					Single Protein		Q86Y82	1	1	1	1	1	1	1	1	89.0544	Doubtful
57	Q9Y6M1	Insulin-like growth factor 2 mRNA-binding protein 2 (IF2B2_HUMAN)	IGF2BP2	3	66.0806	76.29	11.35	27.4506					Single Protein		Q9Y6M1	5	6	4	3	6	5	5	6	100	Confident
58	O95936	Eomesodermin homolog (EOMES_HUMAN)	EOMES	3	72.6863	57.58	3.35	11.7834			Deamidation of N (N500-{N500 Q506 Q507 N513 Q516}), Deamidation of Q (Q498-{Q498})	Deamidation of N (1), Deamidation of Q (1)	Single Protein		O95936	1	1	1	1	1	1	1	1	100	Doubtful
59	Q9Y6N5	Sulfide:quinone oxidoreductase, mitochondrial (SQOR_HUMAN)	SQOR	15	49.9289	92.22	14.22	55.0044					Single Protein		Q9Y6N5	5	6	6	5	6	5	8	9	100	Confident
60	Q9NY33	Dipeptidyl peptidase 3 (DPP3_HUMAN)	DPP3	11	82.5378	78.97	6.78	26.2996					Single Protein		Q9NY33	3	8	8	3	8	3	4	9	100	Confident
61	O75531	Barrier-to-autointegration factor (BAF_HUMAN)	BANF1	11	10.052	100	13.48	66.3314					Single Protein		O75531	1	1	1	1	1	1	1	1	100	Doubtful
62	Q7Z4W1	L-xylulose reductase (DCXR_HUMAN)	DCXR	17	25.8966	88.52	4.92	24.1946					Single Protein		Q7Z4W1	1	3	3	1	3	1	1	3	100	Doubtful
63	Q05315	Galectin-10 (LEG10_HUMAN)	CLC	19	16.4422	100	11.27	41.5739			Deamidation of N (N105-{Q101 N105 Q107})	Deamidation of N (1)	Single Protein		Q05315	1	1	1	1	1	1	1	1	100	Doubtful
64	Q9ULA0	Aspartyl aminopeptidase (DNPEP_HUMAN)	DNPEP	2	52.3949	68.63	11.16	29.9244					Single Protein		Q9ULA0	4	5	4	4	4	4	4	6	100	Confident
65	Q07960	Rho GTPase-activating protein 1 (RHG01_HUMAN)	ARHGAP1	11	50.4042	79.95	2.28	14.5049					Single Protein		Q07960	1	1	1	1	1	1	1	1	91.2146	Doubtful
66	Q07955	Serine/arginine-rich splicing factor 1 (SRSF1_HUMAN)	SRSF1	17	27.7278	100	3.63	23.8044					Single Protein		Q07955	1	2	2	1	2	1	1	2	88.9588	Doubtful
67	O95994	Anterior gradient protein 2 homolog (AGR2_HUMAN)	AGR2	7	19.9666	100	19.43	84.3356					Single Protein		O95994	2	2	2	2	2	2	3	3	100	Confident
68	P35613	Basigin (BASI_HUMAN)	BSG	19	42.1741	57.4	2.34	23.7088					Single Protein		P35613	1	4	4	1	4	1	1	4	94.0381	Doubtful
69	P04433	Immunoglobulin kappa variable 3-11 (KV311_HUMAN)	IGKV3-11	CHR_HG2290_PATCH	12.5673	41.74	7.83	75.6858					Related Proteins	A0A0A0MRZ8	A0A0A0MRZ8, P04433	1	1	1	1	1	1	1	1	100	Doubtful
70	Q9Y6C2	EMILIN-1 (EMIL1_HUMAN)	EMILIN1	2	106.629	58.96	5.51	15.1584					Single Protein		Q9Y6C2	3	7	7	3	7	3	3	7	100	Confident
71	Q96AG4	Leucine-rich repeat-containing protein 59 (LRC59_HUMAN)	LRRC59	17	34.9089	100	11.4	54.4839					Single Protein		Q96AG4	3	3	3	3	3	3	4	4	100	Confident
72	Q9NXG2	THUMP domain-containing protein 1 (THUM1_HUMAN)	THUMPD1	16	39.2908	88.1	8.22	28.4734					Single Protein		Q9NXG2	2	2	2	2	2	2	2	2	100	Confident
73	Q9Y6C9	Mitochondrial carrier homolog 2 (MTCH2_HUMAN)	MTCH2	11	33.3089	70.63	10.56	68.966					Single Protein		Q9Y6C9	2	3	3	2	3	2	3	4	100	Confident
74	Q9UKY7	Protein CDV3 homolog (CDV3_HUMAN)	CDV3	3	27.3184	68.6	8.91	33.3531					Single Protein		Q9UKY7	1	1	1	1	1	1	1	1	100	Doubtful
75	P35606	Coatomer subunit beta' (COPB2_HUMAN)	COPB2	3	102.422	79.03	4.53	16.5754					Single Protein		P35606	4	6	6	4	6	4	4	6	100	Confident
76	P22307	Non-specific lipid-transfer protein (NLTP_HUMAN)	SCP2	1	58.9556	75.69	2.01	13.3262					Single Protein		P22307	1	2	2	1	2	1	1	2	88.9651	Doubtful
77	P40199	Carcinoembryonic antigen-related cell adhesion molecule 6 (CEAM6_HUMAN)	CEACAM6	19	37.1717	38.37	21.8	83.3928	Deamidation of N(N76, N232); Deamidation of Q(Q87)	Deamidation of N(2); Deamidation of Q(1)			Single Protein		P40199	7	7	4	4	4	4	8	8	100	Confident
78	Q9BUJ2	Heterogeneous nuclear ribonucleoprotein U-like protein 1 (HNRL1_HUMAN)	HNRNPUL1	19	95.6793	68.11	5.49	16.9375					Single Protein		Q9BUJ2	3	6	6	3	6	3	3	6	100	Confident
79	P12956	X-ray repair cross-complementing protein 6 (XRCC6_HUMAN)	XRCC6	22	69.7991	85.55	28.74	35.7205	Deamidation of Q(Q106, Q433)	Deamidation of Q(2)			Single Protein		P12956	15	17	17	15	17	15	17	20	100	Confident
80	P12955	Xaa-Pro dipeptidase (PEPD_HUMAN)	PEPD	19	54.5129	60.04	2.03	14.4693					Single Protein		P12955	1	2	2	1	2	1	1	2	100	Doubtful
81	Q96AE4	Far upstream element-binding protein 1 (FUBP1_HUMAN)	FUBP1	1	67.5185	65.37	12.73	30.4496					Single Protein		Q96AE4	6	11	11	6	11	6	6	11	100	Confident
82	Q9Y6E2	Basic leucine zipper and W2 domain-containing protein 2 (BZW2_HUMAN)	BZW2	7	48.132	93.08	2.15	14.0895					Single Protein		Q9Y6E2	1	2	2	1	2	1	1	2	92.9087	Doubtful
83	Q92598	Heat shock protein 105 kDa (HS105_HUMAN)	HSPH1	13	96.8037	88.58	1.75	7.48225					Single Protein		Q92598	1	5	3	1	5	1	1	5	100	Doubtful
84	P10301	Ras-related protein R-Ras (RRAS_HUMAN)	RRAS	19	23.4659	88.07	19.72	49.6471					Single Protein		P10301	3	3	3	3	3	3	3	3	100	Confident
85	Q9BUH6	Protein PAXX (PAXX_HUMAN)	PAXX		21.626	86.76	5.88	28.9387					Single Protein		Q9BUH6	1	3	3	1	3	1	1	3	100	Doubtful
86	P09327	Villin-1 (VILI_HUMAN)	VIL1	2	92.6367	73.04	17.65	25.9881	Deamidation of Q(Q800)	Deamidation of Q(1)			Single Protein		P09327	11	14	14	11	14	11	11	18	100	Confident
87	Q7KZF4	Staphylococcal nuclease domain-containing protein 1 (SND1_HUMAN)	SND1	7	101.934	87.14	17.03	29.3387					Single Protein		Q7KZF4	12	15	15	12	15	12	14	17	100	Confident
88	Q9H3K6	BolA-like protein 2 (BOLA2_HUMAN)	BOLA2	16	10.1102	100	29.07	102.968					Single Protein		Q9H3K6	2	2	2	2	2	2	2	2	100	Confident
89	Q9H3K2	Growth hormone-inducible transmembrane protein (GHITM_HUMAN)	GHITM	10	37.1806	66.67	3.19	20.4982					Single Protein		Q9H3K2	1	2	2	1	2	1	1	2	100	Doubtful
90	P15374	Ubiquitin carboxyl-terminal hydrolase isozyme L3 (UCHL3_HUMAN)	UCHL3	13	26.166	82.61	13.91	56.9635					Single Protein		P15374	3	3	3	3	3	3	3	3	100	Confident
91	Q9UK45	U6 snRNA-associated Sm-like protein LSm7 (LSM7_HUMAN)	LSM7	19	11.595	73.79	7.77	57.3155					Single Protein		Q9UK45	1	1	1	1	1	1	1	1	91.7563	Doubtful
92	P27348	14-3-3 protein theta (1433T_HUMAN)	YWHAQ	2	27.7468	89.39	26.94	51.182	Oxidation of M(M160)	Oxidation of M(1)			Single Protein		P27348	8	10	4	3	4	3	8	12	100	Confident
93	Q13748	Tubulin alpha-3C/D chain (TBA3C_HUMAN)	TUBA3C	13	49.9276	73.78	27.78	34.5856	Deamidation of Q(Q358)	Deamidation of Q(1)	Deamidation of N (N226-{N216 N226 N228})	Deamidation of N (1)	Related Proteins	Q6PEY2, Q71U36	Q13748, Q6PEY2, Q71U36	9	9	0	0	0	0	9	12	100	Confident
94	Q9NWA0	Mediator of RNA polymerase II transcription subunit 9 (MED9_HUMAN)	MED9	17	16.3924	68.49	8.22	59.0349					Single Protein		Q9NWA0	1	1	1	1	1	1	1	1	90.122	Doubtful
95	P02042	Hemoglobin subunit delta (HBD_HUMAN)	HBD	11	16.0453	100	93.2	115.093	Deamidation of N(N81, N118, N140); Oxidation of M(M56)	Deamidation of N(3); Oxidation of M(1)			Single Protein		P02042	16	17	8	8	8	8	23	31	100	Confident
96	P27361	Mitogen-activated protein kinase 3 (MK03_HUMAN)	MAPK3	16	43.1081	82.32	9.23	12.1543					Single Protein		P27361	3	3	2	2	2	2	2	4	100	Confident
97	Q52LJ0	Protein FAM98B (FA98B_HUMAN)	FAM98B	15	37.167	90.3	7.27	29.7156					Single Protein		Q52LJ0	2	2	2	2	2	2	2	2	100	Confident
98	P40306	Proteasome subunit beta type-10 (PSB10_HUMAN)	PSMB10	16	28.9181	61.54	11.36	87.8496					Single Protein		P40306	2	3	3	2	3	2	3	4	100	Confident
99	P28676	Grancalcin (GRAN_HUMAN)	GCA	2	23.9945	65.9	5.07	41.2832					Single Protein		P28676	1	1	1	1	1	1	1	1	100	Doubtful
100	Q9H3G5	Probable serine carboxypeptidase CPVL (CPVL_HUMAN)	CPVL	7	54.1291	67.44	2.73	16.9641					Single Protein		Q9H3G5	1	2	2	1	2	1	1	2	100	Doubtful
101	Q9UK76	Jupiter microtubule associated homolog 1 (JUPI1_HUMAN)	JPT1	17	16.0049	72.73	37.66	162.522	Deamidation of N(N29)	Deamidation of N(1)			Single Protein		Q9UK76	4	5	5	4	5	4	5	6	100	Confident
102	Q9Y4W6	AFG3-like protein 2 (AFG32_HUMAN)	AFG3L2	18	88.5282	82.81	1.25	8.25663					Single Protein		Q9Y4W6	1	2	2	1	2	1	1	2	92.0958	Doubtful
103	P39687	Acidic leucine-rich nuclear phosphoprotein 32 family member A (AN32A_HUMAN)	ANP32A	15	28.5683	56.22	4.02	16.0105					Related Proteins	O95626, Q92688	O95626, P39687, Q92688	2	3	0	0	0	0	2	3	100	Confident
104	Q9H3N1	Thioredoxin-related transmembrane protein 1 (TMX1_HUMAN)	TMX1	14	31.7708	48.21	4.29	30.9083					Single Protein		Q9H3N1	1	1	1	1	1	1	1	1	90.122	Doubtful
105	P53621	Coatomer subunit alpha (COPA_HUMAN)	COPA	1	138.258	85.54	2.12	8.02105					Single Protein		P53621	2	5	5	2	5	2	2	5	100	Confident
106	O43175	D-3-phosphoglycerate dehydrogenase (SERA_HUMAN)	PHGDH	1	56.6144	60.41	16.7	37.1746					Single Protein		O43175	8	8	7	7	8	8	7	8	100	Confident
107	Q7Z406	Myosin-14 (MYH14_HUMAN)	MYH14	19	227.732	94.54	3.26	6.1858					Single Protein		Q7Z406	4	8	7	3	7	3	4	8	100	Confident
108	P26038	Moesin (MOES_HUMAN)	MSN	X	67.7778	90.12	14.38	26.2197					Single Protein		P26038	9	13	8	6	8	6	8	14	100	Confident
109	P53634	Dipeptidyl peptidase 1 (CATC_HUMAN)	CTSC	11	51.8203	72.79	2.59	14.9835					Single Protein		P53634	1	1	1	1	1	1	1	1	100	Doubtful
110	P04632	Calpain small subunit 1 (CPNS1_HUMAN)	CAPNS1	19	28.2977	69.78	19.4	90.6835					Single Protein		P04632	3	4	4	3	4	3	5	6	100	Confident
111	P16615	Sarcoplasmic/endoplasmic reticulum calcium ATPase 2 (AT2A2_HUMAN)	ATP2A2	12	114.683	60.56	3.74	11.8173					Single Protein		P16615	3	7	5	1	7	3	3	8	100	Confident
112	Q02978	Mitochondrial 2-oxoglutarate/malate carrier protein (M2OM_HUMAN)	SLC25A11	17	34.0399	87.9	13.38	39.214					Single Protein		Q02978	3	3	3	3	3	3	3	3	100	Confident
113	O43169	Cytochrome b5 type B (CYB5B_HUMAN)	CYB5B	16	16.322	76.71	14.38	131.774					Single Protein		O43169	2	2	2	2	2	2	3	3	100	Confident
114	Q9HDC9	Adipocyte plasma membrane-associated protein (APMAP_HUMAN)	APMAP	20	46.4509	66.35	16.59	37.045	Deamidation of N(N97); Deamidation of Q(Q98)	Deamidation of N(1); Deamidation of Q(1)			Single Protein		Q9HDC9	4	6	6	4	6	4	4	6	100	Confident
115	Q99873	Protein arginine N-methyltransferase 1 (ANM1_HUMAN)	PRMT1	19	42.4339	79.78	10.51	33.612					Single Protein		Q99873	3	3	3	3	3	3	3	3	100	Confident
116	P41236	Protein phosphatase inhibitor 2 (IPP2_HUMAN)	PPP1R2	3	23.0009	64.39	12.68	22.3617					Related Proteins	Q6NXS1	P41236, Q6NXS1	2	2	2	2	2	2	1	2	94.2486	Doubtful
117	Q9Y570	Protein phosphatase methylesterase 1 (PPME1_HUMAN)	PPME1	11	42.2882	74.87	2.33	20.4273					Single Protein		Q9Y570	1	1	1	1	1	1	1	1	100	Doubtful
118	O43143	Pre-mRNA-splicing factor ATP-dependent RNA helicase DHX15 (DHX15_HUMAN)	DHX15	4	90.8752	74.34	5.66	18.14					Single Protein		O43143	4	8	8	4	8	4	4	8	100	Confident
119	P54920	Alpha-soluble NSF attachment protein (SNAA_HUMAN)	NAPA	19	33.2113	100	3.39	20.0118					Single Protein		P54920	1	1	1	1	1	1	1	1	91.2146	Doubtful
120	P17931	Galectin-3 (LEG3_HUMAN)	LGALS3	14	26.1361	48.8	25.6	135.144	Deamidation of N(N141); Oxidation of M(M130)	Deamidation of N(1); Oxidation of M(1)			Single Protein		P17931	7	9	9	7	9	7	8	10	100	Confident
121	P17987	T-complex protein 1 subunit alpha (TCPA_HUMAN)	TCP1	6	60.3056	89.03	20.68	21.8154					Single Protein		P17987	10	11	11	10	11	10	9	11	100	Confident
122	Q9NVS9	Pyridoxine-5'-phosphate oxidase (PNPO_HUMAN)	PNPO	17	29.9688	89.27	3.07	22.6187					Single Protein		Q9NVS9	1	1	1	1	1	1	1	1	100	Doubtful
123	P29966	Myristoylated alanine-rich C-kinase substrate (MARCS_HUMAN)	MARCKS	6	31.5359	51.81	5.72	34.3226					Single Protein		P29966	1	3	3	1	3	1	1	4	100	Doubtful
124	P01889	HLA class I histocompatibility antigen, B-7 alpha chain (1B07_HUMAN)	HLA-B	CHR_HSCHR6_MHC_COX_CTG1	40.4349	82.87	4.42	4.52722					Related Proteins	P03989, P10321, P13747, P18463, P18465, P30460, P30461, P30462, P30464, P30466, P30475, P30479, P30480, P30483, P30484, P30485, P30486, P30487, P30488, P30492, P30493, P30495, Q04826, Q29718, Q29836, Q29940, Q31610, Q31612, Q95365	P01889, P03989, P10321, P13747, P18463, P18465, P30460, P30461, P30462, P30464, P30466, P30475, P30479, P30480, P30483, P30484, P30485, P30486, P30487, P30488, P30492, P30493, P30495, Q04826, Q29718, Q29836, Q29940, Q31610, Q31612, Q95365	1	1	0	0	0	0	1	1	100	Doubtful
125	P15311	Ezrin (EZRI_HUMAN)	EZR	6	69.3697	87.2	10.41	26.1448					Single Protein		P15311	7	11	5	3	6	4	7	11	100	Confident
126	P17980	26S proteasome regulatory subunit 6A (PRS6A_HUMAN)	PSMC3	11	49.1725	92.48	2.28	14.5406					Single Protein		P17980	1	1	1	1	1	1	1	1	91.2146	Doubtful
127	P41091	Eukaryotic translation initiation factor 2 subunit 3 (IF2G_HUMAN)	EIF2S3	X	51.0772	77.12	11.23	34.0496					Related Proteins	Q2VIR3	P41091, Q2VIR3	4	4	4	4	4	4	5	5	100	Confident
128	Q9UKD2	mRNA turnover protein 4 homolog (MRT4_HUMAN)	MRTO4	1	27.5429	100	4.18	24.7008					Single Protein		Q9UKD2	1	4	4	1	4	1	1	4	94.8814	Doubtful
129	P09493	Tropomyosin alpha-1 chain (TPM1_HUMAN)	TPM1	15	32.6887	100	23.59	59.8444					Single Protein		P09493	8	9	5	5	5	5	9	10	100	Confident
130	P09497	Clathrin light chain B (CLCB_HUMAN)	CLTB	5	25.1751	58.95	3.93	43.7296					Single Protein		P09497	1	1	1	1	1	1	1	1	100	Doubtful
131	Q96QK1	Vacuolar protein sorting-associated protein 35 (VPS35_HUMAN)	VPS35	16	91.6489	76.26	3.02	13.3563					Single Protein		Q96QK1	2	3	3	2	3	2	2	3	100	Confident
132	P47755	F-actin-capping protein subunit alpha-2 (CAZA2_HUMAN)	CAPZA2	7	32.9286	90.91	15.03	36.1228					Single Protein		P47755	3	3	2	2	2	2	3	3	100	Confident
133	P47756	F-actin-capping protein subunit beta (CAPZB_HUMAN)	CAPZB	1	31.3308	90.25	10.11	39.0725	Oxidation of M(M220)	Oxidation of M(1)			Single Protein		P47756	3	4	4	3	4	3	3	4	100	Confident
134	A6NNZ2	Tubulin beta-8 chain-like protein LOC260334 (TBB8L_HUMAN)			49.5406	50.45	11.71	44.2586	Oxidation of M(M257)	Oxidation of M(1)			Related and Unrelated Proteins	Q13885, Q9BVA1	A6NNZ2, Q13885, Q9BVA1	6	6	1	1	1	1	10	10	100	Confident
135	P30046	D-dopachrome decarboxylase (DOPD_HUMAN)	DDT	CHR_HSCHR22_1_CTG7	12.7037	67.8	26.27	73.7937					Related Proteins	A6NHG4	A6NHG4, P30046	2	2	2	2	2	2	2	3	100	Doubtful
136	Q9NX40	OCIA domain-containing protein 1 (OCAD1_HUMAN)	OCIAD1	4	27.6088	75.51	3.27	31.9108					Single Protein		Q9NX40	1	4	4	1	4	1	1	4	95.4603	Doubtful
137	P35754	Glutaredoxin-1 (GLRX1_HUMAN)	GLRX	5	11.7682	72.64	11.32	111.387					Single Protein		P35754	1	2	2	1	2	1	2	3	100	Doubtful
138	P22392	Nucleoside diphosphate kinase B (NDKB_HUMAN)	NME2	17	17.2869	100	17.76	67.3205	Oxidation of M(M90)	Oxidation of M(1)			Related Proteins	O60361	O60361, P22392	3	4	2	1	2	1	4	5	94.2593	Confident
139	P35749	Myosin-11 (MYH11_HUMAN)	MYH11	CHR_HSCHR16_1_CTG1	227.199	93.56	2.64	5.73284					Single Protein		P35749	4	9	7	2	8	3	4	9	100	Confident
140	Q9Y617	Phosphoserine aminotransferase (SERC_HUMAN)	PSAT1	9	40.3968	82.7	3.78	17.6751					Single Protein		Q9Y617	1	1	1	1	1	1	1	1	100	Doubtful
141	Q9Y5P6	Mannose-1-phosphate guanyltransferase beta (GMPPB_HUMAN)	GMPPB	3	39.8086	62.78	8.33	31.6259					Single Protein		Q9Y5P6	2	2	2	2	2	2	2	2	96.7433	Confident
142	Q9Y5J9	Mitochondrial import inner membrane translocase subunit Tim8 B (TIM8B_HUMAN)	TIMM8B	11	9.33754	100	13.25	71.1264					Single Protein		Q9Y5J9	1	1	1	1	1	1	1	1	100	Doubtful
143	Q9Y5K5	Ubiquitin carboxyl-terminal hydrolase isozyme L5 (UCHL5_HUMAN)	UCHL5	1	37.583	81.76	7.9	30.0178	Deamidation of Q(Q59)	Deamidation of Q(1)			Single Protein		Q9Y5K5	2	2	2	2	2	2	2	2	100	Doubtful
144	Q00341	Vigilin (VIGLN_HUMAN)	HDLBP	2	141.368	90.85	4.02	10.4405					Single Protein		Q00341	4	7	7	4	7	4	4	7	100	Confident
145	Q9Y5L4	Mitochondrial import inner membrane translocase subunit Tim13 (TIM13_HUMAN)	TIMM13	19	10.493	100	14.74	62.142					Single Protein		Q9Y5L4	1	1	1	1	1	1	1	1	100	Doubtful
146	Q86X55	Histone-arginine methyltransferase CARM1 (CARM1_HUMAN)	CARM1	19	65.8114	45.89	2.14	16.2631	Deamidation of N(N44)	Deamidation of N(1)			Single Protein		Q86X55	1	1	1	1	1	1	1	1	100	Doubtful
147	Q00325	Phosphate carrier protein, mitochondrial (MPCP_HUMAN)	SLC25A3	12	40.0687	74.59	12.43	41.7326	Deamidation of N(N105)	Deamidation of N(1)			Single Protein		Q00325	5	6	6	5	6	5	5	6	100	Confident
148	P08195	4F2 cell-surface antigen heavy chain (4F2_HUMAN)	SLC3A2	11	67.9517	73.65	5.24	17.9256	Deamidation of Q(Q600)	Deamidation of Q(1)			Single Protein		P08195	2	3	3	2	3	2	2	3	100	Doubtful
149	Q6ZT62	Bargin (BGIN_HUMAN)	BARGIN		73.5532	70.9	4.28	17.5005					Unrelated Proteins	Q9Y3L3	Q6ZT62, Q9Y3L3	2	2	2	2	2	2	2	2	100	Confident
150	Q9NWH9	SAFB-like transcription modulator (SLTM_HUMAN)	SLTM	15	117.079	90.14	1.84	6.33422					Single Protein		Q9NWH9	1	4	4	1	4	1	1	4	100	Doubtful
151	Q13630	GDP-L-fucose synthase (FCL_HUMAN)	TSTA3	CHR_HSCHR8_3_CTG7	35.87	79.75	7.17	31.4016					Single Protein		Q13630	2	4	4	2	4	2	2	4	100	Confident
152	P52272	Heterogeneous nuclear ribonucleoprotein M (HNRPM_HUMAN)	HNRNPM	19	77.4643	84.66	31.92	36.1318	Deamidation of N(N31); Oxidation of M(M596)	Deamidation of N(1); Oxidation of M(1)			Single Protein		P52272	17	23	23	17	23	17	19	26	100	Confident
153	Q14974	Importin subunit beta-1 (IMB1_HUMAN)	KPNB1	17	97.108	59.13	11.76	30.1215					Single Protein		Q14974	8	12	12	8	12	8	9	13	100	Confident
154	P09417	Dihydropteridine reductase (DHPR_HUMAN)	QDPR	4	25.773	88.93	18.85	44.3568					Single Protein		P09417	3	3	3	3	3	3	3	4	100	Confident
155	Q9H3R2	Mucin-13 (MUC13_HUMAN)	MUC13	3	54.5693	57.81	7.81	33.4045					Single Protein		Q9H3R2	3	4	4	3	4	3	3	4	100	Confident
156	P52292	Importin subunit alpha-1 (IMA1_HUMAN)	KPNA2	17	57.8259	62.19	2.84	15.4542					Single Protein		P52292	1	2	2	1	2	1	1	2	100	Doubtful
157	P52298	Nuclear cap-binding protein subunit 2 (NCBP2_HUMAN)	NCBP2	3	17.9898	100	7.05	37.8429					Single Protein		P52298	1	1	1	1	1	1	1	1	100	Doubtful
158	O94760	N(G),N(G)-dimethylarginine dimethylaminohydrolase 1 (DDAH1_HUMAN)	DDAH1	1	31.1019	85.61	24.56	30.2433					Single Protein		O94760	5	6	5	4	6	5	4	6	100	Confident
159	P40261	Nicotinamide N-methyltransferase (NNMT_HUMAN)	NNMT	11	29.5551	73.48	3.79	30.4304					Single Protein		P40261	1	1	1	1	1	1	1	1	100	Doubtful
160	Q7Z434	Mitochondrial antiviral-signaling protein (MAVS_HUMAN)	MAVS	20	56.4931	40.93	4.26	32.0842					Single Protein		Q7Z434	2	4	4	2	4	2	2	4	100	Confident
161	Q8WWM7	Ataxin-2-like protein (ATX2L_HUMAN)	ATXN2L	16	113.304	50.79	1.95	9.7902					Single Protein		Q8WWM7	1	2	2	1	2	1	1	2	100	Doubtful
162	P11766	Alcohol dehydrogenase class-3 (ADHX_HUMAN)	ADH5	4	39.6984	70.05	4.81	30.5353					Single Protein		P11766	2	6	6	2	6	2	2	6	100	Confident
163	P08123	Collagen alpha-2(I) chain (CO1A2_HUMAN)	COL1A2	7	129.235	75.26	2.56	8.79924					Single Protein		P08123	3	5	5	3	5	3	3	5	100	Confident
164	Q92499	ATP-dependent RNA helicase DDX1 (DDX1_HUMAN)	DDX1	2	82.3798	88.51	5	13.5194					Single Protein		Q92499	2	4	4	2	4	2	2	4	100	Confident
165	Q07812	Apoptosis regulator BAX (BAX_HUMAN)	BAX	19	21.1708	78.13	21.35	68.8741	Deamidation of Q(Q18); Oxidation of M(M20)	Deamidation of Q(1); Oxidation of M(1)			Single Protein		Q07812	4	4	4	4	4	4	3	4	100	Confident
166	P08133	Annexin A6 (ANXA6_HUMAN)	ANXA6	5	75.8256	95.39	14.56	36.9607	Deamidation of N(N636)	Deamidation of N(1)			Single Protein		P08133	9	11	11	9	11	9	10	13	100	Confident
167	P09429	High mobility group protein B1 (HMGB1_HUMAN)	HMGB1	13	24.8782	85.58	29.3	53.5225	Oxidation of M(M63)	Oxidation of M(1)			Single Protein		P09429	6	7	4	3	7	6	6	12	100	Confident
168	P10412	Histone H1.4 (H14_HUMAN)	HIST1H1E	6	21.852	100	24.66	46.4831	Deamidation of N(N76)	Deamidation of N(1)			Single Protein		P10412	8	9	1	1	1	1	8	11	100	Confident
169	P53597	Succinate--CoA ligase [ADP/GDP-forming] subunit alpha, mitochondrial (SUCA_HUMAN)	SUCLG1	2	36.2268	66.47	19.08	65.024	Oxidation of M(M297)	Oxidation of M(1)			Single Protein		P53597	5	6	6	5	6	5	6	8	100	Confident
170	Q9UJZ1	Stomatin-like protein 2, mitochondrial (STML2_HUMAN)	STOML2	9	38.5102	75.56	12.92	30.4019					Single Protein		Q9UJZ1	3	3	3	3	3	3	3	3	100	Confident
171	Q13547	Histone deacetylase 1 (HDAC1_HUMAN)	HDAC1	1	55.0677	80.5	4.98	7.06159					Related Proteins	Q92769	Q13547, Q92769	2	2	0	0	2	2	2	3	100	Confident
172	P54619	5'-AMP-activated protein kinase subunit gamma-1 (AAKG1_HUMAN)	PRKAG1	12	37.5558	81.27	6.34	19.8104					Single Protein		P54619	2	2	2	2	2	2	1	2	94.5794	Doubtful
173	O95793	Double-stranded RNA-binding protein Staufen homolog 1 (STAU1_HUMAN)	STAU1	20	63.1428	79.38	6.41	22.3617			Deamidation of Q (Q558-{Q558 Q559})	Deamidation of Q (1)	Single Protein		O95793	3	4	4	3	4	3	3	4	100	Confident
174	Q9H2H8	Peptidyl-prolyl cis-trans isomerase-like 3 (PPIL3_HUMAN)	PPIL3	2	18.1429	100	8.7	36.6677					Single Protein		Q9H2H8	1	1	1	1	1	1	1	1	100	Doubtful
175	P28331	NADH-ubiquinone oxidoreductase 75 kDa subunit, mitochondrial (NDUS1_HUMAN)	NDUFS1	CHR_HSCHR2_6_CTG7_2	79.4165	77.99	8.94	19.7415					Single Protein		P28331	4	8	8	4	8	4	4	9	100	Confident
176	P55957	BH3-interacting domain death agonist (BID_HUMAN)	BID	22	21.981	85.64	6.67	30.2743					Single Protein		P55957	1	1	1	1	1	1	1	1	100	Doubtful
177	P67936	Tropomyosin alpha-4 chain (TPM4_HUMAN)	TPM4	19	28.5045	100	23.79	77.3746					Single Protein		P67936	7	7	4	4	4	4	9	9	100	Confident
178	P30626	Sorcin (SORCN_HUMAN)	SRI	7	21.6624	72.22	20.2	104.584					Single Protein		P30626	5	5	5	5	5	5	6	6	100	Confident
179	Q9HCH5	Synaptotagmin-like protein 2 (SYTL2_HUMAN)	SYTL2	11	104.865	83.19	1.18	7.5978	Deamidation of N(N248)	Deamidation of N(1)			Single Protein		Q9HCH5	1	2	2	1	2	1	1	2	93.0867	Doubtful
180	P31942	Heterogeneous nuclear ribonucleoprotein H3 (HNRH3_HUMAN)	HNRNPH3	10	36.9031	68.5	12.43	34.359					Single Protein		P31942	3	3	3	3	3	3	3	3	100	Confident
181	P31943	Heterogeneous nuclear ribonucleoprotein H (HNRH1_HUMAN)	HNRNPH1	5	49.1984	71.71	22.94	41.698	Deamidation of N(N38, N307)	Deamidation of N(2)			Single Protein		P31943	7	9	4	3	7	5	9	12	100	Confident
182	P31946	14-3-3 protein beta/alpha (1433B_HUMAN)	YWHAB	20	28.0648	100	35.37	76.4705	Deamidation of N(N40); Oxidation of M(M162)	Deamidation of N(1); Oxidation of M(1)	Deamidation of N (N146-{Q141 N146 Q148 Q149 Q152})	Deamidation of N (1)	Single Protein		P31946	12	16	7	5	7	5	14	20	100	Confident
183	P31948	Stress-induced-phosphoprotein 1 (STIP1_HUMAN)	STIP1	11	62.5994	94.11	10.68	26.3789					Single Protein		P31948	5	7	7	5	7	5	5	7	100	Confident
184	P31947	14-3-3 protein sigma (1433S_HUMAN)	SFN	1	27.7567	89.52	16.13	39.8393					Single Protein		P31947	4	6	4	2	4	2	4	6	100	Confident
185	P17661	Desmin (DESM_HUMAN)	DES	2	53.5031	88.51	57.66	37.7438	Deamidation of Q(Q260); Oxidation of M(M346)	Deamidation of Q(1); Oxidation of M(1)	Deamidation of Q (Q131-{Q131 Q132 N133 N141})	Deamidation of Q (1)	Single Protein		P17661	25	29	23	20	24	20	27	35	100	Confident
186	P17655	Calpain-2 catalytic subunit (CAN2_HUMAN)	CAPN2	1	79.9448	78.29	1.43	9.29684					Single Protein		P17655	1	6	6	1	6	1	1	6	94.3583	Doubtful
187	P31949	Protein S100-A11 (S10AB_HUMAN)	S100A11	1	11.7328	70.48	26.67	146.258					Single Protein		P31949	3	3	3	3	3	3	3	3	100	Confident
188	Q9Y3U8	60S ribosomal protein L36 (RL36_HUMAN)	RPL36	19	12.2459	100	10.48	56.2237					Single Protein		Q9Y3U8	1	2	2	1	2	1	1	2	100	Doubtful
189	Q9UIL1	Short coiled-coil protein (SCOC_HUMAN)	SCOC	4	18.0341	65.41	11.32	74.2578					Single Protein		Q9UIL1	1	1	1	1	1	1	2	2	100	Doubtful
190	P29692	Elongation factor 1-delta (EF1D_HUMAN)	EEF1D	CHR_HSCHR8_3_CTG7	31.1028	90.75	25.98	51.4717	Deamidation of N(N30, N41); Deamidation of Q(Q28)	Deamidation of N(2); Deamidation of Q(1)			Single Protein		P29692	7	7	7	7	7	7	6	9	100	Confident
191	P39019	40S ribosomal protein S19 (RS19_HUMAN)	RPS19	19	16.0505	100	32.41	165.327	Deamidation of N(N85); Deamidation of Q(Q83); Oxidation of M(M75)	Deamidation of N(1); Deamidation of Q(1); Oxidation of M(1)			Single Protein		P39019	8	10	10	8	10	8	11	15	100	Confident
192	P39023	60S ribosomal protein L3 (RL3_HUMAN)	RPL3	22	46.0798	93.3	17.62	30.5185	Deamidation of N(N186)	Deamidation of N(1)			Single Protein		P39023	4	8	8	4	8	4	4	8	100	Confident
193	Q07666	KH domain-containing, RNA-binding, signal transduction-associated protein 1 (KHDR1_HUMAN)	KHDRBS1	1	48.1972	61.17	5.42	39.3566					Single Protein		Q07666	2	4	4	2	4	2	3	5	100	Confident
194	Q06323	Proteasome activator complex subunit 1 (PSME1_HUMAN)	PSME1	14	28.705	100	37.35	69.3765	Deamidation of Q(Q136)	Deamidation of Q(1)			Single Protein		Q06323	7	10	10	7	10	7	8	12	100	Confident
195	Q9Y490	Talin-1 (TLN1_HUMAN)	TLN1	9	269.599	76.15	3.35	5.77415					Single Protein		Q9Y490	6	17	13	5	17	6	4	17	100	Confident
196	Q9Y3Y2	Chromatin target of PRMT1 protein (CHTOP_HUMAN)	CHTOP	1	26.3803	100	5.24	23.8044					Single Protein		Q9Y3Y2	1	1	1	1	1	1	1	1	92.9476	Doubtful
197	Q86V81	THO complex subunit 4 (THOC4_HUMAN)	ALYREF	17	26.8716	89.88	36.19	58.6029			Deamidation of N (N167-{Q165 N167 N177 Q179 Q184 Q188})	Deamidation of N (1)	Single Protein		Q86V81	8	9	9	8	9	8	9	12	100	Confident
198	Q9BRP8	Partner of Y14 and mago (PYM1_HUMAN)	PYM1	12	22.642	84.8	8.33	34.1242					Single Protein		Q9BRP8	1	2	2	1	2	1	1	2	94.2486	Doubtful
199	Q01518	Adenylyl cyclase-associated protein 1 (CAP1_HUMAN)	CAP1	1	51.8687	85.68	11.58	34.9786	Oxidation of M(M27)	Oxidation of M(1)			Single Protein		Q01518	4	6	6	4	6	4	5	7	100	Confident
200	P60468	Protein transport protein Sec61 subunit beta (SC61B_HUMAN)	SEC61B	9	9.9681	100	21.88	92.2421					Single Protein		P60468	2	2	2	2	2	2	2	2	100	Confident
201	Q9UIJ7	GTP:AMP phosphotransferase AK3, mitochondrial (KAD3_HUMAN)	AK3	9	25.5495	100	11.01	39.0099					Single Protein		Q9UIJ7	2	2	2	2	2	2	2	2	100	Doubtful
202	Q99733	Nucleosome assembly protein 1-like 4 (NP1L4_HUMAN)	NAP1L4	CHR_HSCHR11_1_CTG7	42.7969	73.33	7.2	26.753					Single Protein		Q99733	2	2	2	2	2	2	2	3	100	Doubtful
203	Q99735	Microsomal glutathione S-transferase 2 (MGST2_HUMAN)	MGST2	4	16.6098	33.33	9.52	77.6775					Single Protein		Q99735	1	1	1	1	1	1	1	1	100	Doubtful
204	P31930	Cytochrome b-c1 complex subunit 1, mitochondrial (QCR1_HUMAN)	UQCRC1	3	52.6124	76.46	11.67	25.6471	Deamidation of Q(Q199)	Deamidation of Q(1)			Single Protein		P31930	3	3	3	3	3	3	3	4	100	Confident
205	P31937	3-hydroxyisobutyrate dehydrogenase, mitochondrial (3HIDH_HUMAN)	HIBADH	7	35.3058	77.38	5.36	22.7057					Single Protein		P31937	1	1	1	1	1	1	1	1	100	Doubtful
206	Q9NUQ2	1-acyl-sn-glycerol-3-phosphate acyltransferase epsilon (PLCE_HUMAN)	AGPAT5	8	42.0449	92.03	3.3	16.2184					Single Protein		Q9NUQ2	1	1	1	1	1	1	1	1	100	Doubtful
207	Q9NUQ9	Protein FAM49B (FA49B_HUMAN)	FAM49B	8	36.7246	91.67	4.32	18.2207					Single Protein		Q9NUQ9	1	2	2	1	2	1	1	3	94.0887	Doubtful
208	Q02818	Nucleobindin-1 (NUCB1_HUMAN)	NUCB1	19	53.8463	100	13.02	29.24					Single Protein		Q02818	5	10	10	5	10	5	5	11	100	Confident
209	P31939	Bifunctional purine biosynthesis protein PURH (PUR9_HUMAN)	ATIC	2	64.5753	95.61	22.3	29.208					Single Protein		P31939	10	14	14	10	14	10	10	14	100	Confident
210	Q02817	Mucin-2 (MUC2_HUMAN)	MUC2	CHR_HSCHR11_3_CTG1	539.958	25.58	2.68	18.8606	Deamidation of N(N113)	Deamidation of N(1)	Oxidation of M (M4556-{M4555 M4556 M4558})	Oxidation of M (1)	Single Protein		Q02817	12	16	15	11	16	12	14	19	100	Confident
211	Q99798	Aconitate hydratase, mitochondrial (ACON_HUMAN)	ACO2	22	85.3719	77.05	5.26	17.2342					Single Protein		Q99798	3	4	4	3	4	3	3	4	96.7224	Confident
212	Q9BRT3	Migration and invasion enhancer 1 (MIEN1_HUMAN)	MIEN1	17	12.3952	100	9.57	51.3347					Single Protein		Q9BRT3	1	1	1	1	1	1	1	1	100	Doubtful
213	P61769	Beta-2-microglobulin (B2MG_HUMAN)	B2M	CHR_HSCHR15_3_CTG8	13.7059	100	8.4	49.6092	Deamidation of N(N103)	Deamidation of N(1)			Single Protein		P61769	2	2	2	2	2	2	1	3	100	Doubtful
214	Q9HCC0	Methylcrotonoyl-CoA carboxylase beta chain, mitochondrial (MCCB_HUMAN)	MCCC2	5	61.2944	78.33	7.28	20.6547					Single Protein		Q9HCC0	3	5	5	3	5	3	3	5	100	Confident
215	Q9BS40	Latexin (LXN_HUMAN)	LXN	3	25.7339	49.55	4.05	42.1678					Single Protein		Q9BS40	1	1	1	1	1	1	1	1	91.2146	Doubtful
216	P11441	Ubiquitin-like protein 4A (UBL4A_HUMAN)	UBL4A	X	17.7656	100	11.46	37.6019					Single Protein		P11441	2	3	3	2	3	2	1	3	95.7071	Doubtful
217	O75390	Citrate synthase, mitochondrial (CISY_HUMAN)	CS	12	51.6795	57.73	13.73	51.6638					Single Protein		O75390	5	5	5	5	5	5	6	6	100	Confident
218	P24752	Acetyl-CoA acetyltransferase, mitochondrial (THIL_HUMAN)	ACAT1	11	45.1706	78.92	19.67	34.2993	Deamidation of N(N377)	Deamidation of N(1)			Single Protein		P24752	5	11	11	5	11	5	5	12	100	Confident
219	Q86VP6	Cullin-associated NEDD8-dissociated protein 1 (CAND1_HUMAN)	CAND1	12	136.289	71.71	6.34	14.9417					Single Protein		Q86VP6	6	11	11	6	11	6	6	11	100	Confident
220	Q9Y4L1	Hypoxia up-regulated protein 1 (HYOU1_HUMAN)	HYOU1	CHR_HG2217_PATCH	111.266	87.99	4.8	12.7318					Single Protein		Q9Y4L1	4	9	9	4	9	4	4	9	100	Confident
221	P22102	Trifunctional purine biosynthetic protein adenosine-3 (PUR2_HUMAN)	GART	CHR_HSCHR21_4_CTG1_1	107.699	74.65	4.85	9.0998					Single Protein		P22102	3	5	5	3	5	3	2	5	100	Confident
222	Q9BSJ8	Extended synaptotagmin-1 (ESYT1_HUMAN)	ESYT1	12	122.78	70.83	4.71	12.1063					Single Protein		Q9BSJ8	4	5	5	4	5	4	3	5	100	Confident
223	Q9HCY8	Protein S100-A14 (S10AE_HUMAN)	S100A14	1	11.6548	100	14.42	56.7644					Single Protein		Q9HCY8	1	1	1	1	1	1	1	1	100	Doubtful
224	O75368	SH3 domain-binding glutamic acid-rich-like protein (SH3L1_HUMAN)	SH3BGRL	X	12.7664	77.19	37.72	94.9392					Single Protein		O75368	3	3	3	3	3	3	3	3	100	Confident
225	O75369	Filamin-B (FLNB_HUMAN)	FLNB	3	277.99	77.9	4.07	5.89508					Single Protein		O75369	8	13	10	5	10	5	6	13	100	Confident
226	O75367	Core histone macro-H2A.1 (H2AY_HUMAN)	H2AFY	5	39.5925	84.14	30.11	46.4375					Single Protein		O75367	8	11	11	8	11	8	9	14	100	Confident
227	Q9H2W6	39S ribosomal protein L46, mitochondrial (RM46_HUMAN)	MRPL46	15	31.6854	87.46	3.23	24.1946					Single Protein		Q9H2W6	1	2	2	1	2	1	1	2	93.5168	Doubtful
228	Q01581	Hydroxymethylglutaryl-CoA synthase, cytoplasmic (HMCS1_HUMAN)	HMGCS1	5	57.2574	65.58	10.38	25.9576			Deamidation of N (N487-{N473 N487})	Deamidation of N (1)	Single Protein		Q01581	3	5	4	2	5	3	3	5	100	Confident
229	Q9HD89	Resistin (RETN_HUMAN)	RETN	19	11.4115	100	10.19	54.662					Single Protein		Q9HD89	1	1	1	1	1	1	1	1	100	Doubtful
230	Q9BSH5	Haloacid dehalogenase-like hydrolase domain-containing protein 3 (HDHD3_HUMAN)	HDHD3	9	27.9824	87.65	14.34	40.2511					Single Protein		Q9BSH5	2	3	3	2	3	2	2	4	100	Confident
231	O75348	V-type proton ATPase subunit G 1 (VATG1_HUMAN)	ATP6V1G1	9	13.7491	100	9.32	50.0296					Single Protein		O75348	1	1	1	1	1	1	1	1	89.0544	Doubtful
232	O75347	Tubulin-specific chaperone A (TBCA_HUMAN)	TBCA	5	12.8467	100	35.19	100.214			Deamidation of Q (Q53-{Q53 Q58})	Deamidation of Q (1)	Single Protein		O75347	3	4	4	3	4	3	3	4	100	Confident
233	P10153	Non-secretory ribonuclease (RNAS2_HUMAN)	RNASE2	14	18.3421	29.19	9.32	191.052					Single Protein		P10153	3	3	3	3	3	3	5	6	100	Confident
234	O75340	Programmed cell death protein 6 (PDCD6_HUMAN)	PDCD6	5	21.8548	68.59	16.75	68.5004					Single Protein		O75340	3	3	3	3	3	3	3	3	100	Confident
235	P46109	Crk-like protein (CRKL_HUMAN)	CRKL	22	33.7559	84.16	3.96	23.151					Single Protein		P46109	1	2	2	1	2	1	1	2	94.2486	Doubtful
236	P46108	Adapter molecule crk (CRK_HUMAN)	CRK	17	33.81	73.03	15.79	35.1398			Deamidation of N (N63-{N63 Q77})	Deamidation of N (1)	Single Protein		P46108	2	3	3	2	3	2	2	3	100	Doubtful
237	P36776	Lon protease homolog, mitochondrial (LONM_HUMAN)	LONP1	19	106.422	70.39	1.46	7.73721					Single Protein		P36776	1	4	4	1	4	1	1	4	94.0923	Doubtful
238	Q99832	T-complex protein 1 subunit eta (TCPH_HUMAN)	CCT7	2	59.3289	89.13	13.63	32.1554					Single Protein		Q99832	6	10	10	6	10	6	7	11	100	Confident
239	O75323	Protein NipSnap homolog 2 (NIPS2_HUMAN)	NIPSNAP2	7	33.7212	90.56	3.15	20.6416					Single Protein		O75323	1	3	3	1	3	1	1	3	93.0387	Doubtful
240	Q7KZ85	Transcription elongation factor SPT6 (SPT6H_HUMAN)	SUPT6H	17	198.949	76.71	0.58	4.0352	Deamidation of N(N967)	Deamidation of N(1)			Single Protein		Q7KZ85	1	2	2	1	2	1	1	2	100	Doubtful
241	Q02878	60S ribosomal protein L6 (RL6_HUMAN)	RPL6	12	32.7076	100	37.85	76.9497	Deamidation of N(N101, N279)	Deamidation of N(2)			Single Protein		Q02878	10	11	11	10	11	10	13	15	100	Confident
242	Q99829	Copine-1 (CPNE1_HUMAN)	CPNE1	20	59.0215	50.09	8.01	45.721					Single Protein		Q99829	4	4	4	4	4	4	4	4	100	Confident
243	Q96PK6	RNA-binding protein 14 (RBM14_HUMAN)	RBM14	11	69.4489	49.48	1.79	17.8353					Single Protein		Q96PK6	1	2	2	1	2	1	1	2	93.0472	Doubtful
244	P62873	Guanine nucleotide-binding protein G(I)/G(S)/G(T) subunit beta-1 (GBB1_HUMAN)	GNB1	1	37.353	67.65	6.18	38.501					Related Proteins	P62879, Q9HAV0	P62873, P62879, Q9HAV0	2	2	2	2	2	2	2	2	100	Confident
245	Q8WW12	PEST proteolytic signal-containing nuclear protein (PCNP_HUMAN)	PCNP	3	18.9134	100	8.43	33.1657					Single Protein		Q8WW12	1	1	1	1	1	1	1	1	100	Doubtful
246	P48735	Isocitrate dehydrogenase [NADP], mitochondrial (IDHP_HUMAN)	IDH2	15	50.8769	84.96	23.67	62.9223					Single Protein		P48735	8	10	9	7	9	7	9	12	100	Confident
247	P54577	Tyrosine--tRNA ligase, cytoplasmic (SYYC_HUMAN)	YARS	1	59.1061	100	2.08	11.1809					Single Protein		P54577	1	1	1	1	1	1	1	1	100	Doubtful
248	Q13510	Acid ceramidase (ASAH1_HUMAN)	ASAH1	8	44.6308	69.11	3.04	18.0535					Single Protein		Q13510	1	2	2	1	2	1	1	2	100	Doubtful
249	O75306	NADH dehydrogenase [ubiquinone] iron-sulfur protein 2, mitochondrial (NDUS2_HUMAN)	NDUFS2	1	52.5117	87.9	6.91	19.1258					Single Protein		O75306	2	3	3	2	3	2	2	3	100	Confident
250	Q14847	LIM and SH3 domain protein 1 (LASP1_HUMAN)	LASP1	17	29.6982	72.41	13.79	57.2649					Single Protein		Q14847	3	4	4	3	4	3	3	4	100	Confident
251	P41250	Glycine--tRNA ligase (GARS_HUMAN)	GARS	7	83.1126	85.52	7.44	12.6484					Single Protein		P41250	4	6	6	4	6	4	3	7	100	Confident
252	Q9HD33	39S ribosomal protein L47, mitochondrial (RM47_HUMAN)	MRPL47	3	29.4319	100	4.8	23.614					Single Protein		Q9HD33	1	1	1	1	1	1	1	1	100	Doubtful
253	Q13526	Peptidyl-prolyl cis-trans isomerase NIMA-interacting 1 (PIN1_HUMAN)	PIN1	19	18.232	100	20.86	54.3266					Single Protein		Q13526	2	3	3	2	3	2	2	3	100	Confident
254	Q9HD15	Steroid receptor RNA activator 1 (SRA1_HUMAN)	SRA1	5	25.6569	83.05	10.17	45.1798					Single Protein		Q9HD15	2	2	2	2	2	2	2	2	100	Confident
255	O95747	Serine/threonine-protein kinase OSR1 (OXSR1_HUMAN)	OXSR1	3	57.9861	84.06	5.31	24.4313					Single Protein		O95747	3	4	4	3	4	3	3	4	96.7308	Confident
256	Q13564	NEDD8-activating enzyme E1 regulatory subunit (ULA1_HUMAN)	NAE1	16	60.2086	81.84	2.25	12.6684					Single Protein		Q13564	1	2	2	1	2	1	1	2	93.0514	Doubtful
257	P11413	Glucose-6-phosphate 1-dehydrogenase (G6PD_HUMAN)	G6PD	X	59.219	83.88	4.66	17.1946					Single Protein		P11413	2	4	4	2	4	2	2	4	100	Confident
258	P00738	Haptoglobin (HPT_HUMAN)	HP	16	45.1766	73.4	17	43.1945					Single Protein		P00738	7	10	7	5	10	7	7	11	100	Confident
259	Q7Z2W4	Zinc finger CCCH-type antiviral protein 1 (ZCCHV_HUMAN)	ZC3HAV1	7	101.367	90.47	1.55	6.77783					Single Protein		Q7Z2W4	1	1	1	1	1	1	1	1	90.122	Doubtful
260	Q9UJ70	N-acetyl-D-glucosamine kinase (NAGK_HUMAN)	NAGK	2	37.3519	79.36	9.59	32.4368					Single Protein		Q9UJ70	2	3	3	2	3	2	2	3	100	Confident
261	P55884	Eukaryotic translation initiation factor 3 subunit B (EIF3B_HUMAN)	EIF3B	7	92.4238	71.87	7.62	21.9896					Single Protein		P55884	5	9	9	5	9	5	5	10	100	Confident
262	O95777	U6 snRNA-associated Sm-like protein LSm8 (LSM8_HUMAN)	LSM8	7	10.3963	100	10.42	61.4947					Single Protein		O95777	1	1	1	1	1	1	1	1	100	Doubtful
263	P78527	DNA-dependent protein kinase catalytic subunit (PRKDC_HUMAN)	PRKDC	8	468.788	80.79	2.28	4.57901					Single Protein		P78527	8	16	16	8	16	8	8	16	100	Confident
264	P00761	Trypsin (TRYP_PIG)			24.3938	68.4	32.03	287.753	Deamidation of N(N62, N74, N85, N87, N91, N105); Deamidation of Q(Q71); Oxidation of M(M94)	Deamidation of N(6); Deamidation of Q(1); Oxidation of M(1)	Deamidation of N (N83-{N83}), Deamidation of Q (Q226-{N222 Q225 Q226 N231})	Deamidation of N (1), Deamidation of Q (1)	Single Protein		P00761	32	35	35	32	35	32	56	66	100	Confident
265	P12724	Eosinophil cationic protein (ECP_HUMAN)	RNASE3	14	18.3733	64.38	16.88	55.3452					Single Protein		P12724	2	2	2	2	2	2	2	2	100	Confident
266	Q9BSD7	Cancer-related nucleoside-triphosphatase (NTPCR_HUMAN)	NTPCR	1	20.7001	100	20.53	56.9635					Single Protein		Q9BSD7	3	4	4	3	4	3	3	5	100	Confident
267	Q13596	Sorting nexin-1 (SNX1_HUMAN)	SNX1	15	59.0331	77.39	4.6	14.6126					Single Protein		Q13596	2	2	2	2	2	2	1	2	94.9812	Doubtful
268	Q13404	Ubiquitin-conjugating enzyme E2 variant 1 (UB2V1_HUMAN)	UBE2V1	20	16.4843	100	6.8	20.0799					Related Proteins	Q15819	Q13404, Q15819	1	2	0	0	2	1	1	2	100	Doubtful
269	P27105	Erythrocyte band 7 integral membrane protein (STOM_HUMAN)	STOM	9	31.7107	89.58	10.42	37.5801	Oxidation of M(M207)	Oxidation of M(1)			Single Protein		P27105	3	3	3	3	3	3	3	3	100	Confident
270	Q9UI09	NADH dehydrogenase [ubiquinone] 1 alpha subcomplex subunit 12 (NDUAC_HUMAN)	NDUFA12	12	17.1036	100	20	61.0706			Deamidation of N (N116-{N116 Q123})	Deamidation of N (1)	Single Protein		Q9UI09	2	2	2	2	2	2	2	2	100	Doubtful
271	P05787	Keratin, type II cytoskeletal 8 (K2C8_HUMAN)	KRT8	12	53.6711	83.23	46.79	62.0831	Deamidation of Q(Q238); Oxidation of M(M189, M256, M378)	Deamidation of Q(1); Oxidation of M(3)	Deamidation of N (N138-{N135 N138 N145 N146}), Oxidation of M (M136-{M136 M139})	Deamidation of N (1), Oxidation of M (1)	Single Protein		P05787	26	30	22	19	27	23	29	35	100	Confident
272	Q9BR76	Coronin-1B (COR1B_HUMAN)	CORO1B	11	54.2002	60.53	4.7	25.3007					Single Protein		Q9BR76	2	4	3	2	3	2	2	5	100	Confident
273	P16435	NADPH--cytochrome P450 reductase (NCPR_HUMAN)	POR	7	76.6413	80.95	2.51	15.4272					Single Protein		P16435	2	4	4	2	4	2	2	4	100	Confident
274	P15104	Glutamine synthetase (GLNA_HUMAN)	GLUL	1	42.0373	60.05	5.36	26.3549					Single Protein		P15104	1	3	3	1	3	1	1	3	100	Doubtful
275	P30740	Leukocyte elastase inhibitor (ILEU_HUMAN)	SERPINB1	6	42.7147	71.5	27.44	64.1966	Deamidation of Q(Q122)	Deamidation of Q(1)			Single Protein		P30740	10	11	11	10	11	10	11	13	100	Confident
276	P16444	Dipeptidase 1 (DPEP1_HUMAN)	DPEP1	16	45.645	83.94	22.63	46.066					Single Protein		P16444	7	8	8	7	8	7	8	9	100	Confident
277	Q9UI30	Multifunctional methyltransferase subunit TRM112-like protein (TR112_HUMAN)	TRMT112	11	14.1903	100	22.4	70.8419	Deamidation of N(N77)	Deamidation of N(1)			Single Protein		Q9UI30	2	2	2	2	2	2	2	2	100	Doubtful
278	Q9Y2S6	Translation machinery-associated protein 7 (TMA7_HUMAN)	TMA7	3	7.06193	100	14.06	92.2421					Single Protein		Q9Y2S6	1	2	2	1	2	1	1	2	93.1915	Doubtful
279	P28482	Mitogen-activated protein kinase 1 (MK01_HUMAN)	MAPK1	22	41.3632	84.17	12.5	49.1958					Single Protein		P28482	4	6	5	3	5	3	5	7	100	Confident
280	P40121	Macrophage-capping protein (CAPG_HUMAN)	CAPG	2	38.4745	64.37	10.63	35.4855					Single Protein		P40121	3	3	3	3	3	3	3	3	100	Confident
281	Q9UHK6	Alpha-methylacyl-CoA racemase (AMACR_HUMAN)	AMACR	5	42.3597	68.32	6.28	25.3732					Single Protein		Q9UHK6	2	2	2	2	2	2	2	2	100	Confident
282	Q06210	Glutamine--fructose-6-phosphate aminotransferase [isomerizing] 1 (GFPT1_HUMAN)	GFPT1	2	78.7563	95.99	16.17	20.5142	Deamidation of Q(Q350)	Deamidation of Q(1)			Single Protein		Q06210	10	13	13	10	13	10	9	14	100	Confident
283	Q9Y365	START domain-containing protein 10 (STA10_HUMAN)	STARD10	11	33.0276	84.88	15.12	43.8181					Single Protein		Q9Y365	3	3	3	3	3	3	3	3	100	Confident
284	P42765	3-ketoacyl-CoA thiolase, mitochondrial (THIM_HUMAN)	ACAA2	18	41.8976	72.54	17.13	32.7146	Deamidation of N(N344)	Deamidation of N(1)			Single Protein		P42765	6	10	10	6	10	6	5	11	100	Confident
285	P42766	60S ribosomal protein L35 (RL35_HUMAN)	RPL35	9	14.5426	100	17.89	71.9938					Single Protein		P42766	2	3	3	2	3	2	2	3	100	Confident
286	P15153	Ras-related C3 botulinum toxin substrate 2 (RAC2_HUMAN)	RAC2	22	21.4151	59.38	11.46	62.3608					Single Protein		P15153	2	2	2	2	2	2	2	2	100	Confident
287	Q9Y2V2	Calcium-regulated heat-stable protein 1 (CHSP1_HUMAN)	CARHSP1	16	15.882	75.51	10.88	53.1846					Single Protein		Q9Y2V2	1	1	1	1	1	1	1	1	100	Doubtful
288	P27144	Adenylate kinase 4, mitochondrial (KAD4_HUMAN)	AK4	1	25.2522	83.86	7.62	31.5695					Single Protein		P27144	1	2	2	1	2	1	1	2	100	Doubtful
289	Q9NTZ6	RNA-binding protein 12 (RBM12_HUMAN)	RBM12	20	97.3334	43.78	4.4	23.1757					Single Protein		Q9NTZ6	3	8	8	3	8	3	3	8	96.8992	Confident
290	P54727	UV excision repair protein RAD23 homolog B (RD23B_HUMAN)	RAD23B	9	43.1446	43.28	7.09	50.151					Single Protein		P54727	3	4	3	2	4	3	3	4	100	Confident
291	P00918	Carbonic anhydrase 2 (CAH2_HUMAN)	CA2	8	29.2279	88.08	26.15	43.8251	Deamidation of N(N67)	Deamidation of N(1)			Single Protein		P00918	5	7	7	5	7	5	3	8	100	Confident
292	P00915	Carbonic anhydrase 1 (CAH1_HUMAN)	CA1	8	28.8524	84.67	47.13	87.5899	Deamidation of N(N25, N245)	Deamidation of N(2)	Deamidation of N (N246-{N233 N238 Q243 N246 Q250})	Deamidation of N (1)	Single Protein		P00915	10	12	12	10	12	10	12	15	100	Confident
293	P04406	Glyceraldehyde-3-phosphate dehydrogenase (G3P_HUMAN)	GAPDH	12	36.0304	80.3	45.67	104.491	Deamidation of N(N9, N70, N136, N167, N225); Deamidation of Q(Q78); Oxidation of M(M130, M175, M328)	Deamidation of N(5); Deamidation of Q(1); Oxidation of M(3)			Single Protein		P04406	23	27	27	23	27	23	30	39	100	Confident
294	Q8WU39	Marginal zone B- and B1-cell-specific protein (MZB1_HUMAN)	MZB1	5	20.6812	86.24	20.11	46.8531					Single Protein		Q8WU39	2	2	2	2	2	2	2	2	100	Doubtful
295	A0M8Q6	Immunoglobulin lambda constant 7 (IGLC7_HUMAN)	IGLC7	22	11.2466	100	14.15	27.8467					Related and Unrelated Proteins	B9A064, P0CF74, P0CG04, P0DOX8, P0DOY2, P0DOY3	A0M8Q6, B9A064, P0CF74, P0CG04, P0DOX8, P0DOY2, P0DOY3	1	1	0	0	1	1	1	1	100	Doubtful
296	Q86U42	Polyadenylate-binding protein 2 (PABP2_HUMAN)	PABPN1	14	32.729	58.82	8.5	42.5733					Single Protein		Q86U42	2	3	3	2	3	2	2	3	100	Confident
297	Q9Y2Q3	Glutathione S-transferase kappa 1 (GSTK1_HUMAN)	GSTK1	7	25.4803	100	22.12	54.4201					Single Protein		Q9Y2Q3	4	5	5	4	5	4	4	6	100	Confident
298	Q99623	Prohibitin-2 (PHB2_HUMAN)	PHB2	12	33.2759	100	39.8	64.4113	Deamidation of N(N277)	Deamidation of N(1)	Deamidation of N (N113-{N113 Q115 Q122})	Deamidation of N (1)	Single Protein		Q99623	11	12	12	11	12	11	11	13	100	Confident
299	Q99627	COP9 signalosome complex subunit 8 (CSN8_HUMAN)	COPS8	2	23.211	54.55	6.7	34.7264					Single Protein		Q99627	1	1	1	1	1	1	1	1	100	Doubtful
300	Q69YL0	Uncharacterized protein NCBP2-AS2 (NCAS2_HUMAN)	NCBP2-AS2	3	10.884	100	14.14	59.6312					Single Protein		Q69YL0	1	1	1	1	1	1	1	1	100	Doubtful
301	Q9Y333	U6 snRNA-associated Sm-like protein LSm2 (LSM2_HUMAN)	LSM2	CHR_HSCHR6_MHC_APD_CTG1	10.8276	100	20	62.142					Single Protein		Q9Y333	1	1	1	1	1	1	1	1	100	Doubtful
302	Q56VL3	OCIA domain-containing protein 2 (OCAD2_HUMAN)	OCIAD2	4	16.9426	83.12	8.44	38.3344					Single Protein		Q56VL3	1	1	1	1	1	1	1	1	100	Doubtful
303	Q8WU90	Zinc finger CCCH domain-containing protein 15 (ZC3HF_HUMAN)	ZC3H15	2	48.5726	84.74	3.29	15.2152					Single Protein		Q8WU90	1	1	1	1	1	1	1	1	100	Doubtful
304	P16422	Epithelial cell adhesion molecule (EPCAM_HUMAN)	EPCAM	2	34.9097	89.81	2.87	20.9344					Single Protein		P16422	1	2	2	1	2	1	1	2	100	Doubtful
305	Q9UHB9	Signal recognition particle subunit SRP68 (SRP68_HUMAN)	SRP68	17	70.6856	90.11	1.44	9.98899					Single Protein		Q9UHB9	1	3	3	1	3	1	1	3	93.1915	Doubtful
306	P42704	Leucine-rich PPR motif-containing protein, mitochondrial (LPPRC_HUMAN)	LRPPRC	2	157.805	93.76	6.89	11.9805					Single Protein		P42704	9	11	11	9	11	9	9	12	100	Confident
307	Q99674	Cell growth regulator with EF hand domain protein 1 (CGRE1_HUMAN)	CGREF1	2	31.8861	62.79	6.64	27.331					Single Protein		Q99674	1	1	1	1	1	1	1	1	100	Doubtful
308	P05783	Keratin, type I cytoskeletal 18 (K1C18_HUMAN)	KRT18	12	48.0285	79.53	48.6	65.5999	Deamidation of N(N156, N180); Deamidation of Q(Q351, Q361); Oxidation of M(M84, M313)	Deamidation of N(2); Deamidation of Q(2); Oxidation of M(2)	Deamidation of N (N143-{Q139 N143 N147})	Deamidation of N (1)	Single Protein		P05783	20	20	17	17	18	18	23	27	100	Confident
309	Q9UHD8	Septin-9 (SEPT9_HUMAN)	SEPT9	CHR_HSCHR17_3_CTG4	65.3608	94.03	5.29	32.4996					Single Protein		Q9UHD8	4	7	6	3	6	3	5	8	100	Confident
310	Q9UHD9	Ubiquilin-2 (UBQL2_HUMAN)	UBQLN2	X	65.6546	34.94	14.26	75.5005					Single Protein		Q9UHD9	6	7	2	2	2	2	8	10	100	Confident
311	Q5VZF2	Muscleblind-like protein 2 (MBNL2_HUMAN)	MBNL2	13	40.4912	54.69	2.14	28.9387	Deamidation of N(N82)	Deamidation of N(1)			Related Proteins	Q9NR56, Q9NUK0	Q5VZF2, Q9NR56, Q9NUK0	1	1	1	1	1	1	1	1	90.122	Doubtful
312	P04424	Argininosuccinate lyase (ARLY_HUMAN)	ASL	7	51.6253	79.74	4.53	23.9331					Single Protein		P04424	2	3	3	2	3	2	2	3	100	Confident
313	O75396	Vesicle-trafficking protein SEC22b (SC22B_HUMAN)	SEC22B	1	24.5775	86.05	6.98	41.1872					Single Protein		O75396	2	2	2	2	2	2	2	2	100	Confident
314	P16403	Histone H1.2 (H12_HUMAN)	HIST1H1C	6	21.3517	100	25.35	47.7925	Deamidation of N(N76)	Deamidation of N(1)			Single Protein		P16403	8	11	3	1	3	1	8	13	100	Confident
315	P16402	Histone H1.3 (H13_HUMAN)	HIST1H1D	6	22.3363	100	24.43	46.0625	Deamidation of N(N77)	Deamidation of N(1)			Single Protein		P16402	8	11	3	1	3	1	8	15	100	Confident
316	P16401	Histone H1.5 (H15_HUMAN)	HIST1H1B	6	22.5665	100	24.34	102.559	Deamidation of N(N58, N79)	Deamidation of N(2)			Single Protein		P16401	7	8	7	7	7	7	10	11	100	Confident
317	Q9Y3I0	tRNA-splicing ligase RtcB homolog (RTCB_HUMAN)	RTCB	22	55.1749	74.85	11.88	45.0961					Single Protein		Q9Y3I0	5	6	6	5	6	5	7	8	100	Confident
318	P36871	Phosphoglucomutase-1 (PGM1_HUMAN)	PGM1	1	61.4105	87.19	13.17	14.2992					Single Protein		P36871	7	12	12	7	12	7	5	12	100	Confident
319	Q8WUM4	Programmed cell death 6-interacting protein (PDC6I_HUMAN)	PDCD6IP	3	95.9631	74.42	3.11	8.06488					Single Protein		Q8WUM4	2	2	2	2	2	2	1	2	94.8846	Doubtful
320	O75489	NADH dehydrogenase [ubiquinone] iron-sulfur protein 3, mitochondrial (NDUS3_HUMAN)	NDUFS3	11	30.2227	88.64	14.02	40.9965					Single Protein		O75489	3	4	4	3	4	3	3	4	100	Confident
321	Q01469	Fatty acid-binding protein, epidermal (FABP5_HUMAN)	FABP5	8	15.1546	100	13.33	65.5944					Single Protein		Q01469	2	3	3	2	3	2	2	3	100	Confident
322	P23526	Adenosylhomocysteinase (SAHH_HUMAN)	AHCY	20	47.6852	70.6	24.54	58.4519					Single Protein		P23526	11	15	14	11	15	11	11	15	100	Confident
323	P23528	Cofilin-1 (COF1_HUMAN)	CFL1	11	18.4907	100	39.16	98.9843	Deamidation of Q(Q62)	Deamidation of Q(1)			Single Protein		P23528	6	6	6	6	6	6	7	7	100	Confident
324	P60510	Serine/threonine-protein phosphatase 4 catalytic subunit (PP4C_HUMAN)	PPP4C	16	35.0574	90.88	4.89	19.2296	Oxidation of M(M1)	Oxidation of M(1)	Deamidation of Q (Q10-{Q10 Q13})	Deamidation of Q (1)	Single Protein		P60510	1	2	2	1	2	1	1	2	100	Doubtful
325	P62491	Ras-related protein Rab-11A (RB11A_HUMAN)	RAB11A	15	24.3784	86.57	30.09	26.6477					Related Proteins	Q15907	P62491, Q15907	6	6	0	0	6	6	5	6	100	Confident
326	Q02790	Peptidyl-prolyl cis-trans isomerase FKBP4 (FKBP4_HUMAN)	FKBP4	12	51.7721	100	9.15	23.5797					Single Protein		Q02790	3	3	3	3	3	3	3	3	100	Confident
327	Q9NUP9	Protein lin-7 homolog C (LIN7C_HUMAN)	LIN7C	11	21.8205	100	23.86	42.4532					Single Protein		Q9NUP9	4	5	0	0	0	0	3	5	94.9312	Confident
328	P35579	Myosin-9 (MYH9_HUMAN)	MYH9	22	226.392	96.17	9.54	10.452					Single Protein		P35579	14	21	19	12	20	13	14	22	100	Confident
329	Q9Y3E5	Peptidyl-tRNA hydrolase 2, mitochondrial (PTH2_HUMAN)	PTRH2	17	19.181	83.24	8.38	32.9804					Single Protein		Q9Y3E5	1	1	1	1	1	1	1	1	100	Doubtful
330	P23588	Eukaryotic translation initiation factor 4B (IF4B_HUMAN)	EIF4B	12	69.1103	87.23	4.75	21.0839					Single Protein		P23588	2	4	4	2	4	2	3	5	100	Confident
331	Q99729	Heterogeneous nuclear ribonucleoprotein A/B (ROAA_HUMAN)	HNRNPAB	5	36.2024	62.35	14.46	61.8101					Single Protein		Q99729	5	5	5	5	5	5	6	7	100	Confident
332	Q8WUP2	Filamin-binding LIM protein 1 (FBLI1_HUMAN)	FBLIM1	1	40.6427	63.81	5.9	33.416					Single Protein		Q8WUP2	2	3	3	2	3	2	2	3	95.8861	Confident
333	Q9Y3F4	Serine-threonine kinase receptor-associated protein (STRAP_HUMAN)	STRAP	12	38.414	74.57	7.14	18.623					Single Protein		Q9Y3F4	2	4	4	2	4	2	1	4	100	Doubtful
334	Q9NUJ1	Mycophenolic acid acyl-glucuronide esterase, mitochondrial (ABHDA_HUMAN)	ABHD10	3	33.9107	88.24	3.59	21.8648					Single Protein		Q9NUJ1	1	1	1	1	1	1	1	1	100	Doubtful
335	Q99714	3-hydroxyacyl-CoA dehydrogenase type-2 (HCD2_HUMAN)	HSD17B10	X	26.9061	90.04	57.09	91.6785	Deamidation of Q(Q33)	Deamidation of Q(1)			Single Protein		Q99714	11	13	13	11	13	11	14	17	100	Confident
336	P61803	Dolichyl-diphosphooligosaccharide--protein glycosyltransferase subunit DAD1 (DAD1_HUMAN)	DAD1	14	12.4886	56.64	19.47	138.363					Single Protein		P61803	2	2	2	2	2	2	2	2	95.8835	Confident
337	P10253	Lysosomal alpha-glucosidase (LYAG_HUMAN)	GAA	17	105.257	49.16	4.52	17.0981					Single Protein		P10253	3	4	4	3	4	3	3	4	100	Confident
338	P11586	C-1-tetrahydrofolate synthase, cytoplasmic (C1TC_HUMAN)	MTHFD1	14	101.495	76.9	5.35	15.9107					Single Protein		P11586	4	8	8	4	8	4	4	8	100	Confident
339	P22234	Multifunctional protein ADE2 (PUR6_HUMAN)	PAICS	4	47.0491	76.71	11.53	34.6449					Single Protein		P22234	4	6	6	4	6	4	4	6	100	Confident
340	O75439	Mitochondrial-processing peptidase subunit beta (MPPB_HUMAN)	PMPCB	7	54.3315	77.3	2.04	14.5049					Single Protein		O75439	1	2	2	1	2	1	1	2	100	Doubtful
341	P0C0L4	Complement C4-A (CO4A_HUMAN)	C4A	CHR_HSCHR6_MHC_DBB_CTG1	192.664	71.22	2.98	3.92995					Related Proteins	P0C0L5	P0C0L4, P0C0L5	3	6	0	0	6	3	3	6	100	Confident
342	Q9H299	SH3 domain-binding glutamic acid-rich-like protein 3 (SH3L3_HUMAN)	SH3BGRL3	1	10.4313	64.52	39.78	237.78	Oxidation of M(M50)	Oxidation of M(1)			Single Protein		Q9H299	4	5	5	4	5	4	5	6	100	Confident
343	Q9BRJ6	Uncharacterized protein C7orf50 (CG050_HUMAN)	C7orf50	7	22.0698	100	10.82	30.4304					Single Protein		Q9BRJ6	1	2	2	1	2	1	1	2	100	Doubtful
344	O95831	Apoptosis-inducing factor 1, mitochondrial (AIFM1_HUMAN)	AIFM1	X	66.8589	82.06	8.81	23.0749					Single Protein		O95831	4	6	6	4	6	4	4	6	100	Confident
345	P53367	Arfaptin-1 (ARFP1_HUMAN)	ARFIP1	4	41.7126	100	4.29	15.8271					Single Protein		P53367	1	1	1	1	1	1	1	1	100	Doubtful
346	P12814	Alpha-actinin-1 (ACTN1_HUMAN)	ACTN1	14	102.993	89.46	18.16	19.6003	Deamidation of Q(Q667); Oxidation of M(M710)	Deamidation of Q(1); Oxidation of M(1)			Single Protein		P12814	13	19	9	4	11	6	14	20	100	Confident
347	A0AV96	RNA-binding protein 47 (RBM47_HUMAN)	RBM47	4	64.0582	55.82	4.22	28.3822					Single Protein		A0AV96	2	3	3	2	3	2	3	4	100	Confident
348	Q9BRA2	Thioredoxin domain-containing protein 17 (TXD17_HUMAN)	TXNDC17	17	13.9318	100	19.51	71.9938					Single Protein		Q9BRA2	2	2	2	2	2	2	2	2	100	Confident
349	Q6NVY1	3-hydroxyisobutyryl-CoA hydrolase, mitochondrial (HIBCH_HUMAN)	HIBCH	2	43.4544	82.38	9.07	31.1008					Single Protein		Q6NVY1	3	5	5	3	5	3	3	6	100	Confident
350	Q9Y3A5	Ribosome maturation protein SBDS (SBDS_HUMAN)	SBDS	7	28.7453	100	3.2	23.614					Single Protein		Q9Y3A5	1	2	2	1	2	1	1	2	93.1432	Doubtful
351	P39060	Collagen alpha-1(XVIII) chain (COIA1_HUMAN)	COL18A1	21	178.077	50.74	0.97	5.73712					Single Protein		P39060	1	2	2	1	2	1	1	2	100	Doubtful
352	P12829	Myosin light chain 4 (MYL4_HUMAN)	MYL4	17	21.5509	86.29	8.12	44.9505	Oxidation of M(M151)	Oxidation of M(1)			Single Protein		P12829	2	3	3	2	3	2	2	3	100	Doubtful
353	Q13405	39S ribosomal protein L49, mitochondrial (RM49_HUMAN)	MRPL49	11	19.1859	100	16.27	53.3448	Deamidation of N(N141)	Deamidation of N(1)			Single Protein		Q13405	2	3	3	2	3	2	2	3	100	Doubtful
354	Q14739	Lamin-B receptor (LBR_HUMAN)	LBR	1	70.658	67.32	3.09	13.3262	Deamidation of N(N363)	Deamidation of N(1)			Single Protein		Q14739	1	1	1	1	1	1	1	1	100	Doubtful
355	Q9Y3B7	39S ribosomal protein L11, mitochondrial (RM11_HUMAN)	MRPL11	11	20.6704	100	12.5	46.121					Single Protein		Q9Y3B7	2	2	2	2	2	2	2	2	96.7433	Confident
356	Q9Y3B3	Transmembrane emp24 domain-containing protein 7 (TMED7_HUMAN)	TMED7	5	25.1556	88.39	4.46	52.7098					Single Protein		Q9Y3B3	1	2	2	1	2	1	2	3	100	Doubtful
357	O75400	Pre-mRNA-processing factor 40 homolog A (PR40A_HUMAN)	PRPF40A	2	108.737	72.83	0.84	8.46986	Deamidation of Q(Q398)	Deamidation of Q(1)			Single Protein		O75400	1	4	4	1	4	1	1	4	93.4597	Doubtful
358	Q13418	Integrin-linked protein kinase (ILK_HUMAN)	ILK	11	51.3859	73.45	5.53	24.7353					Single Protein		Q13418	2	2	2	2	2	2	2	2	100	Confident
359	P00846	ATP synthase subunit a (ATP6_HUMAN)	MT-ATP6	MT	24.8009	15.49	4.42	168.671					Single Protein		P00846	1	1	1	1	1	1	1	1	100	Doubtful
360	Q9UHY7	Enolase-phosphatase E1 (ENOPH_HUMAN)	ENOPH1	4	28.9145	62.07	11.11	40.8076	Deamidation of Q(Q112, Q114)	Deamidation of Q(2)			Single Protein		Q9UHY7	2	2	2	2	2	2	2	2	100	Confident
361	Q13423	NAD(P) transhydrogenase, mitochondrial (NNTM_HUMAN)	NNT	5	113.823	51.47	6.91	21.9538					Single Protein		Q13423	5	6	6	5	6	5	5	7	100	Confident
362	P53396	ATP-citrate synthase (ACLY_HUMAN)	ACLY	17	120.762	77.66	6.9	16.9164					Single Protein		P53396	6	7	7	6	7	6	6	7	100	Confident
363	Q9Y3D9	28S ribosomal protein S23, mitochondrial (RT23_HUMAN)	MRPS23	17	21.7573	100	5.26	31.071					Single Protein		Q9Y3D9	1	1	1	1	1	1	1	1	90.122	Doubtful
364	Q13435	Splicing factor 3B subunit 2 (SF3B2_HUMAN)	SF3B2	11	100.165	74.97	2.35	12.1638					Single Protein		Q13435	2	2	2	2	2	2	2	2	100	Confident
365	Q14764	Major vault protein (MVP_HUMAN)	MVP	16	99.2659	74.24	13.1	23.2096	Deamidation of Q(Q164, Q494)	Deamidation of Q(2)			Single Protein		Q14764	10	14	14	10	14	10	10	14	100	Confident
366	P09211	Glutathione S-transferase P (GSTP1_HUMAN)	GSTP1	11	23.341	80	52.86	99.8975	Deamidation of N(N94, N205, N207); Deamidation of Q(Q27, Q126)	Deamidation of N(3); Deamidation of Q(2)			Single Protein		P09211	7	7	7	7	7	7	8	8	100	Confident
367	Q13442	28 kDa heat- and acid-stable phosphoprotein (HAP28_HUMAN)	PDAP1	7	20.6176	100	13.26	81.54					Single Protein		Q13442	2	3	3	2	3	2	3	4	100	Confident
368	Q08J23	tRNA (cytosine(34)-C(5))-methyltransferase (NSUN2_HUMAN)	NSUN2	5	86.4158	88.66	1.3	7.69686					Single Protein		Q08J23	1	4	4	1	4	1	1	4	93.2927	Doubtful
369	P24844	Myosin regulatory light polypeptide 9 (MYL9_HUMAN)	MYL9	20	19.8144	82.56	45.93	96.1172	Deamidation of N(N95); Oxidation of M(M25, M40)	Deamidation of N(1); Oxidation of M(2)			Single Protein		P24844	10	11	4	3	4	3	12	13	100	Confident
370	Q9NUB1	Acetyl-coenzyme A synthetase 2-like, mitochondrial (ACS2L_HUMAN)	ACSS1	20	74.809	68.36	1.74	10.5608					Single Protein		Q9NUB1	1	2	2	1	2	1	1	2	93.1749	Doubtful
371	P12830	Cadherin-1 (CADH1_HUMAN)	CDH1	16	97.3959	44.78	9.52	38.8449					Single Protein		P12830	5	5	5	5	5	5	6	6	100	Confident
372	Q9HC38	Glyoxalase domain-containing protein 4 (GLOD4_HUMAN)	GLOD4	17	34.7713	91.69	10.86	15.7175					Single Protein		Q9HC38	3	3	3	3	3	3	2	3	100	Confident
373	Q9HC35	Echinoderm microtubule-associated protein-like 4 (EMAL4_HUMAN)	EML4	2	108.848	74.92	2.04	10.2019					Single Protein		Q9HC35	2	4	4	2	4	2	2	4	93.5129	Confident
374	Q9UHV9	Prefoldin subunit 2 (PFD2_HUMAN)	PFDN2	1	16.6376	100	16.88	57.5016					Single Protein		Q9UHV9	2	4	4	2	4	2	2	4	100	Confident
375	P07477	Trypsin-1 (TRY1_HUMAN)	PRSS1	CHR_HSCHR7_2_CTG6	26.5411	57.49	8.1	51.4839	Deamidation of N(N89)	Deamidation of N(1)			Related Proteins	P07478, Q8NHM4	P07477, P07478, Q8NHM4	2	3	3	2	3	2	2	5	100	Doubtful
376	O75947	ATP synthase subunit d, mitochondrial (ATP5H_HUMAN)	ATP5H	17	18.4795	100	5.59	36.6677					Single Protein		O75947	1	1	1	1	1	1	1	1	91.2146	Doubtful
377	P13073	Cytochrome c oxidase subunit 4 isoform 1, mitochondrial (COX41_HUMAN)	COX4I1	16	19.564	100	30.77	79.7612					Single Protein		P13073	5	5	5	5	5	5	5	5	100	Confident
378	Q92973	Transportin-1 (TNPO1_HUMAN)	TNPO1	5	102.289	60.8	1.22	8.99923					Single Protein		Q92973	1	4	4	1	4	1	1	4	100	Doubtful
379	Q00839	Heterogeneous nuclear ribonucleoprotein U (HNRPU_HUMAN)	HNRNPU	1	90.528	72.61	8.97	21.1147					Single Protein		Q00839	6	10	10	6	10	6	6	12	100	Confident
380	P62736	Actin, aortic smooth muscle (ACTA_HUMAN)	ACTA2	10	41.9818	76.92	49.87	62.0879	Deamidation of N(N164, N254); Deamidation of Q(Q316); Oxidation of M(M46, M49, M84, M178, M327)	Deamidation of N(2); Deamidation of Q(1); Oxidation of M(5)			Related Proteins	P68032, P68133	P62736, P68032, P68133	34	40	0	0	0	0	50	62	100	Confident
381	P49006	MARCKS-related protein (MRP_HUMAN)	MARCKSL1	1	19.5172	45.13	14.36	100.628					Single Protein		P49006	2	2	2	2	2	2	2	2	100	Confident
382	P10809	60 kDa heat shock protein, mitochondrial (CH60_HUMAN)	HSPD1	2	61.0164	94.76	41.36	51.0746	Deamidation of N(N103, N104, N415, N426); Deamidation of Q(Q496); Oxidation of M(M40, M145)	Deamidation of N(4); Deamidation of Q(1); Oxidation of M(2)			Single Protein		P10809	27	30	30	27	30	27	30	35	100	Confident
383	P39687	Acidic leucine-rich nuclear phosphoprotein 32 family member A (AN32A_HUMAN)	ANP32A	15	28.5683	56.22	14.86	65.5645					Single Protein		P39687	5	7	0	0	0	0	5	7	96.735	Confident
384	Q9NUU7	ATP-dependent RNA helicase DDX19A (DD19A_HUMAN)	DDX19A	16	53.9408	94.35	2.3	6.1752					Related Proteins	Q9UHL0	Q9NUU7, Q9UHL0	1	1	0	0	0	0	1	1	100	Doubtful
385	Q92945	Far upstream element-binding protein 2 (FUBP2_HUMAN)	KHSRP	19	73.07	60.48	15.33	29.3862			Deamidation of Q (Q126-{Q126 Q133})	Deamidation of Q (1)	Single Protein		Q92945	8	9	9	8	9	8	8	9	100	Confident
386	P26373	60S ribosomal protein L13 (RL13_HUMAN)	RPL13	16	24.2465	100	28.91	65.55	Oxidation of M(M155)	Oxidation of M(1)			Single Protein		P26373	7	8	8	7	8	7	6	8	100	Confident
387	Q9BYD6	39S ribosomal protein L1, mitochondrial (RM01_HUMAN)	MRPL1	4	36.8854	100	7.38	27.2469					Single Protein		Q9BYD6	2	2	2	2	2	2	2	2	95.8809	Confident
388	Q9BYD3	39S ribosomal protein L4, mitochondrial (RM04_HUMAN)	MRPL4	19	34.8973	80.06	5.14	21.2356					Single Protein		Q9BYD3	1	1	1	1	1	1	1	1	100	Doubtful
389	Q9BYD1	39S ribosomal protein L13, mitochondrial (RM13_HUMAN)	MRPL13	8	20.6787	100	15.73	27.6381					Single Protein		Q9BYD1	3	4	4	3	4	3	2	4	100	Confident
390	P26368	Splicing factor U2AF 65 kDa subunit (U2AF2_HUMAN)	U2AF2	19	53.4672	65.89	9.68	31.7392	Deamidation of Q(Q210)	Deamidation of Q(1)			Single Protein		P26368	3	3	3	3	3	3	3	3	100	Confident
391	Q12864	Cadherin-17 (CAD17_HUMAN)	CDH17	8	92.1619	62.38	6.49	16.5998	Deamidation of N(N371)	Deamidation of N(1)			Single Protein		Q12864	3	6	6	3	6	3	3	6	100	Confident
392	Q9H8Y8	Golgi reassembly-stacking protein 2 (GORS2_HUMAN)	GORASP2	2	47.116	41.81	11.95	40.9965					Single Protein		Q9H8Y8	3	3	3	3	3	3	2	3	100	Confident
393	Q8TBC4	NEDD8-activating enzyme E1 catalytic subunit (UBA3_HUMAN)	UBA3	3	51.8193	79.05	2.81	14.9078					Single Protein		Q8TBC4	1	3	3	1	3	1	1	3	100	Doubtful
394	P07203	Glutathione peroxidase 1 (GPX1_HUMAN)	GPX1	3	22.0751	84.73	30.05	71.5055					Single Protein		P07203	4	5	5	4	5	4	4	5	100	Confident
395	P53999	Activated RNA polymerase II transcriptional coactivator p15 (TCP4_HUMAN)	SUB1	5	14.3864	100	30.71	147.2					Single Protein		P53999	3	6	6	3	6	3	5	8	100	Confident
396	P01877	Immunoglobulin heavy constant alpha 2 (IGHA2_HUMAN)	IGHA2	CHR_HSCHR14_3_CTG1	36.568	50.59	7.35	18.0456					Related Proteins	P0DOX2	P01877, P0DOX2	2	2	0	0	1	1	2	2	91.7563	Confident
397	P63313	Thymosin beta-10 (TYB10_HUMAN)	TMSB10	2	5.02255	100	50	201.255					Single Protein		P63313	2	2	2	2	2	2	2	3	100	Confident
398	Q15019	Septin-2 (SEPT2_HUMAN)	SEPT2	2	41.4613	92.8	23.82	20.4415	Deamidation of N(N11); Deamidation of Q(Q8)	Deamidation of N(1); Deamidation of Q(1)			Single Protein		Q15019	5	5	4	4	4	4	4	5	100	Confident
399	O96008	Mitochondrial import receptor subunit TOM40 homolog (TOM40_HUMAN)	TOMM40	19	37.8691	46.54	6.93	52.7098					Single Protein		O96008	2	3	3	2	3	2	2	4	100	Confident
400	P14314	Glucosidase 2 subunit beta (GLU2B_HUMAN)	PRKCSH	19	59.3878	49.62	12.12	45.4829					Single Protein		P14314	6	8	8	6	8	6	6	10	100	Confident
401	O00303	Eukaryotic translation initiation factor 3 subunit F (EIF3F_HUMAN)	EIF3F	CHR_HSCHR11_1_CTG1_2	37.5402	48.74	7.28	38.1691					Single Protein		O00303	2	4	4	2	4	2	2	4	100	Confident
402	O96000	NADH dehydrogenase [ubiquinone] 1 beta subcomplex subunit 10 (NDUBA_HUMAN)	NDUFB10	16	20.7632	100	14.53	51.4839					Single Protein		O96000	2	2	2	2	2	2	2	2	100	Confident
403	O14949	Cytochrome b-c1 complex subunit 8 (QCR8_HUMAN)	UQCRQ	5	9.90012	100	15.85	71.9938					Single Protein		O14949	1	1	1	1	1	1	1	1	100	Doubtful
404	O96019	Actin-like protein 6A (ACL6A_HUMAN)	ACTL6A	3	47.4303	69.46	5.59	8.99923					Single Protein		O96019	2	2	2	2	2	2	1	2	100	Doubtful
405	P14324	Farnesyl pyrophosphate synthase (FPPS_HUMAN)	FDPS	1	48.2446	60.38	3.1	17.5699					Single Protein		P14324	1	1	1	1	1	1	1	1	100	Doubtful
406	P27635	60S ribosomal protein L10 (RL10_HUMAN)	RPL10	X	24.5879	87.38	19.16	64.3683					Single Protein		P27635	4	5	5	4	5	4	4	6	100	Confident
407	Q16363	Laminin subunit alpha-4 (LAMA4_HUMAN)	LAMA4	6	202.397	77.35	1.26	3.81116	Deamidation of N(N497); Oxidation of M(M505)	Deamidation of N(1); Oxidation of M(1)	Deamidation of Q (Q489-{Q489 Q494 N506})	Deamidation of Q (1)	Single Protein		Q16363	1	3	3	1	3	1	1	3	100	Doubtful
408	Q96DX5	Ankyrin repeat and SOCS box protein 9 (ASB9_HUMAN)	ASB9	X	31.8372	60.54	6.46	28.3822					Single Protein		Q96DX5	1	1	1	1	1	1	1	1	100	Doubtful
409	P61326	Protein mago nashi homolog (MGN_HUMAN)	MAGOH	1	17.1528	100	10.27	80.8698					Related Proteins	Q96A72	P61326, Q96A72	1	1	1	1	1	1	2	2	91.4982	Doubtful
410	P01019	Angiotensinogen (ANGT_HUMAN)	AGT	1	53.1205	61.86	5.15	29.5175					Single Protein		P01019	2	2	2	2	2	2	2	2	100	Confident
411	Q15046	Lysine--tRNA ligase (SYK_HUMAN)	KARS	16	68.0046	67	6.03	26.9714	Deamidation of N(N395)	Deamidation of N(1)			Single Protein		Q15046	4	5	5	4	5	4	4	6	100	Confident
412	P01011	Alpha-1-antichymotrypsin (AACT_HUMAN)	SERPINA3	14	47.6205	83.92	13.24	35.0121	Deamidation of Q(Q171)	Deamidation of Q(1)			Single Protein		P01011	5	6	6	5	6	5	5	6	100	Confident
413	O14980	Exportin-1 (XPO1_HUMAN)	XPO1	2	123.306	74.51	1.77	6.516					Single Protein		O14980	1	4	4	1	4	1	1	4	100	Doubtful
414	O14979	Heterogeneous nuclear ribonucleoprotein D-like (HNRDL_HUMAN)	HNRNPDL	4	46.4091	77.86	6.67	29.1017					Single Protein		O14979	3	5	4	2	4	2	3	9	100	Confident
415	P01009	Alpha-1-antitrypsin (A1AT_HUMAN)	SERPINA1	14	46.707	77.27	37.32	60.8821	Deamidation of N(N140)	Deamidation of N(1)			Single Protein		P01009	14	15	15	14	15	14	14	16	100	Confident
416	Q15056	Eukaryotic translation initiation factor 4H (IF4H_HUMAN)	EIF4H	7	27.3684	88.31	19.35	43.6414					Single Protein		Q15056	3	6	6	3	6	3	3	7	100	Confident
417	P39656	Dolichyl-diphosphooligosaccharide--protein glycosyltransferase 48 kDa subunit (OST48_HUMAN)	DDOST	1	50.769	60.53	10.09	33.7883	Deamidation of Q(Q285)	Deamidation of Q(1)			Single Protein		P39656	4	5	5	4	5	4	4	5	100	Confident
418	O14907	Tax1-binding protein 3 (TX1B3_HUMAN)	TAX1BP3	17	13.7261	77.42	13.71	47.6088					Single Protein		O14907	1	1	1	1	1	1	1	1	100	Doubtful
419	P01034	Cystatin-C (CYTC_HUMAN)	CST3	20	15.7891	80.82	10.96	40.4349					Single Protein		P01034	1	1	1	1	1	1	1	1	100	Doubtful
420	P01033	Metalloproteinase inhibitor 1 (TIMP1_HUMAN)	TIMP1	X	23.1555	100	4.35	28.5193					Single Protein		P01033	1	1	1	1	1	1	1	1	91.2146	Doubtful
421	Q9H910	Jupiter microtubule associated homolog 2 (JUPI2_HUMAN)	JPT2	16	20.051	85.79	31.05	64.7313					Single Protein		Q9H910	4	9	9	4	9	4	4	9	100	Confident
422	O43488	Aflatoxin B1 aldehyde reductase member 2 (ARK72_HUMAN)	AKR7A2	1	39.5637	65.18	8.64	33.6701					Single Protein		O43488	2	3	3	2	3	2	2	3	100	Confident
423	O43491	Band 4.1-like protein 2 (E41L2_HUMAN)	EPB41L2	6	112.519	80.1	1.99	6.64808					Single Protein		O43491	1	4	4	1	4	1	1	4	100	Doubtful
424	P01024	Complement C3 (CO3_HUMAN)	C3	19	187.03	90.74	7.88	10.8476	Deamidation of Q(Q983)	Deamidation of Q(1)			Single Protein		P01024	10	16	15	10	16	10	10	17	100	Confident
425	O43490	Prominin-1 (PROM1_HUMAN)	PROM1	4	97.1401	71.68	1.5	8.72008					Single Protein		O43490	1	1	1	1	1	1	1	1	90.122	Doubtful
426	P01023	Alpha-2-macroglobulin (A2MG_HUMAN)	A2M	12	163.188	73.13	2.44	7.61414					Single Protein		P01023	3	5	5	3	5	3	3	5	96.737	Confident
427	Q92917	G-patch domain and KOW motifs-containing protein (GPKOW_HUMAN)	GPKOW	X	52.1966	94.54	6.51	18.6034					Single Protein		Q92917	2	3	3	2	3	2	2	3	100	Confident
428	P13010	X-ray repair cross-complementing protein 5 (XRCC5_HUMAN)	XRCC5	2	82.6523	76.64	9.29	20.6327					Single Protein		P13010	6	8	8	6	8	6	6	8	100	Confident
429	Q15084	Protein disulfide-isomerase A6 (PDIA6_HUMAN)	PDIA6	2	48.0913	83.86	27.27	55.9254	Deamidation of Q(Q92)	Deamidation of Q(1)			Single Protein		Q15084	9	9	9	9	9	9	11	11	100	Confident
430	Q8TAX9	Gasdermin-B (GSDMB_HUMAN)	GSDMB	17	46.757	91.73	2.92	15.6591					Single Protein		Q8TAX9	1	3	3	1	3	1	1	3	100	Doubtful
431	O14936	Peripheral plasma membrane protein CASK (CSKP_HUMAN)	CASK	X	105.056	77.11	1.84	6.88053					Single Protein		O14936	1	3	3	1	3	1	1	3	93.1873	Doubtful
432	P56192	Methionine--tRNA ligase, cytoplasmic (SYMC_HUMAN)	MARS	12	101.052	67.89	3	13.2762			Deamidation of N (N276-{N265 N276 N277})	Deamidation of N (1)	Single Protein		P56192	2	5	5	2	5	2	2	5	100	Doubtful
433	P07195	L-lactate dehydrogenase B chain (LDHB_HUMAN)	LDHB	12	36.6151	84.73	32.93	75.628	Deamidation of N(N21); Deamidation of Q(Q67); Oxidation of M(M277)	Deamidation of N(1); Deamidation of Q(1); Oxidation of M(1)			Single Protein		P07195	12	14	14	12	14	12	12	17	100	Confident
434	P46783	40S ribosomal protein S10 (RS10_HUMAN)	RPS10	6	18.8859	100	28.48	90.6395					Single Protein		P46783	4	6	4	3	6	4	5	7	100	Confident
435	P83731	60S ribosomal protein L24 (RL24_HUMAN)	RPL24	3	17.7679	100	19.11	68.9368	Oxidation of M(M91)	Oxidation of M(1)			Single Protein		P83731	3	4	4	3	4	3	3	4	100	Confident
436	Q6YN16	Hydroxysteroid dehydrogenase-like protein 2 (HSDL2_HUMAN)	HSDL2	9	45.3655	85.89	2.15	15.3337					Single Protein		Q6YN16	1	2	2	1	2	1	1	2	93.0867	Doubtful
437	P46782	40S ribosomal protein S5 (RS5_HUMAN)	RPS5	19	22.8621	86.27	31.86	95.0154	Deamidation of N(N114)	Deamidation of N(1)	Deamidation of N (N107-{N107 Q110 N118})	Deamidation of N (1)	Single Protein		P46782	5	8	8	5	8	5	6	9	100	Confident
438	P46781	40S ribosomal protein S9 (RS9_HUMAN)	RPS9	CHR_HSCHR19LRC_LRC_S_CTG3_1	22.5776	100	14.43	86.2194					Single Protein		P46781	3	8	8	3	8	3	4	9	100	Confident
439	Q16401	26S proteasome non-ATPase regulatory subunit 5 (PSMD5_HUMAN)	PSMD5	9	56.1604	81.35	1.79	12.5606					Single Protein		Q16401	1	1	1	1	1	1	1	1	100	Doubtful
440	P46777	60S ribosomal protein L5 (RL5_HUMAN)	RPL5	1	34.3407	88.22	15.82	54.4533					Single Protein		P46777	4	7	7	4	7	4	5	8	100	Confident
441	P46776	60S ribosomal protein L27a (RL27A_HUMAN)	RPL27A	11	16.551	100	6.76	39.8885					Single Protein		P46776	1	1	1	1	1	1	1	1	100	Doubtful
442	P46779	60S ribosomal protein L28 (RL28_HUMAN)	RPL28	19	15.7377	100	8.03	43.0912					Single Protein		P46779	1	3	3	1	3	1	1	3	100	Doubtful
443	P20231	Tryptase beta-2 (TRYB2_HUMAN)	TPSB2	16	30.4955	55.64	9.82	65.232					Related Proteins	Q15661	P20231, Q15661	2	3	3	2	3	2	3	5	100	Confident
444	P46778	60S ribosomal protein L21 (RL21_HUMAN)	RPL21	13	18.5531	100	21.25	86.0926					Single Protein		P46778	3	3	3	3	3	3	4	4	100	Confident
445	P56134	ATP synthase subunit f, mitochondrial (ATPK_HUMAN)	ATP5J2	7	10.9107	100	25.53	94.2047					Single Protein		P56134	2	2	2	2	2	2	2	2	100	Confident
446	P32119	Peroxiredoxin-2 (PRDX2_HUMAN)	PRDX2	19	21.8782	82.83	22.73	95.4775	Deamidation of N(N144)	Deamidation of N(1)			Single Protein		P32119	5	5	3	3	3	3	7	8	100	Confident
447	P16930	Fumarylacetoacetase (FAAA_HUMAN)	FAH	15	46.3442	75.89	3.1	15.9124					Single Protein		P16930	1	2	2	1	2	1	1	2	100	Doubtful
448	Q15102	Platelet-activating factor acetylhydrolase IB subunit gamma (PA1B3_HUMAN)	PAFAH1B3	19	25.7182	87.01	9.09	38.3344	Deamidation of N(N86)	Deamidation of N(1)			Single Protein		Q15102	2	4	4	2	4	2	2	4	100	Confident
449	Q9BYZ8	Regenerating islet-derived protein 4 (REG4_HUMAN)	REG4	1	18.2178	100	8.86	18.6819					Single Protein		Q9BYZ8	2	2	2	2	2	2	1	2	95.4001	Doubtful
450	Q15121	Astrocytic phosphoprotein PEA-15 (PEA15_HUMAN)	PEA15	1	15.0308	100	9.23	45.4115					Single Protein		Q15121	1	3	3	1	3	1	1	3	100	Doubtful
451	Q15120	[Pyruvate dehydrogenase (acetyl-transferring)] kinase isozyme 3, mitochondrial (PDK3_HUMAN)	PDK3	X	46.9091	91.38	2.22	15.9124					Single Protein		Q15120	1	1	1	1	1	1	1	1	90.122	Doubtful
452	Q15124	Phosphoglucomutase-like protein 5 (PGM5_HUMAN)	PGM5	9	62.1857	82.36	3.7	17.9256					Single Protein		Q15124	2	5	5	2	5	2	2	5	100	Confident
453	O43504	Ragulator complex protein LAMTOR5 (LTOR5_HUMAN)	LAMTOR5	1	9.60772	100	21.98	64.8735					Single Protein		O43504	1	1	1	1	1	1	1	2	100	Doubtful
454	P07108	Acyl-CoA-binding protein (ACBP_HUMAN)	DBI	2	10.038	100	56.32	124.403					Single Protein		P07108	3	5	5	3	5	3	3	5	100	Confident
455	Q03154	Aminoacylase-1 (ACY1_HUMAN)	ACY1	3	45.856	83.33	10.78	18.8101					Single Protein		Q03154	4	5	5	4	5	4	3	5	100	Confident
456	P10768	S-formylglutathione hydrolase (ESTD_HUMAN)	ESD	13	31.4425	100	7.8	20.9344					Single Protein		P10768	1	1	1	1	1	1	1	1	100	Doubtful
457	P62820	Ras-related protein Rab-1A (RAB1A_HUMAN)	RAB1A	2	22.6634	100	13.17	19.1984					Related Proteins	Q92928, Q9H0U4	P62820, Q92928, Q9H0U4	2	4	0	0	2	1	2	4	100	Confident
458	P0CG47	Polyubiquitin-B (UBB_HUMAN)	UBB	17	25.7458	100	70.74	48.7712			Deamidation of Q (Q62-{N60 Q62}, Q138-{N136 Q138}, Q214-{N212 Q214})	Deamidation of Q (3)	Related and Unrelated Proteins	P0CG48, P62979, P62987	P0CG47, P0CG48, P62979, P62987	9	9	0	0	9	9	22	23	100	Confident
459	P68036	Ubiquitin-conjugating enzyme E2 L3 (UB2L3_HUMAN)	UBE2L3	22	17.8502	100	14.29	38.3344	Deamidation of Q(Q106)	Deamidation of Q(1)			Related Proteins	A0A1B0GUS4	A0A1B0GUS4, P68036	1	1	1	1	1	1	1	1	100	Doubtful
460	P52597	Heterogeneous nuclear ribonucleoprotein F (HNRPF_HUMAN)	HNRNPF	10	45.6429	63.37	21.45	53.5812	Deamidation of N(N307)	Deamidation of N(1)			Single Protein		P52597	6	7	5	4	5	4	8	10	100	Confident
461	Q9P016	Thymocyte nuclear protein 1 (THYN1_HUMAN)	THYN1	11	25.681	100	3.56	26.2377					Single Protein		Q9P016	1	1	1	1	1	1	1	1	90.122	Doubtful
462	P63244	Receptor of activated protein C kinase 1 (RACK1_HUMAN)	RACK1	5	35.0546	73.82	23.34	48.2868	Deamidation of N(N15); Deamidation of Q(Q26)	Deamidation of N(1); Deamidation of Q(1)			Single Protein		P63244	7	7	7	7	7	7	7	7	100	Confident
463	Q9H9B4	Sideroflexin-1 (SFXN1_HUMAN)	SFXN1	5	35.5963	79.81	15.53	47.8558	Deamidation of N(N211)	Deamidation of N(1)			Single Protein		Q9H9B4	4	8	8	4	8	4	4	8	100	Confident
464	O75964	ATP synthase subunit g, mitochondrial (ATP5L_HUMAN)	ATP5L	11	11.4212	100	27.18	85.9732					Single Protein		O75964	2	2	2	2	2	2	2	2	100	Confident
465	P63279	SUMO-conjugating enzyme UBC9 (UBC9_HUMAN)	UBE2I	16	17.9952	80.38	8.23	46.4842					Single Protein		P63279	1	1	1	1	1	1	1	1	100	Doubtful
466	P07148	Fatty acid-binding protein, liver (FABPL_HUMAN)	FABP1	2	14.1994	100	59.06	126.337	Deamidation of N(N44); Oxidation of M(M19)	Deamidation of N(1); Oxidation of M(1)			Single Protein		P07148	8	8	8	8	8	8	8	8	100	Confident
467	Q9H845	Acyl-CoA dehydrogenase family member 9, mitochondrial (ACAD9_HUMAN)	ACAD9	3	68.7167	90.34	3.54	15.0089					Single Protein		Q9H845	2	2	2	2	2	2	2	2	100	Confident
468	P01889	HLA class I histocompatibility antigen, B-7 alpha chain (1B07_HUMAN)	HLA-B	CHR_HSCHR6_MHC_COX_CTG1	40.4349	82.87	3.87	4.52722					Related Proteins	P01893, P10321, P13747, P18463, P30460, P30462, P30475, P30480, P30486, P30499, Q29718, Q29836, Q29865, Q29963, Q31610, Q95365	P01889, P01893, P10321, P13747, P18463, P30460, P30462, P30475, P30480, P30486, P30499, Q29718, Q29836, Q29865, Q29963, Q31610, Q95365	1	1	0	0	0	0	1	1	100	Doubtful
469	Q92841	Probable ATP-dependent RNA helicase DDX17 (DDX17_HUMAN)	DDX17	22	80.222	70.51	19.89	32.3945					Single Protein		Q92841	12	17	11	8	11	8	12	17	100	Confident
470	P62136	Serine/threonine-protein phosphatase PP1-alpha catalytic subunit (PP1A_HUMAN)	PPP1CA	11	37.4878	87.88	6.97	27.1425					Single Protein		P62136	2	2	1	1	2	2	2	2	90.122	Confident
471	Q92820	Gamma-glutamyl hydrolase (GGH_HUMAN)	GGH	8	35.9412	71.38	13.21	47.6787					Single Protein		Q92820	3	3	3	3	3	3	3	3	100	Confident
472	P10909	Clusterin (CLUS_HUMAN)	CLU	8	52.461	80.85	11.36	29.8156					Single Protein		P10909	3	5	5	3	5	3	3	5	100	Confident
473	P07305	Histone H1.0 (H10_HUMAN)	H1F0	22	20.8502	100	6.7	30.4304					Single Protein		P07305	1	2	2	1	2	1	1	2	100	Doubtful
474	P49189	4-trimethylaminobutyraldehyde dehydrogenase (AL9A1_HUMAN)	ALDH9A1	1	53.767	74.7	14.37	28.997					Single Protein		P49189	6	8	8	6	8	6	6	9	100	Confident
475	O00461	Golgi integral membrane protein 4 (GOLI4_HUMAN)	GOLIM4	3	81.8313	77.3	1.87	9.04057					Single Protein		O00461	1	1	1	1	1	1	1	1	100	Doubtful
476	P09972	Fructose-bisphosphate aldolase C (ALDOC_HUMAN)	ALDOC	17	39.4312	76.65	19.23	25.6791	Deamidation of Q(Q126)	Deamidation of Q(1)			Single Protein		P09972	5	7	5	4	5	4	3	7	100	Confident
477	P08648	Integrin alpha-5 (ITA5_HUMAN)	ITGA5	12	114.465	55.67	1.33	9.20982					Single Protein		P08648	1	2	2	1	2	1	1	2	100	Doubtful
478	P34913	Bifunctional epoxide hydrolase 2 (HYES_HUMAN)	EPHX2	8	62.5747	79.64	1.62	11.2877					Single Protein		P34913	1	2	2	1	2	1	1	2	93.8688	Doubtful
479	Q92879	CUGBP Elav-like family member 1 (CELF1_HUMAN)	CELF1	11	52.0299	45.88	1.65	23.5199					Single Protein		Q92879	1	1	1	1	1	1	1	1	91.2146	Doubtful
480	O00483	Cytochrome c oxidase subunit NDUFA4 (NDUA4_HUMAN)	NDUFA4	7	9.36391	100	12.35	72.8826					Single Protein		O00483	1	1	1	1	1	1	1	1	100	Doubtful
481	O00487	26S proteasome non-ATPase regulatory subunit 14 (PSDE_HUMAN)	PSMD14	2	34.5546	58.71	4.19	24.9093					Single Protein		O00487	1	3	3	1	3	1	1	3	100	Doubtful
482	P08621	U1 small nuclear ribonucleoprotein 70 kDa (RU17_HUMAN)	SNRNP70	19	51.5258	85.58	6.18	22.0829	Deamidation of N(N401)	Deamidation of N(1)			Single Protein		P08621	2	3	3	2	3	2	2	3	95.8281	Confident
483	P52788	Spermine synthase (SPSY_HUMAN)	SMS	X	41.2418	84.15	5.19	16.1298					Single Protein		P52788	2	2	2	2	2	2	1	2	100	Doubtful
484	P09960	Leukotriene A-4 hydrolase (LKHA4_HUMAN)	LTA4H	12	69.2412	86.25	13.75	33.0461			Deamidation of N (N526-{Q522 N526 N528 N531 N532})	Deamidation of N (1)	Single Protein		P09960	6	8	8	6	8	6	7	9	100	Confident
485	P02452	Collagen alpha-1(I) chain (CO1A1_HUMAN)	COL1A1	17	138.857	70.56	1.16	4.91139					Single Protein		P02452	1	4	4	1	4	1	1	4	100	Doubtful
486	Q00796	Sorbitol dehydrogenase (DHSO_HUMAN)	SORD	15	38.2998	91.6	19.61	37.7581					Single Protein		Q00796	5	6	6	5	6	5	5	8	100	Confident
487	Q96CX2	BTB/POZ domain-containing protein KCTD12 (KCD12_HUMAN)	KCTD12	13	35.6787	67.69	10.15	11.8544	Deamidation of Q(Q199)	Deamidation of Q(1)			Single Protein		Q96CX2	2	2	2	2	2	2	1	2	100	Doubtful
488	P37235	Hippocalcin-like protein 1 (HPCL1_HUMAN)	HPCAL1	2	22.299	100	4.15	30.588					Related and Unrelated Proteins	P61601, P84074	P37235, P61601, P84074	1	1	1	1	1	1	1	1	100	Doubtful
489	O00442	RNA 3'-terminal phosphate cyclase (RTCA_HUMAN)	RTCA	1	39.3114	84.43	2.73	16.1298					Single Protein		O00442	1	1	1	1	1	1	1	1	90.122	Doubtful
490	Q16777	Histone H2A type 2-C (H2A2C_HUMAN)	HIST2H2AC	1	13.9798	77.52	55.81	139.344	Deamidation of N(N69, N90); Deamidation of Q(Q85); Oxidation of M(M52)	Deamidation of N(2); Deamidation of Q(1); Oxidation of M(1)			Related Proteins	Q6FI13	Q16777, Q6FI13	7	13	6	2	6	2	7	19	100	Confident
491	P02461	Collagen alpha-1(III) chain (CO3A1_HUMAN)	COL3A1	2	138.479	66.37	0.75	5.3089					Single Protein		P02461	1	2	2	1	2	1	1	2	100	Doubtful
492	O43598	2'-deoxynucleoside 5'-phosphate N-hydrolase 1 (DNPH1_HUMAN)	DNPH1	6	19.0966	81.03	9.77	41.8687					Single Protein		O43598	1	1	1	1	1	1	1	1	100	Doubtful
493	P62891	60S ribosomal protein L39 (RL39_HUMAN)	RPL39	X	6.40265	100	19.61	115.755					Related Proteins	Q59GN2	P62891, Q59GN2	1	1	1	1	1	1	1	1	100	Doubtful
494	P37108	Signal recognition particle 14 kDa protein (SRP14_HUMAN)	SRP14	15	14.5608	77.94	14.71	21.704					Single Protein		P37108	2	2	2	2	2	2	1	2	100	Doubtful
495	P13164	Interferon-induced transmembrane protein 1 (IFM1_HUMAN)	IFITM1	11	13.9553	36	16.8	131.189	Oxidation of M(M1)	Oxidation of M(1)			Single Protein		P13164	1	1	1	1	1	1	1	1	100	Doubtful
496	P27797	Calreticulin (CALR_HUMAN)	CALR	19	48.1118	76.98	13.19	58.7538					Single Protein		P27797	5	7	7	5	7	5	7	9	100	Confident
497	P26440	Isovaleryl-CoA dehydrogenase, mitochondrial (IVD_HUMAN)	IVD	15	46.2896	82.98	2.84	16.8191					Single Protein		P26440	1	1	1	1	1	1	1	1	100	Doubtful
498	P39687	Acidic leucine-rich nuclear phosphoprotein 32 family member A (AN32A_HUMAN)	ANP32A	15	28.5683	56.22	8.03	16.0105					Related Proteins	O43423	O43423, P39687	2	3	0	0	0	0	2	3	100	Confident
499	O75131	Copine-3 (CPNE3_HUMAN)	CPNE3	8	60.0921	67.6	1.68	2.50999					Related Proteins	O95741, Q86YQ8, Q8IYJ1, Q96A23, Q96FN4, Q9HCH3, Q9UBL6	O75131, O95741, Q86YQ8, Q8IYJ1, Q96A23, Q96FN4, Q9HCH3, Q9UBL6	1	1	0	0	1	1	1	1	100	Doubtful
500	P39748	Flap endonuclease 1 (FEN1_HUMAN)	FEN1	11	42.5661	85.79	2.89	15.5355					Single Protein		P39748	1	2	2	1	2	1	1	2	100	Doubtful
501	O00410	Importin-5 (IPO5_HUMAN)	IPO5	13	123.55	70.46	1.55	10.1087					Single Protein		O00410	2	3	3	2	3	2	2	3	100	Confident
502	P26447	Protein S100-A4 (S10A4_HUMAN)	S100A4	1	11.7207	70.3	18.81	87.6756					Single Protein		P26447	2	3	3	2	3	2	2	3	96.7308	Confident
503	O43670	BUB3-interacting and GLEBS motif-containing protein ZNF207 (ZN207_HUMAN)	ZNF207	17	50.7171	27.41	2.72	90.1297					Single Protein		O43670	1	1	1	1	1	1	2	2	100	Doubtful
504	O43678	NADH dehydrogenase [ubiquinone] 1 alpha subcomplex subunit 2 (NDUA2_HUMAN)	NDUFA2	5	10.9148	100	30.3	89.4469					Single Protein		O43678	2	2	2	2	2	2	2	2	100	Confident
505	P20290	Transcription factor BTF3 (BTF3_HUMAN)	BTF3	5	22.1544	86.41	20.39	52.5392					Single Protein		P20290	3	4	4	3	4	3	3	5	100	Confident
506	O43681	ATPase ASNA1 (ASNA_HUMAN)	ASNA1	19	38.7674	72.7	10.92	31.6259					Single Protein		O43681	3	3	3	3	3	3	2	3	100	Confident
507	O43684	Mitotic checkpoint protein BUB3 (BUB3_HUMAN)	BUB3	10	37.1312	67.38	8.84	35.5632	Deamidation of Q(Q28)	Deamidation of Q(1)			Single Protein		O43684	2	5	5	2	5	2	2	5	100	Doubtful
508	Q9BY44	Eukaryotic translation initiation factor 2A (EIF2A_HUMAN)	EIF2A	3	64.9492	85.81	2.39	10.0914					Single Protein		Q9BY44	1	1	1	1	1	1	1	1	89.0544	Doubtful
509	Q9BY43	Charged multivesicular body protein 4a (CHM4A_HUMAN)	CHMP4A	14	25.0828	73.42	6.31	36.2177					Single Protein		Q9BY43	1	3	3	1	3	1	1	3	100	Doubtful
510	P34897	Serine hydroxymethyltransferase, mitochondrial (GLYM_HUMAN)	SHMT2	12	55.9577	87.3	21.83	31.2639			Deamidation of N (N329-{N316 Q324 N329})	Deamidation of N (1)	Single Protein		P34897	8	9	9	8	9	8	7	9	100	Confident
511	Q96DV4	39S ribosomal protein L38, mitochondrial (RM38_HUMAN)	MRPL38	17	44.5684	80.53	2.37	19.2925					Single Protein		Q96DV4	1	1	1	1	1	1	1	1	100	Doubtful
512	P27708	CAD protein (PYR1_HUMAN)	CAD	2	242.829	63.55	0.76	3.32779					Single Protein		P27708	1	5	5	1	5	1	1	5	100	Doubtful
513	Q96DT5	Dynein heavy chain 11, axonemal (DYH11_HUMAN)	DNAH11	7	520.038	80.2	0.24	1.48366					Single Protein		Q96DT5	1	3	3	1	3	1	1	3	100	Doubtful
514	O43617	Trafficking protein particle complex subunit 3 (TPPC3_HUMAN)	TRAPPC3	1	20.2611	71.11	4.44	46.121					Single Protein		O43617	1	2	2	1	2	1	1	2	93.139	Doubtful
515	Q15008	26S proteasome non-ATPase regulatory subunit 6 (PSMD6_HUMAN)	PSMD6	3	45.5023	100	6.68	22.7641					Single Protein		Q15008	2	2	2	2	2	2	2	3	96.301	Confident
516	Q9BXV9	EKC/KEOPS complex subunit GON7 (GON7_HUMAN)	GON7	CHR_HSCHR14_7_CTG1	10.8521	74	16	59.0349					Single Protein		Q9BXV9	1	2	2	1	2	1	1	2	100	Doubtful
517	P08559	Pyruvate dehydrogenase E1 component subunit alpha, somatic form, mitochondrial (ODPA_HUMAN)	PDHA1	X	43.2676	75.9	12.56	39.5296					Single Protein		P08559	5	5	3	3	5	5	5	5	100	Confident
518	P62081	40S ribosomal protein S7 (RS7_HUMAN)	RPS7	2	22.1133	84.54	22.16	78.6118					Single Protein		P62081	4	4	4	4	4	4	5	5	100	Confident
519	Q96DI7	U5 small nuclear ribonucleoprotein 40 kDa protein (SNR40_HUMAN)	SNRNP40	1	39.2857	66.67	2.8	18.2771					Single Protein		Q96DI7	1	2	2	1	2	1	1	2	100	Doubtful
520	Q12792	Twinfilin-1 (TWF1_HUMAN)	TWF1	12	40.2577	100	13.43	52.007					Single Protein		Q12792	4	4	4	4	4	4	5	5	100	Confident
521	P07237	Protein disulfide-isomerase (PDIA1_HUMAN)	P4HB	17	57.0807	87.4	23.62	44.4858	Deamidation of N(N458)	Deamidation of N(1)			Single Protein		P07237	10	15	15	10	15	10	12	17	100	Confident
522	Q05682	Caldesmon (CALD1_HUMAN)	CALD1	7	93.1754	96.6	6.18	17.9909	Deamidation of N(N85)	Deamidation of N(1)			Single Protein		Q05682	4	9	9	4	9	4	5	10	100	Confident
523	P08574	Cytochrome c1, heme protein, mitochondrial (CY1_HUMAN)	CYC1	8	35.399	75.08	3.69	24.1946					Single Protein		P08574	1	4	4	1	4	1	1	4	100	Doubtful
524	P01889	HLA class I histocompatibility antigen, B-7 alpha chain (1B07_HUMAN)	HLA-B	CHR_HSCHR6_MHC_COX_CTG1	40.4349	82.87	3.87	9.05444					Related Proteins	P01891, P03989, P10316, P16190, P18462, P18463, P18464, P30450, P30453, P30457, P30460, P30461, P30462, P30464, P30466, P30475, P30479, P30480, P30481, P30483, P30484, P30485, P30486, P30487, P30488, P30490, P30491, P30493, P30495, P30498, P30685, Q04826, Q29718, Q29836, Q29940, Q31610, Q31612, Q95365	P01889, P01891, P03989, P10316, P16190, P18462, P18463, P18464, P30450, P30453, P30457, P30460, P30461, P30462, P30464, P30466, P30475, P30479, P30480, P30481, P30483, P30484, P30485, P30486, P30487, P30488, P30490, P30491, P30493, P30495, P30498, P30685, Q04826, Q29718, Q29836, Q29940, Q31610, Q31612, Q95365	1	2	0	0	0	0	1	2	100	Doubtful
525	P50570	Dynamin-2 (DYN2_HUMAN)	DNM2	19	98.0032	79.31	2.3	3.47339					Related Proteins	Q05193	P50570, Q05193	2	2	0	0	2	2	2	2	100	Confident
526	P09874	Poly [ADP-ribose] polymerase 1 (PARP1_HUMAN)	PARP1	1	113.012	85.5	0.99	6.58137					Single Protein		P09874	1	1	1	1	1	1	1	1	90.122	Doubtful
527	Q9BXJ9	N-alpha-acetyltransferase 15, NatA auxiliary subunit (NAA15_HUMAN)	NAA15	4	101.208	93.76	2.77	10.2254					Single Protein		Q9BXJ9	2	4	4	2	4	2	2	4	100	Confident
528	P22894	Neutrophil collagenase (MMP8_HUMAN)	MMP8	11	53.3785	67.24	2.78	17.3632					Single Protein		P22894	1	1	1	1	1	1	1	1	100	Doubtful
529	P0DMM9	Sulfotransferase 1A3 (ST1A3_HUMAN)	SULT1A3	16	34.1741	91.19	9.15	30.0178					Related Proteins	P0DMN0	P0DMM9, P0DMN0	2	2	2	2	2	2	2	2	100	Confident
530	P22897	Macrophage mannose receptor 1 (MRC1_HUMAN)	MRC1	10	165.905	73.21	0.82	5.01998					Single Protein		P22897	1	1	1	1	1	1	1	1	91.2146	Doubtful
531	Q6DN03	Putative histone H2B type 2-C (H2B2C_HUMAN)	HIST2H2BC	1	21.4582	100	14.51	40.7841	Deamidation of N(N64); Oxidation of M(M63)	Deamidation of N(1); Oxidation of M(1)			Related Proteins	Q6DRA6	Q6DN03, Q6DRA6	3	3	3	3	3	3	2	5	100	Confident
532	Q96TA1	Niban-like protein 1 (NIBL1_HUMAN)	FAM129B	9	84.0847	71.58	3.08	5.00296					Single Protein		Q96TA1	2	2	2	2	2	2	1	2	94.9312	Doubtful
533	O00148	ATP-dependent RNA helicase DDX39A (DX39A_HUMAN)	DDX39A	19	49.098	78.92	19.67	35.987			Deamidation of N (N356-{N356 N360})	Deamidation of N (1)	Single Protein		O00148	7	9	4	2	4	2	7	9	100	Confident
534	O00151	PDZ and LIM domain protein 1 (PDLI1_HUMAN)	PDLIM1	10	36.049	74.16	18.54	41.2716			Deamidation of Q (Q111-{N105 Q111 N121})	Deamidation of Q (1)	Single Protein		O00151	4	6	6	4	6	4	4	6	100	Confident
535	Q9UMY4	Sorting nexin-12 (SNX12_HUMAN)	SNX12	X	19.7181	80.81	10.47	63.7068					Single Protein		Q9UMY4	2	2	2	2	2	2	2	2	100	Confident
536	Q92734	Protein TFG (TFG_HUMAN)	TFG	3	43.4212	48.5	13.5	55.9043			Deamidation of N (N91-{N91 Q93})	Deamidation of N (1)	Single Protein		Q92734	4	5	5	4	5	4	4	5	100	Confident
537	O60814	Histone H2B type 1-K (H2B1K_HUMAN)	HIST1H2BK	6	13.8816	100	54.76	248.333	Deamidation of N(N68); Oxidation of M(M60, M63)	Deamidation of N(1); Oxidation of M(2)			Related Proteins	P57053, P58876, P62807, Q5QNW6, Q93079, Q99877, Q99879, Q99880	O60814, P57053, P58876, P62807, Q5QNW6, Q93079, Q99877, Q99879, Q99880	15	17	11	11	11	11	22	27	100	Confident
538	O00154	Cytosolic acyl coenzyme A thioester hydrolase (BACH_HUMAN)	ACOT7	1	41.7693	88.16	20.79	40.2377					Single Protein		O00154	5	5	5	5	5	5	5	5	100	Confident
539	P51114	Fragile X mental retardation syndrome-related protein 1 (FXR1_HUMAN)	FXR1	3	69.6779	89.53	4.35	15.9267					Single Protein		P51114	2	2	2	2	2	2	2	2	100	Confident
540	P38117	Electron transfer flavoprotein subunit beta (ETFB_HUMAN)	ETFB	19	27.8262	86.27	34.12	73.9001					Single Protein		P38117	9	11	11	9	11	9	9	13	100	Confident
541	O00161	Synaptosomal-associated protein 23 (SNP23_HUMAN)	SNAP23	15	23.3395	100	6.16	55.9573					Single Protein		O00161	1	1	1	1	1	1	2	2	100	Doubtful
542	P14174	Macrophage migration inhibitory factor (MIF_HUMAN)	MIF	22	12.4682	52.17	9.57	180.385	Oxidation of M(M3)	Oxidation of M(1)			Single Protein		P14174	3	4	4	3	4	3	3	4	100	Confident
543	P63104	14-3-3 protein zeta/delta (1433Z_HUMAN)	YWHAZ	8	27.7277	100	38.78	61.9678	Oxidation of M(M160)	Oxidation of M(1)			Single Protein		P63104	11	12	5	5	5	5	11	14	100	Confident
544	Q9H0N0	Ras-related protein Rab-6C (RAB6C_HUMAN)	RAB6C	2	28.3374	75.2	8.66	30.9083					Related Proteins	Q53S08	Q53S08, Q9H0N0	1	1	1	1	1	1	1	1	100	Doubtful
545	P63241	Eukaryotic translation initiation factor 5A-1 (IF5A1_HUMAN)	EIF5A	17	16.8214	83.77	7.79	38.3344					Related Proteins	Q6IS14, Q9GZV4	P63241, Q6IS14, Q9GZV4	1	2	0	0	2	1	2	3	100	Doubtful
546	O14745	Na(+)/H(+) exchange regulatory cofactor NHE-RF1 (NHRF1_HUMAN)	SLC9A3R1	17	38.8446	85.47	18.16	28.8579			Deamidation of Q (Q73-{N63 N66 Q73 Q74})	Deamidation of Q (1)	Single Protein		O14745	4	6	6	4	6	4	3	7	100	Confident
547	P10606	Cytochrome c oxidase subunit 5B, mitochondrial (COX5B_HUMAN)	COX5B	2	13.6869	100	15.5	68.6453					Single Protein		P10606	2	2	2	2	2	2	2	3	100	Confident
548	P26196	Probable ATP-dependent RNA helicase DDX6 (DDX6_HUMAN)	DDX6	11	54.3823	88.41	10.97	25.4637					Single Protein		P26196	4	4	4	4	4	4	4	4	100	Confident
549	P38159	RNA-binding motif protein, X chromosome (RBMX_HUMAN)	RBMX	X	42.3063	100	18.93	39.1481					Single Protein		P38159	7	12	12	7	12	7	7	12	100	Confident
550	P23919	Thymidylate kinase (KTHY_HUMAN)	DTYMK	2	23.8045	100	26.89	54.301					Single Protein		P23919	6	7	7	6	7	6	5	7	100	Confident
551	O00116	Alkyldihydroxyacetonephosphate synthase, peroxisomal (ADAS_HUMAN)	AGPS	2	72.8658	91.95	1.82	8.97187					Single Protein		O00116	1	1	1	1	1	1	1	1	88.984	Doubtful
552	P09622	Dihydrolipoyl dehydrogenase, mitochondrial (DLDH_HUMAN)	DLD	7	54.143	74.26	9.82	30.4429					Single Protein		P09622	4	5	5	4	5	4	4	5	100	Confident
553	Q9NZD2	Glycolipid transfer protein (GLTP_HUMAN)	GLTP	12	23.8344	72.73	7.18	28.2464					Single Protein		Q9NZD2	1	1	1	1	1	1	1	1	100	Doubtful
554	Q9NZD4	Alpha-hemoglobin-stabilizing protein (AHSP_HUMAN)	AHSP	16	11.833	63.73	12.75	90.823					Single Protein		Q9NZD4	1	2	2	1	2	1	1	2	93.5662	Doubtful
555	P11908	Ribose-phosphate pyrophosphokinase 2 (PRPS2_HUMAN)	PRPS2	X	34.747	76.42	17.92	45.2167					Single Protein		P11908	4	6	6	4	6	4	4	6	100	Confident
556	Q9UN86	Ras GTPase-activating protein-binding protein 2 (G3BP2_HUMAN)	G3BP2	4	54.0878	73.24	3.53	13.5091					Single Protein		Q9UN86	1	2	2	1	2	1	1	2	100	Doubtful
557	Q92747	Actin-related protein 2/3 complex subunit 1A (ARC1A_HUMAN)	ARPC1A	7	41.5427	82.7	4.59	17.5699					Single Protein		Q92747	1	1	1	1	1	1	1	1	89.0544	Doubtful
558	P0DME0	Protein SETSIP (SETLP_HUMAN)	SETSIP	1	34.8613	56.62	12.25	54.3873					Related Proteins	Q01105	P0DME0, Q01105	3	4	4	3	4	3	3	5	100	Confident
559	Q9BWD1	Acetyl-CoA acetyltransferase, cytosolic (THIC_HUMAN)	ACAT2	6	41.3244	56.93	6.8	26.6724					Single Protein		Q9BWD1	2	3	3	2	3	2	2	3	100	Confident
560	O14773	Tripeptidyl-peptidase 1 (TPP1_HUMAN)	TPP1	11	61.2096	59.15	10.66	36.6755					Single Protein		O14773	4	4	4	4	4	4	5	6	100	Confident
561	Q9UMX0	Ubiquilin-1 (UBQL1_HUMAN)	UBQLN1	9	62.4794	35.82	18.51	63.486			Deamidation of Q (Q443-{Q436 Q437 Q443 Q444 Q446 N447 N456})	Deamidation of Q (1)	Single Protein		Q9UMX0	8	11	5	4	6	4	9	13	100	Confident
562	P14678	Small nuclear ribonucleoprotein-associated proteins B and B' (RSMB_HUMAN)	SNRPB	20	24.5937	88.33	9.58	36.8968					Related Proteins	P63162	P14678, P63162	2	3	3	2	3	2	2	3	100	Confident
563	Q01995	Transgelin (TAGL_HUMAN)	TAGLN	11	22.5964	100	79.6	126.042	Deamidation of N(N3, N58, N141, N182); Oxidation of M(M86, M111, M123, M131, M153, M179, M190)	Deamidation of N(4); Oxidation of M(7)			Single Protein		Q01995	29	33	33	29	33	29	34	44	100	Confident
564	Q9UN37	Vacuolar protein sorting-associated protein 4A (VPS4A_HUMAN)	VPS4A	16	48.867	84.67	5.26	21.2738					Single Protein		Q9UN37	2	2	0	0	0	0	2	2	91.2146	Confident
565	Q9UMS4	Pre-mRNA-processing factor 19 (PRP19_HUMAN)	PRPF19	11	55.1463	59.52	3.37	16.6765					Single Protein		Q9UMS4	1	4	4	1	4	1	1	4	100	Doubtful
566	O14737	Programmed cell death protein 5 (PDCD5_HUMAN)	PDCD5	19	14.2763	100	10.4	47.2279					Single Protein		O14737	1	1	1	1	1	1	1	1	100	Doubtful
567	O43237	Cytoplasmic dynein 1 light intermediate chain 2 (DC1L2_HUMAN)	DYNC1LI2	16	54.0655	73.58	2.44	15.1761					Single Protein		O43237	1	1	1	1	1	1	1	1	90.122	Doubtful
568	O43242	26S proteasome non-ATPase regulatory subunit 3 (PSMD3_HUMAN)	PSMD3	17	60.9395	95.13	9.93	23.0317					Single Protein		O43242	4	6	6	4	6	4	4	6	100	Confident
569	O14950	Myosin regulatory light chain 12B (ML12B_HUMAN)	MYL12B	18	19.7665	82.56	45.93	96.1172	Deamidation of N(N95); Oxidation of M(M25, M40)	Deamidation of N(1); Oxidation of M(2)			Related Proteins	P19105	O14950, P19105	10	10	3	3	3	3	12	13	100	Confident
570	Q00610	Clathrin heavy chain 1 (CLH1_HUMAN)	CLTC	17	191.493	78.93	6.87	9.67016					Single Protein		Q00610	7	10	8	6	10	7	7	10	100	Confident
571	Q13907	Isopentenyl-diphosphate Delta-isomerase 1 (IDI1_HUMAN)	IDI1	10	26.3025	86.34	5.29	30.1199					Single Protein		Q13907	1	1	1	1	1	1	1	1	100	Doubtful
572	P28749	Retinoblastoma-like protein 1 (RBL1_HUMAN)	RBL1	20	120.77	74.63	1.03	6.67816	Deamidation of Q(Q100); Oxidation of M(M105)	Deamidation of Q(1); Oxidation of M(1)			Single Protein		P28749	1	2	2	1	2	1	1	2	92.939	Doubtful
573	P04792	Heat shock protein beta-1 (HSPB1_HUMAN)	HSPB1	7	22.7685	66.83	52.2	144.46					Single Protein		P04792	11	12	12	11	12	11	12	14	100	Confident
574	P10599	Thioredoxin (THIO_HUMAN)	TXN	9	11.7297	100	34.29	159.301					Single Protein		P10599	3	4	4	3	4	3	4	6	100	Confident
575	P33240	Cleavage stimulation factor subunit 2 (CSTF2_HUMAN)	CSTF2	X	60.9205	71.06	4.33	17.9711					Single Protein		P33240	2	7	4	1	7	2	2	7	100	Confident
576	O43324	Eukaryotic translation elongation factor 1 epsilon-1 (MCA3_HUMAN)	EEF1E1	6	19.7983	100	12.07	33.9281					Single Protein		O43324	2	2	2	2	2	2	1	2	100	Doubtful
577	P58546	Myotrophin (MTPN_HUMAN)	MTPN	7	12.8866	100	14.41	50.0296					Single Protein		P58546	1	1	1	1	1	1	1	1	100	Doubtful
578	P08294	Extracellular superoxide dismutase [Cu-Zn] (SODE_HUMAN)	SOD3	4	25.8347	68.33	8.75	89.9923					Single Protein		P08294	2	4	4	2	4	2	3	6	100	Confident
579	P60866	40S ribosomal protein S20 (RS20_HUMAN)	RPS20	8	13.3643	100	22.69	115.755					Single Protein		P60866	3	3	3	3	3	3	4	4	100	Confident
580	Q96CN7	Isochorismatase domain-containing protein 1 (ISOC1_HUMAN)	ISOC1	5	32.2161	72.82	9.73	35.9969					Single Protein		Q96CN7	2	3	3	2	3	2	2	3	100	Confident
581	Q96CM8	Acyl-CoA synthetase family member 2, mitochondrial (ACSF2_HUMAN)	ACSF2	17	68.0808	65.53	1.79	25.6674					Single Protein		Q96CM8	1	3	3	1	3	1	2	4	100	Doubtful
582	Q9UNM6	26S proteasome non-ATPase regulatory subunit 13 (PSD13_HUMAN)	PSMD13	11	42.9181	85.11	7.18	23.5512					Single Protein		Q9UNM6	2	3	3	2	3	2	2	3	100	Confident
583	P21291	Cysteine and glycine-rich protein 1 (CSRP1_HUMAN)	CSRP1	1	20.5538	100	20.21	56.0781					Single Protein		P21291	3	4	4	3	4	3	3	4	100	Confident
584	Q3LXA3	Triokinase/FMN cyclase (TKFC_HUMAN)	TKFC	11	58.91	74.61	2.61	12.1222					Single Protein		Q3LXA3	1	2	2	1	2	1	1	2	92.0958	Doubtful
585	Q96CT7	Coiled-coil domain-containing protein 124 (CC124_HUMAN)	CCDC124	19	25.8196	100	5.83	26.4731					Single Protein		Q96CT7	1	1	1	1	1	1	1	1	100	Doubtful
586	O94826	Mitochondrial import receptor subunit TOM70 (TOM70_HUMAN)	TOMM70	3	67.412	84.05	9.21	22.9031					Single Protein		O94826	4	4	4	4	4	4	4	4	100	Confident
587	O94832	Unconventional myosin-Id (MYO1D_HUMAN)	MYO1D	17	116.129	94.14	3.08	3.02743					Single Protein		O94832	2	6	6	2	6	2	1	6	100	Doubtful
588	Q9H7E2	Tudor domain-containing protein 3 (TDRD3_HUMAN)	TDRD3	13	73.1396	94.47	3.23	9.59918	Deamidation of Q(Q96)	Deamidation of Q(1)			Single Protein		Q9H7E2	1	2	2	1	2	1	1	2	92.9087	Doubtful
589	P47897	Glutamine--tRNA ligase (SYQ_HUMAN)	QARS	3	87.7429	91.23	7.35	16.7561					Single Protein		P47897	4	6	6	4	6	4	4	6	100	Confident
590	P21281	V-type proton ATPase subunit B, brain isoform (VATB2_HUMAN)	ATP6V1B2	8	56.4649	87.67	4.7	18.6819					Single Protein		P21281	2	3	3	2	3	2	2	4	100	Confident
591	Q09028	Histone-binding protein RBBP4 (RBBP4_HUMAN)	RBBP4	1	47.6261	41.18	5.18	38.9669					Single Protein		Q09028	2	4	1	1	1	1	2	4	91.4932	Confident
592	Q00688	Peptidyl-prolyl cis-trans isomerase FKBP3 (FKBP3_HUMAN)	FKBP3	14	25.1613	87.95	8.48	39.5323					Single Protein		Q00688	2	2	2	2	2	2	2	2	100	Confident
593	P60842	Eukaryotic initiation factor 4A-I (IF4A1_HUMAN)	EIF4A1	17	46.1246	91.38	42.12	80.4318					Single Protein		P60842	13	14	9	8	13	12	20	21	100	Confident
594	P10515	Dihydrolipoyllysine-residue acetyltransferase component of pyruvate dehydrogenase complex, mitochondrial (ODP2_HUMAN)	DLAT	11	68.9531	72.64	5.72	21.7331					Single Protein		P10515	3	3	3	3	3	3	3	3	100	Confident
595	O94874	E3 UFM1-protein ligase 1 (UFL1_HUMAN)	UFL1	6	89.5398	85.77	1.26	8.30308					Single Protein		O94874	1	3	3	1	3	1	1	3	88.9773	Doubtful
596	P09543	2',3'-cyclic-nucleotide 3'-phosphodiesterase (CN37_HUMAN)	CNP	17	47.5487	100	2.14	14.0225					Single Protein		P09543	1	1	1	1	1	1	1	1	90.122	Doubtful
597	Q7Z6Z7	E3 ubiquitin-protein ligase HUWE1 (HUWE1_HUMAN)	HUWE1	X	481.589	64.01	2.51	3.87917					Single Protein		Q7Z6Z7	7	14	14	7	14	7	6	14	100	Confident
598	Q9H773	dCTP pyrophosphatase 1 (DCTP1_HUMAN)	DCTPP1	16	18.6694	81.76	51.76	90.0407	Deamidation of Q(Q49)	Deamidation of Q(1)			Single Protein		Q9H773	7	7	7	7	7	7	7	7	100	Confident
599	P09525	Annexin A4 (ANXA4_HUMAN)	ANXA4	2	35.8601	91.54	38.87	68.1716	Deamidation of N(N15, N164); Oxidation of M(M17)	Deamidation of N(2); Oxidation of M(1)			Single Protein		P09525	14	15	15	14	15	14	16	19	100	Confident
600	P08246	Neutrophil elastase (ELNE_HUMAN)	ELANE	19	28.4998	43.45	9.36	73.6853	Oxidation of M(M44)	Oxidation of M(1)			Single Protein		P08246	4	4	4	4	4	4	6	6	100	Confident
601	Q9NZL4	Hsp70-binding protein 1 (HPBP1_HUMAN)	HSPBP1	19	39.4485	59.12	5.25	30.1199					Single Protein		Q9NZL4	2	2	2	2	2	2	2	2	95.9313	Confident
602	Q9BWM7	Sideroflexin-3 (SFXN3_HUMAN)	SFXN3	10	35.4805	90.34	4.05	20.3569					Single Protein		Q9BWM7	1	4	4	1	4	1	1	4	91.7114	Doubtful
603	Q06830	Peroxiredoxin-1 (PRDX1_HUMAN)	PRDX1	1	22.0963	100	27.64	80.0976	Deamidation of N(N145)	Deamidation of N(1)			Single Protein		Q06830	7	8	5	4	5	4	9	12	100	Confident
604	P08237	ATP-dependent 6-phosphofructokinase, muscle type (PFKAM_HUMAN)	PFKM	12	85.1284	77.44	6.54	16.2951	Deamidation of N(N407)	Deamidation of N(1)			Single Protein		P08237	3	4	3	2	3	2	3	4	100	Doubtful
605	P08238	Heat shock protein HSP 90-beta (HS90B_HUMAN)	HSP90AB1	6	83.2121	82.46	31.63	43.2454	Deamidation of Q(Q461); Oxidation of M(M93, M466)	Deamidation of Q(1); Oxidation of M(2)			Single Protein		P08238	24	30	7	6	13	11	31	42	100	Confident
606	Q92616	eIF-2-alpha kinase activator GCN1 (GCN1_HUMAN)	GCN1	12	292.572	84.58	1.01	3.65014					Single Protein		Q92616	3	12	12	3	12	3	2	12	96.8972	Confident
607	O75821	Eukaryotic translation initiation factor 3 subunit G (EIF3G_HUMAN)	EIF3G	19	35.5889	90.63	2.81	18.4484					Single Protein		O75821	1	3	3	1	3	1	1	3	100	Doubtful
608	O75822	Eukaryotic translation initiation factor 3 subunit J (EIF3J_HUMAN)	EIF3J	15	29.0445	90.31	4.26	22.8818					Single Protein		O75822	1	2	2	1	2	1	1	2	100	Doubtful
609	O00264	Membrane-associated progesterone receptor component 1 (PGRC1_HUMAN)	PGRMC1	X	21.6578	64.1	7.69	38.8388					Single Protein		O00264	1	3	3	1	3	1	1	3	100	Doubtful
610	O00273	DNA fragmentation factor subunit alpha (DFFA_HUMAN)	DFFA	1	36.4995	72.81	8.76	17.8353					Single Protein		O00273	2	3	3	2	3	2	1	3	100	Doubtful
611	P63208	S-phase kinase-associated protein 1 (SKP1_HUMAN)	SKP1	5	18.6462	82.82	7.36	36.2177					Single Protein		P63208	1	2	2	1	2	1	1	2	100	Doubtful
612	P52565	Rho GDP-dissociation inhibitor 1 (GDIR1_HUMAN)	ARHGDIA	17	23.1927	64.71	22.55	117.026					Single Protein		P52565	5	6	6	5	6	5	6	7	100	Confident
613	P52566	Rho GDP-dissociation inhibitor 2 (GDIR2_HUMAN)	ARHGDIB	12	22.9736	87.06	6.47	29.3706					Single Protein		P52566	1	2	2	1	2	1	1	2	100	Doubtful
614	Q13813	Spectrin alpha chain, non-erythrocytic 1 (SPTN1_HUMAN)	SPTAN1	9	284.364	96.6	2.14	4.9753					Single Protein		Q13813	4	9	8	4	9	4	4	9	100	Confident
615	P63220	40S ribosomal protein S21 (RS21_HUMAN)	RPS21	20	9.10557	100	34.94	271.466	Oxidation of M(M62)	Oxidation of M(1)			Single Protein		P63220	5	5	5	5	5	5	8	9	100	Confident
616	O00299	Chloride intracellular channel protein 1 (CLIC1_HUMAN)	CLIC1	CHR_HSCHR6_MHC_DBB_CTG1	26.9057	88.8	24.48	55.9321					Single Protein		O00299	5	6	6	5	6	5	5	7	100	Confident
617	Q13838	Spliceosome RNA helicase DDX39B (DX39B_HUMAN)	DDX39B	CHR_HSCHR6_MHC_COX_CTG1	48.9599	78.74	17.06	30.3781					Single Protein		Q13838	6	7	2	1	2	1	6	7	100	Confident
618	O14880	Microsomal glutathione S-transferase 3 (MGST3_HUMAN)	MGST3	1	16.5056	82.24	8.55	38.8388					Single Protein		O14880	1	1	1	1	1	1	1	1	100	Doubtful
619	O00231	26S proteasome non-ATPase regulatory subunit 11 (PSD11_HUMAN)	PSMD11	17	47.434	93.36	15.4	20.2845					Single Protein		O00231	6	6	6	6	6	6	5	7	100	Confident
620	O00232	26S proteasome non-ATPase regulatory subunit 12 (PSD12_HUMAN)	PSMD12	17	52.8706	100	1.97	12.9463					Single Protein		O00232	1	4	4	1	4	1	1	4	100	Doubtful
621	Q9BVC6	Transmembrane protein 109 (TM109_HUMAN)	TMEM109	11	26.1936	60.49	4.94	40.1598					Single Protein		Q9BVC6	1	1	1	1	1	1	1	1	100	Doubtful
622	Q9ULV4	Coronin-1C (COR1C_HUMAN)	CORO1C	12	53.2151	65.61	4.43	26.1216					Single Protein		Q9ULV4	2	3	2	2	2	2	2	4	100	Confident
623	O43396	Thioredoxin-like protein 1 (TXNL1_HUMAN)	TXNL1	18	32.2307	88.58	6.92	34.5908					Single Protein		O43396	2	4	4	2	4	2	2	4	100	Confident
624	Q9Y6W5	Wiskott-Aldrich syndrome protein family member 2 (WASF2_HUMAN)	WASF2	1	54.2504	54.42	2.61	19.8104					Single Protein		Q9Y6W5	1	3	3	1	3	1	1	3	100	Doubtful
625	O43399	Tumor protein D54 (TPD54_HUMAN)	TPD52L2	20	22.2243	100	39.81	41.5537					Single Protein		O43399	6	6	6	6	6	6	5	6	100	Confident
626	Q9BTZ2	Dehydrogenase/reductase SDR family member 4 (DHRS4_HUMAN)	DHRS4	14	29.5184	56.47	3.24	27.9786					Related Proteins	P0CG22	P0CG22, Q9BTZ2	1	2	2	1	2	1	1	3	100	Doubtful
627	P15531	Nucleoside diphosphate kinase A (NDKA_HUMAN)	NME1	17	17.1377	100	47.37	99.7786	Oxidation of M(M90)	Oxidation of M(1)			Single Protein		P15531	6	8	4	3	4	3	8	10	100	Confident
628	P28838	Cytosol aminopeptidase (AMPL_HUMAN)	LAP3	4	56.1308	86.71	20.04	35.6552					Single Protein		P28838	8	9	9	8	9	8	8	9	100	Confident
629	Q9UM00	Calcium load-activated calcium channel (TMCO1_HUMAN)	TMCO1	1	21.1612	83.51	15.43	56.4028					Single Protein		Q9UM00	2	3	3	2	3	2	2	3	100	Confident
630	P14209	CD99 antigen (CD99_HUMAN)	CD99	X	18.8363	30.27	5.41	105.42					Single Protein		P14209	1	2	2	1	2	1	1	2	100	Doubtful
631	Q5T9A4	ATPase family AAA domain-containing protein 3B (ATD3B_HUMAN)	ATAD3B	1	72.5273	94.6	4.17	5.7783					Related Proteins	Q9NVI7	Q5T9A4, Q9NVI7	3	4	0	0	4	3	3	4	100	Confident
632	Q96RS6	NudC domain-containing protein 1 (NUDC1_HUMAN)	NUDCD1	8	66.7133	87.82	2.74	11.5303					Single Protein		Q96RS6	1	2	2	1	2	1	1	2	91.4779	Doubtful
633	Q3MHD2	Protein LSM12 homolog (LSM12_HUMAN)	LSM12	17	21.6871	84.62	6.67	30.2743					Single Protein		Q3MHD2	1	1	1	1	1	1	1	1	100	Doubtful
634	O43390	Heterogeneous nuclear ribonucleoprotein R (HNRPR_HUMAN)	HNRNPR	CHR_HSCHR1_4_CTG3	70.8992	87.99	8.21	20.5193					Single Protein		O43390	5	10	7	3	7	3	4	11	100	Confident
635	Q7Z5L9	Interferon regulatory factor 2-binding protein 2 (I2BP2_HUMAN)	IRF2BP2	1	60.9867	67.8	8.18	18.4484	Deamidation of Q(Q228)	Deamidation of Q(1)			Single Protein		Q7Z5L9	2	3	3	2	3	2	2	3	100	Doubtful
636	P04899	Guanine nucleotide-binding protein G(i) subunit alpha-2 (GNAI2_HUMAN)	GNAI2	3	40.4251	90.99	7.61	21.3232					Single Protein		P04899	2	3	1	1	1	1	2	3	100	Confident
637	P15559	NAD(P)H dehydrogenase [quinone] 1 (NQO1_HUMAN)	NQO1	16	30.848	67.88	3.65	27.4581					Single Protein		P15559	1	1	1	1	1	1	1	1	90.122	Doubtful
638	O14818	Proteasome subunit alpha type-7 (PSA7_HUMAN)	PSMA7	20	27.8696	100	28.23	21.8207					Single Protein		O14818	4	4	2	2	4	4	3	4	100	Confident
639	Q9NYU2	UDP-glucose:glycoprotein glucosyltransferase 1 (UGGG1_HUMAN)	UGGT1	2	177.078	77.43	0.96	4.40888					Single Protein		Q9NYU2	1	1	1	1	1	1	1	1	100	Doubtful
640	O94903	Pyridoxal phosphate homeostasis protein (PLPHP_HUMAN)	PLPBP	8	30.3246	76.73	7.64	36.7437					Single Protein		O94903	2	3	3	2	3	2	2	3	100	Confident
641	P22695	Cytochrome b-c1 complex subunit 2, mitochondrial (QCR2_HUMAN)	UQCRC2	CHR_HG926_PATCH	48.4129	71.74	23.84	51.6393					Single Protein		P22695	7	10	10	7	10	7	8	11	100	Confident
642	P59998	Actin-related protein 2/3 complex subunit 4 (ARPC4_HUMAN)	ARPC4	3	19.6543	100	32.14	73.208	Deamidation of N(N120)	Deamidation of N(1)			Single Protein		P59998	4	4	4	4	4	4	4	4	100	Confident
643	P35998	26S proteasome regulatory subunit 7 (PRS7_HUMAN)	PSMC2	7	48.6031	100	5.54	20.4509					Single Protein		P35998	2	4	4	2	4	2	2	4	100	Confident
644	Q8WZ42	Titin (TITIN_HUMAN)	TTN	2	3813.65	85.6	0.05	0.188189	Oxidation of M(M2351)	Oxidation of M(1)	Deamidation of Q (Q2360-{Q2360 Q2365})	Deamidation of Q (1)	Single Protein		Q8WZ42	1	41	41	1	41	1	1	42	96.9012	Doubtful
645	P04843	Dolichyl-diphosphooligosaccharide--protein glycosyltransferase subunit 1 (RPN1_HUMAN)	RPN1	3	68.5268	89.79	23.56	36.3915	Deamidation of Q(Q145)	Deamidation of Q(1)			Single Protein		P04843	11	15	15	11	15	11	12	16	100	Confident
646	P04844	Dolichyl-diphosphooligosaccharide--protein glycosyltransferase subunit 2 (RPN2_HUMAN)	RPN2	20	69.241	57.84	11.41	29.3531					Single Protein		P04844	4	4	4	4	4	4	4	5	100	Confident
647	Q96C19	EF-hand domain-containing protein D2 (EFHD2_HUMAN)	EFHD2	1	26.6805	81.25	19.58	68.1172					Single Protein		Q96C19	5	5	4	4	5	5	5	5	100	Confident
648	Q96SQ9	Cytochrome P450 2S1 (CP2S1_HUMAN)	CYP2S1	19	55.7812	57.94	4.37	23.4266					Single Protein		Q96SQ9	2	2	2	2	2	2	2	2	100	Doubtful
649	P60953	Cell division control protein 42 homolog (CDC42_HUMAN)	CDC42	1	21.245	64.92	6.81	38.8388					Single Protein		P60953	1	2	2	1	2	1	1	2	100	Doubtful
650	P20073	Annexin A7 (ANXA7_HUMAN)	ANXA7	10	52.7058	55.94	7.17	36.0769					Single Protein		P20073	3	3	3	3	3	3	3	3	100	Confident
651	P21397	Amine oxidase [flavin-containing] A (AOFA_HUMAN)	MAOA	X	59.6435	77.42	8.54	22.1331					Single Protein		P21397	3	6	6	3	6	3	3	6	100	Confident
652	O94979	Protein transport protein Sec31A (SC31A_HUMAN)	SEC31A	4	132.931	55.08	0.74	7.79854					Single Protein		O94979	1	2	2	1	2	1	1	2	93.1873	Doubtful
653	P21399	Cytoplasmic aconitate hydratase (ACOC_HUMAN)	ACO1	9	98.3366	71.09	5.51	15.7084					Single Protein		P21399	3	7	7	3	7	3	3	7	100	Confident
654	Q9NYL9	Tropomodulin-3 (TMOD3_HUMAN)	TMOD3	15	39.5703	89.77	6.82	28.0229					Single Protein		Q9NYL9	2	2	2	2	2	2	2	2	100	Confident
655	P47914	60S ribosomal protein L29 (RL29_HUMAN)	RPL29	3	17.7411	100	9.43	37.1289					Single Protein		P47914	1	1	1	1	1	1	1	1	90.122	Doubtful
656	P09651	Heterogeneous nuclear ribonucleoprotein A1 (ROA1_HUMAN)	HNRNPA1	12	38.723	73.92	27.42	85.8945					Single Protein		P09651	8	9	9	8	9	8	10	14	100	Confident
657	P60903	Protein S100-A10 (S10AA_HUMAN)	S100A10	1	11.1955	73.2	35.05	91.2911					Single Protein		P60903	2	2	2	2	2	2	2	2	100	Confident
658	O94992	Protein HEXIM1 (HEXI1_HUMAN)	HEXIM1	17	40.5985	59.33	3.9	27.7159					Single Protein		O94992	1	1	1	1	1	1	1	1	89.2219	Doubtful
659	Q13884	Beta-1-syntrophin (SNTB1_HUMAN)	SNTB1	8	58.0251	88.85	3.35	11.7133					Single Protein		Q13884	1	2	2	1	2	1	1	2	100	Doubtful
660	P22626	Heterogeneous nuclear ribonucleoproteins A2/B1 (ROA2_HUMAN)	HNRNPA2B1	7	37.4067	69.97	38.81	84.8866	Oxidation of M(M193)	Oxidation of M(1)	Deamidation of N (N178-{N178 N181})	Deamidation of N (1)	Single Protein		P22626	14	24	24	14	24	14	18	32	100	Confident
661	P63173	60S ribosomal protein L38 (RL38_HUMAN)	RPL38	17	8.21273	100	35.71	267.063					Single Protein		P63173	4	4	4	4	4	4	5	6	100	Confident
662	P09661	U2 small nuclear ribonucleoprotein A' (RU2A_HUMAN)	SNRPA1	15	28.3981	86.27	10.98	49.1958					Single Protein		P09661	3	3	3	3	3	3	3	3	100	Confident
663	P60900	Proteasome subunit alpha type-6 (PSA6_HUMAN)	PSMA6	14	27.3818	69.11	21.14	72.3467					Single Protein		P60900	4	5	5	4	5	4	4	5	100	Confident
664	Q92688	Acidic leucine-rich nuclear phosphoprotein 32 family member B (AN32B_HUMAN)	ANP32B	9	28.7703	54.18	7.17	48.6988					Single Protein		Q92688	3	4	0	0	0	0	3	4	88.984	Doubtful
665	P10619	Lysosomal protective protein (PPGB_HUMAN)	CTSA	20	54.4311	67.08	4.58	25.2286					Single Protein		P10619	2	4	4	2	4	2	2	4	100	Confident
666	P11940	Polyadenylate-binding protein 1 (PABP1_HUMAN)	PABPC1	8	70.6259	78.3	21.54	36.3612	Deamidation of Q(Q375, Q384); Oxidation of M(M383)	Deamidation of Q(2); Oxidation of M(1)			Single Protein		P11940	14	16	12	10	12	10	15	19	100	Confident
667	Q9BVG4	Protein PBDC1 (PBDC1_HUMAN)	PBDC1	X	26.0407	82.4	4.29	30.7474					Single Protein		Q9BVG4	1	1	1	1	1	1	1	1	90.122	Doubtful
668	Q9NZ08	Endoplasmic reticulum aminopeptidase 1 (ERAP1_HUMAN)	ERAP1	5	107.166	73.43	4.89	15.3353					Single Protein		Q9NZ08	4	4	4	4	4	4	4	4	100	Confident
669	O75874	Isocitrate dehydrogenase [NADP] cytoplasmic (IDHC_HUMAN)	IDH1	2	46.6295	92.51	20.53	45.4708					Single Protein		O75874	7	10	9	6	9	6	7	11	100	Confident
670	P35900	Keratin, type I cytoskeletal 20 (K1C20_HUMAN)	KRT20	CHR_HSCHR17_4_CTG4	48.4569	93.87	11.08	11.6028			Deamidation of Q (Q269-{Q264 Q269 Q270 Q271 N275})	Deamidation of Q (1)	Single Protein		P35900	3	3	3	3	3	3	2	3	95.8756	Confident
671	P08311	Cathepsin G (CATG_HUMAN)	CTSG	14	28.8191	89.8	26.67	63.3344					Single Protein		P08311	7	7	7	7	7	7	8	8	100	Confident
672	P33316	Deoxyuridine 5'-triphosphate nucleotidohydrolase, mitochondrial (DUT_HUMAN)	DUT	15	26.5466	100	4.76	23.4266					Single Protein		P33316	1	2	2	1	2	1	1	2	94.2522	Doubtful
673	P51148	Ras-related protein Rab-5C (RAB5C_HUMAN)	RAB5C	17	23.4678	87.04	21.76	49.879					Single Protein		P51148	4	5	3	2	3	2	4	5	100	Confident
674	P51149	Ras-related protein Rab-7a (RAB7A_HUMAN)	RAB7A	3	23.4748	100	26.57	65.119					Single Protein		P51149	5	6	6	5	6	5	5	6	100	Confident
675	P83916	Chromobox protein homolog 1 (CBX1_HUMAN)	CBX1	17	21.4046	84.32	8.65	15.9554					Related Proteins	Q13185	P83916, Q13185	1	1	0	0	0	0	1	1	100	Doubtful
676	Q9NYJ1	Cytochrome c oxidase assembly factor 4 homolog, mitochondrial (COA4_HUMAN)	COA4	11	10.1277	100	34.48	101.784					Single Protein		Q9NYJ1	2	2	2	2	2	2	2	2	100	Confident
677	P21333	Filamin-A (FLNA_HUMAN)	FLNA	X	280.564	72.16	11.03	7.6457	Deamidation of Q(Q2055)	Deamidation of Q(1)	Deamidation of Q (Q1737-{N1733 Q1737 Q1745 Q1749})	Deamidation of Q (1)	Single Protein		P21333	20	30	27	17	27	17	16	33	100	Confident
678	P51161	Gastrotropin (FABP6_HUMAN)	FABP6	5	14.3621	78.91	8.59	46.121					Single Protein		P51161	1	2	2	1	2	1	1	2	100	Doubtful
679	Q9BVK6	Transmembrane emp24 domain-containing protein 9 (TMED9_HUMAN)	TMED9	5	27.2602	100	4.68	25.1212					Single Protein		Q9BVK6	1	2	2	1	2	1	1	2	100	Doubtful
680	Q9NYK5	39S ribosomal protein L39, mitochondrial (RM39_HUMAN)	MRPL39	21	38.6866	100	11.24	32.0209					Single Protein		Q9NYK5	3	4	4	3	4	3	3	4	96.8428	Confident
681	P12081	Histidine--tRNA ligase, cytoplasmic (SYHC_HUMAN)	HARS	5	57.3742	92.93	3.54	9.36072					Related Proteins	P49590	P12081, P49590	2	2	0	0	0	0	2	2	100	Confident
682	Q8NE86	Calcium uniporter protein, mitochondrial (MCU_HUMAN)	MCU	10	39.8418	80.34	6.27	10.4672					Single Protein		Q8NE86	2	3	3	2	3	2	1	4	94.9312	Doubtful
683	Q8NE71	ATP-binding cassette sub-family F member 1 (ABCF1_HUMAN)	ABCF1	CHR_HSCHR6_MHC_COX_CTG1	95.8665	78.82	1.18	7.56858					Single Protein		Q8NE71	1	3	3	1	3	1	1	3	100	Doubtful
684	P19623	Spermidine synthase (SPEE_HUMAN)	SRM	1	33.8027	89.4	8.94	32.7972					Single Protein		P19623	2	3	3	2	3	2	2	3	100	Doubtful
685	Q96IJ6	Mannose-1-phosphate guanyltransferase alpha (GMPPA_HUMAN)	GMPPA	2	46.2621	51.67	10.71	17.9547					Single Protein		Q96IJ6	3	3	3	3	3	3	2	3	95.8704	Confident
686	P61158	Actin-related protein 3 (ARP3_HUMAN)	ACTR3	2	47.341	76.08	21.53	52.4674					Single Protein		P61158	7	10	10	7	10	7	8	11	100	Confident
687	P07602	Prosaposin (SAP_HUMAN)	PSAP	10	58.0738	81.3	3.24	18.3338					Single Protein		P07602	2	2	2	2	2	2	2	2	100	Confident
688	P61163	Alpha-centractin (ACTZ_HUMAN)	ACTR1A	10	42.5869	76.86	4.26	15.7008					Single Protein		P61163	1	1	1	1	1	1	1	1	100	Doubtful
689	P62495	Eukaryotic peptide chain release factor subunit 1 (ERF1_HUMAN)	ETF1	5	49.0001	93.82	8.01	24.7668					Single Protein		P62495	3	3	3	3	3	3	3	3	100	Confident
690	P61160	Actin-related protein 2 (ARP2_HUMAN)	ACTR2	2	44.7322	76.14	25.13	51.3744	Oxidation of M(M309)	Oxidation of M(1)			Single Protein		P61160	8	8	8	8	8	8	9	10	100	Confident
691	P61165	Transmembrane protein 258 (TM258_HUMAN)	TMEM258	11	9.07279	17.72	10.13	140.559					Single Protein		P61165	1	1	1	1	1	1	1	1	100	Doubtful
692	P48147	Prolyl endopeptidase (PPCE_HUMAN)	PREP	6	80.648	87.18	4.23	13.1774					Single Protein		P48147	2	2	2	2	2	2	2	2	100	Confident
693	P21912	Succinate dehydrogenase [ubiquinone] iron-sulfur subunit, mitochondrial (SDHB_HUMAN)	SDHB	1	31.6088	90.71	4.29	21.0839					Single Protein		P21912	1	1	1	1	1	1	1	2	100	Doubtful
694	P19652	Alpha-1-acid glycoprotein 2 (A1AG2_HUMAN)	ORM2	9	23.5876	81.59	13.93	98.9915					Single Protein		P19652	3	3	2	2	2	2	4	4	100	Confident
695	P50454	Serpin H1 (SERPH_HUMAN)	SERPINH1	11	46.4112	86.84	12.92	36.4849					Single Protein		P50454	4	6	6	4	6	4	5	7	100	Confident
696	P61106	Ras-related protein Rab-14 (RAB14_HUMAN)	RAB14	9	23.8819	86.05	11.16	41.1872					Single Protein		P61106	2	3	3	2	3	2	2	3	100	Confident
697	P20645	Cation-dependent mannose-6-phosphate receptor (MPRD_HUMAN)	M6PR	12	30.9734	72.56	5.05	25.8925					Single Protein		P20645	1	1	1	1	1	1	1	1	100	Doubtful
698	P05023	Sodium/potassium-transporting ATPase subunit alpha-1 (AT1A1_HUMAN)	ATP1A1	1	112.824	61.97	11.34	21.5423					Single Protein		P05023	8	13	10	7	13	8	8	13	100	Confident
699	P07686	Beta-hexosaminidase subunit beta (HEXB_HUMAN)	HEXB	5	63.0712	65.29	13.31	32.5024					Single Protein		P07686	6	8	8	6	8	6	6	9	100	Confident
700	P42166	Lamina-associated polypeptide 2, isoform alpha (LAP2A_HUMAN)	TMPO	12	75.4456	84.29	8.79	10.5119					Related Proteins	P42167	P42166, P42167	4	5	0	0	0	0	4	5	100	Confident
701	P20618	Proteasome subunit beta type-1 (PSB1_HUMAN)	PSMB1	CHR_HSCHR6_1_CTG5	26.4724	88.8	18.26	44.909					Single Protein		P20618	3	3	3	3	3	3	3	3	100	Confident
702	P13473	Lysosome-associated membrane glycoprotein 2 (LAMP2_HUMAN)	LAMP2	X	44.9323	59.51	4.88	29.322					Single Protein		P13473	2	3	3	2	3	2	2	3	100	Confident
703	P49419	Alpha-aminoadipic semialdehyde dehydrogenase (AL7A1_HUMAN)	ALDH7A1	5	58.4501	68.27	11.32	39.1224					Single Protein		P49419	5	7	7	5	7	5	5	8	100	Confident
704	Q07065	Cytoskeleton-associated protein 4 (CKAP4_HUMAN)	CKAP4	12	65.9827	89.37	11.96	22.8605					Single Protein		Q07065	4	4	4	4	4	4	4	4	100	Confident
705	O95168	NADH dehydrogenase [ubiquinone] 1 beta subcomplex subunit 4 (NDUB4_HUMAN)	NDUFB4	3	15.1991	100	7.75	45.7635					Single Protein		O95168	1	1	1	1	1	1	1	1	90.122	Doubtful
706	P49411	Elongation factor Tu, mitochondrial (EFTU_HUMAN)	TUFM	16	49.5102	94.03	27.21	44.5731					Single Protein		P49411	11	14	14	11	14	11	13	19	100	Confident
707	P49406	39S ribosomal protein L19, mitochondrial (RM19_HUMAN)	MRPL19	2	33.5136	100	3.08	20.2174					Single Protein		P49406	1	3	3	1	3	1	1	3	100	Doubtful
708	P02794	Ferritin heavy chain (FRIH_HUMAN)	FTH1	11	21.2123	100	12.57	48.3893					Single Protein		P02794	2	2	2	2	2	2	2	2	100	Confident
709	Q08380	Galectin-3-binding protein (LG3BP_HUMAN)	LGALS3BP	17	65.2893	66.15	12.82	35.3143					Single Protein		Q08380	6	6	6	6	6	6	7	7	100	Confident
710	P12111	Collagen alpha-3(VI) chain (CO6A3_HUMAN)	COL6A3	2	343.457	76.3	4.94	6.3539	Deamidation of N(N2345); Deamidation of Q(Q2354)	Deamidation of N(1); Deamidation of Q(1)			Single Protein		P12111	13	18	18	13	18	13	12	18	100	Confident
711	P14780	Matrix metalloproteinase-9 (MMP9_HUMAN)	MMP9	20	78.4084	72.14	2.83	16.3986					Single Protein		P14780	2	2	2	2	2	2	2	2	100	Confident
712	Q14197	Peptidyl-tRNA hydrolase ICT1, mitochondrial (ICT1_HUMAN)	MRPL58	17	23.6154	100	6.8	28.6577					Single Protein		Q14197	1	1	1	1	1	1	1	1	90.122	Doubtful
713	Q14195	Dihydropyrimidinase-related protein 3 (DPYL3_HUMAN)	DPYSL3	5	61.9241	75.61	12.11	26.4344					Single Protein		Q14195	5	6	4	3	4	3	5	6	100	Confident
714	P00167	Cytochrome b5 (CYB5_HUMAN)	CYB5A	18	15.3205	72.39	20.15	30.4304					Single Protein		P00167	2	2	2	2	2	2	1	2	100	Doubtful
715	P61077	Ubiquitin-conjugating enzyme E2 D3 (UB2D3_HUMAN)	UBE2D3	4	16.6764	65.31	7.48	61.4947					Related Proteins	P62837	P61077, P62837	1	1	1	1	1	1	1	1	100	Doubtful
716	P62424	60S ribosomal protein L7a (RL7A_HUMAN)	RPL7A	CHR_HG2030_PATCH	29.977	100	25.94	68.6416					Single Protein		P62424	7	10	10	7	10	7	8	12	100	Confident
717	O00748	Cocaine esterase (EST2_HUMAN)	CES2	16	61.7672	52.24	3.4	26.9566					Single Protein		O00748	2	2	1	1	1	1	2	2	100	Confident
718	P49458	Signal recognition particle 9 kDa protein (SRP09_HUMAN)	SRP9	1	10.1051	100	9.3	68.6453					Single Protein		P49458	1	1	1	1	1	1	1	1	100	Doubtful
719	P61224	Ras-related protein Rap-1b (RAP1B_HUMAN)	RAP1B	12	20.8116	85.87	13.59	40.1053					Related Proteins	A6NIZ1	A6NIZ1, P61224	2	2	0	0	0	0	2	3	89.0544	Doubtful
720	P24158	Myeloblastin (PRTN3_HUMAN)	PRTN3	19	27.7893	46.88	24.22	95.6959			Deamidation of Q (Q97-{Q93 Q97}, Q98-{Q98 Q104 N108 N109 N114})	Deamidation of Q (2)	Single Protein		P24158	5	7	7	5	7	5	5	8	100	Confident
721	Q07020	60S ribosomal protein L18 (RL18_HUMAN)	RPL18	19	21.6211	100	25	54.9527					Single Protein		Q07020	4	6	6	4	6	4	3	7	100	Confident
722	Q07021	Complement component 1 Q subcomponent-binding protein, mitochondrial (C1QBP_HUMAN)	C1QBP	17	31.3426	61.35	17.38	43.6133	Deamidation of N(N167)	Deamidation of N(1)			Single Protein		Q07021	4	4	4	4	4	4	4	4	100	Confident
723	Q9UBX3	Mitochondrial dicarboxylate carrier (DIC_HUMAN)	SLC25A10	17	31.2623	86.76	11.85	47.4176					Single Protein		Q9UBX3	2	4	4	2	4	2	2	5	100	Doubtful
724	P13489	Ribonuclease inhibitor (RINI_HUMAN)	RNH1	CHR_HSCHR11_1_CTG8	49.9411	86.77	5.64	20.6898					Single Protein		P13489	2	2	2	2	2	2	2	2	100	Confident
725	A8K7I4	Calcium-activated chloride channel regulator 1 (CLCA1_HUMAN)	CLCA1	1	100.163	62.69	15.75	32.0035	Deamidation of N(N634, N668)	Deamidation of N(2)			Single Protein		A8K7I4	13	15	15	13	15	13	15	18	100	Confident
726	O00762	Ubiquitin-conjugating enzyme E2 C (UBE2C_HUMAN)	UBE2C	20	19.6399	84.36	6.15	32.9804					Single Protein		O00762	1	1	1	1	1	1	1	1	100	Doubtful
727	O00764	Pyridoxal kinase (PDXK_HUMAN)	PDXK	21	35.0799	78.53	15.06	50.1998					Single Protein		O00764	4	4	4	4	4	4	4	4	100	Confident
728	P01889	HLA class I histocompatibility antigen, B-7 alpha chain (1B07_HUMAN)	HLA-B	CHR_HSCHR6_MHC_COX_CTG1	40.4349	82.87	5.52	6.03629					Related Proteins	P03989, P10319, P18463, P18464, P18465, P30460, P30461, P30462, P30464, P30466, P30475, P30479, P30480, P30481, P30483, P30484, P30485, P30486, P30487, P30488, P30490, P30491, P30492, P30493, P30495, P30498, P30685, Q04826, Q29718, Q29836, Q29940, Q31610, Q95365	P01889, P03989, P10319, P18463, P18464, P18465, P30460, P30461, P30462, P30464, P30466, P30475, P30479, P30480, P30481, P30483, P30484, P30485, P30486, P30487, P30488, P30490, P30491, P30492, P30493, P30495, P30498, P30685, Q04826, Q29718, Q29836, Q29940, Q31610, Q95365	1	2	0	0	0	0	1	2	100	Doubtful
729	Q14204	Cytoplasmic dynein 1 heavy chain 1 (DYHC1_HUMAN)	DYNC1H1	14	532.072	87.71	0.82	2.51992					Single Protein		Q14204	3	15	15	3	15	3	3	15	100	Confident
730	Q9UD71	Protein phosphatase 1 regulatory subunit 1B (PPR1B_HUMAN)	PPP1R1B	17	22.9489	71.08	7.84	28.9387					Single Protein		Q9UD71	1	1	1	1	1	1	1	2	100	Doubtful
731	Q16881	Thioredoxin reductase 1, cytoplasmic (TRXR1_HUMAN)	TXNRD1	12	70.8622	95.53	3.85	13.6444					Single Protein		Q16881	2	2	2	2	2	2	2	2	100	Confident
732	Q96IZ0	PRKC apoptosis WT1 regulator protein (PAWR_HUMAN)	PAWR	12	36.5454	71.18	3.82	24.3946					Single Protein		Q96IZ0	1	1	1	1	1	1	1	1	100	Doubtful
733	P02743	Serum amyloid P-component (SAMP_HUMAN)	APCS	1	25.3711	54.71	20.18	69.8804					Single Protein		P02743	4	4	4	4	4	4	4	4	100	Confident
734	Q16891	MICOS complex subunit MIC60 (MIC60_HUMAN)	IMMT	2	83.6263	86.41	5.94	15.8464					Single Protein		Q16891	3	4	4	3	4	3	3	4	100	Confident
735	P43243	Matrin-3 (MATR3_HUMAN)	MATR3	5	94.5648	78.51	7.44	19.9742			Deamidation of N (N380-{N375 N380 N382 Q384})	Deamidation of N (1)	Single Protein		P43243	4	5	5	4	5	4	4	6	100	Confident
736	Q03518	Antigen peptide transporter 1 (TAP1_HUMAN)	TAP1	6	87.1627	56.19	1.73	10.973					Single Protein		Q03518	1	3	3	1	3	1	1	3	100	Doubtful
737	Q04837	Single-stranded DNA-binding protein, mitochondrial (SSBP_HUMAN)	SSBP1	CHR_HSCHR7_1_CTG6	17.249	100	22.3	59.8327					Single Protein		Q04837	2	3	3	2	3	2	2	3	100	Confident
738	P02768	Serum albumin (ALBU_HUMAN)	ALB	4	69.3215	95.57	22.17	67.0584					Single Protein		P02768	16	18	18	16	18	16	26	29	100	Confident
739	Q15582	Transforming growth factor-beta-induced protein ig-h3 (BGH3_HUMAN)	TGFBI	5	74.634	70.42	11.86	25.3747					Single Protein		Q15582	6	8	8	6	8	6	6	8	100	Confident
740	P02766	Transthyretin (TTHY_HUMAN)	TTR	18	15.877	100	50.34	101.738					Single Protein		P02766	6	8	8	6	8	6	6	9	100	Confident
741	P02763	Alpha-1-acid glycoprotein 1 (A1AG1_HUMAN)	ORM1	9	23.4968	79.6	11.94	122.989					Single Protein		P02763	2	2	1	1	1	1	4	4	100	Confident
742	P02760	Protein AMBP (AMBP_HUMAN)	AMBP	9	38.974	81.25	2.27	18.7412					Single Protein		P02760	1	1	1	1	1	1	1	1	91.2146	Doubtful
743	Q14258	E3 ubiquitin/ISG15 ligase TRIM25 (TRI25_HUMAN)	TRIM25	17	70.9277	85.24	1.75	10.4672	Deamidation of Q(Q519)	Deamidation of Q(1)			Single Protein		Q14258	1	2	2	1	2	1	1	2	89.0097	Doubtful
744	P12109	Collagen alpha-1(VI) chain (CO6A1_HUMAN)	COL6A1	21	108.462	83.85	7.98	16.2512					Single Protein		P12109	6	8	8	6	8	6	6	9	100	Confident
745	Q93052	Lipoma-preferred partner (LPP_HUMAN)	LPP	3	65.7038	52.29	5.39	36.8968					Single Protein		Q93052	2	2	2	2	2	2	3	3	100	Confident
746	P12110	Collagen alpha-2(VI) chain (CO6A2_HUMAN)	COL6A2	21	108.512	75.96	1.08	6.90467					Single Protein		P12110	1	1	1	1	1	1	1	1	100	Doubtful
747	P02751	Fibronectin (FINC_HUMAN)	FN1	2	262.46	61.15	11.32	12.2948	Deamidation of N(N1185)	Deamidation of N(1)			Single Protein		P02751	16	19	19	16	19	16	16	21	100	Confident
748	P02792	Ferritin light chain (FRIL_HUMAN)	FTL	19	20.0071	80.57	17.14	62.8031					Single Protein		P02792	2	2	2	2	2	2	2	2	100	Confident
749	P02790	Hemopexin (HEMO_HUMAN)	HPX	11	51.6433	71.43	5.84	14.1911					Single Protein		P02790	2	2	2	2	2	2	1	2	100	Doubtful
750	O15067	Phosphoribosylformylglycinamidine synthase (PUR4_HUMAN)	PFAS	17	144.643	59.12	3.14	5.79342	Deamidation of Q(Q296, Q297)	Deamidation of Q(2)			Single Protein		O15067	2	3	3	2	3	2	1	3	100	Doubtful
751	P14735	Insulin-degrading enzyme (IDE_HUMAN)	IDE	10	117.893	69.38	1.96	11.5453					Single Protein		P14735	2	2	2	2	2	2	2	2	95.1542	Confident
752	P02788	Lactotransferrin (TRFL_HUMAN)	LTF	3	78.1319	88.03	16.76	28.4355	Deamidation of N(N280)	Deamidation of N(1)			Single Protein		P02788	10	11	10	9	10	9	10	12	100	Confident
753	P02787	Serotransferrin (TRFE_HUMAN)	TF	3	77.0136	88.11	4.3	19.5183					Single Protein		P02787	4	5	4	3	4	3	4	5	100	Confident
754	P02786	Transferrin receptor protein 1 (TFR1_HUMAN)	TFRC	3	84.8179	78.03	10.26	20.4038					Single Protein		P02786	6	8	8	6	8	6	5	9	100	Confident
755	Q9NPA8	Transcription and mRNA export factor ENY2 (ENY2_HUMAN)	ENY2	8	11.5213	100	16.83	58.4504					Single Protein		Q9NPA8	1	1	1	1	1	1	1	1	100	Doubtful
756	O14602	Eukaryotic translation initiation factor 1A, Y-chromosomal (IF1AY_HUMAN)	EIF1AY	Y	16.4323	78.47	18.06	61.4947					Related Proteins	P47813	O14602, P47813	2	2	2	2	2	2	2	2	100	Confident
757	P55209	Nucleosome assembly protein 1-like 1 (NP1L1_HUMAN)	NAP1L1	12	45.3459	56.52	13.81	54.4839					Single Protein		P55209	3	4	4	3	4	3	4	6	100	Confident
758	P61224	Ras-related protein Rap-1b (RAP1B_HUMAN)	RAP1B	12	20.8116	85.87	11.41	40.1053					Related Proteins	P62834	P61224, P62834	2	2	0	0	0	0	2	2	100	Confident
759	P56537	Eukaryotic translation initiation factor 6 (IF6_HUMAN)	EIF6	20	26.5822	69.8	17.14	71.9236			Deamidation of N (N75-{N74 N75}), Deamidation of Q (Q79-{Q79 Q82})	Deamidation of N (1), Deamidation of Q (1)	Single Protein		P56537	4	5	5	4	5	4	4	5	100	Confident
760	P55212	Caspase-6 (CASP6_HUMAN)	CASP6	4	33.2885	76.11	3.41	26.4731					Single Protein		P55212	1	1	1	1	1	1	1	1	100	Doubtful
761	Q16819	Meprin A subunit alpha (MEP1A_HUMAN)	MEP1A	6	84.3654	71.85	1.88	10.4302					Single Protein		Q16819	1	1	1	1	1	1	1	1	100	Doubtful
762	Q16822	Phosphoenolpyruvate carboxykinase [GTP], mitochondrial (PCKGM_HUMAN)	PCK2	14	70.6536	79.22	7.66	22.9031					Single Protein		Q16822	4	7	7	4	7	4	4	7	100	Confident
763	P18283	Glutathione peroxidase 2 (GPX2_HUMAN)	GPX2	14	21.9411	85.79	15.79	49.1958					Single Protein		P18283	4	4	4	4	4	4	3	4	97.0227	Confident
764	Q16836	Hydroxyacyl-coenzyme A dehydrogenase, mitochondrial (HCDH_HUMAN)	HADH	4	34.2719	70.38	22.29	48.663	Deamidation of N(N147)	Deamidation of N(1)			Single Protein		Q16836	5	5	5	5	5	5	5	5	100	Confident
765	Q9NP72	Ras-related protein Rab-18 (RAB18_HUMAN)	RAB18	10	22.9626	100	5.34	28.6577					Single Protein		Q9NP72	1	1	1	1	1	1	1	1	100	Doubtful
766	P61081	NEDD8-conjugating enzyme Ubc12 (UBC12_HUMAN)	UBE2M	19	20.8866	83.06	6.01	38.8388					Single Protein		P61081	1	1	1	1	1	1	1	1	91.2146	Doubtful
767	P01889	HLA class I histocompatibility antigen, B-7 alpha chain (1B07_HUMAN)	HLA-B	CHR_HSCHR6_MHC_COX_CTG1	40.4349	82.87	3.87	4.52722					Related Proteins	P03989, P04222, P10319, P10321, P18463, P18464, P18465, P30460, P30462, P30464, P30466, P30475, P30479, P30480, P30481, P30483, P30484, P30485, P30487, P30488, P30490, P30491, P30492, P30493, P30495, P30498, P30499, P30501, P30504, P30505, P30508, P30510, P30685, Q04826, Q07000, Q29718, Q29836, Q29865, Q29940, Q29963, Q31612, Q95365	P01889, P03989, P04222, P10319, P10321, P18463, P18464, P18465, P30460, P30462, P30464, P30466, P30475, P30479, P30480, P30481, P30483, P30484, P30485, P30487, P30488, P30490, P30491, P30492, P30493, P30495, P30498, P30499, P30501, P30504, P30505, P30508, P30510, P30685, Q04826, Q07000, Q29718, Q29836, Q29865, Q29940, Q29963, Q31612, Q95365	1	2	0	0	0	0	1	2	100	Doubtful
768	P45880	Voltage-dependent anion-selective channel protein 2 (VDAC2_HUMAN)	VDAC2	10	31.5465	86.05	29.25	72.1686	Deamidation of N(N196, N250)	Deamidation of N(2)			Single Protein		P45880	7	8	8	7	8	7	8	9	100	Confident
769	P61086	Ubiquitin-conjugating enzyme E2 K (UBE2K_HUMAN)	UBE2K	4	22.3926	86	12.5	44.2762					Single Protein		P61086	2	3	3	2	3	2	2	3	100	Confident
770	P61088	Ubiquitin-conjugating enzyme E2 N (UBE2N_HUMAN)	UBE2N	12	17.127	81.58	34.87	88.6819	Deamidation of Q(Q43)	Deamidation of Q(1)			Single Protein		P61088	5	5	5	5	5	5	5	5	100	Confident
771	Q16851	UTP--glucose-1-phosphate uridylyltransferase (UGPA_HUMAN)	UGP2	2	56.9047	86.61	10.63	26.168					Single Protein		Q16851	4	5	5	4	5	4	4	5	100	Confident
772	Q16853	Membrane primary amine oxidase (AOC3_HUMAN)	AOC3	17	84.5683	62.25	4.19	20.3441					Single Protein		Q16853	3	4	4	3	4	3	3	4	100	Confident
773	Q9NP97	Dynein light chain roadblock-type 1 (DLRB1_HUMAN)	DYNLRB1	20	10.9147	100	16.67	61.4947					Single Protein		Q9NP97	1	1	1	1	1	1	1	1	100	Doubtful
774	Q96IU4	Protein ABHD14B (ABHEB_HUMAN)	ABHD14B	3	22.3316	56.19	21.9	74.6419					Single Protein		Q96IU4	3	5	5	3	5	3	3	6	100	Confident
775	Q9P2R7	Succinate--CoA ligase [ADP-forming] subunit beta, mitochondrial (SUCB1_HUMAN)	SUCLA2	13	50.2852	81.43	1.73	12.7505					Single Protein		Q9P2R7	1	3	3	1	3	1	1	3	93.5089	Doubtful
776	O60568	Procollagen-lysine,2-oxoglutarate 5-dioxygenase 3 (PLOD3_HUMAN)	PLOD3	7	84.7315	79.13	1.9	8.8908					Single Protein		O60568	1	2	2	1	2	1	1	2	100	Doubtful
777	Q8IVH4	Methylmalonic aciduria type A protein, mitochondrial (MMAA_HUMAN)	MMAA	4	46.5085	79.67	2.39	17.7282	Deamidation of Q(Q120)	Deamidation of Q(1)			Single Protein		Q8IVH4	1	1	1	1	1	1	1	1	100	Doubtful
778	O95202	Mitochondrial proton/calcium exchanger protein (LETM1_HUMAN)	LETM1	4	83.302	96.35	1.62	7.98849					Single Protein		O95202	1	6	6	1	6	1	1	6	100	Doubtful
779	O60547	GDP-mannose 4,6 dehydratase (GMDS_HUMAN)	GMDS	6	41.9232	92.2	5.38	23.8044					Single Protein		O60547	2	4	4	2	4	2	2	4	100	Confident
780	P61289	Proteasome activator complex subunit 3 (PSME3_HUMAN)	PSME3	17	29.4876	84.65	18.11	29.7463	Deamidation of N(N106)	Deamidation of N(1)			Single Protein		P61289	4	4	4	4	4	4	3	4	100	Confident
781	P07737	Profilin-1 (PROF1_HUMAN)	PFN1	17	15.0446	82.14	42.86	134.937	Oxidation of M(M114)	Oxidation of M(1)			Single Protein		P07737	6	7	7	6	7	6	8	10	100	Confident
782	P20700	Lamin-B1 (LMNB1_HUMAN)	LMNB1	5	66.3676	89.08	8.36	22.5778	Deamidation of N(N57)	Deamidation of N(1)			Single Protein		P20700	5	6	4	3	4	3	5	6	100	Confident
783	P49588	Alanine--tRNA ligase, cytoplasmic (SYAC_HUMAN)	AARS	16	106.743	86.26	6.3	15.1627					Single Protein		P49588	5	5	5	5	5	5	5	5	100	Confident
784	P07741	Adenine phosphoribosyltransferase (APT_HUMAN)	APRT	16	19.5954	100	24.44	68.3275					Single Protein		P07741	4	4	4	4	4	4	4	4	100	Confident
785	P61221	ATP-binding cassette sub-family E member 1 (ABCE1_HUMAN)	ABCE1	4	67.271	77.96	2.84	11.2662					Single Protein		P61221	1	3	3	1	3	1	1	3	100	Doubtful
786	P05141	ADP/ATP translocase 2 (ADT2_HUMAN)	SLC25A5	X	32.8312	79.53	31.54	47.1893					Single Protein		P05141	10	10	2	2	2	2	11	11	100	Confident
787	P05109	Protein S100-A8 (S10A8_HUMAN)	S100A8	1	10.8276	100	11.83	158.696	Deamidation of N(N10)	Deamidation of N(1)			Single Protein		P05109	2	4	4	2	4	2	3	5	100	Confident
788	O60506	Heterogeneous nuclear ribonucleoprotein Q (HNRPQ_HUMAN)	SYNCRIP	6	69.5596	85.07	14.77	24.442					Single Protein		O60506	7	10	7	5	7	5	6	11	100	Confident
789	P61247	40S ribosomal protein S3a (RS3A_HUMAN)	RPS3A	4	29.9257	100	30.3	75.1513	Oxidation of M(M229)	Oxidation of M(1)			Single Protein		P61247	8	9	9	8	9	8	10	11	100	Confident
790	P61254	60S ribosomal protein L26 (RL26_HUMAN)	RPL26	17	17.2475	100	27.59	125.534	Deamidation of N(N91)	Deamidation of N(1)			Single Protein		P61254	4	5	5	4	5	4	5	6	100	Confident
791	P01591	Immunoglobulin J chain (IGJ_HUMAN)	JCHAIN	4	18.087	77.99	12.58	71.4132					Single Protein		P01591	2	2	2	2	2	2	2	2	100	Confident
792	P12268	Inosine-5'-monophosphate dehydrogenase 2 (IMDH2_HUMAN)	IMPDH2	3	55.7696	63.62	4.86	23.1207					Single Protein		P12268	2	4	4	2	4	2	2	4	100	Confident
793	P50552	Vasodilator-stimulated phosphoprotein (VASP_HUMAN)	VASP	19	39.8051	67.11	12.63	59.8066					Single Protein		P50552	4	6	6	4	6	4	5	7	100	Confident
794	P51888	Prolargin (PRELP_HUMAN)	PRELP	1	43.7822	75.13	12.04	36.0673					Single Protein		P51888	4	4	4	4	4	4	4	4	100	Confident
795	P12236	ADP/ATP translocase 3 (ADT3_HUMAN)	SLC25A6	X	32.8452	81.21	31.21	33.5043					Single Protein		P12236	9	9	1	1	1	1	10	10	100	Confident
796	O95292	Vesicle-associated membrane protein-associated protein B/C (VAPB_HUMAN)	VAPB	20	27.2111	86.83	10.7	37.3049					Single Protein		O95292	2	3	2	1	2	1	2	3	91.4881	Confident
797	P51884	Lumican (LUM_HUMAN)	LUM	12	38.4048	74.56	23.67	61.9558					Single Protein		P51884	7	7	7	7	7	7	8	9	100	Confident
798	O95299	NADH dehydrogenase [ubiquinone] 1 alpha subcomplex subunit 10, mitochondrial (NDUAA_HUMAN)	NDUFA10	CHR_HG2233_PATCH	40.7249	90.99	6.2	18.2771			Deamidation of Q (Q142-{Q142 Q155})	Deamidation of Q (1)	Single Protein		O95299	1	1	1	1	1	1	1	1	100	Doubtful
799	Q96HE7	ERO1-like protein alpha (ERO1A_HUMAN)	ERO1A	14	54.3581	80.77	1.71	13.5091					Single Protein		Q96HE7	1	2	2	1	2	1	1	2	92.9087	Doubtful
800	O76021	Ribosomal L1 domain-containing protein 1 (RL1D1_HUMAN)	RSL1D1	16	54.9389	94.49	1.63	12.0479					Single Protein		O76021	1	2	2	1	2	1	1	2	100	Doubtful
801	P49753	Acyl-coenzyme A thioesterase 2, mitochondrial (ACOT2_HUMAN)	ACOT2	14	53.1847	88.2	2.28	12.2226					Related Proteins	Q86TX2	P49753, Q86TX2	1	1	1	1	1	1	1	1	91.2146	Doubtful
802	Q8TEA8	D-aminoacyl-tRNA deacylase 1 (DTD1_HUMAN)	DTD1	20	23.409	71.77	7.18	33.3531					Single Protein		Q8TEA8	1	1	1	1	1	1	1	1	100	Doubtful
803	P12277	Creatine kinase B-type (KCRB_HUMAN)	CKB	14	42.6173	80.84	19.16	53.3487	Deamidation of N(N338)	Deamidation of N(1)			Single Protein		P12277	5	7	7	5	7	5	6	9	100	Confident
804	Q6P4A8	Phospholipase B-like 1 (PLBL1_HUMAN)	PLBD1	12	63.2142	64.74	2.17	15.294					Single Protein		Q6P4A8	1	5	5	1	5	1	1	5	100	Doubtful
805	Q9GZT3	SRA stem-loop-interacting RNA-binding protein, mitochondrial (SLIRP_HUMAN)	SLIRP	14	12.3414	100	42.2	112.834					Single Protein		Q9GZT3	4	5	5	4	5	4	4	6	100	Confident
806	P51858	Hepatoma-derived growth factor (HDGF_HUMAN)	HDGF	1	26.7719	100	29.17	64.3645					Single Protein		P51858	5	5	5	5	5	5	6	6	100	Confident
807	E9PAV3	Nascent polypeptide-associated complex subunit alpha, muscle-specific form (NACAM_HUMAN)	NACA	12	205.295	68.24	2.65	13.3503					Related Proteins	Q13765	E9PAV3, Q13765	4	4	4	4	4	4	6	6	100	Confident
808	Q08211	ATP-dependent RNA helicase A (DHX9_HUMAN)	DHX9	1	140.869	74.88	8.9	16.136					Single Protein		Q08211	9	10	10	9	10	9	9	10	100	Confident
809	Q15417	Calponin-3 (CNN3_HUMAN)	CNN3	1	36.3908	73.86	13.98	44.5394					Single Protein		Q15417	3	4	4	3	4	3	3	4	100	Confident
810	P30085	UMP-CMP kinase (KCY_HUMAN)	CMPK1	1	22.2083	100	27.04	60.2397					Single Protein		P30085	4	4	3	3	3	3	4	4	100	Confident
811	P30086	Phosphatidylethanolamine-binding protein 1 (PEBP1_HUMAN)	PEBP1	12	21.0437	82.89	43.32	179.689	Deamidation of N(N95); Deamidation of Q(Q127)	Deamidation of N(1); Deamidation of Q(1)			Single Protein		P30086	8	9	9	8	9	8	11	12	100	Confident
812	Q04760	Lactoylglutathione lyase (LGUL_HUMAN)	GLO1	6	20.7642	70.65	4.89	32.0842					Single Protein		Q04760	1	1	1	1	1	1	1	1	90.122	Doubtful
813	Q8TF72	Protein Shroom3 (SHRM3_HUMAN)	SHROOM3	4	216.724	80.06	0.45	3.38892					Single Protein		Q8TF72	1	2	2	1	2	1	1	2	89.0607	Doubtful
814	Q96HY6	DDRGK domain-containing protein 1 (DDRGK_HUMAN)	DDRGK1	20	35.5895	79.3	20.06	37.5389					Single Protein		Q96HY6	4	4	4	4	4	4	3	4	100	Confident
815	Q15424	Scaffold attachment factor B1 (SAFB1_HUMAN)	SAFB	19	102.58	77.81	3.06	7.66687					Single Protein		Q15424	1	5	5	1	5	1	1	6	100	Doubtful
816	Q9UBT2	SUMO-activating enzyme subunit 2 (SAE2_HUMAN)	UBA2	19	71.1792	79.84	2.97	15.7008					Single Protein		Q9UBT2	2	3	3	2	3	2	2	3	100	Confident
817	P30084	Enoyl-CoA hydratase, mitochondrial (ECHM_HUMAN)	ECHS1	10	31.3671	89.66	11.38	30.5353					Single Protein		P30084	2	2	2	2	2	2	2	2	100	Confident
818	Q16762	Thiosulfate sulfurtransferase (THTR_HUMAN)	TST	22	33.4078	89.56	21.89	59.1829	Deamidation of N(N128)	Deamidation of N(1)			Single Protein		Q16762	4	6	6	4	6	4	6	9	100	Confident
819	Q15437	Protein transport protein Sec23B (SC23B_HUMAN)	SEC23B	20	86.4235	78.36	3.52	14.0559					Single Protein		Q15437	2	2	2	2	2	2	2	2	100	Confident
820	Q15436	Protein transport protein Sec23A (SC23A_HUMAN)	SEC23A	14	86.1053	78.95	3.92	4.47234					Single Protein		Q15436	2	4	4	2	4	2	1	4	100	Doubtful
821	Q15435	Protein phosphatase 1 regulatory subunit 7 (PP1R7_HUMAN)	PPP1R7	2	41.5385	91.67	3.06	16.3986					Single Protein		Q15435	1	2	2	1	2	1	1	2	100	Doubtful
822	Q14103	Heterogeneous nuclear ribonucleoprotein D0 (HNRPD_HUMAN)	HNRNPD	4	38.4103	64.79	9.58	44.9179					Single Protein		Q14103	3	4	3	2	3	2	3	4	100	Confident
823	Q14108	Lysosome membrane protein 2 (SCRB2_HUMAN)	SCARB2	4	54.2555	72.8	4.6	23.4266					Single Protein		Q14108	2	2	2	2	2	2	2	2	100	Confident
824	Q96I99	Succinate--CoA ligase [GDP-forming] subunit beta, mitochondrial (SUCB2_HUMAN)	SUCLG2	3	46.4814	83.1	21.99	39.0784					Single Protein		Q96I99	8	9	9	8	9	8	7	9	100	Confident
825	P17096	High mobility group protein HMG-I/HMG-Y (HMGA1_HUMAN)	HMGA1	6	11.6691	100	23.36	82.7592	Deamidation of Q(Q45)	Deamidation of Q(1)			Single Protein		P17096	2	2	2	2	2	2	2	5	100	Doubtful
826	Q14118	Dystroglycan (DAG1_HUMAN)	DAG1	3	97.3807	74.41	0.89	8.49423					Single Protein		Q14118	1	1	1	1	1	1	1	1	90.122	Doubtful
827	P51812	Ribosomal protein S6 kinase alpha-3 (KS6A3_HUMAN)	RPS6KA3	X	83.6829	78.38	6.08	18.5225					Single Protein		P51812	4	7	7	4	7	4	4	7	100	Confident
828	Q9UBV8	Peflin (PEF1_HUMAN)	PEF1	1	30.3613	43.31	3.52	47.9959					Single Protein		Q9UBV8	1	1	1	1	1	1	1	1	100	Doubtful
829	Q8NDC0	MAPK-interacting and spindle-stabilizing protein-like (MISSL_HUMAN)	MAPK1IP1L	14	24.2535	6.94	6.94	347.264					Single Protein		Q8NDC0	1	1	1	1	1	1	1	1	100	Doubtful
830	Q15459	Splicing factor 3A subunit 1 (SF3A1_HUMAN)	SF3A1	22	88.8305	78.69	1.64	9.04057					Single Protein		Q15459	1	2	2	1	2	1	1	2	92.0958	Doubtful
831	Q14126	Desmoglein-2 (DSG2_HUMAN)	DSG2	18	122.218	66.55	3.67	11.0552			Deamidation of Q (Q993-{Q993 N1000 Q1006 Q1009})	Deamidation of Q (1)	Single Protein		Q14126	2	3	3	2	3	2	2	3	100	Confident
832	Q16795	NADH dehydrogenase [ubiquinone] 1 alpha subcomplex subunit 9, mitochondrial (NDUA9_HUMAN)	NDUFA9	12	42.4826	100	8.75	28.7084					Single Protein		Q16795	3	3	3	3	3	3	3	3	100	Confident
833	O15173	Membrane-associated progesterone receptor component 2 (PGRC2_HUMAN)	PGRMC2	4	23.8037	72.65	8.52	36.4413					Single Protein		O15173	1	2	2	1	2	1	1	2	100	Doubtful
834	Q9UBQ0	Vacuolar protein sorting-associated protein 29 (VPS29_HUMAN)	VPS29	12	20.4927	74.73	7.14	43.408					Single Protein		Q9UBQ0	1	1	1	1	1	1	1	1	89.0544	Doubtful
835	Q9UBQ7	Glyoxylate reductase/hydroxypyruvate reductase (GRHPR_HUMAN)	GRHPR	9	35.6457	78.05	7.93	10.357					Single Protein		Q9UBQ7	2	2	2	2	2	2	1	2	100	Doubtful
836	Q14152	Eukaryotic translation initiation factor 3 subunit A (EIF3A_HUMAN)	EIF3A	10	166.468	97.47	6.73	10.6333					Single Protein		Q14152	7	10	10	7	10	7	6	10	100	Confident
837	Q14157	Ubiquitin-associated protein 2-like (UBP2L_HUMAN)	UBAP2L	1	114.465	44.25	2.76	10.9935					Single Protein		Q14157	2	3	3	2	3	2	1	3	94.0381	Doubtful
838	P82979	SAP domain-containing ribonucleoprotein (SARNP_HUMAN)	SARNP	12	23.6564	82.86	18.57	62.2016					Single Protein		P82979	3	5	5	3	5	3	3	5	100	Confident
839	P14868	Aspartate--tRNA ligase, cytoplasmic (SYDC_HUMAN)	DARS	2	57.1	93.21	14.57	41.0843					Single Protein		P14868	6	11	11	6	11	6	6	12	100	Confident
840	P14866	Heterogeneous nuclear ribonucleoprotein L (HNRPL_HUMAN)	HNRNPL	CHR_HG26_PATCH	64.0924	58.74	15.62	59.5597	Oxidation of M(M345)	Oxidation of M(1)	Deamidation of Q (Q293-{N278 Q280 N287 N289 Q293 N299 N301})	Deamidation of Q (1)	Single Protein		P14866	6	7	7	6	7	6	8	10	100	Confident
841	Q99613	Eukaryotic translation initiation factor 3 subunit C (EIF3C_HUMAN)	EIF3C	16	105.278	77.98	2.74	11.5303					Related Proteins	B5ME19	B5ME19, Q99613	2	4	4	2	4	2	2	4	100	Confident
842	Q14166	Tubulin--tyrosine ligase-like protein 12 (TTL12_HUMAN)	TTLL12	22	74.356	72.83	4.04	9.67786					Single Protein		Q14166	1	3	3	1	3	1	1	3	100	Doubtful
843	Q14165	Malectin (MLEC_HUMAN)	MLEC	12	32.2136	75	9.93	13.4783	Deamidation of Q(Q96)	Deamidation of Q(1)			Single Protein		Q14165	2	2	2	2	2	2	1	2	92.9952	Doubtful
844	P33991	DNA replication licensing factor MCM4 (MCM4_HUMAN)	MCM4	8	96.4976	83.66	3.13	11.0277					Single Protein		P33991	2	3	3	2	3	2	2	3	100	Confident
845	P45974	Ubiquitin carboxyl-terminal hydrolase 5 (UBP5_HUMAN)	USP5	12	95.7253	73.19	2.8	12.4546					Single Protein		P45974	2	2	2	2	2	2	2	2	100	Confident
846	P20674	Cytochrome c oxidase subunit 5A, mitochondrial (COX5A_HUMAN)	COX5A	15	16.7517	80.67	27.33	72.1538					Single Protein		P20674	3	5	5	3	5	3	3	5	100	Confident
847	P43304	Glycerol-3-phosphate dehydrogenase, mitochondrial (GPDM_HUMAN)	GPD2	2	80.8016	85.97	2.06	9.44559					Single Protein		P43304	1	2	2	1	2	1	1	2	100	Doubtful
848	P43307	Translocon-associated protein subunit alpha (SSRA_HUMAN)	SSR1	6	32.2153	54.9	5.24	27.9786					Single Protein		P43307	1	2	2	1	2	1	1	3	100	Doubtful
849	P06396	Gelsolin (GELS_HUMAN)	GSN	9	85.6442	66.75	23.02	31.4122	Deamidation of Q(Q631)	Deamidation of Q(1)			Single Protein		P06396	12	15	15	12	15	12	13	17	100	Confident
850	O14910	Protein lin-7 homolog A (LIN7A_HUMAN)	LIN7A	12	25.9806	88.84	11.16	19.0027					Related Proteins	Q9NUP9	O14910, Q9NUP9	2	2	0	0	0	0	2	2	100	Confident
851	O15144	Actin-related protein 2/3 complex subunit 2 (ARPC2_HUMAN)	ARPC2	2	34.3115	79.33	14	46.2366					Single Protein		O15144	4	5	5	4	5	4	4	6	100	Confident
852	O15143	Actin-related protein 2/3 complex subunit 1B (ARC1B_HUMAN)	ARPC1B	7	40.9234	79.03	8.33	36.6677					Single Protein		O15143	2	5	5	2	5	2	3	6	100	Confident
853	P55327	Tumor protein D52 (TPD52_HUMAN)	TPD52	8	24.3122	72.32	6.7	30.7474					Single Protein		P55327	1	1	1	1	1	1	1	1	100	Doubtful
854	P21980	Protein-glutamine gamma-glutamyltransferase 2 (TGM2_HUMAN)	TGM2	20	77.2797	63.32	9.9	24.5071					Single Protein		P21980	6	7	7	6	7	6	5	8	100	Confident
855	Q4VC31	Coiled-coil domain-containing protein 58 (CCD58_HUMAN)	CCDC58	3	16.6095	100	20.83	75.1602	Deamidation of N(N35)	Deamidation of N(1)			Single Protein		Q4VC31	3	4	4	3	4	3	3	5	100	Confident
856	P82930	28S ribosomal protein S34, mitochondrial (RT34_HUMAN)	MRPS34	16	25.6345	87.61	3.67	27.0802					Single Protein		P82930	1	1	1	1	1	1	1	1	88.984	Doubtful
857	P82932	28S ribosomal protein S6, mitochondrial (RT06_HUMAN)	MRPS6	21	14.2176	100	10.4	70.8419					Single Protein		P82932	2	2	2	2	2	2	2	2	95.0314	Doubtful
858	P30049	ATP synthase subunit delta, mitochondrial (ATPD_HUMAN)	ATP5F1D		17.4792	33.93	13.69	155.355					Single Protein		P30049	2	3	3	2	3	2	2	3	100	Confident
859	P30041	Peroxiredoxin-6 (PRDX6_HUMAN)	PRDX6	1	25.0192	100	44.2	78.2175					Single Protein		P30041	8	9	9	8	9	8	9	10	100	Confident
860	P30043	Flavin reductase (NADPH) (BLVRB_HUMAN)	BLVRB	19	22.1054	85.44	35.92	101.257	Deamidation of Q(Q57)	Deamidation of Q(1)			Single Protein		P30043	5	6	6	5	6	5	7	8	100	Confident
861	P30044	Peroxiredoxin-5, mitochondrial (PRDX5_HUMAN)	PRDX5	11	22.0725	100	28.97	95.1731	Oxidation of M(M183)	Oxidation of M(1)			Single Protein		P30044	6	6	6	6	6	6	7	7	100	Confident
862	P30048	Thioredoxin-dependent peroxide reductase, mitochondrial (PRDX3_HUMAN)	PRDX3	10	27.6752	76.17	20.31	33.6718	Deamidation of N(N150, N192)	Deamidation of N(2)			Single Protein		P30048	5	5	5	5	5	5	4	5	100	Confident
863	P05091	Aldehyde dehydrogenase, mitochondrial (ALDH2_HUMAN)	ALDH2	12	56.3456	68.86	21.86	46.3102	Deamidation of Q(Q328); Oxidation of M(M208)	Deamidation of Q(1); Oxidation of M(1)			Single Protein		P05091	11	12	11	10	11	10	11	12	100	Confident
864	P30050	60S ribosomal protein L12 (RL12_HUMAN)	RPL12	9	17.8075	100	18.79	83.4837					Single Protein		P30050	3	4	4	3	4	3	4	5	100	Confident
865	P69905	Hemoglobin subunit alpha (HBA_HUMAN)	HBA1	16	15.2479	59.86	75.35	413.234	Deamidation of N(N69, N79, N98); Deamidation of Q(Q55); Oxidation of M(M33, M77)	Deamidation of N(3); Deamidation of Q(1); Oxidation of M(2)			Single Protein		P69905	25	28	28	25	28	25	47	64	100	Confident
866	P30038	Delta-1-pyrroline-5-carboxylate dehydrogenase, mitochondrial (AL4A1_HUMAN)	ALDH4A1	1	61.6806	78.51	6.75	22.9302					Single Protein		P30038	3	4	4	3	4	3	3	4	100	Confident
867	P30040	Endoplasmic reticulum resident protein 29 (ERP29_HUMAN)	ERP29	12	28.9752	88.89	11.49	33.9281					Single Protein		P30040	2	2	2	2	2	2	2	2	95.8254	Confident
868	Q8IW45	ATP-dependent (S)-NAD(P)H-hydrate dehydratase (NNRD_HUMAN)	NAXD	13	36.5532	83	3.46	18.8009					Single Protein		Q8IW45	1	2	2	1	2	1	1	2	100	Doubtful
869	Q15404	Ras suppressor protein 1 (RSU1_HUMAN)	RSU1	10	31.5207	68.95	13.36	44.5394	Deamidation of N(N201)	Deamidation of N(1)			Single Protein		Q15404	3	3	3	3	3	3	3	3	97.0207	Confident
870	Q9UBI6	Guanine nucleotide-binding protein G(I)/G(S)/G(O) subunit gamma-12 (GBG12_HUMAN)	GNG12	1	8.00117	100	15.28	81.993					Single Protein		Q9UBI6	1	1	1	1	1	1	1	1	100	Doubtful
871	Q6IAA8	Ragulator complex protein LAMTOR1 (LTOR1_HUMAN)	LAMTOR1	11	17.7338	81.37	16.77	18.3338	Deamidation of N(N34)	Deamidation of N(1)			Single Protein		Q6IAA8	2	4	4	2	4	2	1	4	94.978	Doubtful
872	Q96HS1	Serine/threonine-protein phosphatase PGAM5, mitochondrial (PGAM5_HUMAN)	PGAM5	12	31.9846	69.9	7.27	34.4562					Single Protein		Q96HS1	2	3	3	2	3	2	2	3	100	Confident
873	Q16740	ATP-dependent Clp protease proteolytic subunit, mitochondrial (CLPP_HUMAN)	CLPP	19	30.1606	69.68	9.75	13.2962	Deamidation of Q(Q194)	Deamidation of Q(1)			Single Protein		Q16740	2	2	2	2	2	2	1	2	100	Doubtful
874	P08727	Keratin, type I cytoskeletal 19 (K1C19_HUMAN)	KRT19	17	44.0791	92.5	55	61.665	Deamidation of N(N105, N157, N184); Deamidation of Q(Q232)	Deamidation of N(3); Deamidation of Q(1)			Single Protein		P08727	24	27	19	16	25	22	28	32	100	Confident
875	P62244	40S ribosomal protein S15a (RS15A_HUMAN)	RPS15A	16	14.83	100	32.31	189.215					Single Protein		P62244	3	3	3	3	3	3	6	6	100	Confident
876	P62241	40S ribosomal protein S8 (RS8_HUMAN)	RPS8	1	24.1902	100	23.08	62.4408			Deamidation of N (N84-{N84 N87 N88})	Deamidation of N (1)	Single Protein		P62241	5	5	5	5	5	5	5	6	100	Confident
877	P49247	Ribose-5-phosphate isomerase (RPIA_HUMAN)	RPIA	2	33.248	100	6.11	18.9823	Deamidation of Q(Q98)	Deamidation of Q(1)			Single Protein		P49247	1	3	3	1	3	1	1	4	100	Doubtful
878	P62249	40S ribosomal protein S16 (RS16_HUMAN)	RPS16	19	16.435	100	22.6	87.6089					Single Protein		P62249	3	5	5	3	5	3	4	6	100	Confident
879	P26599	Polypyrimidine tract-binding protein 1 (PTBP1_HUMAN)	PTBP1	19	57.1856	60.83	24.11	47.4357	Deamidation of N(N336, N395); Deamidation of Q(Q202)	Deamidation of N(2); Deamidation of Q(1)			Single Protein		P26599	8	13	11	7	13	8	9	15	100	Confident
880	P62258	14-3-3 protein epsilon (1433E_HUMAN)	YWHAE	17	29.1554	100	42.75	69.2314	Deamidation of N(N139); Oxidation of M(M33)	Deamidation of N(1); Oxidation of M(1)			Single Protein		P62258	13	15	13	11	13	11	13	17	100	Confident
881	P08708	40S ribosomal protein S17 (RS17_HUMAN)	RPS17	15	15.5404	100	23.7	109.324					Single Protein		P08708	2	3	3	2	3	2	3	4	100	Confident
882	P62266	40S ribosomal protein S23 (RS23_HUMAN)	RPS23	5	15.7977	81.12	29.37	86.0066					Single Protein		P62266	4	4	4	4	4	4	4	4	100	Confident
883	P62263	40S ribosomal protein S14 (RS14_HUMAN)	RPS14	5	16.2625	73.51	39.07	148.031	Deamidation of Q(Q79)	Deamidation of Q(1)			Single Protein		P62263	6	6	6	6	6	6	7	8	100	Confident
884	P62269	40S ribosomal protein S18 (RS18_HUMAN)	RPS18	CHR_HSCHR6_MHC_MCF_CTG1	17.7079	100	44.08	124.978	Deamidation of N(N101)	Deamidation of N(1)			Single Protein		P62269	8	9	9	8	9	8	9	11	100	Confident
885	P08758	Annexin A5 (ANXA5_HUMAN)	ANXA5	4	35.9144	100	27.19	50.1402					Single Protein		P08758	8	8	8	8	8	8	8	8	100	Confident
886	Q71UM5	40S ribosomal protein S27-like (RS27L_HUMAN)	RPS27L	15	9.47087	66.67	28.57	84.3356	Deamidation of N(N29)	Deamidation of N(1)			Single Protein		Q71UM5	3	3	1	1	3	3	2	3	100	Confident
887	O00584	Ribonuclease T2 (RNT2_HUMAN)	RNASET2	6	29.4618	100	3.91	23.0605					Single Protein		O00584	1	2	2	1	2	1	1	2	100	Doubtful
888	P50213	Isocitrate dehydrogenase [NAD] subunit alpha, mitochondrial (IDH3A_HUMAN)	IDH3A	15	39.5661	72.68	9.56	57.0872					Single Protein		P50213	3	3	3	3	3	3	4	4	100	Confident
889	O75351	Vacuolar protein sorting-associated protein 4B (VPS4B_HUMAN)	VPS4B	18	49.2715	84.91	2.7	7.82957					Related Proteins	Q6PIW4, Q9UN37	O75351, Q6PIW4, Q9UN37	1	1	0	0	0	0	1	1	100	Doubtful
890	P07437	Tubulin beta chain (TBB5_HUMAN)	TUBB	CHR_HSCHR6_MHC_MANN_CTG1	49.639	60.14	45.72	67.6023	Oxidation of M(M164, M257)	Oxidation of M(2)			Single Protein		P07437	17	17	3	3	3	3	24	25	100	Confident
891	P0DMV8	Heat shock 70 kDa protein 1A (HS71A_HUMAN)	HSPA1A	CHR_HSCHR6_MHC_APD_CTG1	70.009	77.69	16.85	23.5315	Deamidation of Q(Q441)	Deamidation of Q(1)	Deamidation of N (N31-{N31 Q33 N35})	Deamidation of N (1)	Related Proteins	P0DMV9	P0DMV8, P0DMV9	10	14	5	2	11	7	11	15	100	Confident
892	P51572	B-cell receptor-associated protein 31 (BAP31_HUMAN)	BCAP31	X	27.974	76.42	3.66	23.9979					Single Protein		P51572	1	1	1	1	1	1	1	1	90.122	Doubtful
893	P08134	Rho-related GTP-binding protein RhoC (RHOC_HUMAN)	RHOC	1	21.9923	84.46	4.15	15.294					Related Proteins	P61586	P08134, P61586	1	1	0	0	1	1	1	1	100	Doubtful
894	P51571	Translocon-associated protein subunit delta (SSRD_HUMAN)	SSR4	X	18.9866	61.27	10.98	43.7296					Single Protein		P51571	1	2	2	1	2	1	1	2	100	Doubtful
895	P51570	Galactokinase (GALK1_HUMAN)	GALK1	17	42.2456	63.78	3.32	19.2925					Single Protein		P51570	1	3	3	1	3	1	1	3	94.085	Doubtful
896	Q8NC51	Plasminogen activator inhibitor 1 RNA-binding protein (PAIRB_HUMAN)	SERBP1	1	44.9385	91.91	13.97	46.4408					Single Protein		Q8NC51	6	10	10	6	10	6	7	12	100	Confident
897	Q8NBS9	Thioredoxin domain-containing protein 5 (TXND5_HUMAN)	TXNDC5	6	47.5987	73.15	2.08	16.0421					Single Protein		Q8NBS9	1	1	1	1	1	1	1	1	92.9476	Doubtful
898	Q53FA7	Quinone oxidoreductase PIG3 (QORX_HUMAN)	TP53I3	2	35.5136	65.36	6.63	27.205					Single Protein		Q53FA7	1	2	2	1	2	1	1	2	100	Doubtful
899	P08754	Guanine nucleotide-binding protein G(k) subunit alpha (GNAI3_HUMAN)	GNAI3	1	40.5063	81.92	7.34	23.7497					Single Protein		P08754	2	3	1	1	1	1	2	3	90.122	Doubtful
900	Q8NBJ5	Procollagen galactosyltransferase 1 (GT251_HUMAN)	COLGALT1	19	71.5905	79.74	6.27	19.607					Single Protein		Q8NBJ5	3	6	6	3	6	3	3	7	100	Confident
901	Q8NBJ4	Golgi membrane protein 1 (GOLM1_HUMAN)	GOLM1	9	45.3058	85.54	2.99	15.9986					Single Protein		Q8NBJ4	1	1	1	1	1	1	1	1	90.122	Doubtful
902	P25205	DNA replication licensing factor MCM3 (MCM3_HUMAN)	MCM3	6	90.924	95.17	3.84	14.0742					Single Protein		P25205	3	4	4	3	4	3	3	4	100	Confident
903	Q8NBJ7	Sulfatase-modifying factor 2 (SUMF2_HUMAN)	SUMF2	7	33.8218	85.05	4.98	23.0605					Single Protein		Q8NBJ7	1	1	1	1	1	1	1	1	100	Doubtful
904	Q15274	Nicotinate-nucleotide pyrophosphorylase [carboxylating] (NADC_HUMAN)	QPRT	16	30.8261	60.27	11.45	60.4641					Single Protein		Q15274	3	3	3	3	3	3	3	3	100	Confident
905	Q8N1G4	Leucine-rich repeat-containing protein 47 (LRC47_HUMAN)	LRRC47	1	63.4337	76.67	5.49	18.6426					Single Protein		Q8N1G4	2	6	6	2	6	2	2	6	100	Confident
906	O00571	ATP-dependent RNA helicase DDX3X (DDX3X_HUMAN)	DDX3X	X	73.198	84.59	9.97	16.0977					Single Protein		O00571	6	7	1	1	5	4	6	7	100	Confident
907	Q8N1F7	Nuclear pore complex protein Nup93 (NUP93_HUMAN)	NUP93	16	93.4296	77.9	2.81	12.3332					Single Protein		Q8N1F7	2	2	2	2	2	2	2	3	93.4026	Doubtful
908	P14550	Alcohol dehydrogenase [NADP(+)] (AK1A1_HUMAN)	AKR1A1	1	36.5499	88.92	16.62	45.9614					Single Protein		P14550	5	7	6	4	7	5	5	7	100	Confident
909	P15880	40S ribosomal protein S2 (RS2_HUMAN)	RPS2	16	31.3046	100	12.29	41.9759	Deamidation of N(N134)	Deamidation of N(1)			Single Protein		P15880	4	6	6	4	6	4	4	6	100	Confident
910	Q15293	Reticulocalbin-1 (RCN1_HUMAN)	RCN1	11	38.8662	81.57	10.57	36.1976	Deamidation of Q(Q276)	Deamidation of Q(1)			Single Protein		Q15293	3	3	3	3	3	3	3	3	100	Confident
911	P26583	High mobility group protein B2 (HMGB2_HUMAN)	HMGB2	4	24.0187	100	6.22	28.2464					Single Protein		P26583	1	4	4	1	4	1	1	4	94.8782	Doubtful
912	Q8NBN7	Retinol dehydrogenase 13 (RDH13_HUMAN)	RDH13	CHR_HSCHR19LRC_COX1_CTG3_1	35.9099	90.63	3.02	19.6783					Single Protein		Q8NBN7	1	2	2	1	2	1	1	2	92.0958	Doubtful
913	P55072	Transitional endoplasmic reticulum ATPase (TERA_HUMAN)	VCP	9	89.2657	80.52	23.2	28.2192	Deamidation of N(N33, N716)	Deamidation of N(2)			Single Protein		P55072	16	22	21	15	22	16	15	24	100	Confident
914	P13284	Gamma-interferon-inducible lysosomal thiol reductase (GILT_HUMAN)	IFI30	19	27.945	33.2	4.4	85.5579					Single Protein		P13284	1	2	2	1	2	1	2	3	100	Doubtful
915	P55084	Trifunctional enzyme subunit beta, mitochondrial (ECHB_HUMAN)	HADHB	2	51.2615	66.24	21.52	42.3878					Single Protein		P55084	9	11	11	9	11	9	9	11	100	Confident
916	P49207	60S ribosomal protein L34 (RL34_HUMAN)	RPL34	4	13.2845	100	14.53	75.6858					Single Protein		P49207	2	3	3	2	3	2	2	3	100	Confident
917	Q9P1F3	Costars family protein ABRACL (ABRAL_HUMAN)	ABRACL	6	9.05086	100	19.75	72.8826					Single Protein		Q9P1F3	1	1	1	1	1	1	1	1	100	Doubtful
918	Q16629	Serine/arginine-rich splicing factor 7 (SRSF7_HUMAN)	SRSF7	2	27.35	100	9.66	33.0728					Single Protein		Q16629	2	3	2	1	2	1	2	3	100	Confident
919	P18085	ADP-ribosylation factor 4 (ARF4_HUMAN)	ARF4	3	20.4977	84.44	42.22	74.1581	Deamidation of N(N52, N84)	Deamidation of N(2)			Single Protein		P18085	7	7	3	3	3	3	7	7	100	Confident
920	P0C0S5	Histone H2A.Z (H2AZ_HUMAN)	H2AFZ	4	13.5446	77.34	39.84	199.858					Related Proteins	Q71UI9	P0C0S5, Q71UI9	4	6	5	3	5	3	8	12	100	Confident
921	Q04637	Eukaryotic translation initiation factor 4 gamma 1 (IF4G1_HUMAN)	EIF4G1	3	175.382	61.04	4.82	13.8789					Single Protein		Q04637	6	13	10	5	13	6	6	13	100	Confident
922	Q16630	Cleavage and polyadenylation specificity factor subunit 6 (CPSF6_HUMAN)	CPSF6	12	59.1734	56.08	4.36	28.6577					Single Protein		Q16630	2	3	3	2	3	2	2	3	100	Confident
923	P55036	26S proteasome non-ATPase regulatory subunit 4 (PSMD4_HUMAN)	PSMD4	1	40.7112	55.7	7.43	37.2069					Single Protein		P55036	2	3	3	2	3	2	2	3	100	Confident
924	O43776	Asparagine--tRNA ligase, cytoplasmic (SYNC_HUMAN)	NARS	18	62.9025	78.65	8.94	28.5358					Single Protein		O43776	4	5	5	4	5	4	4	5	100	Confident
925	P31040	Succinate dehydrogenase [ubiquinone] flavoprotein subunit, mitochondrial (SDHA_HUMAN)	SDHA	5	72.6453	77.11	1.66	9.85558					Single Protein		P31040	1	2	2	1	2	1	1	2	100	Doubtful
926	P56385	ATP synthase subunit e, mitochondrial (ATP5I_HUMAN)	ATP5I	4	7.92833	100	30.43	128.337					Single Protein		P56385	2	2	2	2	2	2	2	2	100	Confident
927	P18077	60S ribosomal protein L35a (RL35A_HUMAN)	RPL35A	3	12.5298	100	10.91	53.6681					Single Protein		P18077	1	1	1	1	1	1	1	1	91.2146	Doubtful
928	P68371	Tubulin beta-4B chain (TBB4B_HUMAN)	TUBB4B	9	49.799	60	42.25	50.3253	Deamidation of Q(Q375); Oxidation of M(M73, M164, M257, M363)	Deamidation of Q(1); Oxidation of M(4)			Single Protein		P68371	17	17	3	3	3	3	23	24	100	Confident
929	P68366	Tubulin alpha-4A chain (TBA4A_HUMAN)	TUBA4A	2	49.8924	73.66	28.79	57.3423	Deamidation of Q(Q358)	Deamidation of Q(1)	Deamidation of N (N226-{N216 N226 N228})	Deamidation of N (1)	Single Protein		P68366	10	10	2	2	2	2	12	15	100	Confident
930	P55060	Exportin-2 (XPO2_HUMAN)	CSE1L	20	110.346	75.39	8.44	17.7685	Deamidation of N(N147)	Deamidation of N(1)			Single Protein		P55060	6	10	10	6	10	6	6	13	100	Confident
931	Q9P2E9	Ribosome-binding protein 1 (RRBP1_HUMAN)	RRBP1	20	152.365	90.92	6.81	10.7857					Single Protein		Q9P2E9	6	12	12	6	12	6	6	13	100	Confident
932	O95716	Ras-related protein Rab-3D (RAB3D_HUMAN)	RAB3D	19	24.2518	87.21	3.65	13.4783					Related Proteins	P20336, P20337, P51153, P61006, Q92930, Q96E17	O95716, P20336, P20337, P51153, P61006, Q92930, Q96E17	1	1	0	0	1	1	1	1	100	Doubtful
933	P27824	Calnexin (CALX_HUMAN)	CANX	CHR_HG30_PATCH	67.5259	57.94	10.3	36.2356					Single Protein		P27824	5	5	5	5	5	5	5	5	100	Confident
934	Q14019	Coactosin-like protein (COTL1_HUMAN)	COTL1	16	15.935	80.99	11.97	62.3608					Single Protein		Q14019	2	3	3	2	3	2	2	3	95.9898	Confident
935	O43768	Alpha-endosulfine (ENSA_HUMAN)	ENSA	1	13.3808	100	23.14	73.1838					Single Protein		O43768	2	3	3	2	3	2	2	3	94.2628	Confident
936	P02511	Alpha-crystallin B chain (CRYAB_HUMAN)	CRYAB	11	20.1464	65.71	40.57	116.933					Single Protein		P02511	7	7	7	7	7	7	8	8	100	Confident
937	Q3ZCQ8	Mitochondrial import inner membrane translocase subunit TIM50 (TIM50_HUMAN)	TIMM50	19	39.6215	65.16	6.23	38.501	Deamidation of N(N289)	Deamidation of N(1)			Single Protein		Q3ZCQ8	2	2	2	2	2	2	2	2	95.0346	Doubtful
938	P98179	RNA-binding protein 3 (RBM3_HUMAN)	RBM3	X	17.16	79.62	17.83	94.4559	Deamidation of N(N68)	Deamidation of N(1)			Single Protein		P98179	2	2	2	2	2	2	3	3	100	Confident
939	P55008	Allograft inflammatory factor 1 (AIF1_HUMAN)	AIF1	CHR_HSCHR6_MHC_QBL_CTG1	16.6926	100	13.61	40.1598					Single Protein		P55008	1	1	1	1	1	1	1	1	100	Doubtful
940	P02545	Prelamin-A/C (LMNA_HUMAN)	LMNA	1	74.0947	90.36	17.62	25.6945					Single Protein		P02545	11	15	13	9	13	9	10	16	100	Confident
941	Q16698	2,4-dienoyl-CoA reductase, mitochondrial (DECR_HUMAN)	DECR1	8	36.0448	83.88	16.72	36.7133	Deamidation of N(N144)	Deamidation of N(1)			Single Protein		Q16698	4	5	5	4	5	4	4	5	100	Confident
942	Q15366	Poly(rC)-binding protein 2 (PCBP2_HUMAN)	PCBP2	12	38.5556	70.96	23.84	47.6828	Deamidation of Q(Q334)	Deamidation of Q(1)			Single Protein		Q15366	6	8	4	4	4	4	6	8	100	Confident
943	Q15365	Poly(rC)-binding protein 1 (PCBP1_HUMAN)	PCBP1	2	37.4739	81.46	33.99	42.5503			Deamidation of Q (Q245-{Q244 Q245})	Deamidation of Q (1)	Single Protein		Q15365	7	10	6	5	6	5	6	11	100	Confident
944	Q15369	Elongin-C (ELOC_HUMAN)	ELOC	8	12.465	72.32	8.93	52.7098					Single Protein		Q15369	1	1	1	1	1	1	1	1	100	Doubtful
945	P55011	Solute carrier family 12 member 2 (S12A2_HUMAN)	SLC12A2	5	131.364	63.37	7.26	18.1949					Single Protein		P55011	5	5	5	5	5	5	6	7	100	Confident
946	Q15370	Elongin-B (ELOB_HUMAN)	ELOB	16	13.1246	66.95	24.58	137.001					Single Protein		Q15370	3	4	4	3	4	3	3	4	100	Confident
947	P27816	Microtubule-associated protein 4 (MAP4_HUMAN)	MAP4	3	120.93	72.92	3.73	12.4834					Single Protein		P27816	3	8	8	3	8	3	3	8	100	Confident
948	Q8IV08	Phospholipase D3 (PLD3_HUMAN)	PLD3	19	54.6705	59.39	4.49	25.5932					Single Protein		Q8IV08	2	2	2	2	2	2	2	2	100	Doubtful
949	P62195	26S proteasome regulatory subunit 8 (PRS8_HUMAN)	PSMC5	17	45.5971	100	9.36	25.4461					Single Protein		P62195	3	6	5	2	6	3	3	7	100	Confident
950	P46940	Ras GTPase-activating-like protein IQGAP1 (IQGA1_HUMAN)	IQGAP1	15	189.134	84.85	7.97	10.0296	Deamidation of N(N23); Deamidation of Q(Q726)	Deamidation of N(1); Deamidation of Q(1)			Single Protein		P46940	9	15	15	9	15	9	8	16	97.0149	Confident
951	P07355	Annexin A2 (ANXA2_HUMAN)	ANXA2	15	38.5798	100	42.18	83.085	Oxidation of M(M240)	Oxidation of M(1)			Single Protein		P07355	13	15	15	13	15	13	16	18	100	Confident
952	P19338	Nucleolin (NUCL_HUMAN)	NCL	2	76.5684	79.15	12.54	31.5882					Single Protein		P19338	9	12	12	9	12	9	10	13	100	Confident
953	P46926	Glucosamine-6-phosphate isomerase 1 (GNPI1_HUMAN)	GNPDA1	5	32.6476	79.58	3.46	20.4273					Single Protein		P46926	1	2	2	1	2	1	1	2	100	Doubtful
954	P61204	ADP-ribosylation factor 3 (ARF3_HUMAN)	ARF3	12	20.5877	85.08	36.46	57.4404	Deamidation of N(N52, N84)	Deamidation of N(2)			Related Proteins	P84077	P61204, P84077	6	6	1	1	1	1	6	6	100	Confident
955	O60264	SWI/SNF-related matrix-associated actin-dependent regulator of chromatin subfamily A member 5 (SMCA5_HUMAN)	SMARCA5	4	121.828	83.27	0.95	6.5232					Single Protein		O60264	1	2	2	1	2	1	1	2	93.4066	Doubtful
956	Q8NBX0	Saccharopine dehydrogenase-like oxidoreductase (SCPDL_HUMAN)	SCCPDH	1	47.1214	67.13	3.26	13.7611					Single Protein		Q8NBX0	1	3	3	1	3	1	1	3	92.4415	Doubtful
957	P07339	Cathepsin D (CATD_HUMAN)	CTSD	11	44.5236	73.79	9.47	36.9338	Oxidation of M(M246)	Oxidation of M(1)			Single Protein		P07339	4	5	5	4	5	4	4	5	100	Confident
958	P34932	Heat shock 70 kDa protein 4 (HSP74_HUMAN)	HSPA4	5	94.2712	89.17	4.88	12.8178	Deamidation of N(N172)	Deamidation of N(1)			Single Protein		P34932	3	6	5	2	6	3	3	6	100	Confident
959	O43704	Sulfotransferase family cytosolic 1B member 1 (ST1B1_HUMAN)	SULT1B1	4	34.8766	90.54	4.05	19.9442					Single Protein		O43704	1	1	1	1	1	1	1	1	100	Doubtful
960	O43707	Alpha-actinin-4 (ACTN4_HUMAN)	ACTN4	CHR_HG26_PATCH	104.788	88.47	43.47	26.6154	Deamidation of N(N680); Oxidation of M(M729, M883)	Deamidation of N(1); Oxidation of M(2)			Single Protein		O43707	32	37	27	23	29	25	31	39	100	Confident
961	P08670	Vimentin (VIME_HUMAN)	VIM	10	53.6191	92.7	54.94	81.6989	Deamidation of N(N357); Oxidation of M(M391)	Deamidation of N(1); Oxidation of M(1)	Deamidation of N (N303-{N303 N305 N306})	Deamidation of N (1)	Single Protein		P08670	28	33	25	20	28	23	31	38	100	Confident
962	Q9P258	Protein RCC2 (RCC2_HUMAN)	RCC2	CHR_HG2095_PATCH	56.0492	77.78	8.24	29.9453	Deamidation of N(N18)	Deamidation of N(1)			Single Protein		Q9P258	3	4	4	3	4	3	4	5	100	Confident
963	Q8IUR7	Armadillo repeat-containing protein 8 (ARMC8_HUMAN)	ARMC8	3	75.4602	82.76	1.49	9.20982			Deamidation of N (N50-{N45 N50 N51 Q53})	Deamidation of N (1)	Single Protein		Q8IUR7	1	1	1	1	1	1	1	1	92.9476	Doubtful
964	P46976	Glycogenin-1 (GLYG_HUMAN)	GYG1	3	39.3586	56	6.86	35.2798					Single Protein		P46976	2	2	2	2	2	2	2	2	100	Doubtful
965	P32322	Pyrroline-5-carboxylate reductase 1, mitochondrial (P5CR1_HUMAN)	PYCR1	17	33.3396	75.24	10.97	24.5979					Single Protein		P32322	2	5	5	2	5	2	1	6	100	Doubtful
966	P20339	Ras-related protein Rab-5A (RAB5A_HUMAN)	RAB5A	3	23.6438	86.98	31.63	57.9671					Single Protein		P20339	5	6	4	3	4	3	5	6	100	Confident
967	P19367	Hexokinase-1 (HXK1_HUMAN)	HK1	10	102.42	75.57	2.73	14.3687					Single Protein		P19367	3	4	3	2	4	3	3	4	100	Confident
968	P07384	Calpain-1 catalytic subunit (CAN1_HUMAN)	CAPN1	11	81.8382	78.15	5.6	20.0309					Single Protein		P07384	4	6	6	4	6	4	4	6	100	Confident
969	P20340	Ras-related protein Rab-6A (RAB6A_HUMAN)	RAB6A	11	23.5779	100	26.44	57.7104					Single Protein		P20340	5	5	4	4	4	4	4	5	100	Confident
970	P61020	Ras-related protein Rab-5B (RAB5B_HUMAN)	RAB5B	12	23.6919	86.98	16.28	38.2452					Single Protein		P61020	3	3	1	1	1	1	3	3	100	Confident
971	P61026	Ras-related protein Rab-10 (RAB10_HUMAN)	RAB10	2	22.5266	100	17	49.1958					Single Protein		P61026	3	4	2	2	2	2	3	4	100	Confident
972	P48047	ATP synthase subunit O, mitochondrial (ATPO_HUMAN)	ATP5O	21	23.2627	100	19.25	48.5029					Single Protein		P48047	4	6	6	4	6	4	3	6	100	Confident
973	P49368	T-complex protein 1 subunit gamma (TCPG_HUMAN)	CCT3	1	60.4953	82.39	18.9	18.6947	Deamidation of Q(Q406)	Deamidation of Q(1)			Single Protein		P49368	7	8	8	7	8	7	6	9	100	Confident
974	P50395	Rab GDP dissociation inhibitor beta (GDIB_HUMAN)	GDI2	10	50.6309	93.93	24.72	36.0558	Deamidation of N(N84, N262)	Deamidation of N(2)			Single Protein		P50395	8	9	9	8	9	8	8	10	100	Confident
975	P25398	40S ribosomal protein S12 (RS12_HUMAN)	RPS12	6	14.5055	100	30.3	104.355	Deamidation of N(N15)	Deamidation of N(1)			Single Protein		P25398	3	3	3	3	3	3	4	4	100	Confident
976	P12081	Histidine--tRNA ligase, cytoplasmic (SYHC_HUMAN)	HARS	5	57.3742	92.93	5.11	19.1375					Single Protein		P12081	3	4	0	0	0	0	3	4	92.9087	Confident
977	P51665	26S proteasome non-ATPase regulatory subunit 7 (PSMD7_HUMAN)	PSMD7	16	37.0025	91.36	5.25	18.2207					Single Protein		P51665	1	2	2	1	2	1	1	2	100	Doubtful
978	Q9P0J0	NADH dehydrogenase [ubiquinone] 1 alpha subcomplex subunit 13 (NDUAD_HUMAN)	NDUFA13	19	16.6876	100	16.67	20.4982					Single Protein		Q9P0J0	2	2	2	2	2	2	1	2	100	Doubtful
979	P62310	U6 snRNA-associated Sm-like protein LSm3 (LSM3_HUMAN)	LSM3	3	11.838	66.67	40.2	202.571			Deamidation of Q (Q8-{Q7 Q8 Q9 N12})	Deamidation of Q (1)	Single Protein		P62310	3	4	4	3	4	3	4	5	100	Confident
980	P62316	Small nuclear ribonucleoprotein Sm D2 (SMD2_HUMAN)	SNRPD2	19	13.5182	100	29.66	91.7209					Single Protein		P62316	3	3	3	3	3	3	3	3	100	Confident
981	P62318	Small nuclear ribonucleoprotein Sm D3 (SMD3_HUMAN)	SNRPD3	22	13.9073	100	7.94	46.8531					Single Protein		P62318	1	1	1	1	1	1	1	1	100	Doubtful
982	P62314	Small nuclear ribonucleoprotein Sm D1 (SMD1_HUMAN)	SNRPD1	18	13.2734	100	54.62	162.883			Deamidation of N (N21-{N21 Q24 N37})	Deamidation of N (1)	Single Protein		P62314	5	5	5	5	5	5	6	6	100	Confident
983	P18206	Vinculin (VINC_HUMAN)	VCL	10	123.722	87.04	14.29	17.5457					Single Protein		P18206	13	18	18	13	18	13	13	18	100	Confident
984	P62328	Thymosin beta-4 (TYB4_HUMAN)	TMSB4X	X	5.04952	100	75	306.356	Oxidation of M(M7)	Oxidation of M(1)			Single Protein		P62328	6	7	7	6	7	6	5	10	100	Confident
985	Q9P0L0	Vesicle-associated membrane protein-associated protein A (VAPA_HUMAN)	VAPA	18	27.8752	87.15	11.24	74.8138					Single Protein		Q9P0L0	3	3	2	2	2	2	4	4	100	Confident
986	P08865	40S ribosomal protein SA (RSSA_HUMAN)	RPSA	3	32.8334	66.44	30.17	75.2591					Single Protein		P08865	7	7	7	7	7	7	8	8	100	Confident
987	Q9P0M9	39S ribosomal protein L27, mitochondrial (RM27_HUMAN)	MRPL27	17	16.0627	100	6.76	39.8885					Single Protein		Q9P0M9	1	3	3	1	3	1	1	3	100	Doubtful
988	P61019	Ras-related protein Rab-2A (RAB2A_HUMAN)	RAB2A	8	23.5308	87.26	46.7	66.401	Deamidation of N(N155, N183)	Deamidation of N(2)			Single Protein		P61019	8	8	8	8	8	8	7	9	100	Confident
989	P38646	Stress-70 protein, mitochondrial (GRP75_HUMAN)	HSPA9	5	73.6348	93.08	31.08	34.0748	Deamidation of N(N149)	Deamidation of N(1)			Single Protein		P38646	17	20	20	17	20	17	17	23	100	Confident
990	P25325	3-mercaptopyruvate sulfurtransferase (THTM_HUMAN)	MPST	22	33.1576	75.76	25.25	53.4906					Single Protein		P25325	5	6	6	5	6	5	5	6	100	Confident
991	Q9UQ80	Proliferation-associated protein 2G4 (PA2G4_HUMAN)	PA2G4	12	43.7592	92.13	19.8	44.2007	Deamidation of N(N328)	Deamidation of N(1)	Deamidation of N (N161-{N161 Q162 N163 Q165 N171})	Deamidation of N (1)	Single Protein		Q9UQ80	8	9	9	8	9	8	8	9	100	Confident
992	P02679	Fibrinogen gamma chain (FIBG_HUMAN)	FGG	4	51.4789	94.04	9.49	10.86					Single Protein		P02679	3	7	7	3	7	3	2	8	100	Confident
993	P02675	Fibrinogen beta chain (FIBB_HUMAN)	FGB	4	55.8923	86.97	19.96	47.8056					Single Protein		P02675	9	10	10	9	10	9	9	12	100	Confident
994	P26641	Elongation factor 1-gamma (EF1G_HUMAN)	EEF1G	11	50.0871	84.44	21.51	44.5459					Single Protein		P26641	9	9	9	9	9	9	10	14	100	Confident
995	P26640	Valine--tRNA ligase (SYVC_HUMAN)	VARS	CHR_HSCHR6_MHC_APD_CTG1	140.387	70.02	2.45	9.4305					Single Protein		P26640	2	3	3	2	3	2	2	3	100	Confident
996	P51649	Succinate-semialdehyde dehydrogenase, mitochondrial (SSDH_HUMAN)	ALDH5A1	6	57.1783	63.36	1.87	13.8906					Single Protein		P51649	1	1	1	1	1	1	1	1	91.2146	Doubtful
997	P26639	Threonine--tRNA ligase, cytoplasmic (SYTC_HUMAN)	TARS	5	83.3819	94.47	2.77	11.5246					Single Protein		P26639	2	4	2	1	4	2	2	4	100	Confident
998	Q96EY8	Cob(I)yrinic acid a,c-diamide adenosyltransferase, mitochondrial (MMAB_HUMAN)	MMAB	12	27.371	88.8	4	23.614					Single Protein		Q96EY8	1	1	1	1	1	1	1	1	100	Doubtful
999	P40939	Trifunctional enzyme subunit alpha, mitochondrial (ECHA_HUMAN)	HADHA	2	82.9469	84.01	11.53	28.1313					Single Protein		P40939	6	6	6	6	6	6	7	8	100	Confident
1000	Q6NXG1	Epithelial splicing regulatory protein 1 (ESRP1_HUMAN)	ESRP1	8	75.5371	73.86	1.76	5.26158					Related Proteins	Q9H6T0	Q6NXG1, Q9H6T0	1	1	0	0	1	1	1	1	92.8958	Doubtful
1001	P51659	Peroxisomal multifunctional enzyme type 2 (DHB4_HUMAN)	HSD17B4	5	79.6363	81.52	13.86	23.4409	Deamidation of Q(Q161)	Deamidation of Q(1)			Single Protein		P51659	7	10	10	7	10	7	7	10	100	Confident
1002	P12004	Proliferating cell nuclear antigen (PCNA_HUMAN)	PCNA	20	28.7503	87.36	26.44	53.9427	Deamidation of N(N177)	Deamidation of N(1)			Single Protein		P12004	4	5	5	4	5	4	4	5	100	Confident
1003	Q96EY1	DnaJ homolog subfamily A member 3, mitochondrial (DNJA3_HUMAN)	DNAJA3	CHR_HSCHR16_3_CTG1	52.4555	84.79	3.33	14.5049					Single Protein		Q96EY1	1	1	1	1	1	1	1	1	100	Doubtful
1004	P25311	Zinc-alpha-2-glycoprotein (ZA2G_HUMAN)	AZGP1	7	34.2371	83.89	4.03	23.614					Single Protein		P25311	1	1	1	1	1	1	1	1	100	Doubtful
1005	P62304	Small nuclear ribonucleoprotein E (RUXE_HUMAN)	SNRPE	1	10.7966	100	11.96	64.1684					Single Protein		P62304	1	2	2	1	2	1	1	2	100	Doubtful
1006	Q12904	Aminoacyl tRNA synthase complex-interacting multifunctional protein 1 (AIMP1_HUMAN)	AIMP1	4	34.3311	89.1	11.22	10.6178					Single Protein		Q12904	2	3	3	2	3	2	1	4	100	Doubtful
1007	Q12907	Vesicular integral-membrane protein VIP36 (LMAN2_HUMAN)	LMAN2	5	40.2031	72.19	3.09	20.8604					Single Protein		Q12907	1	1	1	1	1	1	1	1	100	Doubtful
1008	Q12905	Interleukin enhancer-binding factor 2 (ILF2_HUMAN)	ILF2	1	43.0352	65.38	18.21	35.0678					Single Protein		Q12905	6	6	6	6	6	6	6	7	100	Confident
1009	Q12906	Interleukin enhancer-binding factor 3 (ILF3_HUMAN)	ILF3	19	95.2791	64.77	17.79	24.3582					Single Protein		Q12906	12	13	11	10	13	12	10	14	100	Confident
1010	Q15181	Inorganic pyrophosphatase (IPYR_HUMAN)	PPA1	10	32.6392	100	7.61	20.4273					Single Protein		Q15181	1	2	2	1	2	1	1	2	100	Doubtful
1011	Q9BZE1	39S ribosomal protein L37, mitochondrial (RM37_HUMAN)	MRPL37	1	48.0871	100	7.8	20.9344					Single Protein		Q9BZE1	2	4	4	2	4	2	2	4	100	Confident
1012	Q6PCB0	von Willebrand factor A domain-containing protein 1 (VWA1_HUMAN)	VWA1	1	46.7753	71.46	4.04	15.7008					Single Protein		Q6PCB0	1	2	2	1	2	1	1	2	100	Doubtful
1013	P49327	Fatty acid synthase (FAS_HUMAN)	FASN	17	273.254	72	10.51	9.78659	Deamidation of N(N306); Deamidation of Q(Q278)	Deamidation of N(1); Deamidation of Q(1)	Deamidation of N (N1191-{N1191 N1193 Q1195 Q1200 Q1204}), Deamidation of Q (Q1189-{Q1189})	Deamidation of N (1), Deamidation of Q (1)	Single Protein		P49327	19	31	31	19	31	19	18	32	100	Confident
1014	P49321	Nuclear autoantigenic sperm protein (NASP_HUMAN)	NASP	1	85.1861	70.94	6.47	11.7307					Single Protein		P49321	3	3	3	3	3	3	2	3	100	Doubtful
1015	Q8WWA0	Intelectin-1 (ITLN1_HUMAN)	ITLN1	1	34.9393	66.13	7.35	37.6819					Related Proteins	Q8WWU7	Q8WWA0, Q8WWU7	2	2	2	2	2	2	2	2	100	Confident
1016	Q12931	Heat shock protein 75 kDa, mitochondrial (TRAP1_HUMAN)	TRAP1	16	80.0597	88.21	17.76	23.4898	Deamidation of Q(Q188, Q479)	Deamidation of Q(2)			Single Protein		Q12931	9	13	12	8	12	8	9	14	100	Confident
1017	Q9BZZ5	Apoptosis inhibitor 5 (API5_HUMAN)	API5	11	58.9679	83.4	4.58	17.9619					Single Protein		Q9BZZ5	2	2	2	2	2	2	2	2	100	Confident
1018	Q96FV2	Secernin-2 (SCRN2_HUMAN)	SCRN2	17	46.5672	52.71	4.71	20.8604					Single Protein		Q96FV2	1	1	1	1	1	1	1	1	100	Doubtful
1019	P15927	Replication protein A 32 kDa subunit (RFA2_HUMAN)	RPA2	1	29.2285	63.33	4.44	29.967					Single Protein		P15927	1	1	1	1	1	1	1	1	100	Doubtful
1020	Q8TCS8	Polyribonucleotide nucleotidyltransferase 1, mitochondrial (PNPT1_HUMAN)	PNPT1	2	85.8966	83.14	7.15	9.82404					Single Protein		Q8TCS8	4	4	4	4	4	4	3	4	96.7203	Confident
1021	P62736	Actin, aortic smooth muscle (ACTA_HUMAN)	ACTA2	10	41.9818	76.92	55.17	57.5733	Deamidation of N(N164, N254, N298, N299); Deamidation of Q(Q316); Oxidation of M(M46, M49, M84, M178, M307, M327)	Deamidation of N(4); Deamidation of Q(1); Oxidation of M(6)			Related Proteins	P63267	P62736, P63267	42	49	0	0	0	0	62	77	100	Confident
1022	P31153	S-adenosylmethionine synthase isoform type-2 (METK2_HUMAN)	MAT2A	2	43.6333	76.71	9.37	32.7972					Single Protein		P31153	3	3	3	3	3	3	3	3	100	Confident
1023	Q16531	DNA damage-binding protein 1 (DDB1_HUMAN)	DDB1	11	126.887	59.12	9.47	17.9358	Deamidation of Q(Q759)	Deamidation of Q(1)			Single Protein		Q16531	8	9	9	8	9	8	7	9	100	Confident
1024	Q53EL6	Programmed cell death protein 4 (PDCD4_HUMAN)	PDCD4	10	51.703	86.14	3.2	13.6339					Single Protein		Q53EL6	1	1	1	1	1	1	1	1	88.984	Doubtful
1025	P31146	Coronin-1A (COR1A_HUMAN)	CORO1A	16	50.9938	64.43	6.29	33.3018					Single Protein		P31146	3	6	6	3	6	3	3	6	100	Confident
1026	P52907	F-actin-capping protein subunit alpha-1 (CAZA1_HUMAN)	CAPZA1	1	32.9023	90.91	29.02	44.92	Deamidation of N(N30)	Deamidation of N(1)			Single Protein		P52907	6	7	6	5	6	5	5	7	100	Confident
1027	Q16543	Hsp90 co-chaperone Cdc37 (CDC37_HUMAN)	CDC37	19	44.44	84.66	7.41	23.4266					Single Protein		Q16543	2	2	2	2	2	2	2	2	95.9288	Confident
1028	Q16540	39S ribosomal protein L23, mitochondrial (RM23_HUMAN)	MRPL23	11	17.7701	100	5.23	38.5849					Single Protein		Q16540	1	1	1	1	1	1	1	1	90.122	Doubtful
1029	P40926	Malate dehydrogenase, mitochondrial (MDHM_HUMAN)	MDH2	7	35.4807	86.39	31.07	57.1945	Oxidation of M(M251)	Oxidation of M(1)			Single Protein		P40926	9	9	9	9	9	9	9	10	100	Confident
1030	P40925	Malate dehydrogenase, cytoplasmic (MDHC_HUMAN)	MDH1	2	36.403	70.66	11.98	41.3094					Single Protein		P40925	3	5	5	3	5	3	3	6	100	Confident
1031	P38606	V-type proton ATPase catalytic subunit A (VATA_HUMAN)	ATP6V1A	3	68.2605	78.44	12.97	22.1881					Single Protein		P38606	5	7	7	5	7	5	5	8	100	Confident
1032	P02647	Apolipoprotein A-I (APOA1_HUMAN)	APOA1	11	30.7589	100	54.68	77.2632	Oxidation of M(M172)	Oxidation of M(1)	Deamidation of Q (Q87-{Q87 Q93 N98})	Deamidation of Q (1)	Single Protein		P02647	14	17	17	14	17	14	16	19	100	Confident
1033	Q16555	Dihydropyrimidinase-related protein 2 (DPYL2_HUMAN)	DPYSL2	8	62.2546	82.34	12.59	29.9221					Single Protein		Q16555	5	6	4	3	4	3	5	7	100	Confident
1034	Q15233	Non-POU domain-containing octamer-binding protein (NONO_HUMAN)	NONO	X	54.1973	76.65	31.63	57.4373	Deamidation of Q(Q386); Oxidation of M(M326)	Deamidation of Q(1); Oxidation of M(1)			Single Protein		Q15233	11	16	15	10	15	10	12	17	100	Confident
1035	P02671	Fibrinogen alpha chain (FIBA_HUMAN)	FGA	4	94.9144	66.51	16.86	29.9523			Deamidation of N (N406-{N406 N407 N419})	Deamidation of N (1)	Single Protein		P02671	12	20	20	12	20	12	13	26	100	Confident
1036	P14618	Pyruvate kinase PKM (KPYM_HUMAN)	PKM	15	57.9	94.16	39.36	56.0254	Deamidation of N(N199)	Deamidation of N(1)			Single Protein		P14618	18	19	19	18	19	18	22	25	100	Confident
1037	Q5SSJ5	Heterochromatin protein 1-binding protein 3 (HP1B3_HUMAN)	HP1BP3	1	61.1693	87.7	6.69	21.1388					Single Protein		Q5SSJ5	3	6	6	3	6	3	3	6	97.0188	Confident
1038	Q9UQN3	Charged multivesicular body protein 2b (CHM2B_HUMAN)	CHMP2B	3	23.8912	79.81	4.69	34.7264					Single Protein		Q9UQN3	1	3	3	1	3	1	1	3	93.043	Doubtful
1039	Q16576	Histone-binding protein RBBP7 (RBBP7_HUMAN)	RBBP7	X	47.7902	49.65	4.24	33.0728					Single Protein		Q16576	2	4	1	1	1	1	2	4	100	Confident
1040	P60709	Actin, cytoplasmic 1 (ACTB_HUMAN)	ACTB	7	41.7097	76.8	67.2	99.8148	Deamidation of N(N252, N296); Deamidation of Q(Q225, Q314); Oxidation of M(M44, M47, M153, M305, M325)	Deamidation of N(2); Deamidation of Q(2); Oxidation of M(5)	Deamidation of N (N128-{N128 Q137}), Deamidation of Q (Q121-{Q121})	Deamidation of N (1), Deamidation of Q (1)	Related Proteins	P63261	P60709, P63261	43	46	18	18	18	18	67	76	100	Confident
1041	Q96FW1	Ubiquitin thioesterase OTUB1 (OTUB1_HUMAN)	OTUB1	11	31.2644	79.7	18.08	67.1677					Single Protein		Q96FW1	4	5	5	4	5	4	5	6	100	Confident
1042	P14625	Endoplasmin (ENPL_HUMAN)	HSP90B1	12	92.4113	91.16	26.65	19.8359	Deamidation of N(N676)	Deamidation of N(1)			Single Protein		P14625	19	25	23	17	23	17	17	27	100	Confident
1043	P02656	Apolipoprotein C-III (APOC3_HUMAN)	APOC3	11	10.8455	100	16.16	59.6312					Single Protein		P02656	1	1	1	1	1	1	1	2	100	Doubtful
1044	P56470	Galectin-4 (LEG4_HUMAN)	LGALS4	CHR_HG26_PATCH	35.9182	65.02	46.44	270.216	Deamidation of N(N189, N243, N253); Deamidation of Q(Q54, Q292)	Deamidation of N(3); Deamidation of Q(2)	Deamidation of N (N77-{N77 Q80}, N117-{N117 N119})	Deamidation of N (2)	Single Protein		P56470	17	18	18	17	18	17	27	32	100	Confident
1045	P18124	60S ribosomal protein L7 (RL7_HUMAN)	RPL7	8	29.2072	100	31.45	76.2686	Deamidation of N(N99)	Deamidation of N(1)			Single Protein		P18124	9	9	9	9	9	9	11	11	100	Confident
1046	O43837	Isocitrate dehydrogenase [NAD] subunit beta, mitochondrial (IDH3B_HUMAN)	IDH3B	20	42.1566	83.38	8.31	33.7167					Single Protein		O43837	3	5	5	3	5	3	3	5	100	Confident
1047	Q03252	Lamin-B2 (LMNB2_HUMAN)	LMNB2	19	69.9057	88.23	5	18.7698					Single Protein		Q03252	4	5	3	2	3	2	4	5	95.8782	Confident
1048	Q8N163	Cell cycle and apoptosis regulator protein 2 (CCAR2_HUMAN)	CCAR2	8	102.838	69.34	3.58	13.8757					Single Protein		Q8N163	3	4	4	3	4	3	3	4	100	Confident
1049	P68402	Platelet-activating factor acetylhydrolase IB subunit beta (PA1B2_HUMAN)	PAFAH1B2	11	25.5531	69.43	21.83	49.5052					Single Protein		P68402	3	3	3	3	3	3	2	3	100	Confident
1050	P62280	40S ribosomal protein S11 (RS11_HUMAN)	RPS11	19	18.419	100	16.46	68.5004					Single Protein		P62280	3	3	3	3	3	3	3	3	96.8428	Confident
1051	P62277	40S ribosomal protein S13 (RS13_HUMAN)	RPS13	11	17.2117	100	25.17	42.354					Single Protein		P62277	4	4	4	4	4	4	3	5	100	Confident
1052	Q96FQ6	Protein S100-A16 (S10AG_HUMAN)	S100A16	1	11.794	100	23.3	143.289					Single Protein		Q96FQ6	2	2	2	2	2	2	3	3	100	Doubtful
1053	P32455	Guanylate-binding protein 1 (GBP1_HUMAN)	GBP1	1	67.8877	76.86	1.35	11.5982					Single Protein		P32455	1	1	1	1	1	1	1	1	100	Doubtful
1054	O43809	Cleavage and polyadenylation specificity factor subunit 5 (CPSF5_HUMAN)	NUDT21	16	26.2107	70.48	19.82	57.2649					Single Protein		O43809	3	4	4	3	4	3	3	4	100	Confident
1055	Q96G03	Phosphoglucomutase-2 (PGM2_HUMAN)	PGM2	4	68.2404	87.42	3.43	16.5518					Single Protein		Q96G03	2	2	2	2	2	2	2	2	100	Confident
1056	P21796	Voltage-dependent anion-selective channel protein 1 (VDAC1_HUMAN)	VDAC1	5	30.7536	100	25.09	53.5914					Single Protein		P21796	6	10	9	5	9	5	7	11	100	Confident
1057	Q9Y265	RuvB-like 1 (RUVB1_HUMAN)	RUVBL1	3	50.1963	85.31	14.04	36.6755					Single Protein		Q9Y265	4	5	5	4	5	4	5	6	100	Confident
1058	Q9Y266	Nuclear migration protein nudC (NUDC_HUMAN)	NUDC	1	38.2191	91.54	10.27	32.6981					Single Protein		Q9Y266	3	5	5	3	5	3	3	5	100	Confident
1059	P05455	Lupus La protein (LA_HUMAN)	SSB	2	46.8082	100	8.09	26.5271	Deamidation of N(N291)	Deamidation of N(1)			Single Protein		P05455	3	5	5	3	5	3	3	5	100	Confident
1060	Q9Y277	Voltage-dependent anion-selective channel protein 3 (VDAC3_HUMAN)	VDAC3	8	30.6393	85.51	14.49	73.1838					Single Protein		Q9Y277	3	3	2	2	2	2	5	5	100	Confident
1061	P42330	Aldo-keto reductase family 1 member C3 (AK1C3_HUMAN)	AKR1C3	10	36.8298	90.4	2.48	20.2174					Related Proteins	P17516, P52895, Q04828	P17516, P42330, P52895, Q04828	1	1	0	0	1	1	1	1	90.122	Doubtful
1062	Q9BQ61	Telomerase RNA component interacting RNase (TRIR_HUMAN)	TRIR		18.4082	75.57	20.45	66.5807					Single Protein		Q9BQ61	3	3	3	3	3	3	2	3	100	Confident
1063	P16104	Histone H2AX (H2AX_HUMAN)	H2AFX	11	15.1354	79.72	58.74	93.2312	Deamidation of N(N69, N90); Deamidation of Q(Q85)	Deamidation of N(2); Deamidation of Q(1)			Single Protein		P16104	9	13	6	4	6	4	10	21	100	Confident
1064	Q99598	Translin-associated protein X (TSNAX_HUMAN)	TSNAX	1	33.0917	100	13.45	30.5353	Deamidation of Q(Q125)	Deamidation of Q(1)			Single Protein		Q99598	2	2	2	2	2	2	2	2	94.8718	Doubtful
1065	Q9Y285	Phenylalanine--tRNA ligase alpha subunit (SYFA_HUMAN)	FARSA	19	57.5275	67.52	9.45	27.1936			Deamidation of N (N410-{N410 Q424})	Deamidation of N (1)	Single Protein		Q9Y285	3	5	5	3	5	3	3	5	100	Confident
1066	O15400	Syntaxin-7 (STX7_HUMAN)	STX7	6	29.7973	76.25	11.11	13.1189					Single Protein		O15400	2	2	2	2	2	2	1	2	100	Doubtful
1067	P06756	Integrin alpha-V (ITAV_HUMAN)	ITGAV	2	115.964	73.38	1.05	6.68572					Single Protein		P06756	1	1	1	1	1	1	1	1	100	Doubtful
1068	Q6NUM9	All-trans-retinol 13,14-reductase (RETST_HUMAN)	RETSAT	2	66.7767	74.59	1.8	12.9747	Deamidation of N(N62); Deamidation of Q(Q63)	Deamidation of N(1); Deamidation of Q(1)			Single Protein		Q6NUM9	1	3	3	1	3	1	1	3	93.1873	Doubtful
1069	O95571	Persulfide dioxygenase ETHE1, mitochondrial (ETHE1_HUMAN)	ETHE1	19	27.8551	77.56	6.69	69.7263					Single Protein		O95571	1	1	1	1	1	1	3	3	100	Doubtful
1070	Q99584	Protein S100-A13 (S10AD_HUMAN)	S100A13	1	11.4641	100	23.47	150.599					Single Protein		Q99584	2	2	2	2	2	2	3	3	100	Confident
1071	P29401	Transketolase (TKT_HUMAN)	TKT	3	67.8347	70.3	24.72	33.0057	Deamidation of N(N484)	Deamidation of N(1)			Single Protein		P29401	14	15	15	14	15	14	12	17	100	Confident
1072	P18754	Regulator of chromosome condensation (RCC1_HUMAN)	RCC1	1	44.9405	61.28	6.41	23.8044					Single Protein		P18754	2	5	5	2	5	2	2	5	100	Confident
1073	Q08170	Serine/arginine-rich splicing factor 4 (SRSF4_HUMAN)	SRSF4	1	56.6453	100	1.82	5.9752					Related Proteins	Q13243, Q13247	Q08170, Q13243, Q13247	1	1	0	0	1	1	1	1	91.2146	Doubtful
1074	Q9Y224	RNA transcription, translation and transport factor protein (RTRAF_HUMAN)	RTRAF		28.0507	100	18.85	68.5515					Single Protein		Q9Y224	3	4	4	3	4	3	4	5	100	Confident
1075	O60888	Protein CutA (CUTA_HUMAN)	CUTA	CHR_HSCHR6_MHC_SSTO_CTG1	19.1041	46.93	7.82	42.4712					Single Protein		O60888	1	1	1	1	1	1	1	1	100	Doubtful
1076	Q9Y230	RuvB-like 2 (RUVB2_HUMAN)	RUVBL2	19	51.1246	87.47	12.1	28.5358					Single Protein		Q9Y230	4	9	9	4	9	4	4	9	100	Confident
1077	Q9Y237	Peptidyl-prolyl cis-trans isomerase NIMA-interacting 4 (PIN4_HUMAN)	PIN4	X	13.801	77.1	16.79	67.5972					Single Protein		Q9Y237	2	2	2	2	2	2	2	2	100	Confident
1078	Q96MW1	Coiled-coil domain-containing protein 43 (CCD43_HUMAN)	CCDC43	17	25.233	87.5	4.91	26.3549					Single Protein		Q96MW1	1	1	1	1	1	1	1	1	89.2219	Doubtful
1079	P16152	Carbonyl reductase [NADPH] 1 (CBR1_HUMAN)	CBR1	21	30.3559	89.17	23.1	67.6918	Deamidation of Q(Q61)	Deamidation of Q(1)			Single Protein		P16152	5	5	3	3	5	5	6	7	100	Confident
1080	P04179	Superoxide dismutase [Mn], mitochondrial (SODM_HUMAN)	SOD2	6	24.7346	70.27	23.42	66.8421					Single Protein		P04179	4	4	4	4	4	4	4	4	100	Confident
1081	Q9BPX5	Actin-related protein 2/3 complex subunit 5-like protein (ARP5L_HUMAN)	ARPC5L	9	16.9308	82.35	7.84	38.5849					Single Protein		Q9BPX5	1	3	1	1	1	1	1	3	100	Doubtful
1082	O60869	Endothelial differentiation-related factor 1 (EDF1_HUMAN)	EDF1	9	16.3589	100	30.41	83.101					Single Protein		O60869	4	4	4	4	4	4	4	4	100	Confident
1083	Q9BPW8	Protein NipSnap homolog 1 (NIPS1_HUMAN)	NIPSNAP1	22	33.2888	79.93	3.17	20.7869					Single Protein		Q9BPW8	1	1	1	1	1	1	1	1	100	Doubtful
1084	Q9Y262	Eukaryotic translation initiation factor 3 subunit L (EIF3L_HUMAN)	EIF3L	22	66.6844	81.38	6.56	18.2207					Single Protein		Q9Y262	3	4	4	3	4	3	2	4	100	Confident
1085	O60844	Zymogen granule membrane protein 16 (ZG16_HUMAN)	ZG16	16	18.1353	100	27.54	135.509					Single Protein		O60844	3	3	3	3	3	3	7	7	100	Confident
1086	O60841	Eukaryotic translation initiation factor 5B (IF2P_HUMAN)	EIF5B	2	138.742	86.23	1.56	5.45609					Single Protein		O60841	1	6	6	1	6	1	1	6	100	Doubtful
1087	P23284	Peptidyl-prolyl cis-trans isomerase B (PPIB_HUMAN)	PPIB	15	23.7275	87.96	19.91	56.9396			Deamidation of N (N148-{N148 Q151})	Deamidation of N (1)	Single Protein		P23284	4	6	6	4	6	4	4	6	100	Confident
1088	P06702	Protein S100-A9 (S10A9_HUMAN)	S100A9	1	13.2335	100	56.14	248.198			Deamidation of N (N33-{N33 Q34})	Deamidation of N (1)	Single Protein		P06702	7	8	8	7	8	7	10	13	100	Confident
1089	P06703	Protein S100-A6 (S10A6_HUMAN)	S100A6	1	10.1733	100	8.89	196.783					Single Protein		P06703	1	2	2	1	2	1	3	4	100	Doubtful
1090	P36578	60S ribosomal protein L4 (RL4_HUMAN)	RPL4	15	47.6674	100	18.03	35.8476					Single Protein		P36578	7	8	8	7	8	7	7	10	100	Confident
1091	P62888	60S ribosomal protein L30 (RL30_HUMAN)	RPL30	8	12.7757	100	10.43	51.3347					Single Protein		P62888	1	2	2	1	2	1	1	2	92.9087	Doubtful
1092	P48556	26S proteasome non-ATPase regulatory subunit 8 (PSMD8_HUMAN)	PSMD8	19	39.5868	80.86	2.29	20.8604					Single Protein		P48556	1	1	1	1	1	1	1	1	90.122	Doubtful
1093	P60228	Eukaryotic translation initiation factor 3 subunit E (EIF3E_HUMAN)	EIF3E	8	52.1874	94.16	8.31	27.6381					Single Protein		P60228	4	7	7	4	7	4	4	7	100	Confident
1094	P35237	Serpin B6 (SPB6_HUMAN)	SERPINB6	6	42.5941	100	10.9	28.7848					Single Protein		P35237	3	3	3	3	3	3	3	3	100	Confident
[truncated: 316 more rows]

## Sheet: Patient-3
	Main Accession	Description	Gene Name	Chromosome	MW [kDa]	Possible Coverage [%]	Coverage [%]	Spectrum Counting	Confidently Localized Modification Sites	# Confidently Localized Modification Sites	Ambiguously Localized Modification Sites	#Ambiguously Localized Modification Sites	Protein Inference	Secondary Accessions	Protein Group	#Validated Peptides	#Peptides	#Unique	#Validated Unique	#Unique to Group	#Validated Unique to Group	#Validated PSMs	#PSMs	Confidence [%]	Validation
[truncated: 1,550 more rows]

[truncated: 50 more sheets: Patient-4, Patient-5, Patient-6, Patient-7, Patient-8, Patient-9, Patient-10, Patient-11, Patient-12, Patient-13, Patient-14, Patient-15, Patient-16, Patient-17, Patient-18, Patient-19, Patient-20, Patient-21, Patient-22, Patient-23 …]
