# Supplementary material for: Evaluation of Protein Purification Techniques and Effects of Storage Duration on LC-MS/MS Analysis of Archived FFPE Human CRC Tissues
Source: Pathol Oncol Res. 2021 May 3;27:622855. doi: 10.3389/pore.2021.622855 (PMC8262168; doi:10.3389/pore.2021.622855)
Supplement: Supplementary file 8 [file Table4.XLSX]

## Sheet: Patient-1
	Main Accession	Description	Gene Name	Chromosome	MW [kDa]	Possible Coverage [%]	Coverage [%]	Spectrum Counting	Confidently Localized Modification Sites	# Confidently Localized Modification Sites	Ambiguously Localized Modification Sites	#Ambiguously Localized Modification Sites	Protein Inference	Secondary Accessions	Protein Group	#Validated Peptides	#Peptides	#Unique	#Validated Unique	#Unique to Group	#Validated Unique to Group	#Validated PSMs	#PSMs	Confidence [%]	Validation
1	O14558	Heat shock protein beta-6 (HSPB6_HUMAN)	HSPB6	19	17.125	45	16.25	134.928					Single Protein		O14558	2	3	3	2	3	2	2	3	98.3176	Confident
2	P68431	Histone H3.1 (H31_HUMAN)	HIST1H3A	6	15.3945	76.47	14.71	174.426					Related Proteins	P84243, Q16695, Q71DI3	P68431, P84243, Q16695, Q71DI3	2	3	0	0	3	2	3	4	98.3176	Confident
3	P54819	Adenylate kinase 2, mitochondrial (KAD2_HUMAN)	AK2	1	26.4608	89.54	25.52	102.466					Single Protein		P54819	5	8	7	4	8	5	5	8	98.3176	Confident
4	Q9Y5Z4	Heme-binding protein 2 (HEBP2_HUMAN)	HEBP2	6	22.8612	64.39	10.24	103.989					Single Protein		Q9Y5Z4	2	2	2	2	2	2	2	2	98.3176	Confident
5	Q9UL25	Ras-related protein Rab-21 (RAB21_HUMAN)	RAB21	12	24.3323	100	4.44	48.3741					Single Protein		Q9UL25	1	1	1	1	1	1	1	2	98.3176	Doubtful
6	Q8WXF1	Paraspeckle component 1 (PSPC1_HUMAN)	PSPC1	13	58.7062	67.11	2.68	26.8083					Single Protein		Q8WXF1	1	5	5	1	5	1	1	5	98.3176	Doubtful
7	P68104	Elongation factor 1-alpha 1 (EF1A1_HUMAN)	EEF1A1	6	50.1091	60.61	18.18	120.813	Deamidation of N(N284); Oxidation of M(M276)	Deamidation of N(1); Oxidation of M(1)			Related Proteins	Q5VTE0	P68104, Q5VTE0	9	13	12	8	13	9	11	15	98.3176	Confident
8	Q9UL46	Proteasome activator complex subunit 2 (PSME2_HUMAN)	PSME2	14	27.3843	100	14.64	98.6709					Single Protein		Q9UL46	3	3	3	3	3	3	4	4	98.3176	Confident
9	P31150	Rab GDP dissociation inhibitor alpha (GDIA_HUMAN)	GDI1	X	50.5501	79.87	8.28	16.3025					Related Proteins	P50395	P31150, P50395	3	5	0	0	5	3	3	6	98.3176	Confident
10	P40227	T-complex protein 1 subunit zeta (TCPZ_HUMAN)	CCT6A	7	57.9876	77.02	2.45	11.8564					Related Proteins	Q92526	P40227, Q92526	1	1	0	0	1	1	1	1	98.3176	Doubtful
11	Q8WX93	Palladin (PALLD_HUMAN)	PALLD	4	150.47	62.26	1.45	16.0533					Single Protein		Q8WX93	2	5	5	2	5	2	2	5	98.3176	Confident
12	Q8WWX9	Selenoprotein M (SELM_HUMAN)	SELENOM	22	16.2224	57.93	15.17	144.48					Single Protein		Q8WWX9	2	2	2	2	2	2	2	2	98.3176	Confident
13	Q9Y696	Chloride intracellular channel protein 4 (CLIC4_HUMAN)	CLIC4	1	28.7537	90.51	7.91	64.5306					Single Protein		Q9Y696	2	3	3	2	3	2	2	3	98.3176	Confident
14	Q96A08	Histone H2B type 1-A (H2B1A_HUMAN)	HIST1H2BA	6	14.1587	100	32.28	149.264	Deamidation of Q(Q49)	Deamidation of Q(1)			Single Protein		Q96A08	6	8	4	2	4	2	6	12	98.3176	Confident
15	P61981	14-3-3 protein gamma (1433G_HUMAN)	YWHAG	7	28.2849	89.47	24.7	87.7853					Single Protein		P61981	5	6	3	3	3	3	5	6	98.3176	Confident
16	P04229	HLA class II histocompatibility antigen, DRB1-1 beta chain (2B11_HUMAN)	HLA-DRB1	6	29.895	60.15	3.38	20.459					Related Proteins	P13760, P13761, P79483, Q29974, Q30134, Q30154, Q9GIY3, Q9TQE0	P04229, P13760, P13761, P79483, Q29974, Q30134, Q30154, Q9GIY3, Q9TQE0	1	1	0	0	0	0	1	1	98.3176	Doubtful
17	P30837	Aldehyde dehydrogenase X, mitochondrial (AL1B1_HUMAN)	ALDH1B1	9	57.1702	69.44	15.86	68.9049					Single Protein		P30837	6	7	7	6	7	6	6	7	98.3176	Confident
18	Q9NWV4	UPF0587 protein C1orf123 (CA123_HUMAN)	C1orf123	1	18.0368	80	10.63	85.0325					Single Protein		Q9NWV4	1	1	1	1	1	1	1	1	98.3176	Doubtful
19	P60660	Myosin light polypeptide 6 (MYL6_HUMAN)	MYL6	12	16.9191	82.12	55.63	229.943	Deamidation of N(N101); Deamidation of Q(Q75); Oxidation of M(M73)	Deamidation of N(1); Deamidation of Q(1); Oxidation of M(1)			Single Protein		P60660	9	16	16	9	16	9	11	19	98.3176	Confident
20	Q9Y5S9	RNA-binding protein 8A (RBM8A_HUMAN)	RBM8A	1	19.8767	55.75	6.32	62.5527					Single Protein		Q9Y5S9	1	2	2	1	2	1	1	2	83.2491	Doubtful
21	P17844	Probable ATP-dependent RNA helicase DDX5 (DDX5_HUMAN)	DDX5	17	69.1047	71.5	3.58	27.6423					Single Protein		P17844	2	6	5	1	5	1	2	8	82.6896	Confident
22	P17858	ATP-dependent 6-phosphofructokinase, liver type (PFKAL_HUMAN)	PFKL	21	84.9642	69.74	2.18	17.2764					Single Protein		P17858	1	2	2	1	2	1	1	2	98.3176	Doubtful
23	Q6NZI2	Caveolae-associated protein 1 (CAVN1_HUMAN)	CAVIN1	17	43.4498	79.49	4.62	70.2204					Single Protein		Q6NZI2	1	2	2	1	2	1	2	3	98.3176	Doubtful
24	P09382	Galectin-1 (LEG1_HUMAN)	LGALS1	22	14.7062	80.74	40	204.246	Oxidation of M(M121)	Oxidation of M(1)			Single Protein		P09382	6	7	7	6	7	6	7	12	98.3176	Confident
25	P35637	RNA-binding protein FUS (FUS_HUMAN)	FUS	16	53.3938	49.05	4.75	53.7592					Single Protein		P35637	3	5	0	0	0	0	3	5	82.2364	Doubtful
26	P61960	Ubiquitin-fold modifier 1 (UFM1_HUMAN)	UFM1	13	9.11187	67.06	17.65	128.049					Single Protein		P61960	1	1	1	1	1	1	1	1	98.3176	Doubtful
27	P22314	Ubiquitin-like modifier-activating enzyme 1 (UBA1_HUMAN)	UBA1	X	117.774	73.44	10.4	30.6303	Deamidation of Q(Q374)	Deamidation of Q(1)			Single Protein		P22314	8	13	13	8	13	8	7	15	98.3176	Confident
28	P36957	Dihydrolipoyllysine-residue succinyltransferase component of 2-oxoglutarate dehydrogenase complex, mitochondrial (ODO2_HUMAN)	DLST	14	48.7245	71.52	1.77	31.2763					Single Protein		P36957	1	2	2	1	2	1	1	2	82.9849	Doubtful
29	P11678	Eosinophil peroxidase (PERE_HUMAN)	EPX	17	80.9891	84.34	3.22	21.3729					Single Protein		P11678	2	5	3	1	3	1	2	5	98.3176	Confident
30	P36955	Pigment epithelium-derived factor (PEDF_HUMAN)	SERPINF1	CHR_HSCHR17_1_CTG2	46.2833	72.01	8.85	60.2849					Single Protein		P36955	3	3	3	3	3	3	3	3	98.3176	Confident
31	Q9Y6R7	IgGFc-binding protein (FCGBP_HUMAN)	FCGBP	CHR_HG2021_PATCH	571.639	39.63	3.76	3.97801	Deamidation of N(N1757, N2958, N4159)	Deamidation of N(3)	Deamidation of N (N1344-{N1344 Q1346}, N2545-{N2545 Q2547}, N3746-{N3746 Q3748})	Deamidation of N (3)	Single Protein		Q9Y6R7	6	15	15	6	15	6	7	17	98.3176	Confident
32	P61254	60S ribosomal protein L26 (RL26_HUMAN)	RPL26	17	17.2475	100	6.21	25.0211					Related Proteins	Q9UNX3	P61254, Q9UNX3	1	2	0	0	2	1	1	2	98.3176	Doubtful
33	P61978	Heterogeneous nuclear ribonucleoprotein K (HNRPK_HUMAN)	HNRNPK	9	50.9444	77.11	23.76	93.0305	Deamidation of N(N446)	Deamidation of N(1)			Single Protein		P61978	9	16	16	9	16	9	12	21	98.3176	Confident
34	Q96RQ9	L-amino-acid oxidase (OXLA_HUMAN)	IL4I1	19	62.8417	76.01	6.7	43.8556					Single Protein		Q96RQ9	3	5	5	3	5	3	3	5	98.3176	Confident
35	P22392	Nucleoside diphosphate kinase B (NDKB_HUMAN)	NME2	17	17.2869	100	60.53	192.144	Oxidation of M(M90)	Oxidation of M(1)			Single Protein		P22392	8	9	4	4	4	4	9	11	98.3176	Confident
36	Q9NY33	Dipeptidyl peptidase 3 (DPP3_HUMAN)	DPP3	11	82.5378	72.32	4.88	17.1135					Single Protein		Q9NY33	2	3	3	2	3	2	1	3	98.3176	Doubtful
37	P05023	Sodium/potassium-transporting ATPase subunit alpha-1 (AT1A1_HUMAN)	ATP1A1	1	112.824	61.97	1.76	3.67212					Related Proteins	P13637, P50993	P05023, P13637, P50993	1	1	0	0	1	1	1	1	98.3176	Doubtful
38	O75531	Barrier-to-autointegration factor (BAF_HUMAN)	BANF1	11	10.052	73.03	40.45	387.264	Oxidation of M(M15)	Oxidation of M(1)			Single Protein		O75531	3	3	3	3	3	3	5	5	98.3176	Confident
39	Q07960	Rho GTPase-activating protein 1 (RHG01_HUMAN)	ARHGAP1	11	50.4042	74.72	4.56	26.7424					Single Protein		Q07960	1	2	2	1	2	1	1	2	98.3176	Doubtful
40	Q07955	Serine/arginine-rich splicing factor 1 (SRSF1_HUMAN)	SRSF1	17	27.7278	100	17.74	76.8036					Single Protein		Q07955	4	9	9	4	9	4	3	11	98.3176	Confident
41	O95994	Anterior gradient protein 2 homolog (AGR2_HUMAN)	AGR2	7	19.9666	100	12.57	95.366	Oxidation of M(M129)	Oxidation of M(1)			Single Protein		O95994	3	4	0	0	0	0	3	4	82.2829	Doubtful
42	Q9Y6C2	EMILIN-1 (EMIL1_HUMAN)	EMILIN1	2	106.629	56.5	6.4	31.7582					Single Protein		Q9Y6C2	4	12	12	4	12	4	4	12	98.3176	Confident
43	Q96AG4	Leucine-rich repeat-containing protein 59 (LRC59_HUMAN)	LRRC59	17	34.9089	91.86	7.17	53.18					Single Protein		Q96AG4	2	3	3	2	3	2	2	3	98.3176	Confident
44	P40199	Carcinoembryonic antigen-related cell adhesion molecule 6 (CEAM6_HUMAN)	CEACAM6	19	37.1717	38.37	3.78	44.2446					Single Protein		P40199	1	2	2	1	2	1	1	3	98.3176	Doubtful
45	P12956	X-ray repair cross-complementing protein 6 (XRCC6_HUMAN)	XRCC6	22	69.7991	85.55	4.6	17.8722					Single Protein		P12956	2	3	3	2	3	2	1	3	98.3176	Doubtful
46	P12955	Xaa-Pro dipeptidase (PEPD_HUMAN)	PEPD	19	54.5129	60.04	2.03	26.6769					Single Protein		P12955	1	1	1	1	1	1	1	1	82.4074	Doubtful
47	Q9BUH6	Protein PAXX (PAXX_HUMAN)	PAXX		21.626	86.76	5.88	53.3537					Single Protein		Q9BUH6	1	1	1	1	1	1	1	1	98.3176	Doubtful
48	P04908	Histone H2A type 1-B/E (H2A1B_HUMAN)	HIST1H2AB	6	14.1269	77.69	44.62	69.2985	Deamidation of N(N69); Deamidation of Q(Q25)	Deamidation of N(1); Deamidation of Q(1)	Deamidation of Q (Q113-{Q105 N111 Q113})	Deamidation of Q (1)	Related Proteins	P0C0S8, P16104, P20671, Q7L7L0, Q8IUE6, Q93077, Q96KK5, Q99878, Q9BTM1	P04908, P0C0S8, P16104, P20671, Q7L7L0, Q8IUE6, Q93077, Q96KK5, Q99878, Q9BTM1	8	9	0	0	0	0	10	12	98.3176	Confident
49	Q7KZF4	Staphylococcal nuclease domain-containing protein 1 (SND1_HUMAN)	SND1	7	101.934	84.51	3.3	19.2526			Deamidation of N (N119-{N119 N122})	Deamidation of N (1)	Single Protein		Q7KZF4	2	5	5	2	5	2	2	5	98.3176	Doubtful
50	Q13748	Tubulin alpha-3C/D chain (TBA3C_HUMAN)	TUBA3C	13	49.9276	68.44	28.22	66.192	Deamidation of N(N50, N258)	Deamidation of N(2)	Deamidation of N (N226-{N216 N226 N228})	Deamidation of N (1)	Related Proteins	Q6PEY2, Q71U36	Q13748, Q6PEY2, Q71U36	9	12	0	0	0	0	10	15	98.3176	Confident
51	P02042	Hemoglobin subunit delta (HBD_HUMAN)	HBD	11	16.0453	100	62.59	114.535					Single Protein		P02042	9	14	5	3	5	3	10	21	98.3176	Confident
52	P40306	Proteasome subunit beta type-10 (PSB10_HUMAN)	PSMB10	16	28.9181	61.54	7.33	129.573					Single Protein		P40306	1	1	1	1	1	1	2	2	98.3176	Doubtful
53	Q9UJU6	Drebrin-like protein (DBNL_HUMAN)	DBNL	7	48.1776	76.51	3.49	33.0826					Single Protein		Q9UJU6	1	2	2	1	2	1	1	2	98.3176	Doubtful
54	P28676	Grancalcin (GRAN_HUMAN)	GCA	2	23.9945	65.9	8.76	114.17					Single Protein		P28676	2	3	3	2	3	2	2	3	98.3176	Confident
55	Q9H3H3	UPF0696 protein C11orf68 (CK068_HUMAN)	C11orf68	11	27.3377	68.53	4.38	54.6943					Single Protein		Q9H3H3	1	1	1	1	1	1	1	1	98.3176	Doubtful
56	P26038	Moesin (MOES_HUMAN)	MSN	X	67.7778	90.12	7.45	34.2056					Single Protein		P26038	5	8	5	2	5	2	4	8	98.3176	Confident
57	P53634	Dipeptidyl peptidase 1 (CATC_HUMAN)	CTSC	11	51.8203	72.79	2.59	27.6248					Single Protein		P53634	1	3	3	1	3	1	1	3	98.3176	Doubtful
58	P04632	Calpain small subunit 1 (CPNS1_HUMAN)	CAPNS1	19	28.2977	60.82	8.96	50.1574					Single Protein		P04632	1	2	2	1	2	1	1	2	98.3176	Doubtful
59	Q02978	Mitochondrial 2-oxoglutarate/malate carrier protein (M2OM_HUMAN)	SLC25A11	17	34.0399	80.25	7.01	59.1531					Single Protein		Q02978	2	2	2	2	2	2	2	2	84.4675	Confident
60	O43169	Cytochrome b5 type B (CYB5B_HUMAN)	CYB5B	16	16.322	76.71	8.22	97.18					Single Protein		O43169	1	2	2	1	2	1	1	2	83.4663	Doubtful
61	Q9HDC9	Adipocyte plasma membrane-associated protein (APMAP_HUMAN)	APMAP	20	46.4509	66.35	4.33	49.1754					Single Protein		Q9HDC9	2	4	4	2	4	2	2	4	98.3176	Confident
62	P17931	Galectin-3 (LEG3_HUMAN)	LGALS3	14	26.1361	48.8	28.8	282.123	Deamidation of N(N141, N153); Oxidation of M(M130)	Deamidation of N(2); Oxidation of M(1)			Single Protein		P17931	9	15	15	9	15	9	10	19	98.3176	Confident
63	P17987	T-complex protein 1 subunit alpha (TCPA_HUMAN)	TCP1	6	60.3056	84.71	1.8	20.8509					Single Protein		P17987	1	1	1	1	1	1	1	1	98.3176	Doubtful
64	P15311	Ezrin (EZRI_HUMAN)	EZR	6	69.3697	87.2	6.83	25.1908					Single Protein		P15311	4	8	5	1	5	1	3	8	98.3176	Confident
65	P09493	Tropomyosin alpha-1 chain (TPM1_HUMAN)	TPM1	15	32.6887	100	11.97	38.3245					Single Protein		P09493	3	4	3	2	3	2	1	5	98.3176	Doubtful
66	P09496	Clathrin light chain A (CLCA_HUMAN)	CLTA	9	27.06	41.94	7.26	156.983					Single Protein		P09496	2	3	3	2	3	2	2	3	84.3152	Confident
67	P09497	Clathrin light chain B (CLCB_HUMAN)	CLTB	5	25.1751	58.95	3.93	80.6234					Single Protein		P09497	1	1	1	1	1	1	1	1	98.3176	Doubtful
68	P47755	F-actin-capping protein subunit alpha-2 (CAZA2_HUMAN)	CAPZA2	7	32.9286	90.91	15.38	72.9417	Deamidation of N(N42)	Deamidation of N(1)			Single Protein		P47755	4	5	3	2	3	2	4	5	98.3176	Confident
69	P35754	Glutaredoxin-1 (GLRX1_HUMAN)	GLRX	5	11.7682	72.64	37.74	154.021					Single Protein		P35754	2	3	3	2	3	2	2	3	98.3176	Confident
70	Q9Y5P6	Mannose-1-phosphate guanyltransferase beta (GMPPB_HUMAN)	GMPPB	3	39.8086	62.78	5.56	38.872					Single Protein		Q9Y5P6	1	2	2	1	2	1	1	2	98.3176	Doubtful
71	P09486	SPARC (SPRC_HUMAN)	SPARC	5	34.6097	58.09	4.29	53.0935					Single Protein		P09486	1	1	1	1	1	1	1	1	98.3176	Doubtful
72	P60709	Actin, cytoplasmic 1 (ACTB_HUMAN)	ACTB	7	41.7097	76.8	65.6	75.0772	Deamidation of N(N12, N92, N252, N296); Deamidation of Q(Q246); Oxidation of M(M16, M44, M47, M153, M325)	Deamidation of N(4); Deamidation of Q(1); Oxidation of M(5)			Single Protein		P60709	34	41	2	2	2	2	53	67	98.3176	Confident
73	Q9Y5J9	Mitochondrial import inner membrane translocase subunit Tim8 B (TIM8B_HUMAN)	TIMM8B	11	9.33754	100	13.25	131.134					Single Protein		Q9Y5J9	1	1	1	1	1	1	1	1	98.3176	Doubtful
74	Q00341	Vigilin (VIGLN_HUMAN)	HDLBP	2	141.368	90.85	1.18	9.23953					Single Protein		Q00341	1	3	3	1	3	1	1	3	98.3176	Doubtful
75	Q9Y5L4	Mitochondrial import inner membrane translocase subunit Tim13 (TIM13_HUMAN)	TIMM13	19	10.493	100	26.32	171.855	Oxidation of M(M23)	Oxidation of M(1)			Single Protein		Q9Y5L4	2	2	2	2	2	2	2	2	98.3176	Confident
76	P33121	Long-chain-fatty-acid--CoA ligase 1 (ACSL1_HUMAN)	ACSL1	4	77.8929	64.04	1.72	20.811					Single Protein		P33121	1	2	2	1	2	1	1	2	98.3176	Doubtful
77	Q00325	Phosphate carrier protein, mitochondrial (MPCP_HUMAN)	SLC25A3	12	40.0687	74.59	4.42	0	Oxidation of M(M225)	Oxidation of M(1)			Single Protein		Q00325	2	5	5	2	5	2	0	5	84.0029	Doubtful
78	P52272	Heterogeneous nuclear ribonucleoprotein M (HNRPM_HUMAN)	HNRNPM	19	77.4643	84.66	11.78	45.6652	Oxidation of M(M596)	Oxidation of M(1)			Single Protein		P52272	7	12	12	7	12	7	7	13	98.3176	Confident
79	Q14974	Importin subunit beta-1 (IMB1_HUMAN)	KPNB1	17	97.108	59.13	1.71	18.2009					Single Protein		Q14974	1	2	2	1	2	1	1	2	82.9146	Doubtful
80	P09417	Dihydropteridine reductase (DHPR_HUMAN)	QDPR	4	25.773	79.1	6.97	44.6072	Deamidation of Q(Q229)	Deamidation of Q(1)			Single Protein		P09417	1	1	1	1	1	1	1	1	98.3176	Doubtful
81	O94760	N(G),N(G)-dimethylarginine dimethylaminohydrolase 1 (DDAH1_HUMAN)	DDAH1	1	31.1019	85.61	5.61	44.6072					Single Protein		O94760	1	2	2	1	2	1	1	2	98.3176	Doubtful
82	Q7Z434	Mitochondrial antiviral-signaling protein (MAVS_HUMAN)	MAVS	20	56.4931	40.93	2.59	39.4354					Single Protein		Q7Z434	1	1	1	1	1	1	1	1	98.3176	Doubtful
83	P08123	Collagen alpha-2(I) chain (CO1A2_HUMAN)	COL1A2	7	129.235	64.64	5.93	37.5693			Oxidation of M (M93-{M93 M96})	Oxidation of M (1)	Single Protein		P08123	9	12	12	9	12	9	13	17	98.3176	Confident
84	Q92499	ATP-dependent RNA helicase DDX1 (DDX1_HUMAN)	DDX1	2	82.3798	88.51	2.43	16.617					Single Protein		Q92499	1	2	2	1	2	1	1	2	98.3176	Doubtful
85	O75629	Protein CREG1 (CREG1_HUMAN)	CREG1	1	24.0593	75	9.55	65.9646					Single Protein		O75629	1	1	1	1	1	1	1	1	98.3176	Doubtful
86	Q07812	Apoptosis regulator BAX (BAX_HUMAN)	BAX	19	21.1708	78.13	6.77	72.5611					Single Protein		Q07812	1	3	3	1	3	1	1	3	98.3176	Doubtful
87	P08133	Annexin A6 (ANXA6_HUMAN)	ANXA6	5	75.8256	91.68	6.09	31.0815					Single Protein		P08133	3	5	5	3	5	3	3	5	98.3176	Confident
88	P09467	Fructose-1,6-bisphosphatase 1 (F16P1_HUMAN)	FBP1	9	36.8188	79.59	12.43	67.1862					Single Protein		P09467	3	4	4	3	4	3	3	4	98.3176	Confident
89	P09429	High mobility group protein B1 (HMGB1_HUMAN)	HMGB1	13	24.8782	85.58	13.49	75.936					Single Protein		P09429	2	6	3	2	6	2	2	6	98.3176	Confident
90	O75608	Acyl-protein thioesterase 1 (LYPA1_HUMAN)	LYPLA1	8	24.6535	60	5.65	57.2851					Single Protein		O75608	1	1	1	1	1	1	1	1	98.3176	Doubtful
91	Q9UJZ1	Stomatin-like protein 2, mitochondrial (STML2_HUMAN)	STOML2	9	38.5102	75.56	4.21	30.5735					Single Protein		Q9UJZ1	1	2	2	1	2	1	1	2	98.3176	Doubtful
92	P67936	Tropomyosin alpha-4 chain (TPM4_HUMAN)	TPM4	19	28.5045	100	21.77	101.36					Single Protein		P67936	7	7	6	6	6	6	7	9	98.3176	Confident
93	P30626	Sorcin (SORCN_HUMAN)	SRI	7	21.6624	72.22	20.2	82.4558	Deamidation of N(N103)	Deamidation of N(1)			Single Protein		P30626	4	7	7	4	7	4	3	8	98.3176	Confident
94	P31942	Heterogeneous nuclear ribonucleoprotein H3 (HNRH3_HUMAN)	HNRNPH3	10	36.9031	68.5	4.91	69.1058					Single Protein		P31942	1	4	4	1	4	1	2	5	98.3176	Doubtful
95	P31946	14-3-3 protein beta/alpha (1433B_HUMAN)	YWHAB	20	28.0648	100	24.39	74.0482	Oxidation of M(M162)	Oxidation of M(1)			Single Protein		P31946	5	9	5	2	5	2	4	12	98.3176	Confident
96	P31948	Stress-induced-phosphoprotein 1 (STIP1_HUMAN)	STIP1	11	62.5994	94.11	1.66	21.2997					Single Protein		P31948	1	3	3	1	3	1	1	3	82.2364	Doubtful
97	P31947	14-3-3 protein sigma (1433S_HUMAN)	SFN	1	27.7567	79.44	20.56	73.451					Single Protein		P31947	4	5	3	2	3	2	4	5	98.3176	Confident
98	P17661	Desmin (DESM_HUMAN)	DES	2	53.5031	88.51	28.09	73.4966	Deamidation of N(N116)	Deamidation of N(1)			Single Protein		P17661	14	23	18	10	18	10	14	25	98.3176	Confident
99	P31949	Protein S100-A11 (S10AB_HUMAN)	S100A11	1	11.7328	70.48	32.38	409.382	Oxidation of M(M43)	Oxidation of M(1)			Single Protein		P31949	5	5	5	5	5	5	6	6	98.3176	Confident
100	Q9Y3U8	60S ribosomal protein L36 (RL36_HUMAN)	RPL36	19	12.2459	100	12.38	51.8293	Oxidation of M(M97)	Oxidation of M(1)			Single Protein		Q9Y3U8	2	2	2	2	2	2	1	2	98.3176	Doubtful
101	P29692	Elongation factor 1-delta (EF1D_HUMAN)	EEF1D	CHR_HSCHR8_3_CTG7	31.1028	73.67	13.52	71.0117	Oxidation of M(M29)	Oxidation of M(1)	Deamidation of N (N30-{Q28 N30})	Deamidation of N (1)	Single Protein		P29692	3	7	7	3	7	3	3	7	98.3176	Confident
102	P39019	40S ribosomal protein S19 (RS19_HUMAN)	RPS19	19	16.0505	100	28.28	156.382	Deamidation of N(N142)	Deamidation of N(1)			Single Protein		P39019	4	9	9	4	9	4	4	10	98.3176	Confident
103	P39023	60S ribosomal protein L3 (RL3_HUMAN)	RPL3	22	46.0798	87.34	9.93	40.5118	Deamidation of N(N186)	Deamidation of N(1)			Single Protein		P39023	2	4	4	2	4	2	2	5	98.3176	Doubtful
104	P13861	cAMP-dependent protein kinase type II-alpha regulatory subunit (KAP2_HUMAN)	PRKAR2A	3	45.49	100	3.71	13.4705					Related Proteins	P31323	P13861, P31323	1	1	0	0	1	1	1	1	98.3176	Doubtful
105	Q9Y490	Talin-1 (TLN1_HUMAN)	TLN1	9	269.599	72.22	0	0					Single Protein		Q9Y490	0	5	5	0	5	0	0	5	82.2364	Doubtful
106	Q13509	Tubulin beta-3 chain (TBB3_HUMAN)	TUBB3	16	50.4003	53.78	28.89	83.4621	Oxidation of M(M73)	Oxidation of M(1)	Deamidation of Q (Q291-{Q291 Q292})	Deamidation of Q (1)	Single Protein		Q13509	12	17	1	1	1	1	17	22	98.3176	Confident
107	Q86V81	THO complex subunit 4 (THOC4_HUMAN)	ALYREF	17	26.8716	80.16	43.19	162.748	Deamidation of N(N167)	Deamidation of N(1)			Single Protein		Q86V81	8	10	10	8	10	8	10	13	98.3176	Confident
108	Q01523	Defensin-5 (DEF5_HUMAN)	DEFA5	8	10.065	100	36.17	289.472	Deamidation of N(N49)	Deamidation of N(1)			Single Protein		Q01523	2	2	2	2	2	2	3	4	98.3176	Confident
109	Q01524	Defensin-6 (DEF6_HUMAN)	DEFA6	8	10.9682	100	30	417.226			Deamidation of Q (Q47-{N45 Q47})	Deamidation of Q (1)	Single Protein		Q01524	3	4	4	3	4	3	5	6	98.3176	Confident
110	Q9BS26	Endoplasmic reticulum resident protein 44 (ERP44_HUMAN)	ERP44	9	46.9414	66.01	2.46	37.2745					Single Protein		Q9BS26	1	1	1	1	1	1	1	1	82.4074	Doubtful
111	Q01518	Adenylyl cyclase-associated protein 1 (CAP1_HUMAN)	CAP1	1	51.8687	80.42	11.16	61.161	Oxidation of M(M4)	Oxidation of M(1)			Single Protein		Q01518	6	9	9	6	9	6	6	10	98.3176	Confident
112	P60468	Protein transport protein Sec61 subunit beta (SC61B_HUMAN)	SEC61B	9	9.9681	73.96	10.42	113.377					Single Protein		P60468	1	1	1	1	1	1	1	1	98.3176	Doubtful
113	Q9UIJ7	GTP:AMP phosphotransferase AK3, mitochondrial (KAD3_HUMAN)	AK3	9	25.5495	100	17.18	87.9044	Deamidation of Q(Q84)	Deamidation of Q(1)			Single Protein		Q9UIJ7	3	4	4	3	4	3	3	4	98.3176	Confident
114	P31930	Cytochrome b-c1 complex subunit 1, mitochondrial (QCR1_HUMAN)	UQCRC1	3	52.6124	71.25	10.42	21.4932			Deamidation of Q (Q199-{N185 Q193 Q199 N207})	Deamidation of Q (1)	Single Protein		P31930	3	4	4	3	4	3	2	4	98.3176	Doubtful
115	Q02818	Nucleobindin-1 (NUCB1_HUMAN)	NUCB1	19	53.8463	89.37	5.21	35.4148					Single Protein		Q02818	2	5	5	2	5	2	2	6	98.3176	Confident
116	P31939	Bifunctional purine biosynthesis protein PURH (PUR9_HUMAN)	ATIC	2	64.5753	91.39	6.42	27.5781					Single Protein		P31939	3	3	3	3	3	3	2	3	84.4675	Confident
117	Q9BRT3	Migration and invasion enhancer 1 (MIEN1_HUMAN)	MIEN1	17	12.3952	80	9.57	94.6449					Single Protein		Q9BRT3	1	1	1	1	1	1	1	1	98.3176	Doubtful
118	P61769	Beta-2-microglobulin (B2MG_HUMAN)	B2M	CHR_HSCHR15_3_CTG8	13.7059	100	8.4	137.195	Deamidation of N(N103)	Deamidation of N(1)			Single Protein		P61769	2	3	3	2	3	2	2	4	98.3176	Confident
119	O75390	Citrate synthase, mitochondrial (CISY_HUMAN)	CS	12	51.6795	57.73	10.73	63.7033					Single Protein		O75390	4	6	6	4	6	4	3	6	98.3176	Confident
120	Q9BSJ8	Extended synaptotagmin-1 (ESYT1_HUMAN)	ESYT1	12	122.78	66.49	2.45	18.262					Single Protein		Q9BSJ8	2	6	6	2	6	2	2	6	98.3176	Confident
121	O75368	SH3 domain-binding glutamic acid-rich-like protein (SH3L1_HUMAN)	SH3BGRL	X	12.7664	77.19	39.47	218.002					Single Protein		O75368	5	5	5	5	5	5	5	5	98.3176	Confident
122	O75369	Filamin-B (FLNB_HUMAN)	FLNB	3	277.99	73.25	1.81	7.10891	Oxidation of M(M75)	Oxidation of M(1)			Single Protein		O75369	3	6	4	1	4	1	3	6	98.3176	Confident
123	O75367	Core histone macro-H2A.1 (H2AY_HUMAN)	H2AFY	5	39.5925	84.14	20.43	108.558					Single Protein		O75367	6	9	6	4	6	4	9	13	98.3176	Confident
124	Q9HD89	Resistin (RETN_HUMAN)	RETN	19	11.4115	100	10.19	100.779					Single Protein		Q9HD89	1	1	1	1	1	1	1	1	98.3176	Doubtful
125	Q9BSH5	Haloacid dehalogenase-like hydrolase domain-containing protein 3 (HDHD3_HUMAN)	HDHD3	9	27.9824	68.13	6.37	49.4735					Single Protein		Q9BSH5	1	2	2	1	2	1	1	2	98.3176	Doubtful
126	O75348	V-type proton ATPase subunit G 1 (VATG1_HUMAN)	ATP6V1G1	9	13.7491	100	16.95	230.597					Single Protein		O75348	2	3	3	2	3	2	3	4	98.3176	Confident
127	O75347	Tubulin-specific chaperone A (TBCA_HUMAN)	TBCA	5	12.8467	100	10.19	100.779					Single Protein		O75347	1	2	2	1	2	1	1	2	98.3176	Doubtful
128	P10153	Non-secretory ribonuclease (RNAS2_HUMAN)	RNASE2	14	18.3421	29.19	9.32	158.507	Deamidation of Q(Q149)	Deamidation of Q(1)			Single Protein		P10153	2	2	2	2	2	2	2	3	98.3176	Doubtful
129	O75340	Programmed cell death protein 6 (PDCD6_HUMAN)	PDCD6	5	21.8548	55.5	16.75	126.293					Single Protein		O75340	3	4	4	3	4	3	3	4	98.3176	Confident
130	P46108	Adapter molecule crk (CRK_HUMAN)	CRK	17	33.81	73.03	4.93	43.1911					Single Protein		P46108	1	3	3	1	3	1	1	4	98.3176	Doubtful
131	P35442	Thrombospondin-2 (TSP2_HUMAN)	THBS2	6	129.908	65.1	2.05	19.3898					Single Protein		P35442	2	6	6	2	6	2	2	6	98.3176	Confident
132	Q02878	60S ribosomal protein L6 (RL6_HUMAN)	RPL6	12	32.7076	100	17.71	91.3312					Single Protein		Q02878	4	7	7	4	7	4	5	8	98.3176	Confident
133	Q99829	Copine-1 (CPNE1_HUMAN)	CPNE1	20	59.0215	50.09	4.66	60.6924					Single Protein		Q99829	2	2	2	2	2	2	2	2	98.3176	Doubtful
134	Q96PK6	RNA-binding protein 14 (RBM14_HUMAN)	RBM14	11	69.4489	45.89	1.35	32.8827					Single Protein		Q96PK6	1	3	3	1	3	1	1	3	98.3176	Doubtful
135	P48735	Isocitrate dehydrogenase [NADP], mitochondrial (IDHP_HUMAN)	IDH2	15	50.8769	84.96	4.42	42.5163					Single Protein		P48735	2	2	2	2	2	2	2	2	98.3176	Confident
136	P54578	Ubiquitin carboxyl-terminal hydrolase 14 (UBP14_HUMAN)	USP14	18	56.033	81.38	4.86	35.8819					Single Protein		P54578	2	2	2	2	2	2	2	2	98.3176	Confident
137	Q13510	Acid ceramidase (ASAH1_HUMAN)	ASAH1	8	44.6308	69.11	14.68	81.548	Deamidation of N(N107); Oxidation of M(M116)	Deamidation of N(1); Oxidation of M(1)			Single Protein		Q13510	6	9	9	6	9	6	6	9	98.3176	Confident
138	Q14847	LIM and SH3 domain protein 1 (LASP1_HUMAN)	LASP1	17	29.6982	72.41	10.34	86.3822					Single Protein		Q14847	2	4	4	2	4	2	2	4	98.3176	Confident
139	Q13526	Peptidyl-prolyl cis-trans isomerase NIMA-interacting 1 (PIN1_HUMAN)	PIN1	19	18.232	84.66	11.66	66.774					Single Protein		Q13526	1	2	1	1	2	1	1	2	98.3176	Doubtful
140	P62308	Small nuclear ribonucleoprotein G (RUXG_HUMAN)	SNRPG	2	8.49043	59.21	15.79	443.429	Deamidation of N(N65); Oxidation of M(M69)	Deamidation of N(1); Oxidation of M(1)			Related Proteins	A8MWD9	A8MWD9, P62308	3	3	3	3	3	3	3	3	98.3176	Confident
141	P29590	Protein PML (PML_HUMAN)	PML	15	97.4889	72.9	2.83	23.491					Single Protein		P29590	2	5	5	2	5	2	2	5	98.3176	Confident
142	Q9NVJ2	ADP-ribosylation factor-like protein 8B (ARL8B_HUMAN)	ARL8B	3	21.5251	86.56	4.84	58.517					Single Protein		Q9NVJ2	1	1	1	1	1	1	1	1	98.3176	Doubtful
143	P00746	Complement factor D (CFAD_HUMAN)	CFD	19	27.0159	72.73	5.93	52.3277					Single Protein		P00746	1	1	1	1	1	1	1	1	98.3176	Doubtful
144	P11413	Glucose-6-phosphate 1-dehydrogenase (G6PD_HUMAN)	G6PD	X	59.219	79.22	2.14	21.1343					Single Protein		P11413	1	4	4	1	4	1	1	4	83.4178	Doubtful
145	P00738	Haptoglobin (HPT_HUMAN)	HP	16	45.1766	67.49	10.1	68.306	Oxidation of M(M300)	Oxidation of M(1)			Single Protein		P00738	4	8	6	3	8	4	4	8	98.3176	Confident
146	P09104	Gamma-enolase (ENOG_HUMAN)	ENO2	12	47.239	81.34	13.36	17.5551	Deamidation of N(N154)	Deamidation of N(1)			Single Protein		P09104	3	4	2	2	3	2	2	4	83.9533	Confident
147	O95777	U6 snRNA-associated Sm-like protein LSm8 (LSM8_HUMAN)	LSM8	7	10.3963	75	27.08	170.065					Single Protein		O95777	2	3	3	2	3	2	2	3	98.3176	Doubtful
148	P00761	Trypsin (TRYP_PIG)			24.3938	68.4	30.3	226.941	Deamidation of N(N62, N74, N85, N91, N105); Oxidation of M(M94)	Deamidation of N(5); Oxidation of M(1)	Deamidation of N (N83-{N83})	Deamidation of N (1)	Single Protein		P00761	17	19	19	17	19	17	19	28	98.3176	Confident
149	P12724	Eosinophil cationic protein (ECP_HUMAN)	RNASE3	14	18.3733	64.38	7.5	68.026					Single Protein		P12724	1	3	3	1	3	1	1	3	98.3176	Doubtful
150	Q13595	Transformer-2 protein homolog alpha (TRA2A_HUMAN)	TRA2A	7	32.6691	88.3	4.96	43.7115					Single Protein		Q13595	1	2	1	1	2	1	1	2	98.3176	Doubtful
151	P27105	Erythrocyte band 7 integral membrane protein (STOM_HUMAN)	STOM	9	31.7107	89.58	7.64	56.6883					Single Protein		P27105	2	2	2	2	2	2	2	2	84.4675	Confident
152	P05787	Keratin, type II cytoskeletal 8 (K2C8_HUMAN)	KRT8	12	53.6711	83.23	42.03	140.708	Deamidation of Q(Q169, Q236, Q238); Oxidation of M(M136, M139, M168, M256, M378)	Deamidation of Q(3); Oxidation of M(5)	Deamidation of N (N145-{N135 N138 N145 N146})	Deamidation of N (1)	Single Protein		P05787	27	35	28	22	33	25	29	42	98.3176	Confident
153	Q9BR76	Coronin-1B (COR1B_HUMAN)	CORO1B	11	54.2002	55.42	9.61	46.6464	Deamidation of Q(Q360)	Deamidation of Q(1)			Single Protein		Q9BR76	3	4	3	2	3	2	2	4	98.3176	Doubtful
154	P30740	Leukocyte elastase inhibitor (ILEU_HUMAN)	SERPINB1	6	42.7147	71.5	11.35	60.4676					Single Protein		P30740	3	6	5	2	6	3	3	6	98.3176	Confident
155	P16444	Dipeptidase 1 (DPEP1_HUMAN)	DPEP1	16	45.645	83.94	7.3	43.5367					Single Protein		P16444	2	3	3	2	3	2	2	3	98.3176	Confident
156	Q9UI30	Multifunctional methyltransferase subunit TRM112-like protein (TR112_HUMAN)	TRMT112	11	14.1903	100	11.2	87.0733					Single Protein		Q9UI30	1	1	1	1	1	1	1	1	98.3176	Doubtful
157	Q9Y2S6	Translation machinery-associated protein 7 (TMA7_HUMAN)	TMA7	3	7.06193	100	14.06	170.065					Single Protein		Q9Y2S6	1	1	1	1	1	1	1	1	98.3176	Doubtful
158	P28482	Mitogen-activated protein kinase 1 (MK01_HUMAN)	MAPK1	22	41.3632	70.83	5.83	45.3507					Single Protein		P28482	2	2	2	2	2	2	2	3	98.3176	Confident
159	O60739	Eukaryotic translation initiation factor 1b (EIF1B_HUMAN)	EIF1B	3	12.8157	78.76	14.16	192.64					Related Proteins	P41567	O60739, P41567	1	1	1	1	1	1	2	2	98.3176	Doubtful
160	P40121	Macrophage-capping protein (CAPG_HUMAN)	CAPG	2	38.4745	50.29	27.01	96.9889	Deamidation of Q(Q222); Oxidation of M(M107)	Deamidation of Q(1); Oxidation of M(1)			Single Protein		P40121	8	9	9	8	9	8	8	10	98.3176	Confident
161	Q9UHL4	Dipeptidyl peptidase 2 (DPP2_HUMAN)	DPP7	9	54.3072	65.24	9.55	46.7314	Deamidation of N(N414)	Deamidation of N(1)			Single Protein		Q9UHL4	3	7	7	3	7	3	3	7	98.3176	Confident
162	P42765	3-ketoacyl-CoA thiolase, mitochondrial (THIM_HUMAN)	ACAA2	18	41.8976	72.54	7.56	68.5401	Deamidation of N(N320)	Deamidation of N(1)			Single Protein		P42765	2	6	6	2	6	2	3	7	98.3176	Doubtful
163	P42766	60S ribosomal protein L35 (RL35_HUMAN)	RPL35	9	14.5426	100	15.45	132.734					Single Protein		P42766	2	2	2	2	2	2	2	2	98.3176	Confident
164	P15153	Ras-related C3 botulinum toxin substrate 2 (RAC2_HUMAN)	RAC2	22	21.4151	59.38	20.31	102.199					Single Protein		P15153	3	3	3	3	3	3	2	3	98.3176	Confident
165	Q9Y2V2	Calcium-regulated heat-stable protein 1 (CHSP1_HUMAN)	CARHSP1	16	15.882	59.18	7.48	98.0555					Single Protein		Q9Y2V2	1	3	3	1	3	1	1	3	82.9146	Doubtful
166	P54727	UV excision repair protein RAD23 homolog B (RD23B_HUMAN)	RAD23B	9	43.1446	43.28	7.58	110.074	Oxidation of M(M227)	Oxidation of M(1)			Single Protein		P54727	4	6	5	4	6	4	4	6	98.3176	Confident
167	P00915	Carbonic anhydrase 1 (CAH1_HUMAN)	CA1	8	28.8524	65.9	11.49	90.2909					Single Protein		P00915	3	7	7	3	7	3	4	7	98.3176	Confident
168	Q9Y315	Deoxyribose-phosphate aldolase (DEOC_HUMAN)	DERA	12	35.2085	100	3.77	34.2269					Single Protein		Q9Y315	1	1	1	1	1	1	1	1	98.3176	Doubtful
169	P04406	Glyceraldehyde-3-phosphate dehydrogenase (G3P_HUMAN)	GAPDH	12	36.0304	73.13	36.72	139.245	Deamidation of N(N9, N70, N167, N225); Oxidation of M(M105, M175, M328, M331)	Deamidation of N(4); Oxidation of M(4)			Single Protein		P04406	18	20	20	18	20	18	20	31	98.3176	Confident
170	Q8WU39	Marginal zone B- and B1-cell-specific protein (MZB1_HUMAN)	MZB1	5	20.6812	73.02	26.98	249.549					Single Protein		Q8WU39	3	6	6	3	6	3	6	9	98.3176	Confident
171	Q86U42	Polyadenylate-binding protein 2 (PABP2_HUMAN)	PABPN1	14	32.729	58.82	12.09	95.9341					Single Protein		Q86U42	3	3	3	3	3	3	3	3	98.3176	Confident
172	Q86SE5	RNA-binding Raly-like protein (RALYL_HUMAN)	RALYL	8	32.3106	71.13	4.12	23.4572					Related Proteins	Q9UKM9	Q86SE5, Q9UKM9	1	1	0	0	1	1	1	1	98.3176	Doubtful
173	Q9Y2Q3	Glutathione S-transferase kappa 1 (GSTK1_HUMAN)	GSTK1	7	25.4803	88.94	13.72	72.24					Single Protein		Q9Y2Q3	2	2	2	2	2	2	2	2	98.3176	Confident
174	Q99623	Prohibitin-2 (PHB2_HUMAN)	PHB2	12	33.2759	100	18.39	83.1176					Single Protein		Q99623	5	9	9	5	9	5	5	9	98.3176	Confident
175	Q9Y333	U6 snRNA-associated Sm-like protein LSm2 (LSM2_HUMAN)	LSM2	CHR_HSCHR6_MHC_APD_CTG1	10.8276	100	20	229.14					Single Protein		Q9Y333	1	1	1	1	1	1	2	2	98.3176	Doubtful
176	Q56VL3	OCIA domain-containing protein 2 (OCAD2_HUMAN)	OCIAD2	4	16.9426	83.12	8.44	70.6764					Single Protein		Q56VL3	1	2	2	1	2	1	1	2	82.2829	Doubtful
177	P04350	Tubulin beta-4A chain (TBB4A_HUMAN)	TUBB4A	19	49.5539	54.5	39.19	54.6432	Oxidation of M(M267)	Oxidation of M(1)	Deamidation of Q (Q291-{Q291 Q292})	Deamidation of Q (1)	Related Proteins	P68371	P04350, P68371	14	21	0	0	3	2	16	23	98.3176	Confident
178	P05783	Keratin, type I cytoskeletal 18 (K1C18_HUMAN)	KRT18	12	48.0285	73.72	53.26	162.188	Deamidation of N(N143, N156, N180, N322, N339); Oxidation of M(M58, M84, M213, M313, M335)	Deamidation of N(5); Oxidation of M(5)			Single Protein		P05783	29	34	32	27	32	27	34	43	98.3176	Confident
179	P16401	Histone H1.5 (H15_HUMAN)	HIST1H1B	6	22.5665	100	15.49	112.373	Deamidation of N(N58)	Deamidation of N(1)			Single Protein		P16401	5	5	5	5	5	5	5	7	98.3176	Confident
180	Q9Y3I0	tRNA-splicing ligase RtcB homolog (RTCB_HUMAN)	RTCB	22	55.1749	74.85	2.77	26.6769					Single Protein		Q9Y3I0	1	8	8	1	8	1	1	8	98.3176	Doubtful
181	O75494	Serine/arginine-rich splicing factor 10 (SRS10_HUMAN)	SRSF10	1	31.2818	100	17.18	45.0045					Single Protein		O75494	4	4	4	4	4	4	3	5	98.3176	Confident
182	O75489	NADH dehydrogenase [ubiquinone] iron-sulfur protein 3, mitochondrial (NDUS3_HUMAN)	NDUFS3	11	30.2227	88.64	9.85	61.8418					Single Protein		O75489	2	2	2	2	2	2	2	2	98.3176	Confident
183	P41162	ETS translocation variant 3 (ETV3_HUMAN)	ETV3	1	56.9656	73.44	2.73	25.312	Deamidation of Q(Q34)	Deamidation of Q(1)			Related Proteins	Q6ZN32	P41162, Q6ZN32	1	2	2	1	2	1	1	2	98.3176	Doubtful
184	Q01469	Fatty acid-binding protein, epidermal (FABP5_HUMAN)	FABP5	8	15.1546	100	13.33	120.935					Single Protein		Q01469	2	4	4	2	4	2	2	4	98.3176	Confident
185	P23526	Adenosylhomocysteinase (SAHH_HUMAN)	AHCY	20	47.6852	70.6	4.63	53.5287					Single Protein		P23526	2	3	3	2	3	2	2	3	98.3176	Doubtful
186	P23528	Cofilin-1 (COF1_HUMAN)	CFL1	11	18.4907	100	24.1	174.846	Deamidation of Q(Q62)	Deamidation of Q(1)			Single Protein		P23528	3	6	6	3	6	3	5	8	98.3176	Confident
187	P09234	U1 small nuclear ribonucleoprotein C (RU1C_HUMAN)	SNRPC	6	17.3812	37.74	7.55	181.403					Single Protein		P09234	1	1	1	1	1	1	1	1	98.3176	Doubtful
188	P62491	Ras-related protein Rab-11A (RB11A_HUMAN)	RAB11A	15	24.3784	75.46	22.69	52.4892					Related Proteins	Q15907	P62491, Q15907	4	5	0	0	0	0	4	5	98.3176	Confident
189	P35579	Myosin-9 (MYH9_HUMAN)	MYH9	22	226.392	96.17	3.52	12.8542			Deamidation of N (N215-{Q210 Q213 N215 N223})	Deamidation of N (1)	Single Protein		P35579	6	19	13	4	19	6	5	20	98.3176	Confident
190	Q99729	Heterogeneous nuclear ribonucleoprotein A/B (ROAA_HUMAN)	HNRNPAB	5	36.2024	62.35	3.61	46.5135					Single Protein		Q99729	1	3	3	1	3	1	1	3	98.3176	Doubtful
191	Q8WUP2	Filamin-binding LIM protein 1 (FBLI1_HUMAN)	FBLIM1	1	40.6427	63.81	3.49	41.0723					Single Protein		Q8WUP2	1	1	1	1	1	1	1	1	98.3176	Doubtful
192	Q99715	Collagen alpha-1(XII) chain (COCA1_HUMAN)	COL12A1	6	332.941	66.73	1.18	4.43889	Deamidation of Q(Q131)	Deamidation of Q(1)			Single Protein		Q99715	2	9	9	2	9	2	1	9	98.3176	Doubtful
193	Q99714	3-hydroxyacyl-CoA dehydrogenase type-2 (HCD2_HUMAN)	HSD17B10	X	26.9061	80.46	37.16	134.19	Oxidation of M(M178, M194)	Oxidation of M(2)			Single Protein		Q99714	8	11	11	8	11	8	9	12	98.3176	Confident
194	P61803	Dolichyl-diphosphooligosaccharide--protein glycosyltransferase subunit DAD1 (DAD1_HUMAN)	DAD1	14	12.4886	56.64	10.62	170.065					Single Protein		P61803	1	1	1	1	1	1	1	1	98.3176	Doubtful
195	P04899	Guanine nucleotide-binding protein G(i) subunit alpha-2 (GNAI2_HUMAN)	GNAI2	3	40.4251	84.23	3.1	5.61618					Related Proteins	A8MTJ3, P08754, P09471, P11488, P19087, P38405, P63092, P63096, Q03113, Q14344, Q5JWF2	A8MTJ3, P04899, P08754, P09471, P11488, P19087, P38405, P63092, P63096, Q03113, Q14344, Q5JWF2	1	1	0	0	1	1	1	1	98.3176	Doubtful
196	P10253	Lysosomal alpha-glucosidase (LYAG_HUMAN)	GAA	17	105.257	44.01	3.05	25.7919					Single Protein		P10253	2	3	3	2	3	2	2	3	98.3176	Confident
197	Q9H299	SH3 domain-binding glutamic acid-rich-like protein 3 (SH3L3_HUMAN)	SH3BGRL3	1	10.4313	64.52	31.18	423.273	Oxidation of M(M50)	Oxidation of M(1)			Single Protein		Q9H299	3	3	3	3	3	3	4	4	98.3176	Confident
198	Q9BRJ6	Uncharacterized protein C7orf50 (CG050_HUMAN)	C7orf50	7	22.0698	100	10.82	56.1039					Single Protein		Q9BRJ6	1	1	1	1	1	1	1	1	98.3176	Doubtful
199	O95831	Apoptosis-inducing factor 1, mitochondrial (AIFM1_HUMAN)	AIFM1	X	66.8589	82.06	2.28	20.4206					Single Protein		O95831	1	2	2	1	2	1	1	2	98.3176	Doubtful
200	P12814	Alpha-actinin-1 (ACTN1_HUMAN)	ACTN1	14	102.993	86.66	14.46	32.1784	Deamidation of N(N299); Oxidation of M(M845)	Deamidation of N(1); Oxidation of M(1)	Deamidation of Q (Q696-{Q687 Q693 Q696 N703})	Deamidation of Q (1)	Single Protein		P12814	11	19	10	5	13	7	10	19	98.3176	Confident
201	Q9BRA2	Thioredoxin domain-containing protein 17 (TXD17_HUMAN)	TXNDC17	17	13.9318	100	8.13	88.4891					Single Protein		Q9BRA2	1	1	1	1	1	1	1	1	98.3176	Doubtful
202	P39060	Collagen alpha-1(XVIII) chain (COIA1_HUMAN)	COL18A1	21	178.077	43.79	2.17	19.3919					Single Protein		P39060	3	4	4	3	4	3	3	4	98.3176	Confident
203	P15090	Fatty acid-binding protein, adipocyte (FABP4_HUMAN)	FABP4	8	14.7095	100	15.91	123.684	Deamidation of N(N60)	Deamidation of N(1)			Single Protein		P15090	2	5	5	2	5	2	2	5	98.3176	Doubtful
204	Q13404	Ubiquitin-conjugating enzyme E2 variant 1 (UB2V1_HUMAN)	UBE2V1	20	16.4843	100	12.93	98.7226					Single Protein		Q13404	2	2	1	1	2	2	2	2	98.3176	Doubtful
205	Q9Y3B4	Splicing factor 3B subunit 6 (SF3B6_HUMAN)	SF3B6	2	14.5756	100	9.6	87.0733					Single Protein		Q9Y3B4	1	1	1	1	1	1	1	1	98.3176	Doubtful
206	Q9Y3B3	Transmembrane emp24 domain-containing protein 7 (TMED7_HUMAN)	TMED7	5	25.1556	77.68	4.46	97.18					Single Protein		Q9Y3B3	1	1	1	1	1	1	2	2	98.3176	Doubtful
207	O95865	N(G),N(G)-dimethylarginine dimethylaminohydrolase 2 (DDAH2_HUMAN)	DDAH2	CHR_HSCHR6_MHC_DBB_CTG1	29.6255	71.58	10.18	80.0306	Deamidation of N(N121)	Deamidation of N(1)			Single Protein		O95865	2	4	4	2	4	2	2	4	98.3176	Doubtful
208	P42677	40S ribosomal protein S27 (RS27_HUMAN)	RPS27	1	9.45484	66.67	28.57	198.679	Deamidation of N(N29)	Deamidation of N(1)			Single Protein		P42677	3	4	1	1	1	1	3	5	98.3176	Confident
209	Q9Y3D6	Mitochondrial fission 1 protein (FIS1_HUMAN)	FIS1	7	16.927	80.92	10.53	71.6063					Single Protein		Q9Y3D6	1	2	2	1	2	1	1	2	98.3176	Doubtful
210	Q14766	Latent-transforming growth factor beta-binding protein 1 (LTBP1_HUMAN)	LTBP1	2	186.673	57.35	0.52	9.29476					Single Protein		Q14766	1	1	1	1	1	1	1	1	98.3176	Doubtful
211	Q14764	Major vault protein (MVP_HUMAN)	MVP	16	99.2659	71.56	1.79	14.6096					Single Protein		Q14764	1	3	3	1	3	1	1	3	82.9146	Doubtful
212	P09211	Glutathione S-transferase P (GSTP1_HUMAN)	GSTP1	11	23.341	80	40	193.46	Deamidation of N(N94, N137, N205, N207); Deamidation of Q(Q85, Q126)	Deamidation of N(4); Deamidation of Q(2)	Deamidation of Q (Q57-{Q57 Q65 N67})	Deamidation of Q (1)	Single Protein		P09211	9	11	11	9	11	9	7	12	98.3176	Confident
213	Q13442	28 kDa heat- and acid-stable phosphoprotein (HAP28_HUMAN)	PDAP1	7	20.6176	100	7.18	60.1335					Single Protein		Q13442	1	1	1	1	1	1	1	1	98.3176	Doubtful
214	P24844	Myosin regulatory light polypeptide 9 (MYL9_HUMAN)	MYL9	20	19.8144	82.56	62.79	145.662	Deamidation of N(N39, N95, N153, N155); Oxidation of M(M25, M40, M57)	Deamidation of N(4); Oxidation of M(3)	Deamidation of Q (Q28-{N21 Q28 Q30 Q32})	Deamidation of Q (1)	Single Protein		P24844	15	16	6	5	6	5	17	25	98.3176	Confident
215	P12830	Cadherin-1 (CADH1_HUMAN)	CDH1	16	97.3959	41.95	2.95	38.5963					Single Protein		P12830	2	3	3	2	3	2	2	3	98.3176	Confident
216	P24821	Tenascin (TENA_HUMAN)	TNC	9	240.7	65.56	1.27	3.09034					Single Protein		P24821	2	7	7	2	7	2	1	7	98.3176	Doubtful
217	Q9UHV9	Prefoldin subunit 2 (PFD2_HUMAN)	PFDN2	1	16.6376	100	14.94	106.015					Single Protein		Q9UHV9	2	3	3	2	3	2	2	3	98.3176	Confident
218	O75947	ATP synthase subunit d, mitochondrial (ATP5H_HUMAN)	ATP5H	17	18.4795	100	11.18	101.405					Single Protein		O75947	2	2	2	2	2	2	2	2	98.3176	Confident
219	P13073	Cytochrome c oxidase subunit 4 isoform 1, mitochondrial (COX41_HUMAN)	COX4I1	16	19.564	100	17.75	64.4033					Single Protein		P13073	3	4	4	3	4	3	1	4	84.4675	Doubtful
220	Q00839	Heterogeneous nuclear ribonucleoprotein U (HNRPU_HUMAN)	HNRNPU	1	90.528	66.79	2.18	15.8893					Single Protein		Q00839	1	6	6	1	6	1	1	6	98.3176	Doubtful
221	P10809	60 kDa heat shock protein, mitochondrial (CH60_HUMAN)	HSPD1	2	61.0164	86.04	10.47	25.3267	Deamidation of Q(Q42); Oxidation of M(M145)	Deamidation of Q(1); Oxidation of M(1)			Single Protein		P10809	3	7	7	3	7	3	2	7	98.3176	Doubtful
222	P39687	Acidic leucine-rich nuclear phosphoprotein 32 family member A (AN32A_HUMAN)	ANP32A	15	28.5683	56.22	8.43	64.4033					Single Protein		P39687	3	4	2	1	4	3	1	4	98.3176	Doubtful
223	Q92945	Far upstream element-binding protein 2 (FUBP2_HUMAN)	KHSRP	19	73.07	60.48	1.83	19.9344					Single Protein		Q92945	1	3	3	1	3	1	1	3	98.3176	Doubtful
224	P26373	60S ribosomal protein L13 (RL13_HUMAN)	RPL13	16	24.2465	100	24.17	117.783					Single Protein		P26373	5	6	6	5	6	5	5	6	98.3176	Confident
225	P26368	Splicing factor U2AF 65 kDa subunit (U2AF2_HUMAN)	U2AF2	19	53.4672	60.84	2.11	31.9184					Single Protein		P26368	1	1	1	1	1	1	1	1	98.3176	Doubtful
226	O75915	PRA1 family protein 3 (PRAF3_HUMAN)	ARL6IP5	3	21.6004	48.94	5.85	118.306					Single Protein		O75915	1	1	1	1	1	1	1	1	98.3176	Doubtful
227	Q12864	Cadherin-17 (CAD17_HUMAN)	CDH17	8	92.1619	62.38	1.92	16.6935					Single Protein		Q12864	1	2	2	1	2	1	1	2	98.3176	Doubtful
228	Q9H8Y8	Golgi reassembly-stacking protein 2 (GORS2_HUMAN)	GORASP2	2	47.116	36.28	8.19	25.1948					Single Protein		Q9H8Y8	2	2	2	2	2	2	1	2	98.3176	Doubtful
229	P59665	Neutrophil defensin 1 (DEF1_HUMAN)	DEFA1	8	10.1942	67.02	9.57	172.764					Related Proteins	P59666	P59665, P59666	1	2	2	1	2	1	1	2	98.3176	Doubtful
230	P07203	Glutathione peroxidase 1 (GPX1_HUMAN)	GPX1	3	22.0751	84.73	28.08	205.66					Single Protein		P07203	5	5	4	4	5	5	6	6	98.3176	Confident
231	P38159	RNA-binding motif protein, X chromosome (RBMX_HUMAN)	RBMX	X	42.3063	100	6.91	18.5578					Related Proteins	Q96E39	P38159, Q96E39	2	8	0	0	0	0	2	9	84.4675	Confident
232	P53999	Activated RNA polymerase II transcriptional coactivator p15 (TCP4_HUMAN)	SUB1	5	14.3864	100	26.77	199.972	Oxidation of M(M63)	Oxidation of M(1)			Single Protein		P53999	3	4	4	3	4	3	4	6	98.3176	Confident
233	P01877	Immunoglobulin heavy constant alpha 2 (IGHA2_HUMAN)	IGHA2	CHR_HSCHR14_3_CTG1	36.568	50.59	4.41	47.5291					Related Proteins	P0DOX2	P01877, P0DOX2	1	1	1	1	1	1	1	1	98.3176	Doubtful
234	Q15019	Septin-2 (SEPT2_HUMAN)	SEPT2	2	41.4613	86.15	12.47	55.2751			Deamidation of Q (Q288-{Q285 Q288 Q292 N298})	Deamidation of Q (1)	Single Protein		Q15019	3	4	4	3	4	3	3	4	98.3176	Confident
235	O96008	Mitochondrial import receptor subunit TOM40 homolog (TOM40_HUMAN)	TOMM40	19	37.8691	39.89	6.93	97.18					Single Protein		O96008	2	4	4	2	4	2	2	4	98.3176	Confident
236	P14314	Glucosidase 2 subunit beta (GLU2B_HUMAN)	PRKCSH	19	59.3878	49.62	6.25	17.1135					Single Protein		P14314	2	4	4	2	4	2	1	4	98.3176	Doubtful
237	O00303	Eukaryotic translation initiation factor 3 subunit F (EIF3F_HUMAN)	EIF3F	CHR_HSCHR11_1_CTG1_2	37.5402	48.74	7.28	93.829					Single Protein		O00303	2	2	2	2	2	2	3	3	98.3176	Confident
238	O14949	Cytochrome b-c1 complex subunit 8 (QCR8_HUMAN)	UQCRQ	5	9.90012	100	15.85	132.734					Single Protein		O14949	1	1	1	1	1	1	1	1	98.3176	Doubtful
239	P14324	Farnesyl pyrophosphate synthase (FPPS_HUMAN)	FDPS	1	48.2446	60.38	4.3	32.3933					Single Protein		P14324	1	3	3	1	3	1	1	3	98.3176	Doubtful
240	P01011	Alpha-1-antichymotrypsin (AACT_HUMAN)	SERPINA3	14	47.6205	83.92	22.46	79.9765	Oxidation of M(M219)	Oxidation of M(1)			Single Protein		P01011	9	9	9	9	9	9	9	9	98.3176	Confident
241	O14979	Heterogeneous nuclear ribonucleoprotein D-like (HNRDL_HUMAN)	HNRNPDL	4	46.4091	77.86	1.9	30.6596					Single Protein		O14979	1	4	3	1	3	1	1	8	98.3176	Doubtful
242	P01009	Alpha-1-antitrypsin (A1AT_HUMAN)	SERPINA1	14	46.707	71.53	9.81	31.8611					Single Protein		P01009	4	7	6	3	7	4	3	7	98.3176	Confident
243	Q15056	Eukaryotic translation initiation factor 4H (IF4H_HUMAN)	EIF4H	7	27.3684	88.31	13.71	65.8316					Single Protein		Q15056	2	3	3	2	3	2	2	3	98.3176	Doubtful
244	P39656	Dolichyl-diphosphooligosaccharide--protein glycosyltransferase 48 kDa subunit (OST48_HUMAN)	DDOST	1	50.769	55.26	2.41	29.9015					Single Protein		P39656	1	3	3	1	3	1	1	3	98.3176	Doubtful
245	Q15063	Periostin (POSTN_HUMAN)	POSTN	13	93.2553	80.02	24.52	54.7631	Deamidation of N(N139, N220, N482)	Deamidation of N(3)	Deamidation of N (N445-{N441 N445 Q447})	Deamidation of N (1)	Single Protein		Q15063	16	20	20	16	20	16	20	25	98.3176	Confident
246	P01034	Cystatin-C (CYTC_HUMAN)	CST3	20	15.7891	80.82	18.49	111.824					Single Protein		P01034	2	3	3	2	3	2	2	3	98.3176	Confident
247	O43491	Band 4.1-like protein 2 (E41L2_HUMAN)	EPB41L2	6	112.519	80.1	1.99	12.2569					Single Protein		O43491	1	2	2	1	2	1	1	3	98.3176	Doubtful
248	Q12805	EGF-containing fibulin-like extracellular matrix protein 1 (FBLN3_HUMAN)	EFEMP1	2	54.6042	69.17	28.4	126.283	Deamidation of N(N421, N432, N434); Oxidation of M(M467)	Deamidation of N(3); Oxidation of M(1)	Deamidation of Q (Q414-{Q412 Q414 N424})	Deamidation of Q (1)	Single Protein		Q12805	15	18	18	15	18	15	19	28	98.3176	Confident
249	Q15084	Protein disulfide-isomerase A6 (PDIA6_HUMAN)	PDIA6	2	48.0913	72.95	21.14	76.4799					Single Protein		Q15084	7	7	7	7	7	7	7	8	98.3176	Confident
250	P20160	Azurocidin (CAP7_HUMAN)	AZU1	19	26.8687	45.82	5.18	49.4735					Single Protein		P20160	1	1	1	1	1	1	1	1	98.3176	Doubtful
251	P07195	L-lactate dehydrogenase B chain (LDHB_HUMAN)	LDHB	12	36.6151	84.73	8.08	51.2799					Single Protein		P07195	2	5	4	1	4	1	2	5	98.3176	Confident
252	P46783	40S ribosomal protein S10 (RS10_HUMAN)	RPS10	6	18.8859	100	23.64	153.917					Single Protein		P46783	3	6	6	3	6	3	4	7	98.3176	Confident
253	P83731	60S ribosomal protein L24 (RL24_HUMAN)	RPL24	3	17.7679	100	19.11	127.097	Oxidation of M(M91)	Oxidation of M(1)			Single Protein		P83731	3	5	5	3	5	3	3	5	98.3176	Confident
254	P46782	40S ribosomal protein S5 (RS5_HUMAN)	RPS5	19	22.8621	86.27	22.55	97.8152			Deamidation of N (N31-{Q29 N31 Q36})	Deamidation of N (1)	Single Protein		P46782	3	4	4	3	4	3	3	5	98.3176	Confident
255	P46781	40S ribosomal protein S9 (RS9_HUMAN)	RPS9	CHR_HSCHR19LRC_LRC_S_CTG3_1	22.5776	100	15.98	102.857					Single Protein		P46781	3	6	6	3	6	3	3	9	98.3176	Confident
256	P46777	60S ribosomal protein L5 (RL5_HUMAN)	RPL5	1	34.3407	88.22	6.73	62.3139					Single Protein		P46777	2	4	4	2	4	2	2	4	83.9912	Doubtful
257	P46776	60S ribosomal protein L27a (RL27A_HUMAN)	RPL27A	11	16.551	100	19.59	134.826					Single Protein		P46776	3	4	4	3	4	3	3	4	98.3176	Confident
258	P20231	Tryptase beta-2 (TRYB2_HUMAN)	TPSB2	16	30.4955	55.64	15.64	180.4					Related Proteins	Q15661	P20231, Q15661	4	4	3	3	4	4	5	6	98.3176	Confident
259	P46779	60S ribosomal protein L28 (RL28_HUMAN)	RPL28	19	15.7377	100	8.03	79.4464					Single Protein		P46779	1	2	2	1	2	1	1	2	98.3176	Doubtful
260	P32119	Peroxiredoxin-2 (PRDX2_HUMAN)	PRDX2	19	21.8782	58.08	23.23	144.427	Deamidation of N(N144)	Deamidation of N(1)			Single Protein		P32119	5	6	4	3	4	3	5	6	98.3176	Confident
261	O00571	ATP-dependent RNA helicase DDX3X (DDX3X_HUMAN)	DDX3X	X	73.198	84.59	1.81	18.4165					Related Proteins	O15523	O00571, O15523	1	1	1	1	1	1	1	1	82.4074	Doubtful
262	Q15102	Platelet-activating factor acetylhydrolase IB subunit gamma (PA1B3_HUMAN)	PAFAH1B3	19	25.7182	76.62	7.79	70.6764					Single Protein		Q15102	2	3	3	2	3	2	2	3	98.3176	Confident
263	Q15121	Astrocytic phosphoprotein PEA-15 (PEA15_HUMAN)	PEA15	1	15.0308	82.31	9.23	125.586	Oxidation of M(M78)	Oxidation of M(1)			Single Protein		Q15121	2	2	2	2	2	2	2	2	98.3176	Confident
264	O43504	Ragulator complex protein LAMTOR5 (LTOR5_HUMAN)	LAMTOR5	1	9.60772	73.63	37.36	179.409					Single Protein		O43504	2	2	2	2	2	2	2	2	98.3176	Confident
265	P07108	Acyl-CoA-binding protein (ACBP_HUMAN)	DBI	2	10.038	100	41.38	354.465					Single Protein		P07108	3	6	6	3	6	3	4	7	98.3176	Confident
266	P0CG47	Polyubiquitin-B (UBB_HUMAN)	UBB	17	25.7458	100	56.33	66.5407					Related and Unrelated Proteins	P0CG48, P62979, P62987	P0CG47, P0CG48, P62979, P62987	6	8	8	6	8	6	11	14	98.3176	Confident
267	P68036	Ubiquitin-conjugating enzyme E2 L3 (UB2L3_HUMAN)	UBE2L3	22	17.8502	83.77	14.29	70.6764			Deamidation of Q (Q106-{Q103 Q106 N113 Q116})	Deamidation of Q (1)	Related Proteins	A0A1B0GUS4	A0A1B0GUS4, P68036	2	2	0	0	2	2	3	3	98.3176	Doubtful
268	P52597	Heterogeneous nuclear ribonucleoprotein F (HNRPF_HUMAN)	HNRNPF	10	45.6429	63.37	6.02	50.2153	Oxidation of M(M293)	Oxidation of M(1)	Deamidation of N (N303-{N303 N307 N313})	Deamidation of N (1)	Single Protein		P52597	3	3	1	1	1	1	2	3	98.3176	Confident
269	Q96EP0	E3 ubiquitin-protein ligase RNF31 (RNF31_HUMAN)	RNF31	14	119.575	61.66	0	0					Single Protein		Q96EP0	0	5	5	0	5	0	0	5	82.2829	Doubtful
270	Q96EP5	DAZ-associated protein 1 (DAZP1_HUMAN)	DAZAP1	19	43.3561	48.16	3.93	48.8079					Single Protein		Q96EP5	1	2	2	1	2	1	1	2	98.3176	Doubtful
271	P63244	Receptor of activated protein C kinase 1 (RACK1_HUMAN)	RACK1	5	35.0546	66.25	12.3	71.531					Single Protein		P63244	4	6	6	4	6	4	4	7	98.3176	Confident
272	P63241	Eukaryotic translation initiation factor 5A-1 (IF5A1_HUMAN)	EIF5A	17	16.8214	68.18	28.57	164.912					Single Protein		P63241	4	6	6	4	6	4	5	7	98.3176	Confident
273	P63261	Actin, cytoplasmic 2 (ACTG_HUMAN)	ACTG1	17	41.7658	76.8	65.6	61.8316	Deamidation of N(N12, N92, N252, N296); Deamidation of Q(Q246); Oxidation of M(M44, M47, M153, M325)	Deamidation of N(4); Deamidation of Q(1); Oxidation of M(4)			Single Protein		P63261	33	40	1	1	1	1	52	66	98.3176	Confident
274	P63279	SUMO-conjugating enzyme UBC9 (UBC9_HUMAN)	UBE2I	16	17.9952	64.56	13.92	128.553					Single Protein		P63279	2	3	3	2	3	2	3	3	98.3176	Confident
275	P07148	Fatty acid-binding protein, liver (FABPL_HUMAN)	FABP1	2	14.1994	100	11.02	85.7021					Single Protein		P07148	1	3	3	1	3	1	1	3	98.3176	Doubtful
276	Q92841	Probable ATP-dependent RNA helicase DDX17 (DDX17_HUMAN)	DDX17	22	80.222	70.51	3.16	26.6769					Single Protein		Q92841	2	4	3	1	3	1	2	4	98.3176	Confident
277	P62136	Serine/threonine-protein phosphatase PP1-alpha catalytic subunit (PP1A_HUMAN)	PPP1CA	11	37.4878	87.88	2.73	37.5316					Single Protein		P62136	1	2	2	1	2	1	1	2	82.4074	Doubtful
278	P10909	Clusterin (CLUS_HUMAN)	CLU	8	52.461	80.85	4.68	44.9759					Single Protein		P10909	2	4	4	2	4	2	2	4	98.3176	Confident
279	P49189	4-trimethylaminobutyraldehyde dehydrogenase (AL9A1_HUMAN)	ALDH9A1	1	53.767	74.7	2.02	27.416					Single Protein		P49189	1	3	3	1	3	1	1	3	98.3176	Doubtful
280	P09972	Fructose-bisphosphate aldolase C (ALDOC_HUMAN)	ALDOC	17	39.4312	76.65	6.59	39.8687					Single Protein		P09972	2	3	2	1	2	1	2	3	82.4074	Confident
281	Q92876	Kallikrein-6 (KLK6_HUMAN)	KLK6	19	26.8384	86.07	4.92	51.8293					Single Protein		Q92876	1	1	1	1	1	1	1	1	98.3176	Doubtful
282	P09960	Leukotriene A-4 hydrolase (LKHA4_HUMAN)	LTA4H	12	69.2412	86.25	5.07	30.9796					Single Protein		P09960	2	5	5	2	5	2	2	5	98.3176	Confident
283	Q9UNZ2	NSFL1 cofactor p47 (NSF1C_HUMAN)	NSFL1C	20	40.5483	82.97	10.27	60.2849	Deamidation of N(N195)	Deamidation of N(1)			Single Protein		Q9UNZ2	3	6	6	3	6	3	3	6	98.3176	Confident
284	P02452	Collagen alpha-1(I) chain (CO1A1_HUMAN)	COL1A1	17	138.857	64	3.89	32.7491					Single Protein		P02452	6	10	10	6	10	6	8	12	98.3176	Confident
285	O00422	Histone deacetylase complex subunit SAP18 (SAP18_HUMAN)	SAP18	13	17.55	100	10.46	71.1383					Single Protein		O00422	1	1	1	1	1	1	1	1	98.3176	Doubtful
286	Q00796	Sorbitol dehydrogenase (DHSO_HUMAN)	SORD	15	38.2998	77.87	4.76	30.4879					Single Protein		Q00796	1	3	3	1	3	1	1	3	98.3176	Doubtful
287	Q96CX2	BTB/POZ domain-containing protein KCTD12 (KCD12_HUMAN)	KCTD12	13	35.6787	67.69	7.69	65.5672					Single Protein		Q96CX2	2	6	6	2	6	2	2	6	98.3176	Confident
288	Q16777	Histone H2A type 2-C (H2A2C_HUMAN)	HIST2H2AC	1	13.9798	77.52	55.81	307.315	Deamidation of N(N69, N90); Deamidation of Q(Q25); Oxidation of M(M52)	Deamidation of N(2); Deamidation of Q(1); Oxidation of M(1)	Deamidation of Q (Q113-{Q105 N111 Q113})	Deamidation of Q (1)	Related Proteins	Q6FI13	Q16777, Q6FI13	12	16	4	4	4	4	16	22	98.3176	Confident
289	O43598	2'-deoxynucleoside 5'-phosphate N-hydrolase 1 (DNPH1_HUMAN)	DNPH1	6	19.0966	81.03	9.77	154.385					Single Protein		O43598	1	3	3	1	3	1	2	4	98.3176	Doubtful
290	P62891	60S ribosomal protein L39 (RL39_HUMAN)	RPL39	X	6.40265	100	19.61	213.415					Related Proteins	Q59GN2	P62891, Q59GN2	1	1	1	1	1	1	1	1	98.3176	Doubtful
291	P37108	Signal recognition particle 14 kDa protein (SRP14_HUMAN)	SRP14	15	14.5608	77.94	21.32	80.0306					Single Protein		P37108	1	3	3	1	3	1	1	3	98.3176	Doubtful
292	P27797	Calreticulin (CALR_HUMAN)	CALR	19	48.1118	59.95	2.88	62.1952					Single Protein		P27797	1	5	5	1	5	1	2	7	98.3176	Doubtful
293	P26440	Isovaleryl-CoA dehydrogenase, mitochondrial (IVD_HUMAN)	IVD	15	46.2896	71.16	2.84	31.009					Single Protein		P26440	1	4	4	1	4	1	1	4	98.3176	Doubtful
294	O75131	Copine-3 (CPNE3_HUMAN)	CPNE3	8	60.0921	58.66	1.68	4.62762					Related Proteins	O95741, Q86YQ8, Q8IYJ1, Q96A23, Q96FN4, Q9HCH3, Q9UBL6	O75131, O95741, Q86YQ8, Q8IYJ1, Q96A23, Q96FN4, Q9HCH3, Q9UBL6	1	1	0	0	1	1	1	1	98.3176	Doubtful
295	P26447	Protein S100-A4 (S10A4_HUMAN)	S100A4	1	11.7207	70.3	24.75	197.567	Oxidation of M(M59)	Oxidation of M(1)			Single Protein		P26447	3	7	7	3	7	3	3	7	98.3176	Confident
296	O43678	NADH dehydrogenase [ubiquinone] 1 alpha subcomplex subunit 2 (NDUA2_HUMAN)	NDUFA2	5	10.9148	100	10.1	109.941					Single Protein		O43678	1	2	2	1	2	1	1	2	98.3176	Doubtful
297	O43681	ATPase ASNA1 (ASNA_HUMAN)	ASNA1	19	38.7674	72.7	5.46	58.308					Single Protein		O43681	2	2	2	2	2	2	2	2	84.1176	Confident
298	P34897	Serine hydroxymethyltransferase, mitochondrial (GLYM_HUMAN)	SHMT2	12	55.9577	87.3	5.75	42.8204					Single Protein		P34897	3	5	5	3	5	3	3	5	98.3176	Confident
299	P98095	Fibulin-2 (FBLN2_HUMAN)	FBLN2	3	126.489	47.64	0.84	14.0987					Single Protein		P98095	1	3	3	1	3	1	1	3	83.4783	Doubtful
300	P08559	Pyruvate dehydrogenase E1 component subunit alpha, somatic form, mitochondrial (ODPA_HUMAN)	PDHA1	X	43.2676	69.74	3.33	33.4897					Single Protein		P08559	1	4	4	1	4	1	1	4	98.3176	Doubtful
301	P62081	40S ribosomal protein S7 (RS7_HUMAN)	RPS7	2	22.1133	84.54	25.77	116.883					Single Protein		P62081	4	4	4	4	4	4	4	5	98.3176	Confident
302	P07237	Protein disulfide-isomerase (PDIA1_HUMAN)	P4HB	17	57.0807	82.48	13.39	56.2578	Deamidation of N(N458)	Deamidation of N(1)			Single Protein		P07237	6	12	12	6	12	6	6	13	98.3176	Confident
303	Q05682	Caldesmon (CALD1_HUMAN)	CALD1	7	93.1754	96.6	6.18	23.333					Single Protein		Q05682	5	10	10	5	10	5	3	10	98.3176	Confident
304	P08571	Monocyte differentiation antigen CD14 (CD14_HUMAN)	CD14	5	40.0507	61.87	9.87	62.3139					Single Protein		P08571	2	3	3	2	3	2	2	4	98.3176	Confident
305	P08574	Cytochrome c1, heme protein, mitochondrial (CY1_HUMAN)	CYC1	8	35.399	60.31	3.69	44.6072					Single Protein		P08574	1	1	1	1	1	1	1	2	98.3176	Doubtful
306	P01889	HLA class I histocompatibility antigen, B-7 alpha chain (1B07_HUMAN)	HLA-B	CHR_HSCHR6_MHC_COX_CTG1	40.4349	82.87	3.87	11.129					Related Proteins	P01891, P03989, P10316, P16190, P18462, P18463, P18464, P30450, P30453, P30457, P30460, P30461, P30462, P30464, P30466, P30475, P30479, P30480, P30481, P30483, P30484, P30485, P30486, P30487, P30488, P30490, P30491, P30493, P30495, P30498, P30685, Q04826, Q29718, Q29836, Q29940, Q31610, Q31612, Q95365	P01889, P01891, P03989, P10316, P16190, P18462, P18463, P18464, P30450, P30453, P30457, P30460, P30461, P30462, P30464, P30466, P30475, P30479, P30480, P30481, P30483, P30484, P30485, P30486, P30487, P30488, P30490, P30491, P30493, P30495, P30498, P30685, Q04826, Q29718, Q29836, Q29940, Q31610, Q31612, Q95365	1	1	0	0	1	1	1	1	98.3176	Doubtful
307	Q04323	UBX domain-containing protein 1 (UBXN1_HUMAN)	UBXN1	11	33.3049	57.91	10.44	63.5262					Single Protein		Q04323	2	3	3	2	3	2	2	3	98.3176	Confident
308	Q9BXN1	Asporin (ASPN_HUMAN)	ASPN	9	43.3893	77.11	4.47	31.4571					Single Protein		Q9BXN1	1	3	3	1	3	1	1	3	98.3176	Doubtful
309	P52434	DNA-directed RNA polymerases I, II, and III subunit RPABC3 (RPAB3_HUMAN)	POLR2H	3	17.1324	82	10.67	72.5611					Single Protein		P52434	1	2	2	1	2	1	1	2	98.3176	Doubtful
310	O00151	PDZ and LIM domain protein 1 (PDLI1_HUMAN)	PDLIM1	10	36.049	74.16	21.58	83.3966					Single Protein		O00151	5	5	5	5	5	5	5	6	98.3176	Confident
311	Q9UMY4	Sorting nexin-12 (SNX12_HUMAN)	SNX12	X	19.7181	80.81	13.37	117.455					Single Protein		Q9UMY4	2	2	2	2	2	2	2	2	98.3176	Confident
312	Q92734	Protein TFG (TFG_HUMAN)	TFG	3	43.4212	42.5	7.25	24.7367	Deamidation of N(N28)	Deamidation of N(1)	Deamidation of N (N91-{N91 Q93})	Deamidation of N (1)	Single Protein		Q92734	2	2	2	2	2	2	1	2	98.3176	Doubtful
313	O60814	Histone H2B type 1-K (H2B1K_HUMAN)	HIST1H2BK	6	13.8816	100	42.06	435.561	Deamidation of N(N64, N68); Oxidation of M(M60, M63)	Deamidation of N(2); Oxidation of M(2)			Related Proteins	P57053, P58876, P62807, Q5QNW6, Q93079, Q99877, Q99879, Q99880	O60814, P57053, P58876, P62807, Q5QNW6, Q93079, Q99877, Q99879, Q99880	21	22	2	2	18	17	30	32	98.3176	Confident
314	P27482	Calmodulin-like protein 3 (CALL3_HUMAN)	CALML3	10	16.88	100	18.79	97.3974	Oxidation of M(M110)	Oxidation of M(1)			Single Protein		P27482	2	2	1	1	1	1	2	5	98.3176	Doubtful
315	P38117	Electron transfer flavoprotein subunit beta (ETFB_HUMAN)	ETFB	19	27.8262	86.27	17.65	103.07					Single Protein		P38117	4	8	8	4	8	4	4	9	98.3176	Confident
316	O00161	Synaptosomal-associated protein 23 (SNP23_HUMAN)	SNAP23	15	23.3395	88.63	6.64	51.5837					Single Protein		O00161	1	2	2	1	2	1	1	3	98.3176	Doubtful
317	P14174	Macrophage migration inhibitory factor (MIF_HUMAN)	MIF	22	12.4682	52.17	9.57	272.104	Oxidation of M(M3)	Oxidation of M(1)			Single Protein		P14174	2	2	2	2	2	2	2	2	98.3176	Confident
318	P40429	60S ribosomal protein L13a (RL13A_HUMAN)	RPL13A	19	23.5624	100	5.42	53.6166					Single Protein		P40429	1	2	2	1	2	1	1	2	98.3176	Doubtful
319	P63104	14-3-3 protein zeta/delta (1433Z_HUMAN)	YWHAZ	8	27.7277	100	32.24	117.57	Oxidation of M(M160)	Oxidation of M(1)			Single Protein		P63104	7	8	5	4	5	4	5	11	98.3176	Confident
320	P10606	Cytochrome c oxidase subunit 5B, mitochondrial (COX5B_HUMAN)	COX5B	2	13.6869	100	9.3	168.747					Single Protein		P10606	1	1	1	1	1	1	2	2	98.3176	Doubtful
321	P09622	Dihydrolipoyl dehydrogenase, mitochondrial (DLDH_HUMAN)	DLD	7	54.143	69.35	2.75	26.941					Single Protein		P09622	1	3	3	1	3	1	1	3	98.3176	Doubtful
322	P0DME0	Protein SETSIP (SETLP_HUMAN)	SETSIP	1	34.8613	56.62	8.94	82.0414					Related Proteins	Q01105	P0DME0, Q01105	2	4	4	2	4	2	2	5	98.3176	Confident
323	Q9BWD1	Acetyl-CoA acetyltransferase, cytosolic (THIC_HUMAN)	ACAT2	6	41.3244	50.88	2.52	32.7836					Single Protein		Q9BWD1	1	3	3	1	3	1	1	3	82.2364	Doubtful
324	O14773	Tripeptidyl-peptidase 1 (TPP1_HUMAN)	TPP1	11	61.2096	54.71	17.23	68.5506	Deamidation of N(N250)	Deamidation of N(1)			Single Protein		O14773	6	6	6	6	6	6	6	6	98.3176	Confident
325	P14678	Small nuclear ribonucleoprotein-associated proteins B and B' (RSMB_HUMAN)	SNRPB	20	24.5937	77.92	9.58	68.026					Related Proteins	P63162	P14678, P63162	2	3	3	2	3	2	2	3	83.9912	Confident
326	P35637	RNA-binding protein FUS (FUS_HUMAN)	FUS	16	53.3938	49.05	4.37	19.2982					Related Proteins	Q92804	P35637, Q92804	2	2	0	0	0	0	2	2	98.3176	Confident
327	Q01995	Transgelin (TAGL_HUMAN)	TAGLN	11	22.5964	100	63.18	188.5	Oxidation of M(M86, M91, M111, M131, M153)	Oxidation of M(5)			Single Protein		Q01995	19	23	23	19	23	19	18	27	98.3176	Confident
328	O14737	Programmed cell death protein 5 (PDCD5_HUMAN)	PDCD5	19	14.2763	100	19.2	130.61					Single Protein		O14737	2	5	5	2	5	2	2	5	98.3176	Confident
329	O43237	Cytoplasmic dynein 1 light intermediate chain 2 (DC1L2_HUMAN)	DYNC1LI2	16	54.0655	73.58	2.44	27.9799					Single Protein		O43237	1	1	1	1	1	1	1	1	98.3176	Doubtful
330	O14950	Myosin regulatory light chain 12B (ML12B_HUMAN)	MYL12B	18	19.7665	82.56	51.16	194.803	Deamidation of N(N39, N95, N153); Oxidation of M(M25, M40, M57)	Deamidation of N(3); Oxidation of M(3)	Deamidation of Q (Q28-{N21 Q28 Q30 Q32})	Deamidation of Q (1)	Related Proteins	P19105	O14950, P19105	13	13	3	3	3	3	16	22	98.3176	Confident
331	Q00610	Clathrin heavy chain 1 (CLH1_HUMAN)	CLTC	17	191.493	74.51	1.61	10.3857					Single Protein		Q00610	2	9	6	2	9	2	2	9	98.3176	Confident
332	Q16181	Septin-7 (SEPT7_HUMAN)	SEPT7	7	50.648	86.27	7.32	27.1426					Single Protein		Q16181	2	3	2	1	3	2	1	4	98.3176	Doubtful
333	P04792	Heat shock protein beta-1 (HSPB1_HUMAN)	HSPB1	7	22.7685	66.83	68.78	352.618	Deamidation of N(N102, N177); Deamidation of Q(Q152)	Deamidation of N(2); Deamidation of Q(1)			Single Protein		P04792	12	14	14	12	14	12	15	20	98.3176	Confident
334	P10599	Thioredoxin (THIO_HUMAN)	TXN	9	11.7297	77.14	22.86	155.488					Single Protein		P10599	2	4	4	2	4	2	2	4	98.3176	Confident
335	Q96D15	Reticulocalbin-3 (RCN3_HUMAN)	RCN3	19	37.47	63.72	21.95	77.6553			Deamidation of N (N51-{Q36 N51 Q53})	Deamidation of N (1)	Single Protein		Q96D15	4	5	5	4	5	4	4	5	98.3176	Confident
336	P33241	Lymphocyte-specific protein 1 (LSP1_HUMAN)	LSP1	11	37.169	74.93	5.01	35.3382					Single Protein		P33241	1	2	2	1	2	1	1	2	98.3176	Doubtful
337	P08294	Extracellular superoxide dismutase [Cu-Zn] (SODE_HUMAN)	SOD3	4	25.8347	58.33	15.42	132.734					Single Protein		P08294	3	4	4	3	4	3	3	5	98.3176	Confident
338	P60866	40S ribosomal protein S20 (RS20_HUMAN)	RPS20	8	13.3643	100	19.33	137.195					Single Protein		P60866	2	2	2	2	2	2	2	2	98.3176	Confident
339	Q9UNM6	26S proteasome non-ATPase regulatory subunit 13 (PSD13_HUMAN)	PSMD13	11	42.9181	85.11	3.19	28.9472					Single Protein		Q9UNM6	1	1	1	1	1	1	1	1	98.3176	Doubtful
340	P21291	Cysteine and glycine-rich protein 1 (CSRP1_HUMAN)	CSRP1	1	20.5538	100	8.81	56.3946					Single Protein		P21291	1	2	2	1	2	1	1	2	98.3176	Doubtful
341	Q96CT7	Coiled-coil domain-containing protein 124 (CC124_HUMAN)	CCDC124	19	25.8196	100	5.83	48.8079					Single Protein		Q96CT7	1	3	3	1	3	1	1	3	98.3176	Doubtful
342	Q09028	Histone-binding protein RBBP4 (RBBP4_HUMAN)	RBBP4	1	47.6261	41.18	2.82	53.882					Single Protein		Q09028	1	2	2	1	2	1	1	2	98.3176	Doubtful
343	Q00688	Peptidyl-prolyl cis-trans isomerase FKBP3 (FKBP3_HUMAN)	FKBP3	14	25.1613	87.95	4.91	48.59					Single Protein		Q00688	1	1	1	1	1	1	1	1	82.4074	Doubtful
344	P60842	Eukaryotic initiation factor 4A-I (IF4A1_HUMAN)	EIF4A1	17	46.1246	91.38	23.4	75.0548	Oxidation of M(M149)	Oxidation of M(1)	Deamidation of Q (Q339-{Q339 Q340 N346 N352})	Deamidation of Q (1)	Single Protein		P60842	8	10	4	4	4	4	8	10	98.3176	Confident
345	Q9H773	dCTP pyrophosphatase 1 (DCTP1_HUMAN)	DCTPP1	16	18.6694	81.76	5.88	64.0245					Single Protein		Q9H773	1	2	2	1	2	1	1	2	98.3176	Doubtful
346	P09525	Annexin A4 (ANXA4_HUMAN)	ANXA4	2	35.8601	91.54	21.94	66.5333					Single Protein		P09525	6	7	7	6	7	6	5	8	98.3176	Confident
347	P08246	Neutrophil elastase (ELNE_HUMAN)	ELANE	19	28.4998	43.45	3.75	47.9479					Single Protein		P08246	1	2	2	1	2	1	1	2	98.3176	Doubtful
348	Q9NZL9	Methionine adenosyltransferase 2 subunit beta (MAT2B_HUMAN)	MAT2B	5	37.5282	65.57	3.59	40.3117					Single Protein		Q9NZL9	1	1	1	1	1	1	1	1	98.3176	Doubtful
349	Q9BWM7	Sideroflexin-3 (SFXN3_HUMAN)	SFXN3	10	35.4805	90.34	8.72	56.2974					Single Protein		Q9BWM7	2	2	2	2	2	2	2	2	83.9912	Confident
350	Q06830	Peroxiredoxin-1 (PRDX1_HUMAN)	PRDX1	1	22.0963	75.38	19.1	119.025	Deamidation of N(N145)	Deamidation of N(1)			Single Protein		Q06830	5	7	5	3	5	3	5	7	98.3176	Confident
351	Q06828	Fibromodulin (FMOD_HUMAN)	FMOD	1	43.1515	46.54	5.59	70.0697					Single Protein		Q06828	2	2	2	2	2	2	2	2	98.3176	Confident
352	Q9NZN4	EH domain-containing protein 2 (EHD2_HUMAN)	EHD2	19	61.1227	77.9	5.34	39.3576					Single Protein		Q9NZN4	3	6	6	3	6	3	3	6	98.3176	Confident
353	P08238	Heat shock protein HSP 90-beta (HS90B_HUMAN)	HSP90AB1	6	83.2121	82.46	5.8	25.8731	Oxidation of M(M93)	Oxidation of M(1)			Single Protein		P08238	4	13	5	1	5	1	4	14	98.3176	Confident
354	O00264	Membrane-associated progesterone receptor component 1 (PGRC1_HUMAN)	PGRMC1	X	21.6578	64.1	4.1	71.6063	Deamidation of N(N94)	Deamidation of N(1)			Single Protein		O00264	1	3	3	1	3	1	1	4	84.2804	Doubtful
355	P52565	Rho GDP-dissociation inhibitor 1 (GDIR1_HUMAN)	ARHGDIA	17	23.1927	64.71	7.84	82.4558					Single Protein		P52565	1	2	2	1	2	1	1	3	98.3176	Doubtful
356	P52566	Rho GDP-dissociation inhibitor 2 (GDIR2_HUMAN)	ARHGDIB	12	22.9736	75.12	10.45	81.2251					Single Protein		P52566	2	5	5	2	5	2	2	6	98.3176	Confident
357	P63220	40S ribosomal protein S21 (RS21_HUMAN)	RPS21	20	9.10557	100	46.99	299.424	Oxidation of M(M1, M62)	Oxidation of M(2)			Single Protein		P63220	5	5	5	5	5	5	5	5	98.3176	Confident
358	O00299	Chloride intracellular channel protein 1 (CLIC1_HUMAN)	CLIC1	CHR_HSCHR6_MHC_DBB_CTG1	26.9057	88.8	14.94	67.7438	Deamidation of N(N142)	Deamidation of N(1)			Single Protein		O00299	2	7	7	2	7	2	2	8	98.3176	Doubtful
359	Q9ULZ3	Apoptosis-associated speck-like protein containing a CARD (ASC_HUMAN)	PYCARD	16	21.6133	76.92	13.33	108.842					Single Protein		Q9ULZ3	2	3	3	2	3	2	2	3	98.3176	Doubtful
360	O14880	Microsomal glutathione S-transferase 3 (MGST3_HUMAN)	MGST3	1	16.5056	49.34	8.55	71.6063					Single Protein		O14880	1	2	2	1	2	1	1	2	98.3176	Doubtful
361	Q9BVC6	Transmembrane protein 109 (TM109_HUMAN)	TMEM109	11	26.1936	60.49	4.94	74.0419					Single Protein		Q9BVC6	1	2	2	1	2	1	1	2	98.3176	Doubtful
362	Q9ULV4	Coronin-1C (COR1C_HUMAN)	CORO1C	12	53.2151	65.61	7.81	58.8622					Single Protein		Q9ULV4	4	7	6	3	6	3	3	7	98.3176	Confident
363	O43399	Tumor protein D54 (TPD54_HUMAN)	TPD52L2	20	22.2243	87.86	18.93	96.8655					Single Protein		O43399	3	4	4	3	4	3	3	4	98.3176	Confident
364	P15531	Nucleoside diphosphate kinase A (NDKA_HUMAN)	NME1	17	17.1377	83.55	44.08	238.091	Oxidation of M(M90)	Oxidation of M(1)			Single Protein		P15531	6	7	2	2	2	2	8	10	98.3176	Confident
365	O60234	Glia maturation factor gamma (GMFG_HUMAN)	GMFG	19	16.7904	80.99	6.34	76.649					Related Proteins	P60983	O60234, P60983	1	1	1	1	1	1	1	1	98.3176	Doubtful
366	P28838	Cytosol aminopeptidase (AMPL_HUMAN)	LAP3	4	56.1308	86.71	7.51	44.3429					Single Protein		P28838	3	4	4	3	4	3	3	4	98.3176	Confident
367	O00217	NADH dehydrogenase [ubiquinone] iron-sulfur protein 8, mitochondrial (NDUS8_HUMAN)	NDUFS8	11	23.6896	82.86	4.29	62.5527					Single Protein		O00217	1	3	3	1	3	1	1	3	98.3176	Doubtful
368	P15586	N-acetylglucosamine-6-sulfatase (GNS_HUMAN)	GNS	12	62.042	57.43	1.63	24.2409					Single Protein		P15586	1	1	1	1	1	1	1	1	98.3176	Doubtful
369	O14818	Proteasome subunit alpha type-7 (PSA7_HUMAN)	PSMA7	20	27.8696	100	7.66	43.8878					Single Protein		O14818	1	2	2	1	2	1	1	2	98.3176	Doubtful
370	P22695	Cytochrome b-c1 complex subunit 2, mitochondrial (QCR2_HUMAN)	UQCRC2	CHR_HG926_PATCH	48.4129	71.74	3.09	33.4897					Single Protein		P22695	1	7	7	1	7	1	1	7	98.3176	Doubtful
371	P59998	Actin-related protein 2/3 complex subunit 4 (ARPC4_HUMAN)	ARPC4	3	19.6543	100	11.9	97.18					Single Protein		P59998	2	3	3	2	3	2	2	4	98.3176	Confident
372	P47985	Cytochrome b-c1 complex subunit Rieske, mitochondrial (UCRI_HUMAN)	UQCRFS1	19	29.6494	66.06	19.34	86.0099					Single Protein		P47985	3	6	6	3	6	3	3	6	98.3176	Confident
373	P60981	Destrin (DEST_HUMAN)	DSTN	20	18.4935	100	6.67	65.9646					Single Protein		P60981	1	1	1	1	1	1	1	1	98.3176	Doubtful
374	Q8WZ42	Titin (TITIN_HUMAN)	TTN	2	3813.65	80.99	0.05	0.346961	Oxidation of M(M2351)	Oxidation of M(1)	Deamidation of Q (Q2360-{Q2360 Q2365})	Deamidation of Q (1)	Single Protein		Q8WZ42	1	38	38	1	38	1	1	39	98.3176	Doubtful
375	P10412	Histone H1.4 (H14_HUMAN)	HIST1H1E	6	21.852	100	5.48	12.4248					Related Proteins	P16402, P16403	P10412, P16402, P16403	1	1	0	0	1	1	1	1	98.3176	Doubtful
376	P04843	Dolichyl-diphosphooligosaccharide--protein glycosyltransferase subunit 1 (RPN1_HUMAN)	RPN1	3	68.5268	77.43	2.8	19.0616					Single Protein		P04843	1	1	1	1	1	1	1	1	98.3176	Doubtful
377	Q96C19	EF-hand domain-containing protein D2 (EFHD2_HUMAN)	EFHD2	1	26.6805	81.25	12.92	74.4216					Single Protein		Q96C19	3	4	4	3	4	3	2	4	98.3176	Confident
378	P60953	Cell division control protein 42 homolog (CDC42_HUMAN)	CDC42	1	21.245	64.92	12.57	107.41					Single Protein		P60953	2	3	3	2	3	2	3	3	98.3176	Confident
379	P20073	Annexin A7 (ANXA7_HUMAN)	ANXA7	10	52.7058	55.94	3.28	36.2805					Single Protein		P20073	1	3	3	1	3	1	1	3	98.3176	Doubtful
380	P21399	Cytoplasmic aconitate hydratase (ACOC_HUMAN)	ACO1	9	98.3366	71.09	3.49	23.6956					Single Protein		P21399	2	5	5	2	5	2	2	5	98.3176	Confident
381	Q5SNV9	Uncharacterized protein C1orf167 (CA167_HUMAN)	C1orf167	1	162.321	82.7	0.61	8.23934	Deamidation of Q(Q461)	Deamidation of Q(1)			Single Protein		Q5SNV9	1	7	7	1	7	1	1	7	82.2364	Doubtful
382	P47914	60S ribosomal protein L29 (RL29_HUMAN)	RPL29	3	17.7411	100	9.43	68.4539					Single Protein		P47914	1	1	1	1	1	1	1	1	98.3176	Doubtful
383	P09651	Heterogeneous nuclear ribonucleoprotein A1 (ROA1_HUMAN)	HNRNPA1	12	38.723	73.92	27.42	171.712	Oxidation of M(M72, M137)	Oxidation of M(2)			Single Protein		P09651	11	12	11	10	11	10	14	16	98.3176	Confident
384	P62820	Ras-related protein Rab-1A (RAB1A_HUMAN)	RAB1A	2	22.6634	100	14.63	56.8859					Related Proteins	Q9H0U4	P62820, Q9H0U4	3	4	2	1	2	1	2	4	98.3176	Confident
385	P60903	Protein S100-A10 (S10AA_HUMAN)	S100A10	1	11.1955	73.2	17.53	224.416					Single Protein		P60903	1	1	1	1	1	1	2	2	98.3176	Doubtful
386	P22626	Heterogeneous nuclear ribonucleoproteins A2/B1 (ROA2_HUMAN)	HNRNPA2B1	7	37.4067	62.89	41.36	143.565	Deamidation of N(N178, N181); Oxidation of M(M193)	Deamidation of N(2); Oxidation of M(1)	Deamidation of Q (Q194-{Q191 Q194 Q197})	Deamidation of Q (1)	Single Protein		P22626	20	23	22	19	22	19	20	30	98.3176	Confident
387	P63173	60S ribosomal protein L38 (RL38_HUMAN)	RPL38	17	8.21273	100	32.86	285.061					Single Protein		P63173	3	4	4	3	4	3	3	5	98.3176	Confident
388	P09661	U2 small nuclear ribonucleoprotein A' (RU2A_HUMAN)	SNRPA1	15	28.3981	76.47	3.53	49.4735					Single Protein		P09661	1	3	3	1	3	1	1	3	98.3176	Doubtful
389	P60900	Proteasome subunit alpha type-6 (PSA6_HUMAN)	PSMA6	14	27.3818	69.11	16.26	117.378					Single Protein		P60900	3	3	3	3	3	3	3	3	98.3176	Confident
390	O75106	Retina-specific copper amine oxidase (AOC2_HUMAN)	AOC2	17	83.6209	47.22	1.06	9.94896					Related Proteins	Q16853	O75106, Q16853	1	1	0	0	1	1	1	1	98.3176	Doubtful
391	O00148	ATP-dependent RNA helicase DDX39A (DX39A_HUMAN)	DDX39A	19	49.098	78.92	4.68	22.3647					Related Proteins	Q13838	O00148, Q13838	2	3	0	0	3	2	2	3	98.3176	Confident
392	O75874	Isocitrate dehydrogenase [NADP] cytoplasmic (IDHC_HUMAN)	IDH1	2	46.6295	86.71	10.87	52.1					Single Protein		O75874	3	6	6	3	6	3	3	6	98.3176	Confident
393	P35900	Keratin, type I cytoskeletal 20 (K1C20_HUMAN)	KRT20	CHR_HSCHR17_4_CTG4	48.4569	93.87	11.56	51.3404	Deamidation of Q(Q17)	Deamidation of Q(1)			Single Protein		P35900	4	6	4	3	4	3	4	6	98.3176	Confident
394	P08311	Cathepsin G (CATG_HUMAN)	CTSG	14	28.8191	80.39	42.35	161.233	Deamidation of N(N107); Oxidation of M(M110)	Deamidation of N(1); Oxidation of M(1)			Single Protein		P08311	12	17	17	12	17	12	16	22	98.3176	Confident
395	P51148	Ras-related protein Rab-5C (RAB5C_HUMAN)	RAB5C	17	23.4678	75.93	13.89	117.576					Single Protein		P51148	2	4	2	1	4	2	3	5	98.3176	Confident
396	P51149	Ras-related protein Rab-7a (RAB7A_HUMAN)	RAB7A	3	23.4748	100	12.08	78.8707					Single Protein		P51149	2	3	3	2	3	2	2	3	98.3176	Confident
397	P21333	Filamin-A (FLNA_HUMAN)	FLNA	X	280.564	67.62	8.05	13.4797	Deamidation of Q(Q2055); Oxidation of M(M102, M1842)	Deamidation of Q(1); Oxidation of M(2)			Single Protein		P21333	14	31	28	12	29	12	12	32	98.3176	Confident
398	P09669	Cytochrome c oxidase subunit 6C (COX6C_HUMAN)	COX6C	8	8.77569	100	10.67	145.122					Single Protein		P09669	1	1	1	1	1	1	1	1	98.3176	Doubtful
399	Q9NYL4	Peptidyl-prolyl cis-trans isomerase FKBP11 (FKB11_HUMAN)	FKBP11	12	22.1663	58.71	4.98	65.9646					Single Protein		Q9NYL4	1	1	1	1	1	1	1	1	98.3176	Doubtful
400	Q8NDV7	Trinucleotide repeat-containing gene 6A protein (TNR6A_HUMAN)	TNRC6A	16	210.169	52.04	0.66	7.62196					Single Protein		Q8NDV7	1	1	1	1	1	1	1	1	98.3176	Doubtful
401	P19623	Spermidine synthase (SPEE_HUMAN)	SRM	1	33.8027	73.18	3.31	40.3117					Single Protein		P19623	1	1	1	1	1	1	1	1	98.3176	Doubtful
402	P61158	Actin-related protein 3 (ARP3_HUMAN)	ACTR3	2	47.341	76.08	12.92	96.4354					Single Protein		P61158	4	10	10	4	10	4	5	11	98.3176	Confident
403	P06312	Immunoglobulin kappa variable 4-1 (KV401_HUMAN)	IGKV4-1	2	13.3716	40.5	7.44	222.126					Single Protein		P06312	1	1	1	1	1	1	1	1	98.3176	Doubtful
404	P07602	Prosaposin (SAP_HUMAN)	PSAP	10	58.0738	76.53	10.69	51.4538					Single Protein		P07602	5	8	8	5	8	5	5	8	98.3176	Confident
405	P61163	Alpha-centractin (ACTZ_HUMAN)	ACTR1A	10	42.5869	76.86	4.26	28.9472					Single Protein		P61163	1	1	1	1	1	1	1	1	98.3176	Doubtful
406	P62495	Eukaryotic peptide chain release factor subunit 1 (ERF1_HUMAN)	ETF1	5	49.0001	93.82	2.97	24.9066					Single Protein		P62495	1	2	2	1	2	1	1	2	98.3176	Doubtful
407	P61160	Actin-related protein 2 (ARP2_HUMAN)	ACTR2	2	44.7322	76.14	17.51	70.7471	Deamidation of N(N76); Oxidation of M(M56, M309)	Deamidation of N(1); Oxidation of M(2)			Single Protein		P61160	6	10	10	6	10	6	5	11	98.3176	Confident
408	P19652	Alpha-1-acid glycoprotein 2 (A1AG2_HUMAN)	ORM2	9	23.5876	81.59	10.95	99.5503					Single Protein		P19652	2	4	3	2	3	2	2	4	98.3176	Confident
409	P50454	Serpin H1 (SERPH_HUMAN)	SERPINH1	11	46.4112	86.84	10.29	47.7376					Single Protein		P50454	3	4	4	3	4	3	3	5	98.3176	Confident
410	P21964	Catechol O-methyltransferase (COMT_HUMAN)	COMT	22	30.0176	59.78	5.9	40.163					Single Protein		P21964	1	2	2	1	2	1	1	2	83.6364	Doubtful
411	P61106	Ras-related protein Rab-14 (RAB14_HUMAN)	RAB14	9	23.8819	86.05	18.14	79.311	Oxidation of M(M89)	Oxidation of M(1)			Single Protein		P61106	3	5	4	2	4	2	3	5	98.3176	Confident
412	P07686	Beta-hexosaminidase subunit beta (HEXB_HUMAN)	HEXB	5	63.0712	65.29	6.12	44.8411					Single Protein		P07686	3	4	4	3	4	3	3	4	98.3176	Confident
413	P42166	Lamina-associated polypeptide 2, isoform alpha (LAP2A_HUMAN)	TMPO	12	75.4456	80.69	3.89	9.3027					Related Proteins	P42167	P42166, P42167	2	2	0	0	2	2	2	2	98.3176	Confident
414	P50479	PDZ and LIM domain protein 4 (PDLI4_HUMAN)	PDLIM4	5	35.3757	73.33	3.03	40.7647					Single Protein		P50479	1	2	2	1	2	1	1	2	98.3176	Doubtful
415	P20618	Proteasome subunit beta type-1 (PSB1_HUMAN)	PSMB1	CHR_HSCHR6_1_CTG5	26.4724	88.8	21.99	94.0885	Oxidation of M(M186)	Oxidation of M(1)			Single Protein		P20618	4	10	10	4	10	4	4	11	98.3176	Confident
416	P13473	Lysosome-associated membrane glycoprotein 2 (LAMP2_HUMAN)	LAMP2	X	44.9323	53.41	2.93	36.0403					Single Protein		P13473	1	1	1	1	1	1	1	1	98.3176	Doubtful
417	P49411	Elongation factor Tu, mitochondrial (EFTU_HUMAN)	TUFM	16	49.5102	94.03	5.31	36.12					Single Protein		P49411	2	4	4	2	4	2	2	4	98.3176	Confident
418	P02794	Ferritin heavy chain (FRIH_HUMAN)	FTH1	11	21.2123	100	18.03	109.04					Single Protein		P02794	3	5	5	3	5	3	3	5	98.3176	Confident
419	Q08380	Galectin-3-binding protein (LG3BP_HUMAN)	LGALS3BP	17	65.2893	66.15	7.18	45.0436					Single Protein		Q08380	3	4	4	3	4	3	3	5	98.3176	Confident
420	P12111	Collagen alpha-3(VI) chain (CO6A3_HUMAN)	COL6A3	2	343.457	72.46	5.82	13.2804	Oxidation of M(M616)	Oxidation of M(1)			Single Protein		P12111	15	30	30	15	30	15	14	31	98.3176	Confident
421	Q14195	Dihydropyrimidinase-related protein 3 (DPYL3_HUMAN)	DPYSL3	5	61.9241	75.61	10.35	46.6571					Single Protein		Q14195	4	9	7	4	7	4	4	9	98.3176	Confident
422	P61077	Ubiquitin-conjugating enzyme E2 D3 (UB2D3_HUMAN)	UBE2D3	4	16.6764	48.98	7.48	113.377					Related Proteins	P62837	P61077, P62837	1	1	1	1	1	1	1	1	98.3176	Doubtful
423	P62424	60S ribosomal protein L7a (RL7A_HUMAN)	RPL7A	CHR_HG2030_PATCH	29.977	90.98	3.01	40.9179					Single Protein		P62424	1	3	3	1	3	1	1	3	83.9207	Doubtful
424	P24158	Myeloblastin (PRTN3_HUMAN)	PRTN3	19	27.7893	19.14	14.84	192.585					Single Protein		P24158	4	5	5	4	5	4	5	6	98.3176	Confident
425	Q07020	60S ribosomal protein L18 (RL18_HUMAN)	RPL18	19	21.6211	100	13.83	86.8417					Single Protein		Q07020	2	5	5	2	5	2	2	5	98.3176	Confident
426	Q07021	Complement component 1 Q subcomponent-binding protein, mitochondrial (C1QBP_HUMAN)	C1QBP	17	31.3426	61.35	4.96	57.8945					Single Protein		Q07021	2	3	3	2	3	2	2	3	98.3176	Doubtful
427	O00754	Lysosomal alpha-mannosidase (MA2B1_HUMAN)	MAN2B1	19	113.672	65.48	1.58	12.7899					Single Protein		O00754	1	2	2	1	2	1	1	2	98.3176	Doubtful
428	Q9UBX5	Fibulin-5 (FBLN5_HUMAN)	FBLN5	14	50.1467	47.32	3.79	54.6028					Single Protein		Q9UBX5	2	2	2	2	2	2	2	2	98.3176	Confident
429	P13489	Ribonuclease inhibitor (RINI_HUMAN)	RNH1	CHR_HSCHR11_1_CTG8	49.9411	86.77	2.39	25.4303					Single Protein		P13489	1	1	1	1	1	1	1	1	98.3176	Doubtful
430	O00764	Pyridoxal kinase (PDXK_HUMAN)	PDXK	21	35.0799	78.53	5.45	44.4252	Deamidation of N(N58)	Deamidation of N(1)			Single Protein		O00764	1	4	4	1	4	1	1	4	98.3176	Doubtful
431	Q09666	Neuroblast differentiation-associated protein AHNAK (AHNK_HUMAN)	AHNAK	11	628.699	92.46	0.98	3.92511					Single Protein		Q09666	4	10	10	4	10	4	4	10	98.3176	Confident
432	Q16864	V-type proton ATPase subunit F (VATF_HUMAN)	ATP6V1F	7	13.362	79.83	15.97	91.4636					Single Protein		Q16864	1	1	1	1	1	1	1	2	98.3176	Doubtful
433	P02743	Serum amyloid P-component (SAMP_HUMAN)	APCS	1	25.3711	43.5	13.45	113.377					Single Protein		P02743	3	5	5	3	5	3	3	6	98.3176	Confident
434	Q14240	Eukaryotic initiation factor 4A-II (IF4A2_HUMAN)	EIF4A2	3	46.3728	92.38	16.46	51.7375			Deamidation of Q (Q340-{Q340 Q341 N347 N353})	Deamidation of Q (1)	Single Protein		Q14240	5	7	1	1	1	1	5	7	98.3176	Confident
435	Q04837	Single-stranded DNA-binding protein, mitochondrial (SSBP_HUMAN)	SSBP1	CHR_HSCHR7_1_CTG6	17.249	100	22.3	110.312					Single Protein		Q04837	2	2	2	2	2	2	2	2	98.3176	Doubtful
436	P02768	Serum albumin (ALBU_HUMAN)	ALB	4	69.3215	95.57	20.69	74.7081	Oxidation of M(M353, M572)	Oxidation of M(2)			Single Protein		P02768	13	20	20	13	20	13	14	21	98.3176	Confident
437	Q15582	Transforming growth factor-beta-induced protein ig-h3 (BGH3_HUMAN)	TGFBI	5	74.634	70.42	13.91	48.715	Deamidation of N(N417); Oxidation of M(M517)	Deamidation of N(1); Oxidation of M(1)			Single Protein		Q15582	8	9	9	8	9	8	7	10	98.3176	Confident
438	P02763	Alpha-1-acid glycoprotein 1 (A1AG1_HUMAN)	ORM1	9	23.4968	79.6	25.37	212.014	Deamidation of N(N135); Oxidation of M(M129)	Deamidation of N(1); Oxidation of M(1)			Single Protein		P02763	6	8	7	6	7	6	8	10	98.3176	Confident
439	P12109	Collagen alpha-1(VI) chain (CO6A1_HUMAN)	COL6A1	21	108.462	76.65	8.46	34.0385					Single Protein		P12109	6	13	13	6	13	6	8	14	98.3176	Confident
440	P12110	Collagen alpha-2(VI) chain (CO6A2_HUMAN)	COL6A2	21	108.512	71.15	3.24	23.3384					Single Protein		P12110	3	11	11	3	11	3	3	11	98.3176	Confident
441	P02751	Fibronectin (FINC_HUMAN)	FN1	2	262.46	54.02	8.42	24.3184	Deamidation of N(N1185); Oxidation of M(M926, M1283)	Deamidation of N(1); Oxidation of M(2)			Single Protein		P02751	16	23	23	16	23	16	17	24	98.3176	Confident
442	P02750	Leucine-rich alpha-2-glycoprotein (A2GL_HUMAN)	LRG1	19	38.1541	70.32	2.88	40.3117					Single Protein		P02750	1	1	1	1	1	1	1	1	98.3176	Doubtful
443	P02792	Ferritin light chain (FRIL_HUMAN)	FTL	19	20.0071	80.57	30.86	221.286					Single Protein		P02792	5	5	5	5	5	5	7	9	98.3176	Confident
444	P02790	Hemopexin (HEMO_HUMAN)	HPX	11	51.6433	66.23	2.38	26.1639					Single Protein		P02790	1	1	1	1	1	1	1	1	98.3176	Doubtful
445	P02788	Lactotransferrin (TRFL_HUMAN)	LTF	3	78.1319	88.03	1.83	15.3298					Single Protein		P02788	1	3	3	1	3	1	1	3	98.3176	Doubtful
446	P02787	Serotransferrin (TRFE_HUMAN)	TF	3	77.0136	88.11	2.72	26.5467					Single Protein		P02787	2	3	3	2	3	2	2	3	98.3176	Confident
447	O14602	Eukaryotic translation initiation factor 1A, Y-chromosomal (IF1AY_HUMAN)	EIF1AY	Y	16.4323	78.47	9.72	75.5845					Related Proteins	P47813	O14602, P47813	1	1	1	1	1	1	1	1	98.3176	Doubtful
448	P27635	60S ribosomal protein L10 (RL10_HUMAN)	RPL10	X	24.5879	87.38	5.14	25.4303	Oxidation of M(M136)	Oxidation of M(1)			Related Proteins	Q96L21	P27635, Q96L21	2	6	0	0	6	2	1	8	98.3176	Doubtful
449	P56537	Eukaryotic translation initiation factor 6 (IF6_HUMAN)	EIF6	20	26.5822	49.8	4.08	63.6501					Single Protein		P56537	1	2	2	1	2	1	1	2	98.3176	Doubtful
450	Q16822	Phosphoenolpyruvate carboxykinase [GTP], mitochondrial (PCKGM_HUMAN)	PCK2	14	70.6536	71.41	2.19	20.2685					Single Protein		Q16822	1	2	2	1	2	1	1	2	98.3176	Doubtful
451	Q16836	Hydroxyacyl-coenzyme A dehydrogenase, mitochondrial (HCDH_HUMAN)	HADH	4	34.2719	62.74	7.64	58.9395	Oxidation of M(M178)	Oxidation of M(1)			Single Protein		Q16836	2	5	5	2	5	2	2	5	98.3176	Confident
452	O60493	Sorting nexin-3 (SNX3_HUMAN)	SNX3	6	18.7508	79.63	5.56	84.3734					Single Protein		O60493	1	1	1	1	1	1	1	1	98.3176	Doubtful
453	P45880	Voltage-dependent anion-selective channel protein 2 (VDAC2_HUMAN)	VDAC2	10	31.5465	86.05	7.48	64.5306					Single Protein		P45880	2	6	6	2	6	2	2	7	98.3176	Confident
454	P61088	Ubiquitin-conjugating enzyme E2 N (UBE2N_HUMAN)	UBE2N	12	17.127	81.58	18.42	179.016					Single Protein		P61088	2	3	3	2	3	2	3	4	98.3176	Confident
455	Q16851	UTP--glucose-1-phosphate uridylyltransferase (UGPA_HUMAN)	UGP2	2	56.9047	81.69	2.36	23.1578					Single Protein		Q16851	1	3	3	1	3	1	1	3	98.3176	Doubtful
456	Q96IU4	Protein ABHD14B (ABHEB_HUMAN)	ABHD14B	3	22.3316	56.19	28.57	156.382	Deamidation of Q(Q161)	Deamidation of Q(1)			Single Protein		Q96IU4	4	5	5	4	5	4	4	5	98.3176	Confident
457	P05388	60S acidic ribosomal protein P0 (RLA0_HUMAN)	RPLP0	12	34.2518	66.88	7.26	68.5977					Related Proteins	Q8NHW5	P05388, Q8NHW5	2	3	3	2	3	2	2	3	98.3176	Confident
458	P07737	Profilin-1 (PROF1_HUMAN)	PFN1	17	15.0446	82.14	52.86	261.399	Deamidation of N(N62); Deamidation of Q(Q80); Oxidation of M(M86, M114)	Deamidation of N(1); Deamidation of Q(1); Oxidation of M(2)			Single Protein		P07737	10	13	13	10	13	10	12	19	98.3176	Confident
459	P20700	Lamin-B1 (LMNB1_HUMAN)	LMNB1	5	66.3676	84.81	5.12	19.7177	Deamidation of Q(Q572)	Deamidation of Q(1)			Single Protein		P20700	1	4	3	1	3	1	1	5	98.3176	Doubtful
460	P07741	Adenine phosphoribosyltransferase (APT_HUMAN)	APRT	16	19.5954	100	7.22	60.4676					Single Protein		P07741	1	2	2	1	2	1	1	3	98.3176	Doubtful
461	P61225	Ras-related protein Rap-2b (RAP2B_HUMAN)	RAP2B	3	20.4912	72.68	6.56	59.4763					Single Protein		P61225	1	1	1	1	1	1	1	1	98.3176	Doubtful
462	P05141	ADP/ATP translocase 2 (ADT2_HUMAN)	SLC25A5	X	32.8312	79.53	26.51	84.2704					Single Protein		P05141	7	8	2	2	8	7	7	9	98.3176	Confident
463	P05109	Protein S100-A8 (S10A8_HUMAN)	S100A8	1	10.8276	100	32.26	267.228	Deamidation of N(N25)	Deamidation of N(1)			Single Protein		P05109	5	6	6	5	6	5	5	6	98.3176	Confident
464	O76099	Olfactory receptor 7C1 (OR7C1_HUMAN)	OR7C1	19	35.4951	23.44	3.13	109.941	Oxidation of M(M81)	Oxidation of M(1)	Deamidation of N (N84-{N84 Q88 N89})	Deamidation of N (1)	Single Protein		O76099	1	1	1	1	1	1	1	1	82.4074	Doubtful
465	P61247	40S ribosomal protein S3a (RS3A_HUMAN)	RPS3A	4	29.9257	100	9.47	61.8418					Single Protein		P61247	2	6	6	2	6	2	2	6	98.3176	Confident
466	P05114	Non-histone chromosomal protein HMG-14 (HMGN1_HUMAN)	HMGN1	21	10.6526	100	11	108.842	Deamidation of N(N78)	Deamidation of N(1)			Single Protein		P05114	1	1	1	1	1	1	1	1	98.3176	Doubtful
467	P06454	Prothymosin alpha (PTMA_HUMAN)	PTMA	2	12.196	47.75	36.04	520.249	Deamidation of N(N29)	Deamidation of N(1)			Single Protein		P06454	5	6	6	5	6	5	6	8	98.3176	Confident
468	P12268	Inosine-5'-monophosphate dehydrogenase 2 (IMDH2_HUMAN)	IMPDH2	3	55.7696	63.62	2.14	28.4182					Single Protein		P12268	1	2	2	1	2	1	1	2	98.3176	Doubtful
469	P50552	Vasodilator-stimulated phosphoprotein (VASP_HUMAN)	VASP	19	39.8051	60.53	2.89	42.683					Single Protein		P50552	1	4	4	1	4	1	1	4	98.3176	Doubtful
470	P51888	Prolargin (PRELP_HUMAN)	PRELP	1	43.7822	75.13	21.99	133.297	Deamidation of N(N259)	Deamidation of N(1)			Single Protein		P51888	7	14	14	7	14	7	10	19	98.3176	Confident
471	P51884	Lumican (LUM_HUMAN)	LUM	12	38.4048	74.56	30.47	151.644	Oxidation of M(M63)	Oxidation of M(1)			Single Protein		P51884	10	11	11	10	11	10	11	15	98.3176	Confident
472	P26885	Peptidyl-prolyl cis-trans isomerase FKBP2 (FKBP2_HUMAN)	FKBP2	11	15.6393	80.28	8.45	76.649					Single Protein		P26885	1	1	1	1	1	1	1	1	98.3176	Doubtful
473	P12277	Creatine kinase B-type (KCRB_HUMAN)	CKB	14	42.6173	74.28	28.35	98.6945			Deamidation of N (N124-{N111 N114 Q116 N124})	Deamidation of N (1)	Single Protein		P12277	7	12	12	7	12	7	8	13	98.3176	Confident
474	Q96HC4	PDZ and LIM domain protein 5 (PDLI5_HUMAN)	PDLIM5	4	63.9045	63.42	4.53	40.6125					Single Protein		Q96HC4	2	2	2	2	2	2	2	2	98.3176	Confident
475	Q9GZT3	SRA stem-loop-interacting RNA-binding protein, mitochondrial (SLIRP_HUMAN)	SLIRP	14	12.3414	100	22.02	149.782					Single Protein		Q9GZT3	2	4	4	2	4	2	2	4	98.3176	Confident
476	P51858	Hepatoma-derived growth factor (HDGF_HUMAN)	HDGF	1	26.7719	100	17.92	89.6216					Single Protein		P51858	4	6	5	3	6	4	5	6	98.3176	Confident
477	E9PAV3	Nascent polypeptide-associated complex subunit alpha, muscle-specific form (NACAM_HUMAN)	NACA	12	205.295	64.77	1.25	7.99944	Oxidation of M(M2048)	Oxidation of M(1)			Related Proteins	Q13765	E9PAV3, Q13765	3	3	0	0	3	3	4	4	98.3176	Confident
478	Q15417	Calponin-3 (CNN3_HUMAN)	CNN3	1	36.3908	73.86	3.95	44.7908					Single Protein		Q15417	1	4	4	1	4	1	1	4	98.3176	Doubtful
479	P30086	Phosphatidylethanolamine-binding protein 1 (PEBP1_HUMAN)	PEBP1	12	21.0437	82.89	41.71	203.138					Single Protein		P30086	7	8	8	7	8	7	8	10	98.3176	Confident
480	Q9UBS4	DnaJ homolog subfamily B member 11 (DJB11_HUMAN)	DNAJB11	3	40.4886	70.67	3.07	30.4027					Single Protein		Q9UBS4	1	1	1	1	1	1	1	1	98.3176	Doubtful
481	Q96HY6	DDRGK domain-containing protein 1 (DDRGK_HUMAN)	DDRGK1	20	35.5895	79.3	9.87	65.5672					Single Protein		Q96HY6	2	4	4	2	4	2	2	4	98.3176	Doubtful
482	P30084	Enoyl-CoA hydratase, mitochondrial (ECHM_HUMAN)	ECHS1	10	31.3671	89.66	7.24	37.5316					Single Protein		P30084	1	1	1	1	1	1	1	1	98.3176	Doubtful
483	Q16762	Thiosulfate sulfurtransferase (THTR_HUMAN)	TST	22	33.4078	81.48	13.8	75.0162	Deamidation of N(N128)	Deamidation of N(1)			Single Protein		Q16762	3	3	3	3	3	3	3	3	98.3176	Confident
484	Q15436	Protein transport protein Sec23A (SC23A_HUMAN)	SEC23A	14	86.1053	72.55	2.22	16.4912					Single Protein		Q15436	1	1	1	1	1	1	1	1	98.3176	Doubtful
485	Q15435	Protein phosphatase 1 regulatory subunit 7 (PP1R7_HUMAN)	PPP1R7	2	41.5385	91.67	3.06	30.2338					Single Protein		Q15435	1	1	1	1	1	1	1	1	98.3176	Doubtful
486	Q14103	Heterogeneous nuclear ribonucleoprotein D0 (HNRPD_HUMAN)	HNRNPD	4	38.4103	64.79	7.32	86.7578	Oxidation of M(M99)	Oxidation of M(1)			Single Protein		Q14103	3	6	5	3	5	3	3	7	98.3176	Confident
487	Q96I99	Succinate--CoA ligase [GDP-forming] subunit beta, mitochondrial (SUCB2_HUMAN)	SUCLG2	3	46.4814	71.76	2.31	27.9799					Single Protein		Q96I99	1	3	3	1	3	1	1	3	83.9912	Doubtful
488	Q16774	Guanylate kinase (KGUA_HUMAN)	GUK1	1	21.7122	100	11.17	55.2496					Single Protein		Q16774	1	1	1	1	1	1	1	1	98.3176	Doubtful
489	Q9UBV8	Peflin (PEF1_HUMAN)	PEF1	1	30.3613	34.51	4.58	88.4891					Single Protein		Q9UBV8	1	2	2	1	2	1	1	2	82.6896	Doubtful
490	Q6P587	Acylpyruvase FAHD1, mitochondrial (FAHD1_HUMAN)	FAHD1	16	24.8267	86.16	7.14	56.3946					Single Protein		Q6P587	1	1	1	1	1	1	1	1	98.3176	Doubtful
491	O15173	Membrane-associated progesterone receptor component 2 (PGRC2_HUMAN)	PGRMC2	4	23.8037	72.65	6.28	67.1862					Single Protein		O15173	1	1	1	1	1	1	1	1	98.3176	Doubtful
492	P14854	Cytochrome c oxidase subunit 6B1 (CX6B1_HUMAN)	COX6B1	19	10.1857	100	9.3	126.56					Single Protein		P14854	1	1	1	1	1	1	1	1	98.3176	Doubtful
493	Q9UBQ0	Vacuolar protein sorting-associated protein 29 (VPS29_HUMAN)	VPS29	12	20.4927	74.73	12.64	80.0306	Deamidation of Q(Q89)	Deamidation of Q(1)			Single Protein		Q9UBQ0	1	1	1	1	1	1	1	1	98.3176	Doubtful
494	Q9UBQ7	Glyoxylate reductase/hydroxypyruvate reductase (GRHPR_HUMAN)	GRHPR	9	35.6457	63.11	4.88	38.19					Single Protein		Q9UBQ7	1	2	2	1	2	1	1	2	98.3176	Doubtful
495	P14866	Heterogeneous nuclear ribonucleoprotein L (HNRPL_HUMAN)	HNRNPL	CHR_HG26_PATCH	64.0924	54.5	4.41	43.5367					Single Protein		P14866	2	4	4	2	4	2	2	4	98.3176	Confident
496	Q9UBR2	Cathepsin Z (CATZ_HUMAN)	CTSZ	20	33.8462	62.71	3.96	50.8606					Single Protein		Q9UBR2	1	1	1	1	1	1	1	1	98.3176	Doubtful
497	O15116	U6 snRNA-associated Sm-like protein LSm1 (LSM1_HUMAN)	LSM1	8	15.1701	100	12.03	81.8358					Single Protein		O15116	1	1	1	1	1	1	1	1	98.3176	Doubtful
498	P45974	Ubiquitin carboxyl-terminal hydrolase 5 (UBP5_HUMAN)	USP5	12	95.7253	64.69	1.4	15.3082					Single Protein		P45974	1	4	4	1	4	1	1	4	98.3176	Doubtful
499	P20674	Cytochrome c oxidase subunit 5A, mitochondrial (COX5A_HUMAN)	COX5A	15	16.7517	80.67	16.67	108.842	Deamidation of N(N100)	Deamidation of N(1)			Single Protein		P20674	2	2	2	2	2	2	2	2	98.3176	Confident
500	P43307	Translocon-associated protein subunit alpha (SSRA_HUMAN)	SSR1	6	32.2153	46.15	11.19	128.959					Single Protein		P43307	2	4	4	2	4	2	3	5	98.3176	Confident
501	P06396	Gelsolin (GELS_HUMAN)	GSN	9	85.6442	57.42	12.66	37.8389					Single Protein		P06396	7	13	13	7	13	7	7	14	98.3176	Confident
502	O15144	Actin-related protein 2/3 complex subunit 2 (ARPC2_HUMAN)	ARPC2	2	34.3115	79.33	6.67	102.295					Single Protein		O15144	2	5	5	2	5	2	3	6	98.3176	Confident
503	O15145	Actin-related protein 2/3 complex subunit 3 (ARPC3_HUMAN)	ARPC3	12	20.5334	83.15	6.18	61.147	Oxidation of M(M19)	Oxidation of M(1)			Single Protein		O15145	1	1	1	1	1	1	1	1	98.3176	Doubtful
504	O15143	Actin-related protein 2/3 complex subunit 1B (ARC1B_HUMAN)	ARPC1B	7	40.9234	79.03	8.33	50.7026					Single Protein		O15143	2	5	5	2	5	2	2	5	98.3176	Confident
505	P55327	Tumor protein D52 (TPD52_HUMAN)	TPD52	8	24.3122	72.32	6.7	56.6883					Single Protein		P55327	1	1	1	1	1	1	1	1	98.3176	Doubtful
506	P21980	Protein-glutamine gamma-glutamyltransferase 2 (TGM2_HUMAN)	TGM2	20	77.2797	63.32	8.15	45.8527					Single Protein		P21980	5	7	7	5	7	5	5	7	98.3176	Confident
507	Q53GG5	PDZ and LIM domain protein 3 (PDLI3_HUMAN)	PDLIM3	4	39.2074	77.47	4.12	38.5963					Single Protein		Q53GG5	1	2	2	1	2	1	1	2	98.3176	Doubtful
508	P30049	ATP synthase subunit delta, mitochondrial (ATPD_HUMAN)	ATP5F1D		17.4792	33.93	8.33	381.9					Single Protein		P30049	1	1	1	1	1	1	2	2	98.3176	Doubtful
509	P30041	Peroxiredoxin-6 (PRDX6_HUMAN)	PRDX6	1	25.0192	100	33.04	143.341					Single Protein		P30041	6	7	7	6	7	6	7	8	98.3176	Confident
510	P30043	Flavin reductase (NADPH) (BLVRB_HUMAN)	BLVRB	19	22.1054	61.65	15.53	105.671					Single Protein		P30043	2	2	2	2	2	2	3	4	98.3176	Confident
511	P30044	Peroxiredoxin-5, mitochondrial (PRDX5_HUMAN)	PRDX5	11	22.0725	100	28.97	134.781	Oxidation of M(M183)	Oxidation of M(1)			Single Protein		P30044	6	6	6	6	6	6	7	7	98.3176	Confident
512	P30046	D-dopachrome decarboxylase (DOPD_HUMAN)	DDT	CHR_HSCHR22_1_CTG7	12.7037	67.8	19.49	204.078					Single Protein		P30046	2	2	2	2	2	2	2	2	98.3176	Confident
513	P30048	Thioredoxin-dependent peroxide reductase, mitochondrial (PRDX3_HUMAN)	PRDX3	10	27.6752	66.41	25.39	118.516	Deamidation of N(N79, N150, N201)	Deamidation of N(3)			Single Protein		P30048	6	8	8	6	8	6	6	9	98.3176	Confident
514	P05091	Aldehyde dehydrogenase, mitochondrial (ALDH2_HUMAN)	ALDH2	12	56.3456	68.86	14.12	63.7744					Single Protein		P05091	6	8	8	6	8	6	5	8	98.3176	Confident
515	P30050	60S ribosomal protein L12 (RL12_HUMAN)	RPL12	9	17.8075	100	18.79	186.9					Single Protein		P30050	3	5	5	3	5	3	4	6	98.3176	Confident
516	P69905	Hemoglobin subunit alpha (HBA_HUMAN)	HBA1	16	15.2479	59.86	57.75	427.656	Deamidation of N(N69, N79); Oxidation of M(M33, M77)	Deamidation of N(2); Oxidation of M(2)			Single Protein		P69905	12	14	14	12	14	12	22	25	98.3176	Confident
517	P30040	Endoplasmic reticulum resident protein 29 (ERP29_HUMAN)	ERP29	12	28.9752	70.5	3.83	41.7018					Single Protein		P30040	1	3	3	1	3	1	1	3	83.9416	Doubtful
518	P29034	Protein S100-A2 (S10A2_HUMAN)	S100A2	1	11.1094	58.16	9.18	190.95					Single Protein		P29034	1	1	1	1	1	1	1	1	98.3176	Doubtful
519	Q6IAA8	Ragulator complex protein LAMTOR1 (LTOR1_HUMAN)	LAMTOR1	11	17.7338	66.46	8.07	67.6035					Single Protein		Q6IAA8	1	2	2	1	2	1	1	2	98.3176	Doubtful
520	P08727	Keratin, type I cytoskeletal 19 (K1C19_HUMAN)	KRT19	17	44.0791	92.5	48.25	108.235	Deamidation of N(N157, N184); Deamidation of Q(Q203); Oxidation of M(M177, M316)	Deamidation of N(2); Deamidation of Q(1); Oxidation of M(2)			Single Protein		P08727	22	32	24	15	28	19	26	40	98.3176	Confident
521	P62244	40S ribosomal protein S15a (RS15A_HUMAN)	RPS15A	16	14.83	100	39.23	174.426					Single Protein		P62244	4	4	4	4	4	4	4	5	98.3176	Confident
522	P62241	40S ribosomal protein S8 (RS8_HUMAN)	RPS8	1	24.1902	100	13.46	43.6064			Deamidation of N (N84-{N84 N87 N88})	Deamidation of N (1)	Single Protein		P62241	3	4	4	3	4	3	2	4	98.3176	Doubtful
523	P62249	40S ribosomal protein S16 (RS16_HUMAN)	RPS16	19	16.435	100	13.7	111.824	Deamidation of N(N35)	Deamidation of N(1)			Single Protein		P62249	2	7	7	2	7	2	2	7	98.3176	Confident
524	P26599	Polypyrimidine tract-binding protein 1 (PTBP1_HUMAN)	PTBP1	19	57.1856	56.31	11.3	98.3798	Deamidation of N(N336)	Deamidation of N(1)			Single Protein		P26599	4	5	5	4	5	4	6	7	98.3176	Confident
525	P62258	14-3-3 protein epsilon (1433E_HUMAN)	YWHAE	17	29.1554	100	30.59	103.263	Oxidation of M(M33)	Oxidation of M(1)			Single Protein		P62258	7	12	10	5	10	5	7	12	98.3176	Confident
526	P08708	40S ribosomal protein S17 (RS17_HUMAN)	RPS17	15	15.5404	100	16.3	147.81	Deamidation of Q(Q121); Oxidation of M(M126)	Deamidation of Q(1); Oxidation of M(1)			Single Protein		P08708	3	3	3	3	3	3	3	3	98.3176	Doubtful
527	P62266	40S ribosomal protein S23 (RS23_HUMAN)	RPS23	5	15.7977	81.12	23.78	158.569					Single Protein		P62266	4	5	5	4	5	4	4	6	98.3176	Confident
528	P62263	40S ribosomal protein S14 (RS14_HUMAN)	RPS14	5	16.2625	73.51	20.53	228.796					Single Protein		P62263	3	7	7	3	7	3	4	8	98.3176	Confident
529	P62269	40S ribosomal protein S18 (RS18_HUMAN)	RPS18	CHR_HSCHR6_MHC_MCF_CTG1	17.7079	100	19.08	155.147	Deamidation of N(N101)	Deamidation of N(1)			Single Protein		P62269	3	3	3	3	3	3	4	4	98.3176	Confident
530	P08758	Annexin A5 (ANXA5_HUMAN)	ANXA5	4	35.9144	84.38	25	126.456	Oxidation of M(M214)	Oxidation of M(1)			Single Protein		P08758	8	10	10	8	10	8	9	11	98.3176	Confident
531	Q71UM5	40S ribosomal protein S27-like (RS27L_HUMAN)	RPS27L	15	9.47087	66.67	28.57	198.679	Deamidation of N(N29)	Deamidation of N(1)			Single Protein		Q71UM5	3	4	1	1	1	1	3	4	82.4074	Confident
532	P19404	NADH dehydrogenase [ubiquinone] flavoprotein 2, mitochondrial (NDUV2_HUMAN)	NDUFV2	18	27.374	87.15	5.22	50.1574					Single Protein		P19404	1	2	2	1	2	1	1	2	98.3176	Doubtful
533	P07437	Tubulin beta chain (TBB5_HUMAN)	TUBB	CHR_HSCHR6_MHC_MANN_CTG1	49.639	54.5	51.58	102.451	Deamidation of N(N52); Oxidation of M(M73, M267)	Deamidation of N(1); Oxidation of M(2)			Single Protein		P07437	21	26	5	5	5	5	26	33	98.3176	Confident
534	P16104	Histone H2AX (H2AX_HUMAN)	H2AFX	11	15.1354	79.72	23.08	82.1175	Deamidation of Q(Q25)	Deamidation of Q(1)	Deamidation of Q (Q113-{Q105 N111 Q113})	Deamidation of Q (1)	Related Proteins	Q8IUE6, Q96QV6	P16104, Q8IUE6, Q96QV6	6	6	0	0	0	0	8	9	98.3176	Confident
535	P08134	Rho-related GTP-binding protein RhoC (RHOC_HUMAN)	RHOC	1	21.9923	72.02	4.15	42.296	Oxidation of M(M173)	Oxidation of M(1)			Related Proteins	P61586	P08134, P61586	2	3	0	0	3	2	2	3	98.3176	Confident
536	P51571	Translocon-associated protein subunit delta (SSRD_HUMAN)	SSR4	X	18.9866	61.27	17.34	120.935					Single Protein		P51571	2	3	3	2	3	2	2	3	98.3176	Confident
537	Q8NC51	Plasminogen activator inhibitor 1 RNA-binding protein (PAIRB_HUMAN)	SERBP1	1	44.9385	91.91	13.24	65.305	Deamidation of N(N349)	Deamidation of N(1)			Single Protein		Q8NC51	5	7	6	4	7	5	5	7	98.3176	Confident
538	Q8NBS9	Thioredoxin domain-containing protein 5 (TXND5_HUMAN)	TXNDC5	6	47.5987	67.36	2.08	29.5765					Single Protein		Q8NBS9	1	2	2	1	2	1	1	2	98.3176	Doubtful
539	Q8N1G4	Leucine-rich repeat-containing protein 47 (LRC47_HUMAN)	LRRC47	1	63.4337	76.67	3.09	22.914					Single Protein		Q8N1G4	1	1	1	1	1	1	1	1	98.3176	Doubtful
540	P14543	Nidogen-1 (NID1_HUMAN)	NID1	1	136.291	46.83	0.88	14.4352					Single Protein		P14543	1	2	2	1	2	1	1	2	98.3176	Doubtful
541	P14550	Alcohol dehydrogenase [NADP(+)] (AK1A1_HUMAN)	AKR1A1	1	36.5499	88.92	32.92	115.809	Oxidation of M(M286)	Oxidation of M(1)			Single Protein		P14550	8	9	9	8	9	8	8	10	98.3176	Confident
542	P15880	40S ribosomal protein S2 (RS2_HUMAN)	RPS2	16	31.3046	100	18.09	77.3902	Deamidation of N(N134)	Deamidation of N(1)			Single Protein		P15880	4	7	7	4	7	4	4	7	98.3176	Confident
543	P55072	Transitional endoplasmic reticulum ATPase (TERA_HUMAN)	VCP	9	89.2657	80.52	12.53	43.8618	Oxidation of M(M46)	Oxidation of M(1)	Deamidation of N (N33-{N33 N36 Q43})	Deamidation of N (1)	Single Protein		P55072	9	15	15	9	15	9	9	15	98.3176	Confident
544	P13284	Gamma-interferon-inducible lysosomal thiol reductase (GILT_HUMAN)	IFI30	19	27.945	33.2	4.4	170.887	Oxidation of M(M185, M188)	Oxidation of M(2)			Single Protein		P13284	3	4	4	3	4	3	4	6	98.3176	Confident
545	P55084	Trifunctional enzyme subunit beta, mitochondrial (ECHB_HUMAN)	HADHB	2	51.2615	66.24	10.97	63.0766					Single Protein		P55084	5	10	10	5	10	5	6	11	98.3176	Confident
546	P55083	Microfibril-associated glycoprotein 4 (MFAP4_HUMAN)	MFAP4	17	28.6299	45.1	14.9	97.18					Single Protein		P55083	2	4	4	2	4	2	3	5	98.3176	Confident
547	Q9P1F3	Costars family protein ABRACL (ABRAL_HUMAN)	ABRACL	6	9.05086	69.14	19.75	201.559	Oxidation of M(M1)	Oxidation of M(1)			Single Protein		Q9P1F3	2	2	2	2	2	2	2	2	98.3176	Confident
548	Q16629	Serine/arginine-rich splicing factor 7 (SRSF7_HUMAN)	SRSF7	2	27.35	100	9.66	60.9757					Single Protein		Q16629	2	3	2	1	2	1	2	3	98.3176	Confident
549	P0C0S5	Histone H2A.Z (H2AZ_HUMAN)	H2AFZ	4	13.5446	77.34	29.69	69.8481	Deamidation of N(N72); Deamidation of Q(Q27)	Deamidation of N(1); Deamidation of Q(1)			Related Proteins	Q71UI9	P0C0S5, Q71UI9	4	8	6	2	6	2	4	10	98.3176	Confident
550	P18085	ADP-ribosylation factor 4 (ARF4_HUMAN)	ARF4	3	20.4977	84.44	16.11	122.951	Oxidation of M(M22, M110)	Oxidation of M(2)			Single Protein		P18085	4	6	4	3	4	3	4	6	98.3176	Confident
551	P01911	HLA class II histocompatibility antigen, DRB1-15 beta chain (2B1F_HUMAN)	HLA-DRB1	6	29.947	60.15	3.38	20.459					Related Proteins	P01912, P04440, P20039, Q5Y7A7, Q95IE3	P01911, P01912, P04440, P20039, Q5Y7A7, Q95IE3	1	1	0	0	0	0	1	1	98.3176	Doubtful
552	O43776	Asparagine--tRNA ligase, cytoplasmic (SYNC_HUMAN)	NARS	18	62.9025	78.65	1.46	25.2533					Single Protein		O43776	1	3	3	1	3	1	1	3	83.2127	Doubtful
553	Q16658	Fascin (FSCN1_HUMAN)	FSCN1	7	54.4961	89.25	2.03	22.0774					Single Protein		Q16658	1	3	3	1	3	1	1	3	98.3176	Doubtful
554	P18077	60S ribosomal protein L35a (RL35A_HUMAN)	RPL35A	3	12.5298	100	10.91	98.9469					Single Protein		P18077	1	1	1	1	1	1	1	1	98.3176	Doubtful
555	P68366	Tubulin alpha-4A chain (TBA4A_HUMAN)	TUBA4A	2	49.8924	68.3	30.8	93.4803	Deamidation of N(N258)	Deamidation of N(1)	Deamidation of N (N226-{N216 N226 N228})	Deamidation of N (1)	Single Protein		P68366	10	15	2	2	2	2	11	18	98.3176	Confident
556	P27824	Calnexin (CALX_HUMAN)	CANX	CHR_HG30_PATCH	67.5259	57.94	2.7	29.2585					Single Protein		P27824	1	4	4	1	4	1	1	4	98.3176	Doubtful
557	Q14011	Cold-inducible RNA-binding protein (CIRBP_HUMAN)	CIRBP	19	18.6367	100	8.14	63.28					Single Protein		Q14011	1	2	2	1	2	1	1	2	83.6854	Doubtful
558	Q14019	Coactosin-like protein (COTL1_HUMAN)	COTL1	16	15.935	80.99	11.27	76.649					Single Protein		Q14019	1	1	1	1	1	1	1	1	98.3176	Doubtful
559	P02511	Alpha-crystallin B chain (CRYAB_HUMAN)	CRYAB	11	20.1464	65.71	24.57	96.4908					Single Protein		P02511	4	6	6	4	6	4	2	6	98.3176	Confident
560	P0DJI8	Serum amyloid A-1 protein (SAA1_HUMAN)	SAA1	11	13.5235	100	16.39	89.2145					Single Protein		P0DJI8	1	1	1	1	1	1	1	1	98.3176	Doubtful
561	P98179	RNA-binding protein 3 (RBM3_HUMAN)	RBM3	X	17.16	79.62	17.83	275.732	Oxidation of M(M64)	Oxidation of M(1)			Single Protein		P98179	3	4	4	3	4	3	5	6	98.3176	Confident
562	P55008	Allograft inflammatory factor 1 (AIF1_HUMAN)	AIF1	CHR_HSCHR6_MHC_QBL_CTG1	16.6926	100	13.61	74.0419					Single Protein		P55008	1	2	2	1	2	1	1	2	98.3176	Doubtful
563	Q15363	Transmembrane emp24 domain-containing protein 2 (TMED2_HUMAN)	TMED2	12	22.7464	58.21	6.47	65.5672					Single Protein		Q15363	1	1	1	1	1	1	1	1	98.3176	Doubtful
564	P02545	Prelamin-A/C (LMNA_HUMAN)	LMNA	1	74.0947	86.6	11.75	32.7137	Oxidation of M(M540)	Oxidation of M(1)			Single Protein		P02545	8	16	16	8	16	8	6	16	98.3176	Confident
565	Q16698	2,4-dienoyl-CoA reductase, mitochondrial (DECR_HUMAN)	DECR1	8	36.0448	83.88	7.16	48.7351					Single Protein		Q16698	2	3	3	2	3	2	2	3	98.3176	Confident
566	Q15366	Poly(rC)-binding protein 2 (PCBP2_HUMAN)	PCBP2	12	38.5556	70.96	12.33	31.4935	Deamidation of Q(Q334)	Deamidation of Q(1)			Single Protein		Q15366	3	4	3	3	3	3	2	4	98.3176	Doubtful
567	Q15365	Poly(rC)-binding protein 1 (PCBP1_HUMAN)	PCBP1	2	37.4739	74.44	12.08	62.5527			Deamidation of Q (Q340-{Q326 Q340 N344})	Deamidation of Q (1)	Single Protein		Q15365	3	6	5	3	5	3	3	6	98.3176	Confident
568	Q8IUX7	Adipocyte enhancer-binding protein 1 (AEBP1_HUMAN)	AEBP1	7	130.847	58.12	1.12	12.7003					Single Protein		Q8IUX7	1	4	4	1	4	1	1	4	83.6854	Doubtful
569	P55011	Solute carrier family 12 member 2 (S12A2_HUMAN)	SLC12A2	5	131.364	59.32	1.82	12.82					Single Protein		P55011	1	2	2	1	2	1	1	2	98.3176	Doubtful
570	P27816	Microtubule-associated protein 4 (MAP4_HUMAN)	MAP4	3	120.93	72.92	2.26	18.8307	Oxidation of M(M478)	Oxidation of M(1)			Single Protein		P27816	2	5	5	2	5	2	2	5	98.3176	Doubtful
571	Q8IV08	Phospholipase D3 (PLD3_HUMAN)	PLD3	19	54.6705	59.39	4.08	47.1857					Single Protein		Q8IV08	2	3	3	2	3	2	2	3	98.3176	Confident
572	P46940	Ras GTPase-activating-like protein IQGAP1 (IQGA1_HUMAN)	IQGAP1	15	189.134	74.41	1.33	10.7551					Single Protein		P46940	2	4	4	2	4	2	2	4	84.3152	Confident
573	P98160	Basement membrane-specific heparan sulfate proteoglycan core protein (PGBM_HUMAN)	HSPG2	1	468.532	52.47	0.3	3.9464					Single Protein		P98160	1	8	8	1	8	1	2	8	98.3176	Doubtful
574	P07355	Annexin A2 (ANXA2_HUMAN)	ANXA2	15	38.5798	92.92	27.43	122.935	Oxidation of M(M240)	Oxidation of M(1)			Single Protein		P07355	9	10	10	9	10	9	10	12	98.3176	Confident
575	P19338	Nucleolin (NUCL_HUMAN)	NCL	2	76.5684	79.15	8.73	45.1205	Deamidation of N(N618)	Deamidation of N(1)			Single Protein		P19338	6	11	11	6	11	6	6	12	98.3176	Confident
576	P61204	ADP-ribosylation factor 3 (ARF3_HUMAN)	ARF3	12	20.5877	85.08	19.89	105.234	Oxidation of M(M22)	Oxidation of M(1)			Related Proteins	P84077	P61204, P84077	3	4	2	2	2	2	3	4	98.3176	Confident
577	A0A0C4DH25	Immunoglobulin kappa variable 3D-20 (KVD20_HUMAN)	IGKV3D-20	2	12.5072	43.97	21.55	183.699					Single Protein		A0A0C4DH25	2	2	1	1	1	1	2	2	98.3176	Confident
578	P07339	Cathepsin D (CATD_HUMAN)	CTSD	11	44.5236	73.79	27.67	117.772	Deamidation of Q(Q322); Oxidation of M(M201, M246)	Deamidation of Q(1); Oxidation of M(2)	Deamidation of N (N209-{N209 N210 N217 Q220 Q221})	Deamidation of N (1)	Single Protein		P07339	12	15	15	12	15	12	12	16	98.3176	Confident
579	O43707	Alpha-actinin-4 (ACTN4_HUMAN)	ACTN4	CHR_HG26_PATCH	104.788	83.1	10.54	29.7578					Single Protein		O43707	7	13	7	3	7	3	7	13	98.3176	Confident
580	P08670	Vimentin (VIME_HUMAN)	VIM	10	53.6191	92.7	40.99	124.679	Deamidation of N(N111, N201, N303); Oxidation of M(M154, M183, M347, M391)	Deamidation of N(3); Oxidation of M(4)			Single Protein		P08670	26	35	27	20	30	22	29	45	98.3176	Confident
581	O60240	Perilipin-1 (PLIN1_HUMAN)	PLIN1	15	55.9558	79.89	3.45	26.1011					Single Protein		O60240	1	3	3	1	3	1	1	3	98.3176	Doubtful
582	P46976	Glycogenin-1 (GLYG_HUMAN)	GYG1	3	39.3586	49.14	4	43.3632					Single Protein		P46976	1	1	1	1	1	1	1	1	98.3176	Doubtful
583	O60220	Mitochondrial import inner membrane translocase subunit Tim8 A (TIM8A_HUMAN)	TIMM8A	X	10.9913	71.13	11.34	112.208					Single Protein		O60220	1	1	1	1	1	1	1	1	98.3176	Doubtful
584	P07384	Calpain-1 catalytic subunit (CAN1_HUMAN)	CAPN1	11	81.8382	74.65	3.92	26.59					Single Protein		P07384	2	3	2	2	3	2	2	4	98.3176	Confident
585	P61026	Ras-related protein Rab-10 (RAB10_HUMAN)	RAB10	2	22.5266	100	16.5	58.308					Single Protein		P61026	3	4	2	1	2	1	2	4	98.3176	Confident
586	P48047	ATP synthase subunit O, mitochondrial (ATPO_HUMAN)	ATP5O	21	23.2627	100	11.74	76.649					Single Protein		P48047	2	4	4	2	4	2	2	4	98.3176	Confident
587	P21810	Biglycan (PGS1_HUMAN)	BGN	X	41.6275	72.83	18.21	61.038					Single Protein		P21810	5	5	5	5	5	5	4	5	98.3176	Confident
588	P49368	T-complex protein 1 subunit gamma (TCPG_HUMAN)	CCT3	1	60.4953	77.98	4.04	32.4577					Single Protein		P49368	2	6	6	2	6	2	2	6	98.3176	Confident
589	P25398	40S ribosomal protein S12 (RS12_HUMAN)	RPS12	6	14.5055	100	22.73	151.169	Deamidation of N(N15); Oxidation of M(M12)	Deamidation of N(1); Oxidation of M(1)			Single Protein		P25398	3	4	4	3	4	3	3	4	98.3176	Confident
590	P62310	U6 snRNA-associated Sm-like protein LSm3 (LSM3_HUMAN)	LSM3	3	11.838	66.67	32.35	453.507	Deamidation of N(N12)	Deamidation of N(1)			Single Protein		P62310	3	4	4	3	4	3	4	5	98.3176	Confident
591	P62316	Small nuclear ribonucleoprotein Sm D2 (SMD2_HUMAN)	SNRPD2	19	13.5182	100	22.88	138.358					Single Protein		P62316	2	3	3	2	3	2	2	3	83.9912	Doubtful
592	P62318	Small nuclear ribonucleoprotein Sm D3 (SMD3_HUMAN)	SNRPD3	22	13.9073	100	15.08	158.367	Oxidation of M(M76)	Oxidation of M(1)			Single Protein		P62318	3	3	3	3	3	3	3	3	98.3176	Confident
593	P62312	U6 snRNA-associated Sm-like protein LSm6 (LSM6_HUMAN)	LSM6	4	9.12177	67.5	13.75	136.052					Single Protein		P62312	1	1	1	1	1	1	1	1	98.3176	Doubtful
594	P62314	Small nuclear ribonucleoprotein Sm D1 (SMD1_HUMAN)	SNRPD1	18	13.2734	100	27.73	167.683					Single Protein		P62314	3	3	3	3	3	3	3	3	98.3176	Confident
595	P18206	Vinculin (VINC_HUMAN)	VCL	10	123.722	87.04	4.67	23.2263					Single Protein		P18206	5	11	11	5	11	5	5	11	84.4675	Confident
596	P62328	Thymosin beta-4 (TYB4_HUMAN)	TMSB4X	X	5.04952	100	25	247.367	Oxidation of M(M7)	Oxidation of M(1)			Single Protein		P62328	1	3	3	1	3	1	1	3	98.3176	Doubtful
597	O95994	Anterior gradient protein 2 homolog (AGR2_HUMAN)	AGR2	7	19.9666	100	6.29	46.6464	Oxidation of M(M129)	Oxidation of M(1)			Related Proteins	Q8TD06	O95994, Q8TD06	2	2	0	0	0	0	2	2	98.3176	Confident
598	Q9P0L0	Vesicle-associated membrane protein-associated protein A (VAPA_HUMAN)	VAPA	18	27.8752	77.11	5.62	50.1574					Single Protein		Q9P0L0	1	1	1	1	1	1	1	1	98.3176	Doubtful
599	P62333	26S proteasome regulatory subunit 10B (PRS10_HUMAN)	PSMC6	14	44.1451	92.29	3.86	27.9799					Single Protein		P62333	1	2	2	1	2	1	1	2	98.3176	Doubtful
600	P08865	40S ribosomal protein SA (RSSA_HUMAN)	RPSA	3	32.8334	66.44	28.47	135.849			Deamidation of N (N110-{N110 Q111 Q113})	Deamidation of N (1)	Single Protein		P08865	6	12	12	6	12	6	7	13	98.3176	Confident
601	P61019	Ras-related protein Rab-2A (RAB2A_HUMAN)	RAB2A	8	23.5308	87.26	32.08	117.227	Deamidation of N(N183)	Deamidation of N(1)			Single Protein		P61019	5	7	7	5	7	5	5	7	98.3176	Confident
602	P80188	Neutrophil gelatinase-associated lipocalin (NGAL_HUMAN)	LCN2	9	22.5737	82.83	5.56	66.3668					Single Protein		P80188	1	1	1	1	1	1	1	1	98.3176	Doubtful
603	P38646	Stress-70 protein, mitochondrial (GRP75_HUMAN)	HSPA9	5	73.6348	89.54	14.14	43.9155			Deamidation of N (N268-{N268 Q280})	Deamidation of N (1)	Single Protein		P38646	7	10	9	6	9	6	7	10	98.3176	Confident
604	P25325	3-mercaptopyruvate sulfurtransferase (THTM_HUMAN)	MPST	22	33.1576	67.68	7.41	64.7867					Single Protein		P25325	2	7	7	2	7	2	2	7	98.3176	Confident
605	Q9UQ80	Proliferation-associated protein 2G4 (PA2G4_HUMAN)	PA2G4	12	43.7592	92.13	4.57	44.9759					Single Protein		Q9UQ80	2	5	5	2	5	2	2	5	98.3176	Confident
606	Q15149	Plectin (PLEC_HUMAN)	PLEC	8	531.466	91.46	0.62	3.5874					Single Protein		Q15149	2	23	22	2	23	2	2	23	98.3176	Confident
607	P02675	Fibrinogen beta chain (FIBB_HUMAN)	FGB	4	55.8923	86.97	1.63	23.9212					Single Protein		P02675	1	4	4	1	4	1	1	4	83.5756	Doubtful
608	P26641	Elongation factor 1-gamma (EF1G_HUMAN)	EEF1G	11	50.0871	78.95	5.49	41.124					Single Protein		P26641	2	4	4	2	4	2	2	4	98.3176	Confident
609	P51659	Peroxisomal multifunctional enzyme type 2 (DHB4_HUMAN)	HSD17B4	5	79.6363	74.73	3.53	25.0019					Single Protein		P51659	2	8	8	2	8	2	2	8	98.3176	Confident
610	P62304	Small nuclear ribonucleoprotein E (RUXE_HUMAN)	SNRPE	1	10.7966	72.83	11.96	177.459	Oxidation of M(M14)	Oxidation of M(1)			Single Protein		P62304	2	2	2	2	2	2	2	2	98.3176	Confident
611	Q12905	Interleukin enhancer-binding factor 2 (ILF2_HUMAN)	ILF2	1	43.0352	58.72	11.28	51.1649			Deamidation of N (N67-{N61 Q62 N67 Q71})	Deamidation of N (1)	Single Protein		Q12905	3	4	4	3	4	3	3	4	98.3176	Confident
612	Q12906	Interleukin enhancer-binding factor 3 (ILF3_HUMAN)	ILF3	19	95.2791	64.77	1.12	17.9607					Single Protein		Q12906	1	6	6	1	6	1	1	6	83.6364	Doubtful
613	Q15181	Inorganic pyrophosphatase (IPYR_HUMAN)	PPA1	10	32.6392	100	11.76	65.9076					Single Protein		Q15181	3	4	3	2	4	3	3	4	98.3176	Confident
614	Q15185	Prostaglandin E synthase 3 (TEBP_HUMAN)	PTGES3	12	18.6854	79.38	5	85.7021					Single Protein		Q15185	1	1	1	1	1	1	1	1	98.3176	Doubtful
615	P55145	Mesencephalic astrocyte-derived neurotrophic factor (MANF_HUMAN)	MANF	3	20.6868	100	8.24	59.8031					Single Protein		P55145	1	1	1	1	1	1	1	1	98.3176	Doubtful
616	P62736	Actin, aortic smooth muscle (ACTA_HUMAN)	ACTA2	10	41.9818	76.92	55.44	60.554	Deamidation of N(N80, N164, N254, N299); Deamidation of Q(Q248); Oxidation of M(M46, M49, M84, M178, M307, M327)	Deamidation of N(4); Deamidation of Q(1); Oxidation of M(6)			Related Proteins	P63267	P62736, P63267	31	38	0	0	19	16	42	54	98.3176	Confident
617	P31146	Coronin-1A (COR1A_HUMAN)	CORO1A	16	50.9938	64.43	2.17	33.4897					Single Protein		P31146	1	3	3	1	3	1	1	3	98.3176	Doubtful
618	P52907	F-actin-capping protein subunit alpha-1 (CAZA1_HUMAN)	CAPZA1	1	32.9023	90.91	16.78	72.9417	Deamidation of N(N42)	Deamidation of N(1)	Deamidation of Q (Q73-{Q73 N84})	Deamidation of Q (1)	Single Protein		P52907	4	5	3	2	3	2	4	5	98.3176	Confident
619	Q16540	39S ribosomal protein L23, mitochondrial (RM23_HUMAN)	MRPL23	11	17.7701	100	20.92	130.42					Single Protein		Q16540	3	3	3	3	3	3	3	3	98.3176	Confident
620	P40926	Malate dehydrogenase, mitochondrial (MDHM_HUMAN)	MDH2	7	35.4807	86.39	18.05	77.6553					Single Protein		P40926	4	7	7	4	7	4	4	8	98.3176	Confident
621	P40925	Malate dehydrogenase, cytoplasmic (MDHC_HUMAN)	MDH1	2	36.403	70.66	6.59	62.3139					Single Protein		P40925	2	3	3	2	3	2	2	3	98.3176	Confident
622	P02649	Apolipoprotein E (APOE_HUMAN)	APOE	19	36.1318	100	36.91	87.6642	Deamidation of N(N316); Deamidation of Q(Q66, Q141)	Deamidation of N(1); Deamidation of Q(2)			Single Protein		P02649	10	16	15	9	16	10	8	17	98.3176	Confident
623	P02647	Apolipoprotein A-I (APOA1_HUMAN)	APOA1	11	30.7589	100	22.85	93.0793	Oxidation of M(M172)	Oxidation of M(1)			Single Protein		P02647	5	11	11	5	11	5	5	11	98.3176	Confident
624	Q16555	Dihydropyrimidinase-related protein 2 (DPYL2_HUMAN)	DPYSL2	8	62.2546	82.34	15.38	60.3203	Deamidation of N(N237); Oxidation of M(M64)	Deamidation of N(1); Oxidation of M(1)			Single Protein		Q16555	6	8	5	5	6	6	7	10	98.3176	Confident
625	Q15233	Non-POU domain-containing octamer-binding protein (NONO_HUMAN)	NONO	X	54.1973	76.65	8.92	52.7626					Single Protein		Q15233	3	12	11	2	12	3	3	12	98.3176	Confident
626	P02671	Fibrinogen alpha chain (FIBA_HUMAN)	FGA	4	94.9144	66.51	8.31	23.8399					Single Protein		P02671	6	9	9	6	9	6	5	9	98.3176	Confident
627	P14618	Pyruvate kinase PKM (KPYM_HUMAN)	PKM	15	57.9	89.45	28.25	78.0825	Deamidation of N(N199)	Deamidation of N(1)			Single Protein		P14618	12	16	16	12	16	12	15	20	98.3176	Confident
628	O43852	Calumenin (CALU_HUMAN)	CALU	7	37.0835	90.79	12.7	69.1058					Single Protein		O43852	2	4	4	2	4	2	3	5	98.3176	Confident
629	Q8TD55	Pleckstrin homology domain-containing family O member 2 (PKHO2_HUMAN)	PLEKHO2	15	53.3171	65.92	2.65	29.2585					Single Protein		Q8TD55	1	1	1	1	1	1	1	1	98.3176	Doubtful
630	P14625	Endoplasmin (ENPL_HUMAN)	HSP90B1	12	92.4113	88.04	4.86	30.9772					Single Protein		P14625	4	11	11	4	11	4	4	11	98.3176	Confident
631	P56470	Galectin-4 (LEG4_HUMAN)	LGALS4	CHR_HG26_PATCH	35.9182	65.02	29.41	167.705	Deamidation of N(N253)	Deamidation of N(1)	Deamidation of N (N117-{N117 N119}), Deamidation of Q (Q272-{N266 Q272}, Q292-{N290 Q292})	Deamidation of N (1), Deamidation of Q (2)	Single Protein		P56470	7	12	12	7	12	7	10	18	98.3176	Confident
632	P02654	Apolipoprotein C-I (APOC1_HUMAN)	APOC1	19	9.32609	59.04	10.84	222.126					Single Protein		P02654	1	1	1	1	1	1	1	1	98.3176	Doubtful
633	P18124	60S ribosomal protein L7 (RL7_HUMAN)	RPL7	8	29.2072	100	17.74	91.4328					Single Protein		P18124	4	8	8	4	8	4	4	8	98.3176	Confident
634	P62714	Serine/threonine-protein phosphatase 2A catalytic subunit beta isoform (PP2AB_HUMAN)	PPP2CB	8	35.5523	79.94	3.56	40.0153					Related Proteins	P67775	P62714, P67775	1	1	1	1	1	1	1	1	98.3176	Doubtful
635	Q03252	Lamin-B2 (LMNB2_HUMAN)	LMNB2	19	69.9057	84.19	1.29	18.962					Single Protein		Q03252	1	6	5	1	5	1	1	7	83.237	Doubtful
636	P68402	Platelet-activating factor acetylhydrolase IB subunit beta (PA1B2_HUMAN)	PAFAH1B2	11	25.5531	69.43	12.23	136.908					Single Protein		P68402	2	3	3	2	3	2	3	4	98.3176	Confident
637	P62280	40S ribosomal protein S11 (RS11_HUMAN)	RPS11	19	18.419	100	15.19	126.293					Single Protein		P62280	3	6	6	3	6	3	3	7	98.3176	Confident
638	P62277	40S ribosomal protein S13 (RS13_HUMAN)	RPS13	11	17.2117	100	17.88	72.0806					Single Protein		P62277	2	4	4	2	4	2	1	5	98.3176	Doubtful
639	Q96G03	Phosphoglucomutase-2 (PGM2_HUMAN)	PGM2	4	68.2404	87.42	1.63	20.3442					Single Protein		Q96G03	1	4	4	1	4	1	1	4	98.3176	Doubtful
640	P21796	Voltage-dependent anion-selective channel protein 1 (VDAC1_HUMAN)	VDAC1	5	30.7536	100	14.13	67.3049					Single Protein		P21796	3	7	6	2	7	3	3	9	98.3176	Confident
641	Q9H0E2	Toll-interacting protein (TOLIP_HUMAN)	TOLLIP	11	30.2622	75.91	5.11	52.3277					Single Protein		Q9H0E2	1	1	1	1	1	1	1	1	98.3176	Doubtful
642	O95571	Persulfide dioxygenase ETHE1, mitochondrial (ETHE1_HUMAN)	ETHE1	19	27.8551	77.56	11.81	64.2766					Single Protein		O95571	2	3	3	2	3	2	2	3	98.3176	Confident
643	P29401	Transketolase (TKT_HUMAN)	TKT	3	67.8347	66.45	9.95	50.9756					Single Protein		P29401	4	6	6	4	6	4	5	7	98.3176	Confident
644	P55735	Protein SEC13 homolog (SEC13_HUMAN)	SEC13	3	35.5181	49.69	11.49	91.4636	Deamidation of N(N6, N44)	Deamidation of N(2)			Single Protein		P55735	2	2	2	2	2	2	2	3	98.3176	Doubtful
645	Q15907	Ras-related protein Rab-11B (RB11B_HUMAN)	RAB11B	19	24.4735	87.61	35.78	106.928					Single Protein		Q15907	6	7	0	0	0	0	6	7	83.9912	Confident
646	P16152	Carbonyl reductase [NADPH] 1 (CBR1_HUMAN)	CBR1	21	30.3559	89.17	18.41	81.8604					Single Protein		P16152	4	5	5	4	5	4	4	5	98.3176	Confident
647	P04179	Superoxide dismutase [Mn], mitochondrial (SODM_HUMAN)	SOD2	6	24.7346	59.01	9.91	147.883					Single Protein		P04179	2	3	3	2	3	2	3	4	98.3176	Confident
648	O60869	Endothelial differentiation-related factor 1 (EDF1_HUMAN)	EDF1	9	16.3589	100	23.65	134.826					Single Protein		O60869	3	4	4	3	4	3	3	4	98.3176	Confident
649	O60844	Zymogen granule membrane protein 16 (ZG16_HUMAN)	ZG16	16	18.1353	100	9.58	65.1746					Single Protein		O60844	1	1	1	1	1	1	1	1	98.3176	Doubtful
650	P23284	Peptidyl-prolyl cis-trans isomerase B (PPIB_HUMAN)	PPIB	15	23.7275	87.96	33.8	136.952	Oxidation of M(M101)	Oxidation of M(1)	Deamidation of N (N148-{N148 Q151})	Deamidation of N (1)	Single Protein		P23284	8	9	9	8	9	8	8	11	98.3176	Confident
651	P06702	Protein S100-A9 (S10A9_HUMAN)	S100A9	1	13.2335	100	49.12	495.372	Deamidation of N(N17, N69); Oxidation of M(M63, M83)	Deamidation of N(2); Oxidation of M(2)			Single Protein		P06702	10	12	12	10	12	10	16	22	98.3176	Confident
652	P06703	Protein S100-A6 (S10A6_HUMAN)	S100A6	1	10.1733	72.22	8.89	120.935					Single Protein		P06703	1	2	2	1	2	1	1	2	98.3176	Doubtful
653	P36578	60S ribosomal protein L4 (RL4_HUMAN)	RPL4	15	47.6674	100	6.09	38.2348					Single Protein		P36578	2	6	6	2	6	2	2	6	98.3176	Confident
654	P35244	Replication protein A 14 kDa subunit (RFA3_HUMAN)	RPA3	7	13.5599	100	14.05	89.9518					Single Protein		P35244	1	1	1	1	1	1	1	1	98.3176	Doubtful
655	P62899	60S ribosomal protein L31 (RL31_HUMAN)	RPL31	2	14.4539	100	13.6	130.61	Oxidation of M(M57)	Oxidation of M(1)			Single Protein		P62899	2	3	3	2	3	2	2	3	98.3176	Confident
656	P11279	Lysosome-associated membrane glycoprotein 1 (LAMP1_HUMAN)	LAMP1	13	44.8538	49.16	2.16	35.6858					Single Protein		P11279	1	3	3	1	3	1	1	3	84.2804	Doubtful
657	P35222	Catenin beta-1 (CTNB1_HUMAN)	CTNNB1	3	85.4422	63	4.99	32.9823					Single Protein		P35222	3	5	4	3	5	3	3	5	98.3176	Confident
658	O75083	WD repeat-containing protein 1 (WDR1_HUMAN)	WDR1	4	66.1519	71.29	2.97	30.2338					Single Protein		O75083	2	6	6	2	6	2	3	6	98.3176	Confident
659	P35232	Prohibitin (PHB_HUMAN)	PHB	17	29.7859	81.25	33.09	117.092	Deamidation of N(N24, N226)	Deamidation of N(2)			Single Protein		P35232	7	7	7	7	7	7	8	8	98.3176	Confident
660	P06733	Alpha-enolase (ENOA_HUMAN)	ENO1	1	47.1393	93.09	40.55	98.9889	Deamidation of N(N140, N151, N154, N363); Deamidation of Q(Q314); Oxidation of M(M165, M169, M244, M368)	Deamidation of N(4); Deamidation of Q(1); Oxidation of M(4)			Single Protein		P06733	18	21	20	17	20	17	20	25	98.3176	Confident
661	Q6NUK1	Calcium-binding mitochondrial carrier protein SCaMC-1 (SCMC1_HUMAN)	SLC25A24	CHR_HSCHR1_6_CTG3	53.3203	79.25	2.73	27.075					Single Protein		Q6NUK1	1	4	4	1	4	1	1	4	98.3176	Doubtful
662	P06744	Glucose-6-phosphate isomerase (G6PI_HUMAN)	GPI	CHR_HSCHR19_2_CTG3_1	63.1072	71.86	9.32	54.3811					Single Protein		P06744	5	7	7	5	7	5	5	8	98.3176	Confident
663	P06748	Nucleophosmin (NPM_HUMAN)	NPM1	5	32.5548	70.75	21.43	155.151	Deamidation of N(N66); Oxidation of M(M65, M81, M278)	Deamidation of N(1); Oxidation of M(3)			Single Protein		P06748	7	9	9	7	9	7	9	11	98.3176	Confident
664	P62847	40S ribosomal protein S24 (RS24_HUMAN)	RPS24	10	15.4134	100	19.55	40.9179					Single Protein		P62847	2	3	3	2	3	2	1	3	98.3176	Doubtful
665	P62841	40S ribosomal protein S15 (RS15_HUMAN)	RPS15	19	17.0292	81.38	13.1	75.0632	Deamidation of N(N98)	Deamidation of N(1)	Oxidation of M (M93-{M83 M89 M93})	Oxidation of M (1)	Single Protein		P62841	1	4	4	1	4	1	1	4	98.3176	Doubtful
666	P06753	Tropomyosin alpha-3 chain (TPM3_HUMAN)	TPM3	1	32.9298	100	9.47	50.9201					Single Protein		P06753	3	3	1	1	1	1	2	4	98.3176	Confident
667	P0DN76	Splicing factor U2AF 35 kDa subunit-like protein (U2AF5_HUMAN)	U2AF1L5	21	27.8545	79.17	7.5	45.3507			Deamidation of N (N136-{N136 Q138})	Deamidation of N (1)	Related Proteins	Q01081	P0DN76, Q01081	1	2	2	1	2	1	1	2	98.3176	Doubtful
668	P62857	40S ribosomal protein S28 (RS28_HUMAN)	RPS28	19	7.8362	100	30.43	446.934	Oxidation of M(M35)	Oxidation of M(1)			Single Protein		P62857	3	5	5	3	5	3	4	7	98.3176	Confident
669	P62851	40S ribosomal protein S25 (RS25_HUMAN)	RPS25	CHR_HG2217_PATCH	13.7337	100	16	116.098					Single Protein		P62851	3	3	3	3	3	3	2	3	98.3176	Confident
670	P62854	40S ribosomal protein S26 (RS26_HUMAN)	RPS26	12	13.0071	100	20.87	141.967					Single Protein		P62854	2	4	4	2	4	2	2	4	98.3176	Confident
671	P06727	Apolipoprotein A-IV (APOA4_HUMAN)	APOA4	11	45.3715	86.11	18.94	80.4271					Single Protein		P06727	7	10	10	7	10	7	8	11	98.3176	Confident
672	P35268	60S ribosomal protein L22 (RL22_HUMAN)	RPL22	1	14.7778	79.69	18.75	127.549					Single Protein		P35268	2	3	3	2	3	2	2	3	98.3176	Confident
673	Q99536	Synaptic vesicle membrane protein VAT-1 homolog (VAT1_HUMAN)	VAT1	17	41.8934	68.45	10.69	50.7026					Single Protein		Q99536	2	6	6	2	6	2	2	6	98.3176	Confident
674	P35270	Sepiapterin reductase (SPRE_HUMAN)	SPR	2	28.0308	88.12	16.48	86.7578					Single Protein		P35270	3	4	4	3	4	3	3	4	98.3176	Confident
675	P62861	40S ribosomal protein S30 (RS30_HUMAN)	FAU	11	6.64382	100	18.64	338.208	Deamidation of N(N44)	Deamidation of N(1)			Single Protein		P62861	3	3	3	3	3	3	3	3	98.3176	Confident
676	P06731	Carcinoembryonic antigen-related cell adhesion molecule 5 (CEAM5_HUMAN)	CEACAM5	19	76.7472	42.02	13.68	56.9283	Deamidation of Q(Q78, Q88)	Deamidation of Q(2)	Deamidation of N (N57-{N57 Q60})	Deamidation of N (1)	Single Protein		P06731	7	8	8	7	8	7	6	8	98.3176	Doubtful
677	P37837	Transaldolase (TALDO_HUMAN)	TALDO1	11	37.5165	73.59	5.64	65.8316					Single Protein		P37837	2	4	4	2	4	2	2	4	98.3176	Confident
678	Q9H0U6	39S ribosomal protein L18, mitochondrial (RM18_HUMAN)	MRPL18	6	20.5635	69.44	5	73.0481					Single Protein		Q9H0U6	1	2	2	1	2	1	1	2	82.9146	Doubtful
679	P12532	Creatine kinase U-type, mitochondrial (KCRU_HUMAN)	CKMT1A	15	47.0072	79.62	5.04	28.4182					Single Protein		P12532	1	2	2	1	2	1	1	2	98.3176	Doubtful
680	Q9NTK5	Obg-like ATPase 1 (OLA1_HUMAN)	OLA1	2	44.7153	86.11	2.78	27.4853					Single Protein		Q9NTK5	1	2	2	1	2	1	1	2	98.3176	Doubtful
681	P01876	Immunoglobulin heavy constant alpha 1 (IGHA1_HUMAN)	IGHA1	CHR_HSCHR14_3_CTG1	37.6306	51.56	9.92	94.8759					Single Protein		P01876	4	6	5	3	5	3	4	6	98.3176	Confident
682	Q14697	Neutral alpha-glucosidase AB (GANAB_HUMAN)	GANAB	11	106.807	66.74	13.14	46.7355					Single Protein		Q14697	10	19	19	10	19	10	11	21	98.3176	Confident
683	P62805	Histone H4 (H4_HUMAN)	HIST1H4A	6	11.3604	100	56.31	662.499	Deamidation of N(N26); Deamidation of Q(Q28); Oxidation of M(M85)	Deamidation of N(1); Deamidation of Q(1); Oxidation of M(1)			Single Protein		P62805	15	17	17	15	17	15	27	32	98.3176	Confident
684	P11940	Polyadenylate-binding protein 1 (PABP1_HUMAN)	PABPC1	8	70.6259	70.6	1.73	19.5758					Related Proteins	Q4VXU2, Q5JQF8, Q9H361	P11940, Q4VXU2, Q5JQF8, Q9H361	1	1	0	0	1	1	1	1	98.3176	Doubtful
685	P01861	Immunoglobulin heavy constant gamma 4 (IGHG4_HUMAN)	IGHG4	CHR_HSCHR14_3_CTG1	35.9179	66.67	10.09	82.927	Deamidation of N(N195)	Deamidation of N(1)			Single Protein		P01861	3	4	1	1	1	1	4	5	98.3176	Confident
686	P00568	Adenylate kinase isoenzyme 1 (KAD1_HUMAN)	AK1	9	21.6213	100	16.49	84.1559	Deamidation of Q(Q111)	Deamidation of Q(1)			Single Protein		P00568	2	3	3	2	3	2	2	3	98.3176	Doubtful
687	P62826	GTP-binding nuclear protein Ran (RAN_HUMAN)	RAN	12	24.4076	76.85	19.91	202.166					Single Protein		P62826	4	5	5	4	5	4	5	6	98.3176	Confident
688	P62829	60S ribosomal protein L23 (RL23_HUMAN)	RPL23	17	14.8561	100	29.29	200.839					Single Protein		P62829	4	4	4	4	4	4	5	5	98.3176	Confident
689	P37802	Transgelin-2 (TAGL2_HUMAN)	TAGLN2	1	22.3772	100	46.23	169.314	Oxidation of M(M90, M130)	Oxidation of M(2)			Single Protein		P37802	10	13	13	10	13	10	11	14	98.3176	Confident
690	P00558	Phosphoglycerate kinase 1 (PGK1_HUMAN)	PGK1	X	44.5861	94	37.17	84.8694	Deamidation of N(N163); Oxidation of M(M29)	Deamidation of N(1); Oxidation of M(1)			Single Protein		P00558	14	16	16	14	16	14	14	18	98.3176	Confident
691	P36543	V-type proton ATPase subunit E 1 (VATE1_HUMAN)	ATP6V1E1	22	26.1288	87.61	6.19	48.16					Single Protein		P36543	1	2	2	1	2	1	1	3	98.3176	Doubtful
692	P36542	ATP synthase subunit gamma, mitochondrial (ATPG_HUMAN)	ATP5F1C		32.9753	74.16	3.69	0					Single Protein		P36542	1	2	2	1	2	1	0	3	84.106	Doubtful
693	A0A075B6S5	Immunoglobulin kappa variable 1-27 (KV127_HUMAN)	IGKV1-27	CHR_HG2290_PATCH	12.7034	75.21	13.68	93.027					Related Proteins	A0A087WSZ0, A0A0C4DH67, A0A0C4DH69	A0A075B6S5, A0A087WSZ0, A0A0C4DH67, A0A0C4DH69	1	1	1	1	1	1	1	1	98.3176	Doubtful
694	P23229	Integrin alpha-6 (ITA6_HUMAN)	ITGA6	2	126.526	80	1.59	10.7657					Single Protein		P23229	1	3	3	1	3	1	1	3	98.3176	Doubtful
695	P78371	T-complex protein 1 subunit beta (TCPB_HUMAN)	CCT2	12	57.4521	94.58	4.11	20.3442					Single Protein		P78371	1	5	5	1	5	1	1	5	84.2804	Doubtful
696	P53004	Biliverdin reductase A (BIEA_HUMAN)	BLVRA	7	33.4073	78.38	4.73	42.3508					Single Protein		P53004	1	1	1	1	1	1	1	1	98.3176	Doubtful
697	Q07507	Dermatopontin (DERM_HUMAN)	DPT	1	23.9888	50.75	3.98	85.0325					Single Protein		Q07507	1	3	3	1	3	1	1	3	98.3176	Doubtful
698	P04080	Cystatin-B (CYTB_HUMAN)	CSTB	21	11.1326	76.53	12.24	222.126					Single Protein		P04080	1	2	2	1	2	1	2	4	98.3176	Doubtful
699	P04083	Annexin A1 (ANXA1_HUMAN)	ANXA1	9	38.69	93.06	12.14	57.6714					Single Protein		P04083	4	7	7	4	7	4	3	7	98.3176	Confident
700	Q15942	Zyxin (ZYX_HUMAN)	ZYX	7	61.2382	49.83	4.72	30.2338					Single Protein		Q15942	2	3	3	2	3	2	1	3	82.2364	Doubtful
701	Q9NRR5	Ubiquilin-4 (UBQL4_HUMAN)	UBQLN4	1	63.8124	39.93	2.66	7.42946					Related Proteins	Q9UHD9, Q9UMX0	Q9NRR5, Q9UHD9, Q9UMX0	1	1	0	0	1	1	1	1	98.3176	Doubtful
702	P16070	CD44 antigen (CD44_HUMAN)	CD44	11	81.4874	46.09	1.62	41.4635					Single Protein		P16070	1	4	4	1	4	1	2	5	98.3176	Doubtful
703	P04066	Tissue alpha-L-fucosidase (FUCO_HUMAN)	FUCA1	1	53.6547	69.1	4.72	46.5135					Single Protein		P04066	2	2	2	2	2	2	2	2	98.3176	Confident
704	Q9Y2B0	Protein canopy homolog 2 (CNPY2_HUMAN)	CNPY2	12	20.6392	100	7.14	59.8031	Deamidation of N(N112)	Deamidation of N(1)			Single Protein		Q9Y2B0	1	3	3	1	3	1	1	3	98.3176	Doubtful
705	P04075	Fructose-bisphosphate aldolase A (ALDOA_HUMAN)	ALDOA	16	39.3953	76.65	35.16	61.8321	Deamidation of Q(Q275); Oxidation of M(M251)	Deamidation of Q(1); Oxidation of M(1)			Single Protein		P04075	9	15	14	8	14	8	9	16	98.3176	Confident
706	P00505	Aspartate aminotransferase, mitochondrial (AATM_HUMAN)	GOT2	16	47.4873	81.4	5.12	37.968					Single Protein		P00505	2	5	5	2	5	2	2	5	98.3176	Confident
707	P01833	Polymeric immunoglobulin receptor (PIGR_HUMAN)	PIGR	1	83.2317	85.34	1.44	14.8691					Single Protein		P01833	1	2	2	1	2	1	1	2	98.3176	Doubtful
708	P25815	Protein S100-P (S100P_HUMAN)	S100P	4	10.3932	70.53	27.37	171.855					Single Protein		P25815	2	3	3	2	3	2	2	3	98.3176	Confident
709	P68363	Tubulin alpha-1B chain (TBA1B_HUMAN)	TUBA1B	12	50.1196	68.51	32.15	101.519	Deamidation of N(N50, N258)	Deamidation of N(2)	Deamidation of N (N226-{N216 N226 N228})	Deamidation of N (1)	Related Proteins	Q71U36, Q9BQE3	P68363, Q71U36, Q9BQE3	11	17	0	0	0	0	12	21	98.3176	Confident
710	P13804	Electron transfer flavoprotein subunit alpha, mitochondrial (ETFA_HUMAN)	ETFA	15	35.0576	91.59	8.11	49.0278					Single Protein		P13804	2	3	3	2	3	2	2	3	98.3176	Confident
711	P28066	Proteasome subunit alpha type-5 (PSA5_HUMAN)	PSMA5	1	26.3942	76.76	9.96	88.25					Single Protein		P28066	2	2	2	2	2	2	2	2	98.3176	Confident
712	P28062	Proteasome subunit beta type-8 (PSB8_HUMAN)	PSMB8	6	30.3346	77.9	14.49	94.8759					Single Protein		P28062	4	6	6	4	6	4	4	6	98.3176	Confident
713	P01859	Immunoglobulin heavy constant gamma 2 (IGHG2_HUMAN)	IGHG2	CHR_HSCHR14_3_CTG1	35.8778	62.58	15.95	124.616	Deamidation of N(N194)	Deamidation of N(1)			Single Protein		P01859	4	4	3	3	3	3	7	7	98.3176	Confident
714	Q13347	Eukaryotic translation initiation factor 3 subunit I (EIF3I_HUMAN)	EIF3I	1	36.4786	80.92	3.08	37.4026					Single Protein		Q13347	1	3	3	1	3	1	2	3	98.3176	Doubtful
715	P28070	Proteasome subunit beta type-4 (PSB4_HUMAN)	PSMB4	1	29.1855	71.97	10.23	92.8107					Single Protein		P28070	3	3	3	3	3	3	3	3	98.3176	Confident
716	P67809	Nuclease-sensitive element-binding protein 1 (YBOX1_HUMAN)	YBX1	1	35.9027	75	16.98	83.0599	Deamidation of N(N70)	Deamidation of N(1)			Single Protein		P67809	4	8	8	4	8	4	4	9	98.3176	Confident
717	O15511	Actin-related protein 2/3 complex subunit 5 (ARPC5_HUMAN)	ARPC5	1	16.3103	84.11	16.56	108.121					Single Protein		O15511	2	4	4	2	4	2	2	4	98.3176	Confident
718	P04216	Thy-1 membrane glycoprotein (THY1_HUMAN)	THY1	11	17.9233	62.73	6.21	85.0325					Single Protein		P04216	1	2	2	1	2	1	1	2	82.9146	Doubtful
719	O15533	Tapasin (TPSN_HUMAN)	TAPBP	CHR_HSCHR6_MHC_MCF_CTG1	47.5957	27.68	2.01	60.4676					Single Protein		O15533	1	2	2	1	2	1	1	2	98.3176	Doubtful
720	P61224	Ras-related protein Rap-1b (RAP1B_HUMAN)	RAP1B	12	20.8116	72.83	11.96	29.5765					Related Proteins	A6NIZ1, P62834	A6NIZ1, P61224, P62834	2	2	0	0	2	2	2	2	98.3176	Confident
721	Q8IZT6	Abnormal spindle-like microcephaly-associated protein (ASPM_HUMAN)	ASPM	1	409.54	92.87	0.23	0	Oxidation of M(M2331, M2334)	Oxidation of M(2)			Single Protein		Q8IZT6	1	19	19	1	19	1	0	19	83.4663	Doubtful
722	P16278	Beta-galactosidase (BGAL_HUMAN)	GLB1	3	76.0266	49.78	3.99	34.8851			Deamidation of N (N584-{Q580 N584 N587})	Deamidation of N (1)	Single Protein		P16278	2	4	3	1	4	2	2	4	98.3176	Confident
723	Q9NS69	Mitochondrial import receptor subunit TOM22 homolog (TOM22_HUMAN)	TOMM22	22	15.5118	65.49	22.54	140.523	Oxidation of M(M54)	Oxidation of M(1)			Single Protein		Q9NS69	3	4	4	3	4	3	3	4	98.3176	Confident
724	Q562R1	Beta-actin-like protein 2 (ACTBL_HUMAN)	ACTBL2	5	41.976	76.86	28.72	19.5308	Deamidation of N(N253); Deamidation of Q(Q247); Oxidation of M(M45, M48, M284)	Deamidation of N(1); Deamidation of Q(1); Oxidation of M(3)			Single Protein		Q562R1	11	15	3	1	3	1	16	23	83.4663	Confident
725	Q9NRV9	Heme-binding protein 1 (HEBP1_HUMAN)	HEBP1	12	21.0835	87.3	8.47	57.5882					Single Protein		Q9NRV9	1	2	2	1	2	1	1	2	98.3176	Doubtful
726	Q99497	Protein/nucleic acid deglycase DJ-1 (PARK7_HUMAN)	PARK7	1	19.8785	86.24	16.93	105.578					Single Protein		Q99497	3	5	5	3	5	3	3	6	98.3176	Confident
727	P22061	Protein-L-isoaspartate(D-aspartate) O-methyltransferase (PIMT_HUMAN)	PCMT1	6	24.6206	67.84	12.33	106.015					Single Protein		P22061	2	2	2	2	2	2	2	2	98.3176	Doubtful
728	P23396	40S ribosomal protein S3 (RS3_HUMAN)	RPS3	11	26.6714	100	25.93	109.737					Single Protein		P23396	6	8	8	6	8	6	6	8	98.3176	Confident
729	P31943	Heterogeneous nuclear ribonucleoprotein H (HNRH1_HUMAN)	HNRNPH1	5	49.1984	71.71	3.79	14.551	Deamidation of Q(Q158)	Deamidation of Q(1)			Related Proteins	P55795	P31943, P55795	1	1	0	0	1	1	1	1	98.3176	Doubtful
730	Q99439	Calponin-2 (CNN2_HUMAN)	CNN2	19	33.6753	66.99	5.5	46.5135					Single Protein		Q99439	1	1	1	1	1	1	1	1	98.3176	Doubtful
731	P50990	T-complex protein 1 subunit theta (TCPQ_HUMAN)	CCT8	21	59.5825	88.14	3.65	31.8872					Single Protein		P50990	2	4	4	2	4	2	2	4	98.3176	Confident
732	P50991	T-complex protein 1 subunit delta (TCPD_HUMAN)	CCT4	2	57.8878	77.92	5.38	32.3292					Single Protein		P50991	2	4	4	2	4	2	2	4	98.3176	Confident
733	P22087	rRNA 2'-O-methyltransferase fibrillarin (FBRL_HUMAN)	FBL	CHR_HG2021_PATCH	33.7634	89.72	9.35	18.8961					Single Protein		P22087	2	2	2	2	2	2	1	3	84.3152	Doubtful
734	P50995	Annexin A11 (ANX11_HUMAN)	ANXA11	10	54.3551	62.38	3.76	51.8293					Single Protein		P50995	2	5	5	2	5	2	2	5	98.3176	Confident
735	Q99417	c-Myc-binding protein (MYCBP_HUMAN)	MYCBP	1	11.9593	100	16.5	105.671					Single Protein		Q99417	1	1	1	1	1	1	1	1	98.3176	Doubtful
736	P62917	60S ribosomal protein L8 (RL8_HUMAN)	RPL8	8	28.0073	78.21	7.39	63.5262					Single Protein		P62917	2	5	5	2	5	2	2	5	98.3176	Confident
737	P62913	60S ribosomal protein L11 (RL11_HUMAN)	RPL11	1	20.2396	85.39	7.87	61.147					Single Protein		P62913	1	1	1	1	1	1	1	2	82.4074	Doubtful
738	O75526	RNA-binding motif protein, X-linked-like-2 (RMXL2_HUMAN)	RBMXL2	11	42.7882	100	3.57	6.94143					Related Proteins	P38159, Q8N7X1, Q96E39	O75526, P38159, Q8N7X1, Q96E39	1	1	0	0	0	0	1	1	98.3176	Doubtful
739	Q14587	Zinc finger protein 268 (ZN268_HUMAN)	ZNF268	12	108.303	91.87	1.06	22.9866	Oxidation of M(M857)	Oxidation of M(1)			Single Protein		Q14587	2	6	6	2	6	2	2	11	98.3176	Doubtful
740	P62937	Peptidyl-prolyl cis-trans isomerase A (PPIA_HUMAN)	PPIA	7	18.0009	83.64	36.97	172.686	Deamidation of N(N87); Oxidation of M(M136, M142)	Deamidation of N(1); Oxidation of M(2)			Single Protein		P62937	9	11	10	8	11	9	8	11	98.3176	Confident
741	P61604	10 kDa heat shock protein, mitochondrial (CH10_HUMAN)	HSPE1	2	10.9249	100	43.14	243.649	Oxidation of M(M32)	Oxidation of M(1)			Single Protein		P61604	5	5	5	5	5	5	5	6	98.3176	Confident
742	Q13263	Transcription intermediary factor 1-beta (TIF1B_HUMAN)	TRIM28	19	88.4934	51.14	3.11	35.7248					Single Protein		Q13263	2	3	3	2	3	2	2	3	98.3176	Confident
743	Q13283	Ras GTPase-activating protein-binding protein 1 (G3BP1_HUMAN)	G3BP1	5	52.1321	73.18	9.66	50.3896					Single Protein		Q13283	3	4	4	3	4	3	3	5	98.3176	Confident
744	P50914	60S ribosomal protein L14 (RL14_HUMAN)	RPL14	3	23.417	100	5.58	50.624					Single Protein		P50914	1	2	2	1	2	1	1	2	98.3176	Doubtful
745	P62906	60S ribosomal protein L10a (RL10A_HUMAN)	RPL10A	6	24.8155	100	3.69	50.1574					Single Protein		P62906	1	2	2	1	2	1	1	2	98.3176	Doubtful
746	P0DOY2	Immunoglobulin lambda constant 2 (IGLC2_HUMAN)	IGLC2	22	11.2865	100	27.36	154.021					Related Proteins	P0DOY3	P0DOY2, P0DOY3	2	2	2	2	2	2	2	2	98.3176	Confident
747	P78417	Glutathione S-transferase omega-1 (GSTO1_HUMAN)	GSTO1	10	27.548	85.89	7.88	78.8707					Single Protein		P78417	2	3	3	2	3	2	2	3	98.3176	Confident
748	P01903	HLA class II histocompatibility antigen, DR alpha chain (DRA_HUMAN)	HLA-DRA	CHR_HSCHR6_8_CTG1	28.5887	50.79	13.39	91.2081	Deamidation of N(N149)	Deamidation of N(1)			Single Protein		P01903	2	3	3	2	3	2	2	5	98.3176	Confident
749	Q15843	NEDD8 (NEDD8_HUMAN)	NEDD8	14	9.06595	100	17.28	268.745					Single Protein		Q15843	1	2	2	1	2	1	2	3	98.3176	Doubtful
750	Q15847	Adipogenesis regulatory factor (ADIRF_HUMAN)	ADIRF	10	7.84997	59.21	18.42	241.87					Single Protein		Q15847	1	1	1	1	1	1	1	1	98.3176	Doubtful
751	Q13228	Methanethiol oxidase (SBP1_HUMAN)	SELENBP1	1	52.3576	89.41	7.2	42.2761					Single Protein		Q13228	3	5	5	3	5	3	3	5	84.4675	Confident
752	P0DMV8	Heat shock 70 kDa protein 1A (HS71A_HUMAN)	HSPA1A	CHR_HSCHR6_MHC_APD_CTG1	70.009	70.2	9.67	14.3943	Deamidation of N(N31)	Deamidation of N(1)			Related Proteins	P0DMV9, P34931	P0DMV8, P0DMV9, P34931	6	7	0	0	3	2	6	7	98.3176	Confident
753	O95336	6-phosphogluconolactonase (6PGL_HUMAN)	PGLS	19	27.5296	64.73	39.92	112.453			Deamidation of Q (Q109-{Q109 N114})	Deamidation of Q (1)	Single Protein		O95336	5	6	6	5	6	5	5	6	98.3176	Confident
754	P20810	Calpastatin (ICAL_HUMAN)	CAST	5	76.5263	72.6	2.12	18.3235					Single Protein		P20810	1	6	6	1	6	1	1	6	98.3176	Doubtful
755	O60664	Perilipin-3 (PLIN3_HUMAN)	PLIN3	19	47.0459	74.88	11.98	45.9776					Single Protein		O60664	4	7	7	4	7	4	3	7	98.3176	Confident
756	Q9C005	Protein dpy-30 homolog (DPY30_HUMAN)	DPY30	2	11.2428	71.72	9.09	109.941					Single Protein		Q9C005	1	1	1	1	1	1	1	1	98.3176	Doubtful
757	P07858	Cathepsin B (CATB_HUMAN)	CTSB	8	37.7968	66.08	10.32	64.2766					Single Protein		P07858	2	3	3	2	3	2	2	3	98.3176	Confident
758	P99999	Cytochrome c (CYC_HUMAN)	CYCS	7	11.7411	100	10.48	103.659					Single Protein		P99999	1	1	1	1	1	1	1	1	82.4074	Doubtful
759	Q9NR28	Diablo homolog, mitochondrial (DBLOH_HUMAN)	DIABLO	12	27.1137	74.48	8.37	78.8707					Single Protein		Q9NR28	2	5	5	2	5	2	2	5	98.3176	Confident
760	Q9NR31	GTP-binding protein SAR1a (SAR1A_HUMAN)	SAR1A	10	22.3525	82.83	11.62	88.4891					Single Protein		Q9NR31	2	2	1	1	2	2	2	2	98.3176	Confident
761	Q9NQR4	Omega-amidase NIT2 (NIT2_HUMAN)	NIT2	3	30.5886	90.94	3.99	39.4354					Single Protein		Q9NQR4	1	2	2	1	2	1	1	2	98.3176	Doubtful
762	P61353	60S ribosomal protein L27 (RL27_HUMAN)	RPL27	17	15.7877	100	42.65	182.737					Single Protein		P61353	5	7	7	5	7	5	5	7	98.3176	Confident
763	O95372	Acyl-protein thioesterase 2 (LYPA2_HUMAN)	LYPLA2	1	24.7207	61.9	11.26	56.3946					Single Protein		O95372	1	2	2	1	2	1	1	2	98.3176	Doubtful
764	Q96KP4	Cytosolic non-specific dipeptidase (CNDP2_HUMAN)	CNDP2	18	52.8449	88	7.16	34.371					Single Protein		Q96KP4	2	5	5	2	5	2	2	5	98.3176	Confident
765	P06576	ATP synthase subunit beta, mitochondrial (ATPB_HUMAN)	ATP5F1B		56.5246	76.94	42.16	81.2686	Deamidation of Q(Q332); Oxidation of M(M113, M145, M408, M478)	Deamidation of Q(1); Oxidation of M(4)			Single Protein		P06576	20	23	23	20	23	20	21	25	98.3176	Confident
766	P00387	NADH-cytochrome b5 reductase 3 (NB5R3_HUMAN)	CYB5R3	22	34.2127	79.4	21.26	96.5642					Single Protein		P00387	4	5	5	4	5	4	5	6	98.3176	Confident
767	P25685	DnaJ homolog subfamily B member 1 (DNJB1_HUMAN)	DNAJB1	19	38.0204	80.88	2.94	35.8032					Single Protein		P25685	1	3	3	1	3	1	1	3	82.9726	Doubtful
768	P0DP23	Calmodulin-1 (CALM1_HUMAN)	CALM1	14	16.8268	75.17	46.98	488.445	Deamidation of N(N98, N138); Oxidation of M(M77)	Deamidation of N(2); Oxidation of M(1)			Related Proteins	P0DP24, P0DP25	P0DP23, P0DP24, P0DP25	9	15	14	8	14	8	13	26	98.3176	Confident
769	P51991	Heterogeneous nuclear ribonucleoprotein A3 (ROA3_HUMAN)	HNRNPA3	2	39.5706	76.19	15.34	89.0255					Single Protein		P51991	7	10	10	7	10	7	7	12	98.3176	Confident
770	O00182	Galectin-9 (LEG9_HUMAN)	LGALS9	17	39.4929	63.94	3.94	43.3632					Related Proteins	Q3B8N2, Q6DKI2	O00182, Q3B8N2, Q6DKI2	1	2	2	1	2	1	1	2	98.3176	Doubtful
771	P13693	Translationally-controlled tumor protein (TCTP_HUMAN)	TPT1	13	19.5826	72.67	8.14	174.147					Single Protein		P13693	1	2	1	1	2	1	2	3	98.3176	Doubtful
772	Q07283	Trichohyalin (TRHY_HUMAN)	TCHH	1	253.777	98.76	0	0					Single Protein		Q07283	0	40	40	0	40	0	0	40	84.4675	Doubtful
773	Q8N5N7	39S ribosomal protein L50, mitochondrial (RM50_HUMAN)	MRPL50	9	18.3134	100	6.96	68.8871					Single Protein		Q8N5N7	1	2	2	1	2	1	1	2	82.2829	Doubtful
774	Q9NQP4	Prefoldin subunit 4 (PFD4_HUMAN)	PFDN4	20	15.3046	65.67	8.96	123.684					Single Protein		Q9NQP4	1	1	1	1	1	1	1	1	98.3176	Doubtful
775	P01834	Immunoglobulin kappa constant (IGKC_HUMAN)	IGKC	2	11.7578	100	63.55	296.687			Deamidation of N (N30-{N30 N31})	Deamidation of N (1)	Related Proteins	P0DOX7	P01834, P0DOX7	4	5	5	4	5	4	7	9	98.3176	Confident
776	Q01130	Serine/arginine-rich splicing factor 2 (SRSF2_HUMAN)	SRSF2	17	25.4612	100	7.69	98.4992					Single Protein		Q01130	1	2	2	1	2	1	2	3	98.3176	Doubtful
777	P38919	Eukaryotic initiation factor 4A-III (IF4A3_HUMAN)	EIF4A3	17	46.8412	87.35	6.57	48.5506					Single Protein		P38919	3	3	3	3	3	3	3	3	84.4675	Confident
778	P13639	Elongation factor 2 (EF2_HUMAN)	EEF2	19	95.2769	72.03	8.97	36.4613					Single Protein		P13639	7	9	9	7	9	7	7	9	98.3176	Confident
779	P51911	Calponin-1 (CNN1_HUMAN)	CNN1	19	33.1496	70.71	18.18	86.5471					Single Protein		P51911	4	7	7	4	7	4	4	9	98.3176	Confident
780	O43390	Heterogeneous nuclear ribonucleoprotein R (HNRPR_HUMAN)	HNRNPR	CHR_HSCHR1_4_CTG3	70.8992	80.25	1.9	6.2018					Related Proteins	O60506	O43390, O60506	1	2	0	0	2	1	1	2	98.3176	Doubtful
781	P13611	Versican core protein (CSPG2_HUMAN)	VCAN	5	372.59	46.08	0.35	5.35902					Single Protein		P13611	1	2	2	1	2	1	1	2	98.3176	Doubtful
782	Q13151	Heterogeneous nuclear ribonucleoprotein A0 (ROA0_HUMAN)	HNRNPA0	5	30.8218	70.49	11.8	75.936					Single Protein		Q13151	2	4	4	2	4	2	2	4	98.3176	Confident
783	P43487	Ran-specific GTPase-activating protein (RANG_HUMAN)	RANBP1	22	23.2956	83.08	5.47	65.1746					Single Protein		P43487	1	3	3	1	3	1	1	4	98.3176	Doubtful
784	P13667	Protein disulfide-isomerase A4 (PDIA4_HUMAN)	PDIA4	7	72.887	87.6	4.19	25.312					Single Protein		P13667	2	4	4	2	4	2	2	4	98.3176	Confident
785	Q13162	Peroxiredoxin-4 (PRDX4_HUMAN)	PRDX4	X	30.5208	71.96	9.23	60.2444					Single Protein		Q13162	2	4	4	2	4	2	2	4	98.3176	Confident
786	Q9NRC6	Spectrin beta chain, non-erythrocytic 5 (SPTN5_HUMAN)	SPTBN5	15	416.493	80.24	0	0					Single Protein		Q9NRC6	0	11	11	0	11	0	0	11	83.2249	Doubtful
787	P11021	Endoplasmic reticulum chaperone BiP (BIP_HUMAN)	HSPA5	9	72.2884	85.93	24.31	58.6428	Deamidation of N(N55)	Deamidation of N(1)			Single Protein		P11021	13	16	13	10	13	10	12	16	98.3176	Confident
788	P00338	L-lactate dehydrogenase A chain (LDHA_HUMAN)	LDHA	11	36.6654	89.46	24.1	98.438			Oxidation of M (M62-{M62 M63})	Oxidation of M (1)	Single Protein		P00338	8	12	11	7	11	7	8	13	98.3176	Confident
789	Q13185	Chromobox protein homolog 3 (CBX3_HUMAN)	CBX3	7	20.7983	84.15	22.4	109.04					Single Protein		Q13185	3	4	4	3	4	3	3	4	98.3176	Confident
790	P00367	Glutamate dehydrogenase 1, mitochondrial (DHE3_HUMAN)	GLUD1	10	61.3592	84.05	7.17	32.0327					Single Protein		P00367	3	10	5	1	10	3	3	11	98.3176	Confident
791	P00352	Retinal dehydrogenase 1 (AL1A1_HUMAN)	ALDH1A1	9	54.8269	74.45	4.59	43.7701					Single Protein		P00352	2	4	4	2	4	2	2	4	98.3176	Confident
792	Q15717	ELAV-like protein 1 (ELAV1_HUMAN)	ELAVL1	19	36.0692	68.1	16.56	97.0605					Single Protein		Q15717	4	6	6	4	6	4	5	7	98.3176	Confident
793	P30101	Protein disulfide-isomerase A3 (PDIA3_HUMAN)	PDIA3	15	56.7467	89.11	13.66	52.4307					Single Protein		P30101	5	10	10	5	10	5	5	10	98.3176	Confident
794	P20774	Mimecan (MIME_HUMAN)	OGN	9	33.9009	71.48	20.81	100.627	Deamidation of N(N153)	Deamidation of N(1)			Single Protein		P20774	6	8	8	6	8	6	6	8	98.3176	Confident
795	P05155	Plasma protease C1 inhibitor (IC1_HUMAN)	SERPING1	11	55.1194	64.2	2.8	29.102					Single Protein		P05155	1	3	3	1	3	1	1	3	82.9971	Doubtful
796	P05161	Ubiquitin-like protein ISG15 (ISG15_HUMAN)	ISG15	1	17.8763	72.73	7.88	90.7014					Single Protein		P05161	1	2	2	1	2	1	1	2	98.3176	Doubtful
797	P05164	Myeloperoxidase (PERM_HUMAN)	MPO	17	83.8148	87.92	13.69	45.2069	Oxidation of M(M472, M688)	Oxidation of M(2)			Single Protein		P05164	10	20	18	9	18	9	10	21	98.3176	Confident
798	P14927	Cytochrome b-c1 complex subunit 7 (QCR7_HUMAN)	UQCRB	8	13.522	100	9.91	98.0555					Single Protein		P14927	1	2	2	1	2	1	1	2	82.2829	Doubtful
799	Q15746	Myosin light chain kinase, smooth muscle (MYLK_HUMAN)	MYLK	3	210.583	71.42	0.68	6.78141					Single Protein		Q15746	1	3	2	1	3	1	1	3	98.3176	Doubtful
800	P42126	Enoyl-CoA delta isomerase 1, mitochondrial (ECI1_HUMAN)	ECI1	16	32.7952	66.56	7.62	64.0245					Single Protein		P42126	2	3	3	2	3	2	2	3	98.3176	Confident
801	P01619	Immunoglobulin kappa variable 3-20 (KV320_HUMAN)	IGKV3-20	CHR_HG2290_PATCH	12.5493	68.1	29.31	183.699					Single Protein		P01619	2	3	2	1	2	1	2	3	98.3176	Confident
802	P01593	Immunoglobulin kappa variable 1D-33 (KVD33_HUMAN)	IGKV1D-33	2	12.8403	49.57	13.68	132.734					Related Proteins	P01594	P01593, P01594	1	1	1	1	1	1	1	1	98.3176	Doubtful
803	O15212	Prefoldin subunit 6 (PFD6_HUMAN)	PFDN6	CHR_HSCHR6_MHC_COX_CTG1	14.5738	100	9.3	84.3734					Single Protein		O15212	1	2	2	1	2	1	1	2	98.3176	Doubtful
804	P05198	Eukaryotic translation initiation factor 2 subunit 1 (IF2A_HUMAN)	EIF2S1	14	36.0894	91.11	2.54	34.5529					Single Protein		P05198	1	1	1	1	1	1	1	1	98.3176	Doubtful
805	O15230	Laminin subunit alpha-5 (LAMA5_HUMAN)	LAMA5	20	399.479	59.95	0.97	5.87698	Deamidation of N(N3398)	Deamidation of N(1)			Single Protein		O15230	2	6	6	2	6	2	2	6	98.3176	Doubtful
806	O95433	Activator of 90 kDa heat shock protein ATPase homolog 1 (AHSA1_HUMAN)	AHSA1	14	38.2502	84.91	6.51	32.2017					Single Protein		O95433	1	2	2	1	2	1	1	2	98.3176	Doubtful
807	Q8IXM2	Chromatin complexes subunit BAP18 (BAP18_HUMAN)	BAP18		17.8893	65.7	8.14	63.28					Single Protein		Q8IXM2	1	3	3	1	3	1	1	4	98.3176	Doubtful
808	P19971	Thymidine phosphorylase (TYPH_HUMAN)	TYMP	22	49.9242	62.66	27.59	81.9028					Single Protein		P19971	10	11	11	10	11	10	11	14	98.3176	Confident
809	P60174	Triosephosphate isomerase (TPIS_HUMAN)	TPI1	12	30.7717	89.86	34.97	116.48	Deamidation of N(N109)	Deamidation of N(1)			Single Protein		P60174	8	10	10	8	10	8	10	15	98.3176	Confident
810	P07996	Thrombospondin-1 (TSP1_HUMAN)	THBS1	15	129.3	73.42	8.21	29.7901			Deamidation of N (N65-{N65 Q76})	Deamidation of N (1)	Single Protein		P07996	8	10	10	8	10	8	8	10	98.3176	Confident
811	P04004	Vitronectin (VTNC_HUMAN)	VTN	17	54.2712	64.02	14.44	64.7192					Single Protein		P04004	5	8	8	5	8	5	6	10	98.3176	Confident
812	P18621	60S ribosomal protein L17 (RL17_HUMAN)	RPL17	18	21.3833	100	14.13	118.306					Single Protein		P18621	2	4	4	2	4	2	3	5	98.3176	Confident
813	O60784	Target of Myb protein 1 (TOM1_HUMAN)	TOM1	22	53.7849	57.11	5.49	44.4857					Single Protein		O60784	2	2	2	2	2	2	2	2	98.3176	Confident
814	Q6UWB4	Serine protease 55 (PRS55_HUMAN)	PRSS55	8	38.8307	89.49	3.98	34.5529	Deamidation of Q(Q300)	Deamidation of Q(1)			Single Protein		Q6UWB4	1	1	1	1	1	1	1	1	98.3176	Doubtful
815	P04040	Catalase (CATA_HUMAN)	CAT	11	59.7188	76.28	8.73	41.1429					Single Protein		P04040	3	5	5	3	5	3	3	5	98.3176	Confident
816	P84103	Serine/arginine-rich splicing factor 3 (SRSF3_HUMAN)	SRSF3	6	19.3179	100	15.85	88.4891	Deamidation of N(N20)	Deamidation of N(1)			Single Protein		P84103	2	4	3	1	3	1	2	5	98.3176	Confident
817	P01911	HLA class II histocompatibility antigen, DRB1-15 beta chain (2B1F_HUMAN)	HLA-DRB1	6	29.947	60.15	4.89	40.9179					Related Proteins	P01912, Q5Y7A7, Q9GIY3	P01911, P01912, Q5Y7A7, Q9GIY3	1	1	0	0	0	0	1	1	98.3176	Doubtful
818	P05386	60S acidic ribosomal protein P1 (RLA1_HUMAN)	RPLP1	15	11.5067	39.47	14.04	153.298					Single Protein		P05386	1	1	1	1	1	1	1	1	98.3176	Doubtful
819	P05387	60S acidic ribosomal protein P2 (RLA2_HUMAN)	RPLP2	11	11.6578	71.3	38.26	287.59					Single Protein		P05387	3	6	6	3	6	3	4	9	98.3176	Confident
820	P32969	60S ribosomal protein L9 (RL9_HUMAN)	RPL9	4	21.8498	85.94	24.48	146.445	Deamidation of N(N108)	Deamidation of N(1)			Single Protein		P32969	4	5	5	4	5	4	5	7	98.3176	Confident
821	P18669	Phosphoglycerate mutase 1 (PGAM1_HUMAN)	PGAM1	10	28.7858	89.37	20.87	89.273					Single Protein		P18669	4	8	8	4	8	4	4	9	98.3176	Confident
822	P07900	Heat shock protein HSP 90-alpha (HS90A_HUMAN)	HSP90AA1	14	84.6067	81.97	8.33	32.2384	Oxidation of M(M98)	Oxidation of M(1)			Single Protein		P07900	6	13	5	3	5	3	5	15	98.3176	Confident
823	P62750	60S ribosomal protein L23a (RL23A_HUMAN)	RPL23A	17	17.6841	100	21.79	127.912					Single Protein		P62750	3	4	4	3	4	3	3	4	98.3176	Confident
824	P62753	40S ribosomal protein S6 (RS6_HUMAN)	RPS6	9	28.663	100	9.24	65.5672					Single Protein		P62753	2	3	3	2	3	2	2	3	98.3176	Confident
825	P07910	Heterogeneous nuclear ribonucleoproteins C1/C2 (HNRPC_HUMAN)	HNRNPC	14	33.6495	81.7	15.36	75.8593	Oxidation of M(M74)	Oxidation of M(1)			Single Protein		P07910	4	5	2	2	5	4	4	6	98.3176	Confident
826	P49773	Histidine triad nucleotide-binding protein 1 (HINT1_HUMAN)	HINT1	5	13.7931	61.9	19.05	86.3822					Single Protein		P49773	1	1	1	1	1	1	1	2	98.3176	Doubtful
827	P11177	Pyruvate dehydrogenase E1 component subunit beta, mitochondrial (ODPB_HUMAN)	PDHB	3	39.208	64.07	4.46	34.9973					Single Protein		P11177	1	3	3	1	3	1	1	3	84.0558	Doubtful
828	O60701	UDP-glucose 6-dehydrogenase (UGDH_HUMAN)	UGDH	4	54.9892	83.2	7.69	11.0164					Single Protein		O60701	2	4	4	2	4	2	1	5	98.3176	Doubtful
829	P25789	Proteasome subunit alpha type-4 (PSA4_HUMAN)	PSMA4	15	29.4652	78.54	7.28	71.2936					Single Protein		P25789	2	3	3	2	3	2	2	3	98.3176	Confident
830	P25788	Proteasome subunit alpha type-3 (PSA3_HUMAN)	PSMA3	14	28.4151	79.22	17.65	98.7837					Single Protein		P25788	3	4	4	3	4	3	3	4	98.3176	Confident
831	P49755	Transmembrane emp24 domain-containing protein 10 (TMEDA_HUMAN)	TMED10	14	24.96	89.04	4.11	49.6994					Single Protein		P49755	1	1	1	1	1	1	1	1	82.4074	Doubtful
832	P25787	Proteasome subunit alpha type-2 (PSA2_HUMAN)	PSMA2	7	25.8823	80.34	29.91	178.508	Oxidation of M(M79)	Oxidation of M(1)	Deamidation of Q (Q95-{Q95 Q96 Q102 Q109 Q112})	Deamidation of Q (1)	Single Protein		P25787	4	6	6	4	6	4	5	7	98.3176	Confident
833	P25786	Proteasome subunit alpha type-1 (PSA1_HUMAN)	PSMA1	11	29.5369	78.33	15.21	86.3822					Single Protein		P25786	4	5	5	4	5	4	3	5	98.3176	Confident
834	P23142	Fibulin-1 (FBLN1_HUMAN)	FBLN1	22	77.1624	55.9	1.42	18.3854					Single Protein		P23142	1	4	4	1	4	1	1	4	98.3176	Doubtful
835	P49748	Very long-chain specific acyl-CoA dehydrogenase, mitochondrial (ACADV_HUMAN)	ACADVL	17	70.3454	79.69	4.43	26.2902					Single Protein		P49748	2	3	3	2	3	2	2	3	98.3176	Confident
836	Q96JI7	Spatacsin (SPTCS_HUMAN)	SPG11	15	278.69	68.52	0.41	5.27078					Single Protein		Q96JI7	1	1	1	1	1	1	1	1	82.4074	Doubtful
837	P0DOX5	Immunoglobulin gamma-1 heavy chain (IGG1_HUMAN)			49.2992	80.18	19.38	82.9471	Deamidation of N(N317); Deamidation of Q(Q6)	Deamidation of N(1); Deamidation of Q(1)			Single Protein		P0DOX5	7	9	5	4	5	4	11	14	98.3176	Confident
838	P12429	Annexin A3 (ANXA3_HUMAN)	ANXA3	4	36.3527	92.57	10.22	50.5456					Single Protein		P12429	3	3	3	3	3	3	2	3	84.4675	Doubtful
839	Q6UX06	Olfactomedin-4 (OLFM4_HUMAN)	OLFM4	13	57.2438	70.59	24.12	93.3841					Single Protein		Q6UX06	9	12	12	9	12	9	11	13	98.3176	Confident
840	Q13011	Delta(3,5)-Delta(2,4)-dienoyl-CoA isomerase, mitochondrial (ECH1_HUMAN)	ECH1	CHR_HG26_PATCH	35.7934	75.61	9.45	49.7751					Single Protein		Q13011	2	5	5	2	5	2	2	5	98.3176	Confident
841	P25705	ATP synthase subunit alpha, mitochondrial (ATPA_HUMAN)	ATP5F1A		59.7136	85.71	22.06	73.3794					Single Protein		P25705	9	13	13	9	13	9	11	16	98.3176	Confident
842	P62701	40S ribosomal protein S4, X isoform (RS4X_HUMAN)	RPS4X	X	29.5791	100	21.67	84.4937			Deamidation of N (N214-{N214 N216})	Deamidation of N (1)	Single Protein		P62701	5	6	2	2	6	5	5	7	98.3176	Confident
843	P13796	Plastin-2 (PLSL_HUMAN)	LCP1	13	70.2439	82.78	16.43	41.2631			Oxidation of M (M11-{M11 M12})	Oxidation of M (1)	Single Protein		P13796	9	13	9	6	13	9	8	14	98.3176	Confident
844	P11142	Heat shock cognate 71 kDa protein (HSP7C_HUMAN)	HSPA8	11	70.8542	73.53	27.24	83.067	Deamidation of N(N31, N151)	Deamidation of N(2)	Deamidation of N (N434-{Q424 Q426 N434 Q435 Q441})	Deamidation of N (1)	Single Protein		P11142	14	18	14	10	14	10	15	20	98.3176	Confident
845	P49721	Proteasome subunit beta type-2 (PSB2_HUMAN)	PSMB2	1	22.8217	84.58	18.91	117.378					Single Protein		P49721	3	3	3	3	3	3	3	3	98.3176	Confident
846	P49720	Proteasome subunit beta type-3 (PSB3_HUMAN)	PSMB3	CHR_HSCHR17_7_CTG4	22.9335	69.76	16.59	190.283					Single Protein		P49720	2	3	3	2	3	2	3	4	98.3176	Confident
847	P25774	Cathepsin S (CATS_HUMAN)	CTSS	1	37.4713	79.76	3.02	37.2745					Single Protein		P25774	1	5	5	1	5	1	1	5	98.3176	Doubtful
848	P00491	Purine nucleoside phosphorylase (PNPH_HUMAN)	PNP	14	32.0972	100	18.34	97.2921					Single Protein		P00491	4	7	7	4	7	4	5	8	98.3176	Confident
849	P00492	Hypoxanthine-guanine phosphoribosyltransferase (HPRT_HUMAN)	HPRT1	X	24.5636	86.24	15.14	74.891					Single Protein		P00492	3	3	3	3	3	3	2	3	98.3176	Confident
850	P30153	Serine/threonine-protein phosphatase 2A 65 kDa regulatory subunit A alpha isoform (2AAA_HUMAN)	PPP2R1A	19	65.2669	85.57	2.04	20.459					Related Proteins	P30154	P30153, P30154	1	1	1	1	1	1	1	1	98.3176	Doubtful
851	Q9NQC3	Reticulon-4 (RTN4_HUMAN)	RTN4	2	129.851	49.92	1.09	13.225					Single Protein		Q9NQC3	1	2	2	1	2	1	1	2	98.3176	Doubtful
852	O75964	ATP synthase subunit g, mitochondrial (ATP5L_HUMAN)	ATP5L	11	11.4212	76.7	12.62	105.671					Related Proteins	Q7Z4Y8	O75964, Q7Z4Y8	1	1	1	1	1	1	1	1	98.3176	Doubtful
853	P68871	Hemoglobin subunit beta (HBB_HUMAN)	HBB	11	15.9883	100	68.71	327.53	Deamidation of N(N20); Oxidation of M(M56)	Deamidation of N(1); Oxidation of M(1)			Single Protein		P68871	13	17	8	7	8	7	20	29	98.3176	Confident
854	P80511	Protein S100-A12 (S10AC_HUMAN)	S100A12	1	10.5685	65.22	28.26	272.104	Deamidation of N(N13)	Deamidation of N(1)			Single Protein		P80511	2	2	2	2	2	2	2	2	98.3176	Doubtful
855	Q96JY6	PDZ and LIM domain protein 2 (PDLI2_HUMAN)	PDLIM2	8	37.4357	91.76	3.13	30.9209					Single Protein		Q96JY6	1	2	2	1	2	1	1	2	98.3176	Doubtful
856	P01700	Immunoglobulin lambda variable 1-47 (LV147_HUMAN)	IGLV1-47	22	12.2759	45.3	11.11	132.734					Single Protein		P01700	1	1	1	1	1	1	1	1	98.3176	Doubtful
857	Q15631	Translin (TSN_HUMAN)	TSN	2	26.1668	87.28	12.28	47.7376					Single Protein		Q15631	2	4	4	2	4	2	1	4	98.3176	Doubtful
858	Q15637	Splicing factor 1 (SF01_HUMAN)	SF1	11	68.2859	41.31	2.03	34.5529					Single Protein		Q15637	1	3	3	1	3	1	1	3	98.3176	Doubtful
859	P84090	Enhancer of rudimentary homolog (ERH_HUMAN)	ERH	14	12.251	70.19	10.58	149.098					Single Protein		P84090	1	2	2	1	2	1	1	2	98.3176	Doubtful
860	P00403	Cytochrome c oxidase subunit 2 (COX2_HUMAN)	MT-CO2	MT	25.5482	31.28	24.67	319.371			Oxidation of M (M153-{M152 M153})	Oxidation of M (1)	Single Protein		P00403	4	4	4	4	4	4	4	4	98.3176	Confident

## Sheet: Patient-2
	Main Accession	Description	Gene Name	Chromosome	MW [kDa]	Possible Coverage [%]	Coverage [%]	Spectrum Counting	Confidently Localized Modification Sites	# Confidently Localized Modification Sites	Ambiguously Localized Modification Sites	#Ambiguously Localized Modification Sites	Protein Inference	Secondary Accessions	Protein Group	#Validated Peptides	#Peptides	#Unique	#Validated Unique	#Unique to Group	#Validated Unique to Group	#Validated PSMs	#PSMs	Confidence [%]	Validation
1	O14561	Acyl carrier protein, mitochondrial (ACPM_HUMAN)	NDUFAB1	16	17.406	80.13	8.97	138.15					Single Protein		O14561	1	1	1	1	1	1	1	1	100	Doubtful
2	O14558	Heat shock protein beta-6 (HSPB6_HUMAN)	HSPB6	19	17.125	45	23.75	214.075					Single Protein		O14558	2	3	3	2	3	2	2	3	100	Doubtful
3	P54819	Adenylate kinase 2, mitochondrial (KAD2_HUMAN)	AK2	1	26.4608	89.54	18.83	132.466					Single Protein		P54819	3	6	5	3	6	3	3	6	100	Confident
4	Q9Y5Z4	Heme-binding protein 2 (HEBP2_HUMAN)	HEBP2	6	22.8612	64.39	10.73	164.988					Single Protein		Q9Y5Z4	2	3	3	2	3	2	2	3	100	Confident
5	P68104	Elongation factor 1-alpha 1 (EF1A1_HUMAN)	EEF1A1	6	50.1091	60.61	13.64	114.681	Deamidation of N(N222)	Deamidation of N(1)			Related Proteins	Q5VTE0	P68104, Q5VTE0	4	9	9	4	9	4	5	11	100	Confident
6	Q92506	Estradiol 17-beta-dehydrogenase 8 (DHB8_HUMAN)	HSD17B8	CHR_HSCHR6_MHC_QBL_CTG1	26.9568	67.82	5.75	97.5634					Single Protein		Q92506	1	2	2	1	2	1	1	2	100	Doubtful
7	P57058	Hormonally up-regulated neu tumor-associated kinase (HUNK_HUMAN)	HUNK	21	79.635	67.37	2.8	30.5641	Oxidation of M(M472)	Oxidation of M(1)	Deamidation of N (N477-{N460 Q466 Q474 Q476 N477})	Deamidation of N (1)	Single Protein		P57058	1	1	1	1	1	1	1	1	100	Doubtful
8	Q9UKM9	RNA-binding protein Raly (RALY_HUMAN)	RALY	20	32.4436	73.53	6.54	89.9413					Single Protein		Q9UKM9	2	4	3	1	4	2	2	4	100	Confident
9	O14818	Proteasome subunit alpha type-7 (PSA7_HUMAN)	PSMA7	20	27.8696	100	5.65	34.816					Related Proteins	Q8TAA3	O14818, Q8TAA3	1	2	0	0	2	1	1	2	100	Doubtful
10	Q96A08	Histone H2B type 1-A (H2B1A_HUMAN)	HIST1H2BA	6	14.1587	100	25.2	271.948	Deamidation of Q(Q49)	Deamidation of Q(1)			Single Protein		Q96A08	3	5	2	2	2	2	4	6	100	Confident
11	P60660	Myosin light polypeptide 6 (MYL6_HUMAN)	MYL6	12	16.9191	82.12	43.71	446.6	Deamidation of N(N101)	Deamidation of N(1)			Single Protein		P60660	9	12	6	5	12	9	11	17	100	Confident
12	E9PRG8	Uncharacterized protein C11orf98 (CK098_HUMAN)	C11orf98	11	13.7896	71.31	10.66	198.491					Single Protein		E9PRG8	1	1	1	1	1	1	1	1	100	Doubtful
13	P09382	Galectin-1 (LEG1_HUMAN)	LGALS1	22	14.7062	80.74	34.07	313.395	Oxidation of M(M121)	Oxidation of M(1)	Deamidation of N (N40-{N40 N41 N47})	Deamidation of N (1)	Single Protein		P09382	6	8	8	6	8	6	7	11	100	Confident
14	P61960	Ubiquitin-fold modifier 1 (UFM1_HUMAN)	UFM1	13	9.11187	67.06	17.65	203.161					Single Protein		P61960	1	3	3	1	3	1	1	3	100	Doubtful
15	P22314	Ubiquitin-like modifier-activating enzyme 1 (UBA1_HUMAN)	UBA1	X	117.774	73.44	4.25	53.4733					Single Protein		P22314	3	10	10	3	10	3	4	12	100	Confident
16	P11678	Eosinophil peroxidase (PERE_HUMAN)	EPX	17	80.9891	84.34	9.09	61.7043					Single Protein		P11678	6	16	13	5	13	5	6	17	100	Confident
17	Q9Y6R7	IgGFc-binding protein (FCGBP_HUMAN)	FCGBP	CHR_HG2021_PATCH	571.639	39.63	7.33	7.56021	Deamidation of N(N1302, N1332, N1344, N1757, N2503, N2533, N2545, N2958, N3704, N3734, N3746, N4159, N4859, N5353)	Deamidation of N(14)	Deamidation of N (N2213-{N2213 N2215 Q2216}, N3414-{N3414 N3416 Q3417})	Deamidation of N (2)	Single Protein		Q9Y6R7	16	38	38	16	38	16	17	39	100	Confident
18	P61970	Nuclear transport factor 2 (NTF2_HUMAN)	NUTF2	16	14.469	59.06	11.02	135.974					Single Protein		P61970	1	3	3	1	3	1	1	3	99.6661	Doubtful
19	P61254	60S ribosomal protein L26 (RL26_HUMAN)	RPL26	17	17.2475	100	5.52	59.5473					Related Proteins	Q9UNX3	P61254, Q9UNX3	1	3	0	0	3	1	1	3	100	Doubtful
20	P61978	Heterogeneous nuclear ribonucleoprotein K (HNRPK_HUMAN)	HNRNPK	9	50.9444	77.11	19.01	133.358					Single Protein		P61978	7	13	13	7	13	7	7	17	100	Confident
21	P61923	Coatomer subunit zeta-1 (COPZ1_HUMAN)	COPZ1	12	20.1855	61.02	10.73	159.896					Single Protein		P61923	1	1	1	1	1	1	1	1	100	Doubtful
22	O75531	Barrier-to-autointegration factor (BAF_HUMAN)	BANF1	11	10.052	73.03	40.45	291.046	Oxidation of M(M15)	Oxidation of M(1)			Single Protein		O75531	2	3	3	2	3	2	2	3	99.6661	Confident
23	Q07955	Serine/arginine-rich splicing factor 1 (SRSF1_HUMAN)	SRSF1	17	27.7278	100	14.11	23.2106					Single Protein		Q07955	3	7	7	3	7	3	1	9	100	Doubtful
24	O75506	Heat shock factor-binding protein 1 (HSBP1_HUMAN)	HSBP1	16	8.53817	100	14.47	227.22					Single Protein		O75506	1	1	1	1	1	1	1	1	100	Doubtful
25	O95994	Anterior gradient protein 2 homolog (AGR2_HUMAN)	AGR2	7	19.9666	100	32	304.258	Oxidation of M(M129)	Oxidation of M(1)			Single Protein		O95994	4	5	5	4	5	4	5	7	100	Confident
26	P40199	Carcinoembryonic antigen-related cell adhesion molecule 6 (CEAM6_HUMAN)	CEACAM6	19	37.1717	38.37	17.44	105.297			Deamidation of Q (Q87-{N76 Q87 Q88})	Deamidation of Q (1)	Single Protein		P40199	3	3	3	3	3	3	2	4	100	Confident
27	Q96AE4	Far upstream element-binding protein 1 (FUBP1_HUMAN)	FUBP1	1	67.5185	57.76	2.02	36.3552					Single Protein		Q96AE4	1	2	2	1	2	1	1	2	100	Doubtful
28	P09327	Villin-1 (VILI_HUMAN)	VIL1	2	92.6367	70.01	2.78	37.7596					Single Protein		P09327	2	7	7	2	7	2	2	7	100	Confident
29	P27348	14-3-3 protein theta (1433T_HUMAN)	YWHAQ	2	27.7468	89.39	18.78	118.593					Single Protein		P27348	4	10	3	2	3	2	4	10	100	Confident
30	P02042	Hemoglobin subunit delta (HBD_HUMAN)	HBD	11	16.0453	100	62.59	570.986	Deamidation of N(N103, N140)	Deamidation of N(2)			Single Protein		P02042	10	13	5	3	5	3	19	28	100	Confident
31	P40306	Proteasome subunit beta type-10 (PSB10_HUMAN)	PSMB10	16	28.9181	61.54	7.33	102.79					Single Protein		P40306	1	1	1	1	1	1	1	2	100	Doubtful
32	P28676	Grancalcin (GRAN_HUMAN)	GCA	2	23.9945	65.9	4.15	120.76					Single Protein		P28676	1	3	3	1	3	1	1	3	99.654	Doubtful
33	Q9UK76	Jupiter microtubule associated homolog 1 (JUPI1_HUMAN)	JPT1	17	16.0049	57.14	6.49	154.185					Single Protein		Q9UK76	1	1	1	1	1	1	1	1	100	Doubtful
34	O43175	D-3-phosphoglycerate dehydrogenase (SERA_HUMAN)	PHGDH	1	56.6144	60.41	5.82	90.4552					Single Protein		O43175	3	5	5	3	5	3	3	5	100	Confident
35	P53634	Dipeptidyl peptidase 1 (CATC_HUMAN)	CTSC	11	51.8203	72.79	2.59	43.8292					Single Protein		P53634	1	2	2	1	2	1	1	2	100	Doubtful
36	P04632	Calpain small subunit 1 (CPNS1_HUMAN)	CAPNS1	19	28.2977	60.82	17.54	172.422					Single Protein		P04632	3	4	4	3	4	3	4	6	100	Confident
37	O43169	Cytochrome b5 type B (CYB5B_HUMAN)	CYB5B	16	16.322	76.71	8.22	154.185					Single Protein		O43169	1	1	1	1	1	1	1	1	100	Doubtful
38	P17931	Galectin-3 (LEG3_HUMAN)	LGALS3	14	26.1361	48.8	10.4	212.32					Single Protein		P17931	2	6	6	2	6	2	2	7	100	Confident
39	Q9NVS9	Pyridoxine-5'-phosphate oxidase (PNPO_HUMAN)	PNPO	17	29.9688	89.27	3.07	0					Single Protein		Q9NVS9	1	1	1	1	1	1	0	1	86.747	Doubtful
40	P41091	Eukaryotic translation initiation factor 2 subunit 3 (IF2G_HUMAN)	EIF2S3	X	51.0772	71.82	3.39	41.2141					Related Proteins	Q2VIR3	P41091, Q2VIR3	1	3	3	1	3	1	1	3	100	Doubtful
41	P09493	Tropomyosin alpha-1 chain (TPM1_HUMAN)	TPM1	15	32.6887	100	6.69	91.208					Single Protein		P09493	2	5	3	2	4	2	2	5	100	Confident
42	P35754	Glutaredoxin-1 (GLRX1_HUMAN)	GLRX	5	11.7682	72.64	11.32	298.673	Deamidation of Q(Q30, Q35)	Deamidation of Q(2)			Single Protein		P35754	3	4	4	3	4	3	3	5	100	Confident
43	P22392	Nucleoside diphosphate kinase B (NDKB_HUMAN)	NME2	17	17.2869	100	13.16	284.025					Related Proteins	O60361	O60361, P22392	2	4	3	2	3	2	3	6	100	Confident
44	P60709	Actin, cytoplasmic 1 (ACTB_HUMAN)	ACTB	7	41.7097	76.8	77.6	132.11	Deamidation of N(N12, N252); Deamidation of Q(Q225); Oxidation of M(M16, M44, M47, M153, M305)	Deamidation of N(2); Deamidation of Q(1); Oxidation of M(5)	Oxidation of M (M119-{M119 M123 M132})	Oxidation of M (1)	Single Protein		P60709	31	33	3	3	3	3	37	43	100	Confident
45	Q9Y5J9	Mitochondrial import inner membrane translocase subunit Tim8 B (TIM8B_HUMAN)	TIMM8B	11	9.33754	100	28.92	312.085					Single Protein		Q9Y5J9	2	2	2	2	2	2	2	3	100	Confident
46	Q9Y5L4	Mitochondrial import inner membrane translocase subunit Tim13 (TIM13_HUMAN)	TIMM13	19	10.493	100	26.32	272.664					Single Protein		Q9Y5L4	2	2	2	2	2	2	2	2	100	Confident
47	P52272	Heterogeneous nuclear ribonucleoprotein M (HNRPM_HUMAN)	HNRNPM	19	77.4643	84.66	5.07	51.2287					Single Protein		P52272	3	11	11	3	11	3	3	11	100	Doubtful
48	P32322	Pyrroline-5-carboxylate reductase 1, mitochondrial (P5CR1_HUMAN)	PYCR1	17	33.3396	75.24	3.45	71.953					Related Proteins	Q96C36	P32322, Q96C36	1	1	1	1	1	1	1	1	100	Doubtful
49	P09417	Dihydropteridine reductase (DHPR_HUMAN)	QDPR	4	25.773	79.1	6.97	70.7735	Deamidation of Q(Q229)	Deamidation of Q(1)			Single Protein		P09417	1	2	2	1	2	1	1	2	100	Doubtful
50	P0DMV8	Heat shock 70 kDa protein 1A (HS71A_HUMAN)	HSPA1A	CHR_HSCHR6_MHC_APD_CTG1	70.009	70.2	7.8	19.3783					Related Proteins	P0DMV9, P17066, P48741	P0DMV8, P0DMV9, P17066, P48741	4	5	0	0	2	2	4	5	100	Confident
51	P08123	Collagen alpha-2(I) chain (CO1A2_HUMAN)	COL1A2	7	129.235	64.64	0.66	14.0396					Single Protein		P08123	1	5	5	1	5	1	1	6	100	Doubtful
52	Q07812	Apoptosis regulator BAX (BAX_HUMAN)	BAX	19	21.1708	78.13	6.77	115.125					Single Protein		Q07812	1	1	1	1	1	1	1	1	100	Doubtful
53	P08133	Annexin A6 (ANXA6_HUMAN)	ANXA6	5	75.8256	91.68	0	0					Single Protein		P08133	0	3	3	0	3	0	0	3	99.6661	Doubtful
54	P10412	Histone H1.4 (H14_HUMAN)	HIST1H1E	6	21.852	100	12.79	98.5658					Single Protein		P10412	2	5	1	1	1	1	2	5	86.747	Doubtful
55	P53597	Succinate--CoA ligase [ADP/GDP-forming] subunit alpha, mitochondrial (SUCA_HUMAN)	SUCLG1	2	36.2268	45.66	3.47	75.0814					Single Protein		P53597	1	4	4	1	4	1	1	4	99.6661	Doubtful
56	P67936	Tropomyosin alpha-4 chain (TPM4_HUMAN)	TPM4	19	28.5045	100	11.29	110.251					Single Protein		P67936	3	8	5	2	7	3	3	8	100	Confident
57	P30626	Sorcin (SORCN_HUMAN)	SRI	7	21.6624	72.22	9.09	181.14					Single Protein		P30626	2	4	4	2	4	2	2	4	100	Confident
58	P31942	Heterogeneous nuclear ribonucleoprotein H3 (HNRH3_HUMAN)	HNRNPH3	10	36.9031	68.5	8.38	82.232					Single Protein		P31942	2	4	4	2	4	2	2	4	100	Confident
59	P31946	14-3-3 protein beta/alpha (1433B_HUMAN)	YWHAB	20	28.0648	100	19.92	188.309					Single Protein		P31946	4	10	3	2	3	2	5	11	100	Confident
60	P31947	14-3-3 protein sigma (1433S_HUMAN)	SFN	1	27.7567	79.44	14.11	83.6922					Single Protein		P31947	3	8	3	1	3	1	3	8	100	Confident
61	P17661	Desmin (DESM_HUMAN)	DES	2	53.5031	88.51	30	116.513	Oxidation of M(M396)	Oxidation of M(1)			Single Protein		P17661	12	21	19	10	19	10	13	24	100	Confident
62	P31949	Protein S100-A11 (S10AB_HUMAN)	S100A11	1	11.7328	70.48	42.86	486.169					Single Protein		P31949	4	4	4	4	4	4	4	4	100	Confident
63	Q9Y3U8	60S ribosomal protein L36 (RL36_HUMAN)	RPL36	19	12.2459	100	20	246.696					Single Protein		Q9Y3U8	2	4	4	2	4	2	2	4	100	Confident
64	P29692	Elongation factor 1-delta (EF1D_HUMAN)	EEF1D	CHR_HSCHR8_3_CTG7	31.1028	73.67	12.1	112.667					Single Protein		P29692	3	4	4	3	4	3	3	4	100	Confident
65	P39019	40S ribosomal protein S19 (RS19_HUMAN)	RPS19	19	16.0505	100	11.72	178.642					Single Protein		P39019	2	5	5	2	5	2	2	5	99.6516	Confident
66	P39023	60S ribosomal protein L3 (RL3_HUMAN)	RPL3	22	46.0798	87.34	3.97	42.8504			Deamidation of Q (Q184-{Q184 N186})	Deamidation of Q (1)	Single Protein		P39023	1	1	1	1	1	1	1	1	100	Doubtful
67	Q07654	Trefoil factor 3 (TFF3_HUMAN)	TFF3	21	10.1739	64.89	9.57	283.094					Single Protein		Q07654	1	2	2	1	2	1	1	2	99.6661	Doubtful
68	Q86V81	THO complex subunit 4 (THOC4_HUMAN)	ALYREF	17	26.8716	80.16	37.35	174.223	Deamidation of N(N167); Deamidation of Q(Q123)	Deamidation of N(1); Deamidation of Q(1)			Single Protein		Q86V81	7	13	13	7	13	7	7	13	100	Confident
69	Q01518	Adenylyl cyclase-associated protein 1 (CAP1_HUMAN)	CAP1	1	51.8687	80.42	2.74	39.6072					Single Protein		Q01518	1	1	1	1	1	1	1	1	100	Doubtful
70	P60468	Protein transport protein Sec61 subunit beta (SC61B_HUMAN)	SEC61B	9	9.9681	73.96	10.42	179.883					Single Protein		P60468	1	1	1	1	1	1	1	1	100	Doubtful
71	Q9UIJ7	GTP:AMP phosphotransferase AK3, mitochondrial (KAD3_HUMAN)	AK3	9	25.5495	100	6.61	76.0737					Single Protein		Q9UIJ7	1	1	1	1	1	1	1	1	100	Doubtful
72	Q02818	Nucleobindin-1 (NUCB1_HUMAN)	NUCB1	19	53.8463	89.37	0	0					Single Protein		Q02818	0	2	2	0	2	0	0	2	86.747	Doubtful
73	P31939	Bifunctional purine biosynthesis protein PURH (PUR9_HUMAN)	ATIC	2	64.5753	91.39	5.07	43.7552					Single Protein		P31939	2	6	6	2	6	2	2	7	100	Confident
74	Q02817	Mucin-2 (MUC2_HUMAN)	MUC2	CHR_HSCHR11_3_CTG1	539.958	24.17	0.21	11.582					Single Protein		Q02817	1	8	7	1	8	1	1	8	100	Doubtful
75	P61758	Prefoldin subunit 3 (PFD3_HUMAN)	VBP1	X	22.6434	87.82	6.6	87.6585					Single Protein		P61758	1	1	1	1	1	1	1	1	100	Doubtful
76	P61769	Beta-2-microglobulin (B2MG_HUMAN)	B2M	CHR_HSCHR15_3_CTG8	13.7059	100	8.4	145.115					Single Protein		P61769	1	1	1	1	1	1	1	2	100	Doubtful
77	Q8WUW1	Protein BRICK1 (BRK1_HUMAN)	BRK1	3	8.73946	100	17.33	230.25					Single Protein		Q8WUW1	1	2	2	1	2	1	1	2	100	Doubtful
78	O75390	Citrate synthase, mitochondrial (CISY_HUMAN)	CS	12	51.6795	57.73	3.43	57.7549					Single Protein		O75390	1	3	3	1	3	1	1	3	100	Doubtful
79	P20339	Ras-related protein Rab-5A (RAB5A_HUMAN)	RAB5A	3	23.6438	75.81	5.12	26.7732					Related Proteins	P51148, P61020	P20339, P51148, P61020	1	1	0	0	0	0	1	1	100	Doubtful
80	O75368	SH3 domain-binding glutamic acid-rich-like protein (SH3L1_HUMAN)	SH3BGRL	X	12.7664	77.19	19.3	227.22					Single Protein		O75368	2	4	4	2	4	2	2	4	100	Confident
81	O75367	Core histone macro-H2A.1 (H2AY_HUMAN)	H2AFY	5	39.5925	84.14	9.95	47.5818					Single Protein		O75367	3	6	0	0	0	0	4	7	86.747	Doubtful
82	O75347	Tubulin-specific chaperone A (TBCA_HUMAN)	TBCA	5	12.8467	100	24.07	213.194					Single Protein		O75347	3	5	5	3	5	3	2	5	100	Confident
83	P10153	Non-secretory ribonuclease (RNAS2_HUMAN)	RNASE2	14	18.3421	29.19	19.88	251.486			Deamidation of N (N131-{Q127 N131 N140})	Deamidation of N (1)	Single Protein		P10153	2	4	4	2	4	2	2	5	100	Doubtful
84	O75340	Programmed cell death protein 6 (PDCD6_HUMAN)	PDCD6	5	21.8548	55.5	17.28	200.375					Single Protein		O75340	3	5	5	3	5	3	3	5	100	Confident
85	Q02878	60S ribosomal protein L6 (RL6_HUMAN)	RPL6	12	32.7076	100	3.47	59.9608					Single Protein		Q02878	1	4	4	1	4	1	1	4	100	Doubtful
86	Q99829	Copine-1 (CPNE1_HUMAN)	CPNE1	20	59.0215	50.09	1.68	64.196					Single Protein		Q99829	1	2	2	1	2	1	1	2	100	Doubtful
87	Q96PK6	RNA-binding protein 14 (RBM14_HUMAN)	RBM14	11	69.4489	45.89	1.35	52.1714					Single Protein		Q96PK6	1	1	1	1	1	1	1	1	100	Doubtful
88	P48735	Isocitrate dehydrogenase [NADP], mitochondrial (IDHP_HUMAN)	IDH2	15	50.8769	84.96	5.53	67.4559					Single Protein		P48735	2	5	5	2	5	2	2	5	100	Confident
89	Q14847	LIM and SH3 domain protein 1 (LASP1_HUMAN)	LASP1	17	29.6982	72.41	4.98	91.3689					Single Protein		Q14847	1	5	5	1	5	1	1	5	100	Doubtful
90	P62308	Small nuclear ribonucleoprotein G (RUXG_HUMAN)	SNRPG	2	8.49043	59.21	15.79	575.624	Deamidation of N(N65); Oxidation of M(M69)	Deamidation of N(1); Oxidation of M(1)			Related Proteins	A8MWD9	A8MWD9, P62308	2	2	2	2	2	2	2	2	100	Confident
91	P00738	Haptoglobin (HPT_HUMAN)	HP	16	45.1766	67.49	7.64	79.9478					Single Protein		P00738	3	9	9	3	9	3	3	11	100	Confident
92	O95777	U6 snRNA-associated Sm-like protein LSm8 (LSM8_HUMAN)	LSM8	7	10.3963	75	16.67	179.883					Single Protein		O95777	1	2	2	1	2	1	1	2	100	Doubtful
93	P00761	Trypsin (TRYP_PIG)			24.3938	68.4	25.11	376.9	Deamidation of N(N74, N85, N91, N105); Oxidation of M(M94)	Deamidation of N(4); Oxidation of M(1)	Deamidation of N (N83-{N83})	Deamidation of N (1)	Single Protein		P00761	12	17	16	12	16	12	15	23	100	Confident
94	P12724	Eosinophil cationic protein (ECP_HUMAN)	RNASE3	14	18.3733	64.38	32.5	224.853					Single Protein		P12724	4	6	6	4	6	4	4	6	100	Confident
95	Q9BSD7	Cancer-related nucleoside-triphosphatase (NTPCR_HUMAN)	NTPCR	1	20.7001	100	7.89	90.888					Single Protein		Q9BSD7	1	3	3	1	3	1	1	3	100	Doubtful
96	Q13404	Ubiquitin-conjugating enzyme E2 variant 1 (UB2V1_HUMAN)	UBE2V1	20	16.4843	100	6.8	117.474					Related Proteins	Q15819	Q13404, Q15819	1	2	2	1	2	1	1	2	100	Doubtful
97	P05787	Keratin, type II cytoskeletal 8 (K2C8_HUMAN)	KRT8	12	53.6711	83.23	32.09	146.632	Deamidation of N(N222); Oxidation of M(M256)	Deamidation of N(1); Oxidation of M(1)	Oxidation of M (M136-{M136 M139})	Oxidation of M (1)	Single Protein		P05787	14	28	22	11	27	13	16	30	100	Confident
98	P30740	Leukocyte elastase inhibitor (ILEU_HUMAN)	SERPINB1	6	42.7147	71.5	3.43	57.5624					Single Protein		P30740	1	3	3	1	3	1	1	3	100	Doubtful
99	P16444	Dipeptidase 1 (DPEP1_HUMAN)	DPEP1	16	45.645	83.94	10.46	84.4249					Single Protein		P16444	3	4	4	3	4	3	3	5	100	Confident
100	Q9UI30	Multifunctional methyltransferase subunit TRM112-like protein (TR112_HUMAN)	TRMT112	11	14.1903	100	21.6	207.225					Single Protein		Q9UI30	2	2	2	2	2	2	2	2	100	Doubtful
101	P28482	Mitogen-activated protein kinase 1 (MK01_HUMAN)	MAPK1	22	41.3632	70.83	3.33	47.9687					Single Protein		P28482	1	2	2	1	2	1	1	2	99.6661	Doubtful
102	O60739	Eukaryotic translation initiation factor 1b (EIF1B_HUMAN)	EIF1B	3	12.8157	78.76	14.16	152.821					Related Proteins	P41567	O60739, P41567	1	2	2	1	2	1	1	2	100	Doubtful
103	P40121	Macrophage-capping protein (CAPG_HUMAN)	CAPG	2	38.4745	50.29	3.74	56.6188					Single Protein		P40121	1	1	1	1	1	1	1	1	100	Doubtful
104	Q06210	Glutamine--fructose-6-phosphate aminotransferase [isomerizing] 1 (GFPT1_HUMAN)	GFPT1	2	78.7563	95.99	2.29	24.7049					Single Protein		Q06210	1	5	5	1	5	1	1	5	99.6661	Doubtful
105	P42766	60S ribosomal protein L35 (RL35_HUMAN)	RPL35	9	14.5426	100	8.13	140.396					Single Protein		P42766	1	2	2	1	2	1	1	2	100	Doubtful
106	Q9Y2V2	Calcium-regulated heat-stable protein 1 (CHSP1_HUMAN)	CARHSP1	16	15.882	59.18	10.88	155.574					Single Protein		Q9Y2V2	1	2	2	1	2	1	1	2	100	Doubtful
107	P54727	UV excision repair protein RAD23 homolog B (RD23B_HUMAN)	RAD23B	9	43.1446	43.28	5.13	125.743					Single Protein		P54727	2	3	3	2	3	2	2	3	100	Confident
108	P00915	Carbonic anhydrase 1 (CAH1_HUMAN)	CA1	8	28.8524	65.9	4.6	78.139					Single Protein		P00915	1	5	5	1	5	1	1	6	100	Doubtful
109	Q8N983	39S ribosomal protein L43, mitochondrial (RM43_HUMAN)	MRPL43	10	23.4162	62.33	5.12	108.608					Single Protein		Q8N983	1	1	1	1	1	1	1	1	100	Doubtful
110	P04406	Glyceraldehyde-3-phosphate dehydrogenase (G3P_HUMAN)	GAPDH	12	36.0304	73.13	45.97	192.935	Deamidation of N(N9, N136, N225); Oxidation of M(M130, M175)	Deamidation of N(3); Oxidation of M(2)	Deamidation of N (N70-{N70 N72 Q78})	Deamidation of N (1)	Single Protein		P04406	15	22	22	15	22	15	15	28	100	Confident
111	Q8WU39	Marginal zone B- and B1-cell-specific protein (MZB1_HUMAN)	MZB1	5	20.6812	73.02	11.64	91.3689	Deamidation of Q(Q154)	Deamidation of Q(1)			Single Protein		Q8WU39	1	3	3	1	3	1	1	3	100	Doubtful
112	Q86U42	Polyadenylate-binding protein 2 (PABP2_HUMAN)	PABPN1	14	32.729	58.82	12.09	152.208					Single Protein		Q86U42	3	3	3	3	3	3	3	3	100	Confident
113	Q9Y2Q3	Glutathione S-transferase kappa 1 (GSTK1_HUMAN)	GSTK1	7	25.4803	88.94	7.08	76.4103					Single Protein		Q9Y2Q3	1	3	3	1	3	1	1	3	100	Doubtful
114	Q99623	Prohibitin-2 (PHB2_HUMAN)	PHB2	12	33.2759	100	22.41	141.5					Single Protein		Q99623	6	7	7	6	7	6	6	7	100	Confident
115	Q9Y2R0	Cytochrome c oxidase assembly factor 3 homolog, mitochondrial (COA3_HUMAN)	COA3	17	11.7241	74.53	9.43	162.912					Single Protein		Q9Y2R0	1	2	2	1	2	1	1	2	100	Doubtful
116	Q9Y333	U6 snRNA-associated Sm-like protein LSm2 (LSM2_HUMAN)	LSM2	CHR_HSCHR6_MHC_APD_CTG1	10.8276	100	20	363.552					Single Protein		Q9Y333	1	1	1	1	1	1	2	2	100	Doubtful
117	Q56VL3	OCIA domain-containing protein 2 (OCAD2_HUMAN)	OCIAD2	4	16.9426	83.12	8.44	112.135					Single Protein		Q56VL3	1	1	1	1	1	1	1	1	100	Doubtful
118	P05783	Keratin, type I cytoskeletal 18 (K1C18_HUMAN)	KRT18	12	48.0285	73.72	21.86	141.355					Single Protein		P05783	11	22	21	10	21	10	11	23	100	Confident
119	P16402	Histone H1.3 (H13_HUMAN)	HIST1H1D	6	22.3363	100	12.67	97.6738					Single Protein		P16402	2	6	2	1	2	1	2	6	100	Confident
120	P16401	Histone H1.5 (H15_HUMAN)	HIST1H1B	6	22.5665	100	10.18	114.615	Deamidation of N(N58)	Deamidation of N(1)			Single Protein		P16401	2	5	4	2	4	2	2	5	100	Confident
121	Q9Y3I0	tRNA-splicing ligase RtcB homolog (RTCB_HUMAN)	RTCB	22	55.1749	74.85	2.77	0					Single Protein		Q9Y3I0	1	2	2	1	2	1	0	2	86.747	Doubtful
122	P36871	Phosphoglucomutase-1 (PGM1_HUMAN)	PGM1	1	61.4105	82.74	1.42	33.2091					Single Protein		P36871	1	2	2	1	2	1	1	2	100	Doubtful
123	P17844	Probable ATP-dependent RNA helicase DDX5 (DDX5_HUMAN)	DDX5	17	69.1047	71.5	3.75	15.0759					Related Proteins	Q92841	P17844, Q92841	2	2	0	0	2	2	2	2	100	Confident
124	O75494	Serine/arginine-rich splicing factor 10 (SRS10_HUMAN)	SRSF10	1	31.2818	100	4.2	65.9112					Single Protein		O75494	1	6	6	1	6	1	1	6	100	Doubtful
125	O75489	NADH dehydrogenase [ubiquinone] iron-sulfur protein 3, mitochondrial (NDUS3_HUMAN)	NDUFS3	11	30.2227	88.64	4.92	65.4118					Single Protein		O75489	1	5	5	1	5	1	1	6	100	Doubtful
126	Q01469	Fatty acid-binding protein, epidermal (FABP5_HUMAN)	FABP5	8	15.1546	100	6.67	127.916					Single Protein		Q01469	1	2	2	1	2	1	1	2	100	Doubtful
127	P23526	Adenosylhomocysteinase (SAHH_HUMAN)	AHCY	20	47.6852	70.6	5.09	84.9281					Single Protein		P23526	2	5	5	2	5	2	2	5	100	Confident
128	P23528	Cofilin-1 (COF1_HUMAN)	CFL1	11	18.4907	100	25.9	315.553	Deamidation of Q(Q62)	Deamidation of Q(1)			Single Protein		P23528	4	6	4	3	6	4	5	7	100	Confident
129	P62491	Ras-related protein Rab-11A (RB11A_HUMAN)	RAB11A	15	24.3784	75.46	11.11	119.922					Related Proteins	Q15907	P62491, Q15907	2	3	3	2	3	2	2	3	100	Confident
130	P35579	Myosin-9 (MYH9_HUMAN)	MYH9	22	226.392	96.17	1.33	15.2685					Single Protein		P35579	3	12	8	2	12	3	3	12	100	Confident
131	Q99729	Heterogeneous nuclear ribonucleoprotein A/B (ROAA_HUMAN)	HNRNPAB	5	36.2024	62.35	6.63	88.5576					Single Protein		Q99729	2	6	5	1	6	2	2	7	100	Confident
132	Q99714	3-hydroxyacyl-CoA dehydrogenase type-2 (HCD2_HUMAN)	HSD17B10	X	26.9061	80.46	28.35	173.128	Oxidation of M(M178)	Oxidation of M(1)			Single Protein		Q99714	5	9	9	5	9	5	6	10	100	Confident
133	P04899	Guanine nucleotide-binding protein G(i) subunit alpha-2 (GNAI2_HUMAN)	GNAI2	3	40.4251	84.23	3.1	8.91059					Related Proteins	A8MTJ3, P08754, P09471, P11488, P19087, P38405, P63092, P63096, Q03113, Q14344, Q5JWF2	A8MTJ3, P04899, P08754, P09471, P11488, P19087, P38405, P63092, P63096, Q03113, Q14344, Q5JWF2	1	1	0	0	1	1	1	1	100	Doubtful
134	Q9H299	SH3 domain-binding glutamic acid-rich-like protein 3 (SH3L3_HUMAN)	SH3BGRL3	1	10.4313	64.52	24.73	575.624					Single Protein		Q9H299	2	2	2	2	2	2	3	3	100	Confident
135	Q9BRA2	Thioredoxin domain-containing protein 17 (TXD17_HUMAN)	TXNDC17	17	13.9318	100	11.38	140.396					Single Protein		Q9BRA2	1	3	3	1	3	1	1	4	100	Doubtful
136	Q9Y3B8	Oligoribonuclease, mitochondrial (ORN_HUMAN)	REXO2	11	26.8156	88.61	4.22	72.8638					Single Protein		Q9Y3B8	1	3	3	1	3	1	1	4	100	Doubtful
137	Q9UHY7	Enolase-phosphatase E1 (ENOPH_HUMAN)	ENOPH1	4	28.9145	62.07	4.6	79.5794					Single Protein		Q9UHY7	1	2	2	1	2	1	1	2	89.6552	Doubtful
138	Q13425	Beta-2-syntrophin (SNTB2_HUMAN)	SNTB2	CHR_HSCHR16_2_CTG3_1	57.913	70.93	3.15	0	Deamidation of N(N136)	Deamidation of N(1)			Single Protein		Q13425	1	2	2	1	2	1	0	3	99.0132	Doubtful
139	Q14764	Major vault protein (MVP_HUMAN)	MVP	16	99.2659	71.56	2.69	34.7692					Single Protein		Q14764	2	4	4	2	4	2	2	4	100	Confident
140	P09211	Glutathione S-transferase P (GSTP1_HUMAN)	GSTP1	11	23.341	80	36.19	255.262					Single Protein		P09211	5	8	8	5	8	5	6	9	100	Confident
141	P24844	Myosin regulatory light polypeptide 9 (MYL9_HUMAN)	MYL9	20	19.8144	82.56	50.58	344.705	Deamidation of N(N95)	Deamidation of N(1)			Single Protein		P24844	6	10	4	2	4	2	9	16	100	Confident
142	Q14789	Golgin subfamily B member 1 (GOGB1_HUMAN)	GOLGB1	3	375.79	87.7	0.28	5.55086			Deamidation of Q (Q1096-{Q1096 N1098 Q1099 Q1102})	Deamidation of Q (1)	Single Protein		Q14789	1	14	14	1	14	1	1	14	89.2857	Doubtful
143	Q9UHV9	Prefoldin subunit 2 (PFD2_HUMAN)	PFDN2	1	16.6376	100	9.09	112.135					Single Protein		Q9UHV9	1	1	1	1	1	1	1	1	100	Doubtful
144	P13073	Cytochrome c oxidase subunit 4 isoform 1, mitochondrial (COX41_HUMAN)	COX4I1	16	19.564	100	0	0					Single Protein		P13073	0	2	2	0	2	0	0	2	87.3563	Doubtful
145	Q00839	Heterogeneous nuclear ribonucleoprotein U (HNRPU_HUMAN)	HNRNPU	1	90.528	66.79	2.18	25.2098					Single Protein		Q00839	1	3	3	1	3	1	1	3	100	Doubtful
146	P62736	Actin, aortic smooth muscle (ACTA_HUMAN)	ACTA2	10	41.9818	76.92	61.8	170.031	Deamidation of N(N254); Oxidation of M(M46, M49, M178)	Deamidation of N(1); Oxidation of M(3)	Deamidation of N (N130-{Q123 N130 Q139})	Deamidation of N (1)	Related Proteins	P68032, P68133	P62736, P68032, P68133	25	28	2	2	2	2	33	41	100	Confident
147	P10809	60 kDa heat shock protein, mitochondrial (CH60_HUMAN)	HSPD1	2	61.0164	86.04	11.17	32.6488					Single Protein		P10809	4	10	10	4	10	4	3	10	100	Confident
148	P39687	Acidic leucine-rich nuclear phosphoprotein 32 family member A (AN32A_HUMAN)	ANP32A	15	28.5683	56.22	9.64	136.242					Single Protein		P39687	2	4	3	1	4	2	2	4	100	Confident
149	P26373	60S ribosomal protein L13 (RL13_HUMAN)	RPL13	16	24.2465	100	3.79	81.8423					Single Protein		P26373	1	3	3	1	3	1	1	3	100	Doubtful
150	Q12864	Cadherin-17 (CAD17_HUMAN)	CDH17	8	92.1619	62.38	1.92	26.4858					Single Protein		Q12864	1	1	1	1	1	1	1	1	100	Doubtful
151	P59665	Neutrophil defensin 1 (DEF1_HUMAN)	DEFA1	8	10.1942	67.02	20.21	730.951					Related Proteins	P59666	P59665, P59666	3	3	3	3	3	3	5	5	100	Confident
152	P07203	Glutathione peroxidase 1 (GPX1_HUMAN)	GPX1	3	22.0751	84.73	5.42	100.4					Single Protein		P07203	1	4	4	1	4	1	1	4	100	Doubtful
153	P38159	RNA-binding motif protein, X chromosome (RBMX_HUMAN)	RBMX	X	42.3063	100	5.63	22.0828					Related Proteins	Q96E39	P38159, Q96E39	2	3	0	0	3	2	2	3	100	Confident
154	P53999	Activated RNA polymerase II transcriptional coactivator p15 (TCP4_HUMAN)	SUB1	5	14.3864	100	19.69	203.961					Single Protein		P53999	2	4	4	2	4	2	2	4	100	Confident
155	P01877	Immunoglobulin heavy constant alpha 2 (IGHA2_HUMAN)	IGHA2	CHR_HSCHR14_3_CTG1	36.568	50.59	4.41	75.4093					Related Proteins	P0DOX2	P01877, P0DOX2	1	1	0	0	1	1	1	1	100	Doubtful
156	P14314	Glucosidase 2 subunit beta (GLU2B_HUMAN)	PRKCSH	19	59.3878	49.62	1.89	54.3042					Single Protein		P14314	1	2	2	1	2	1	1	2	100	Doubtful
157	O00303	Eukaryotic translation initiation factor 3 subunit F (EIF3F_HUMAN)	EIF3F	CHR_HSCHR11_1_CTG1_2	37.5402	48.74	7.28	111.651					Single Protein		O00303	2	2	2	2	2	2	2	3	100	Confident
158	P61326	Protein mago nashi homolog (MGN_HUMAN)	MAGOH	1	17.1528	100	0	0					Related Proteins	Q96A72	P61326, Q96A72	0	3	3	0	3	0	0	3	86.747	Doubtful
159	P01011	Alpha-1-antichymotrypsin (AACT_HUMAN)	SERPINA3	14	47.6205	83.92	8.75	67.2807					Single Protein		P01011	2	5	5	2	5	2	2	5	100	Confident
160	P01009	Alpha-1-antitrypsin (A1AT_HUMAN)	SERPINA1	14	46.707	71.53	8.85	101.916					Single Protein		P01009	4	10	10	4	10	4	4	10	100	Confident
161	P01008	Antithrombin-III (ANT3_HUMAN)	SERPINC1	1	52.5689	82.76	2.59	37.2171					Single Protein		P01008	1	2	2	1	2	1	1	2	100	Doubtful
162	Q15056	Eukaryotic translation initiation factor 4H (IF4H_HUMAN)	EIF4H	7	27.3684	88.31	13.71	104.448					Single Protein		Q15056	2	2	2	2	2	2	2	2	100	Confident
163	P39656	Dolichyl-diphosphooligosaccharide--protein glycosyltransferase 48 kDa subunit (OST48_HUMAN)	DDOST	1	50.769	55.26	2.41	47.4415					Single Protein		P39656	1	2	2	1	2	1	1	2	100	Doubtful
164	P01034	Cystatin-C (CYTC_HUMAN)	CST3	20	15.7891	80.82	7.53	118.279					Single Protein		P01034	1	1	1	1	1	1	1	1	90.6977	Doubtful
165	P01033	Metalloproteinase inhibitor 1 (TIMP1_HUMAN)	TIMP1	X	23.1555	87.92	5.31	83.4238					Single Protein		P01033	1	1	1	1	1	1	1	1	90.6977	Doubtful
166	O43488	Aflatoxin B1 aldehyde reductase member 2 (ARK72_HUMAN)	AKR7A2	1	39.5637	65.18	8.64	32.8303					Single Protein		O43488	2	3	3	2	3	2	1	3	99.6661	Doubtful
167	Q15084	Protein disulfide-isomerase A6 (PDIA6_HUMAN)	PDIA6	2	48.0913	72.95	15	106.857					Single Protein		Q15084	5	5	5	5	5	5	5	5	100	Confident
168	P20160	Azurocidin (CAP7_HUMAN)	AZU1	19	26.8687	45.82	4.38	78.4942					Single Protein		P20160	1	1	1	1	1	1	1	1	90.6977	Doubtful
169	P07195	L-lactate dehydrogenase B chain (LDHB_HUMAN)	LDHB	12	36.6151	84.73	4.49	61.0202					Single Protein		P07195	1	4	4	1	4	1	1	4	100	Doubtful
170	P46783	40S ribosomal protein S10 (RS10_HUMAN)	RPS10	6	18.8859	100	14.55	156.988					Single Protein		P46783	2	6	6	2	6	2	2	7	100	Confident
171	P83731	60S ribosomal protein L24 (RL24_HUMAN)	RPL24	3	17.7679	100	5.1	109.992					Single Protein		P83731	1	4	4	1	4	1	1	5	100	Doubtful
172	P46782	40S ribosomal protein S5 (RS5_HUMAN)	RPS5	19	22.8621	86.27	12.75	126.976					Single Protein		P46782	2	4	4	2	4	2	2	4	100	Confident
173	P46781	40S ribosomal protein S9 (RS9_HUMAN)	RPS9	CHR_HSCHR19LRC_LRC_S_CTG3_1	22.5776	100	4.12	89.014					Single Protein		P46781	1	6	6	1	6	1	1	6	100	Doubtful
174	P46777	60S ribosomal protein L5 (RL5_HUMAN)	RPL5	1	34.3407	88.22	6.73	98.8667					Single Protein		P46777	2	4	4	2	4	2	2	5	100	Confident
175	P46776	60S ribosomal protein L27a (RL27A_HUMAN)	RPL27A	11	16.551	100	19.59	213.914					Single Protein		P46776	3	3	3	3	3	3	3	3	100	Confident
176	P20231	Tryptase beta-2 (TRYB2_HUMAN)	TPSB2	16	30.4955	55.64	8.36	111.309					Related Proteins	Q15661	P20231, Q15661	2	3	2	1	3	2	2	3	100	Confident
177	P46779	60S ribosomal protein L28 (RL28_HUMAN)	RPL28	19	15.7377	100	15.33	189.074					Single Protein		P46779	2	3	3	2	3	2	2	3	100	Confident
178	P56134	ATP synthase subunit f, mitochondrial (ATPK_HUMAN)	ATP5J2	7	10.9107	100	25.53	275.565	Oxidation of M(M32)	Oxidation of M(1)			Single Protein		P56134	2	4	4	2	4	2	2	4	100	Confident
179	P32119	Peroxiredoxin-2 (PRDX2_HUMAN)	PRDX2	19	21.8782	58.08	36.36	277.282	Deamidation of N(N144)	Deamidation of N(1)			Single Protein		P32119	8	9	7	6	7	6	8	10	100	Confident
180	Q15102	Platelet-activating factor acetylhydrolase IB subunit gamma (PA1B3_HUMAN)	PAFAH1B3	19	25.7182	76.62	7.79	112.135					Single Protein		Q15102	2	3	3	2	3	2	2	3	100	Confident
181	Q15121	Astrocytic phosphoprotein PEA-15 (PEA15_HUMAN)	PEA15	1	15.0308	82.31	9.23	132.836					Single Protein		Q15121	1	3	3	1	3	1	1	3	99.6661	Doubtful
182	O43504	Ragulator complex protein LAMTOR5 (LTOR5_HUMAN)	LAMTOR5	1	9.60772	73.63	37.36	284.649					Single Protein		O43504	2	2	2	2	2	2	2	2	100	Confident
183	P07108	Acyl-CoA-binding protein (ACBP_HUMAN)	DBI	2	10.038	100	41.38	297.737					Single Protein		P07108	2	4	4	2	4	2	2	4	100	Confident
184	P62820	Ras-related protein Rab-1A (RAB1A_HUMAN)	RAB1A	2	22.6634	100	13.17	49.7768					Related Proteins	Q92928, Q9H0U4	P62820, Q92928, Q9H0U4	2	2	0	0	1	1	2	2	100	Confident
185	P0CG47	Polyubiquitin-B (UBB_HUMAN)	UBB	17	25.7458	100	56.33	170.509					Related and Unrelated Proteins	P0CG48, P62979, P62987	P0CG47, P0CG48, P62979, P62987	5	5	5	5	5	5	11	12	100	Confident
186	P52597	Heterogeneous nuclear ribonucleoprotein F (HNRPF_HUMAN)	HNRNPF	10	45.6429	63.37	10.6	94.6095					Single Protein		P52597	3	3	1	1	1	1	4	4	100	Confident
187	P63244	Receptor of activated protein C kinase 1 (RACK1_HUMAN)	RACK1	5	35.0546	66.25	15.46	69.9102					Single Protein		P63244	5	9	9	5	9	5	4	10	100	Confident
188	Q9H9B4	Sideroflexin-1 (SFXN1_HUMAN)	SFXN1	5	35.5963	72.36	4.66	67.1935					Single Protein		Q9H9B4	1	3	3	1	3	1	1	3	100	Doubtful
189	O75964	ATP synthase subunit g, mitochondrial (ATP5L_HUMAN)	ATP5L	11	11.4212	76.7	12.62	83.8288					Single Protein		O75964	1	2	1	0	2	1	1	2	100	Doubtful
190	P63267	Actin, gamma-enteric smooth muscle (ACTH_HUMAN)	ACTG2	2	41.8498	67.29	71.81	126.383	Deamidation of N(N93, N253, N297, N298); Oxidation of M(M45, M48, M177, M306)	Deamidation of N(4); Oxidation of M(4)	Deamidation of N (N129-{Q122 N129 Q138})	Deamidation of N (1)	Single Protein		P63267	31	37	1	1	1	1	40	52	100	Confident
191	P63261	Actin, cytoplasmic 2 (ACTG_HUMAN)	ACTG1	17	41.7658	76.8	77.6	119.475	Deamidation of N(N12, N252); Deamidation of Q(Q225); Oxidation of M(M16, M44, M47, M153, M305)	Deamidation of N(2); Deamidation of Q(1); Oxidation of M(5)	Oxidation of M (M119-{M119 M123 M132})	Oxidation of M (1)	Single Protein		P63261	30	32	2	2	2	2	36	42	100	Confident
192	P63279	SUMO-conjugating enzyme UBC9 (UBC9_HUMAN)	UBE2I	16	17.9952	64.56	13.92	203.961					Single Protein		P63279	2	3	3	2	3	2	2	3	100	Confident
193	P07148	Fatty acid-binding protein, liver (FABPL_HUMAN)	FABP1	2	14.1994	100	52.76	503.105	Deamidation of N(N44, N105)	Deamidation of N(2)			Single Protein		P07148	6	7	7	6	7	6	8	10	100	Confident
194	P10321	HLA class I histocompatibility antigen, Cw-7 alpha chain (1C07_HUMAN)	HLA-C	CHR_HSCHR6_MHC_COX_CTG1	40.6229	72.13	3.83	27.6742					Related Proteins	P01889, P01893, P13747, P18463, P30460, P30462, P30475, P30480, P30486, P30499, Q29718, Q29836, Q29865, Q29963, Q31610, Q95365	P01889, P01893, P10321, P13747, P18463, P30460, P30462, P30475, P30480, P30486, P30499, Q29718, Q29836, Q29865, Q29963, Q31610, Q95365	1	1	0	0	0	0	1	1	100	Doubtful
195	O75367	Core histone macro-H2A.1 (H2AY_HUMAN)	H2AFY	5	39.5925	84.14	4.57	23.2106					Related Proteins	Q9P0M6	O75367, Q9P0M6	1	1	0	0	0	0	1	1	100	Doubtful
196	P62136	Serine/threonine-protein phosphatase PP1-alpha catalytic subunit (PP1A_HUMAN)	PPP1CA	11	37.4878	87.88	2.73	59.5473					Single Protein		P62136	1	1	1	1	1	1	1	1	90.6977	Doubtful
197	P07305	Histone H1.0 (H10_HUMAN)	H1F0	22	20.8502	100	6.7	89.014					Single Protein		P07305	1	3	3	1	3	1	1	3	100	Doubtful
198	P15259	Phosphoglycerate mutase 2 (PGAM2_HUMAN)	PGAM2	7	28.7478	89.33	3.95	34.1279					Related Proteins	P18669	P15259, P18669	1	1	0	0	1	1	1	1	90.6977	Doubtful
199	Q9UNZ2	NSFL1 cofactor p47 (NSF1C_HUMAN)	NSFL1C	20	40.5483	82.97	3.24	52.1714					Single Protein		Q9UNZ2	1	5	5	1	5	1	1	5	100	Doubtful
200	P02452	Collagen alpha-1(I) chain (CO1A1_HUMAN)	COL1A1	17	138.857	64	0.82	14.3667					Single Protein		P02452	1	2	2	1	2	1	1	2	100	Doubtful
201	Q8TF09	Dynein light chain roadblock-type 2 (DLRB2_HUMAN)	DYNLRB2	16	10.8477	100	12.5	89.9413					Related Proteins	Q9NP97	Q8TF09, Q9NP97	1	1	0	0	0	0	1	1	100	Doubtful
202	Q00796	Sorbitol dehydrogenase (DHSO_HUMAN)	SORD	15	38.2998	77.87	4.76	48.3718					Single Protein		Q00796	1	4	4	1	4	1	1	4	100	Doubtful
203	Q16777	Histone H2A type 2-C (H2A2C_HUMAN)	HIST2H2AC	1	13.9798	77.52	55.04	292.805	Deamidation of N(N90); Oxidation of M(M52)	Deamidation of N(1); Oxidation of M(1)			Related Proteins	Q6FI13	Q16777, Q6FI13	7	13	5	2	5	2	9	16	100	Confident
204	O43598	2'-deoxynucleoside 5'-phosphate N-hydrolase 1 (DNPH1_HUMAN)	DNPH1	6	19.0966	81.03	9.77	122.473					Single Protein		O43598	1	1	1	1	1	1	1	1	100	Doubtful
205	P62891	60S ribosomal protein L39 (RL39_HUMAN)	RPL39	X	6.40265	100	19.61	338.602					Related Proteins	Q59GN2	P62891, Q59GN2	1	1	1	1	1	1	1	1	90.6977	Doubtful
206	P26447	Protein S100-A4 (S10A4_HUMAN)	S100A4	1	11.7207	70.3	15.84	256.466					Single Protein		P26447	2	4	4	2	4	2	2	4	100	Confident
207	O43670	BUB3-interacting and GLEBS motif-containing protein ZNF207 (ZN207_HUMAN)	ZNF207	17	50.7171	27.41	2.72	131.822					Single Protein		O43670	1	1	1	1	1	1	1	1	100	Doubtful
208	O43678	NADH dehydrogenase [ubiquinone] 1 alpha subcomplex subunit 2 (NDUA2_HUMAN)	NDUFA2	5	10.9148	100	9.09	174.432					Single Protein		O43678	1	2	2	1	2	1	1	2	90.6977	Doubtful
209	P34897	Serine hydroxymethyltransferase, mitochondrial (GLYM_HUMAN)	SHMT2	12	55.9577	87.3	2.18	37.0573					Single Protein		P34897	1	3	3	1	3	1	1	3	99.0132	Doubtful
210	Q15008	26S proteasome non-ATPase regulatory subunit 6 (PSMD6_HUMAN)	PSMD6	3	45.5023	93.83	2.06	44.3926					Single Protein		Q15008	1	2	2	1	2	1	1	2	100	Doubtful
211	P62081	40S ribosomal protein S7 (RS7_HUMAN)	RPS7	2	22.1133	84.54	17.53	133.521					Single Protein		P62081	2	4	4	2	4	2	2	4	100	Confident
212	P07237	Protein disulfide-isomerase (PDIA1_HUMAN)	P4HB	17	57.0807	82.48	4.92	91.0798	Deamidation of N(N458)	Deamidation of N(1)			Single Protein		P07237	2	8	8	2	8	2	3	11	100	Confident
213	Q05682	Caldesmon (CALD1_HUMAN)	CALD1	7	93.1754	96.6	4.67	39.9235					Single Protein		Q05682	3	3	3	3	3	3	3	4	100	Confident
214	P01891	HLA class I histocompatibility antigen, A-68 alpha chain (1A68_HUMAN)	HLA-A	6	40.8831	69.86	3.84	26.2443					Related Proteins	P01889, P03989, P10316, P16190, P18462, P18463, P18464, P30450, P30453, P30457, P30460, P30461, P30462, P30464, P30466, P30475, P30479, P30480, P30481, P30483, P30484, P30485, P30486, P30487, P30488, P30490, P30491, P30493, P30495, P30498, P30685, Q04826, Q29718, Q29836, Q29940, Q31610, Q31612, Q95365	P01889, P01891, P03989, P10316, P16190, P18462, P18463, P18464, P30450, P30453, P30457, P30460, P30461, P30462, P30464, P30466, P30475, P30479, P30480, P30481, P30483, P30484, P30485, P30486, P30487, P30488, P30490, P30491, P30493, P30495, P30498, P30685, Q04826, Q29718, Q29836, Q29940, Q31610, Q31612, Q95365	1	1	0	0	0	0	1	1	100	Doubtful
215	P68431	Histone H3.1 (H31_HUMAN)	HIST1H3A	6	15.3945	76.47	15.44	83.0227					Related Proteins	P84243, Q16695, Q6NXT2, Q71DI3	P68431, P84243, Q16695, Q6NXT2, Q71DI3	2	3	0	0	3	2	2	4	100	Confident
216	Q03001	Dystonin (DYST_HUMAN)	DST	6	860.127	81.45	0	0					Single Protein		Q03001	0	16	16	0	16	0	0	16	89.4118	Doubtful
217	P0DMM9	Sulfotransferase 1A3 (ST1A3_HUMAN)	SULT1A3	16	34.1741	91.19	5.42	58.538					Related Proteins	P0DMN0	P0DMM9, P0DMN0	1	4	4	1	4	1	1	4	100	Doubtful
218	Q6DN03	Putative histone H2B type 2-C (H2B2C_HUMAN)	HIST2H2BC	1	21.4582	100	7.77	89.4752	Oxidation of M(M60, M63)	Oxidation of M(2)			Related Proteins	Q6DRA6	Q6DN03, Q6DRA6	1	3	3	1	3	1	1	3	100	Doubtful
219	O00151	PDZ and LIM domain protein 1 (PDLI1_HUMAN)	PDLIM1	10	36.049	74.16	3.04	57.9487					Single Protein		O00151	1	3	3	1	3	1	1	3	100	Doubtful
220	Q9UMY4	Sorting nexin-12 (SNX12_HUMAN)	SNX12	X	19.7181	80.81	8.14	124.235					Single Protein		Q9UMY4	1	3	3	1	3	1	1	3	100	Doubtful
221	Q92734	Protein TFG (TFG_HUMAN)	TFG	3	43.4212	42.5	4.75	78.4942					Single Protein		Q92734	1	2	2	1	2	1	1	2	100	Doubtful
222	P27482	Calmodulin-like protein 3 (CALL3_HUMAN)	CALML3	10	16.88	100	13.42	231.795	Oxidation of M(M110)	Oxidation of M(1)			Single Protein		P27482	1	2	1	1	1	1	2	4	100	Doubtful
223	O60814	Histone H2B type 1-K (H2B1K_HUMAN)	HIST1H2BK	6	13.8816	100	26.98	548.713	Deamidation of N(N64, N68); Oxidation of M(M60, M63)	Deamidation of N(2); Oxidation of M(2)			Related Proteins	P57053, P58876, P62807, Q5QNW6, Q93079, Q99877, Q99879, Q99880	O60814, P57053, P58876, P62807, Q5QNW6, Q93079, Q99877, Q99879, Q99880	13	15	12	12	12	12	18	20	100	Confident
224	P38117	Electron transfer flavoprotein subunit beta (ETFB_HUMAN)	ETFB	19	27.8262	86.27	3.92	78.4942					Single Protein		P38117	1	6	6	1	6	1	1	6	100	Doubtful
225	O00161	Synaptosomal-associated protein 23 (SNP23_HUMAN)	SNAP23	15	23.3395	88.63	6.64	81.8423					Single Protein		O00161	1	1	1	1	1	1	1	1	100	Doubtful
226	P14174	Macrophage migration inhibitory factor (MIF_HUMAN)	MIF	22	12.4682	52.17	9.57	287.812					Single Protein		P14174	1	1	1	1	1	1	1	1	100	Doubtful
227	P63104	14-3-3 protein zeta/delta (1433Z_HUMAN)	YWHAZ	8	27.7277	100	8.16	79.2952					Single Protein		P63104	2	9	3	1	3	1	2	9	100	Confident
228	P16989	Y-box-binding protein 3 (YBOX3_HUMAN)	YBX3	12	40.066	71.24	4.57	14.9383					Related Proteins	P67809, Q9Y2T7	P16989, P67809, Q9Y2T7	1	4	0	0	4	1	1	4	100	Doubtful
229	O14745	Na(+)/H(+) exchange regulatory cofactor NHE-RF1 (NHRF1_HUMAN)	SLC9A3R1	17	38.8446	85.47	7.26	72.355					Single Protein		O14745	2	5	5	2	5	2	2	5	100	Confident
230	O14773	Tripeptidyl-peptidase 1 (TPP1_HUMAN)	TPP1	11	61.2096	54.71	5.68	66.5889					Single Protein		O14773	2	3	3	2	3	2	2	3	99.6546	Doubtful
231	Q9UMX0	Ubiquilin-1 (UBQL1_HUMAN)	UBQLN1	9	62.4794	35.82	10.02	149.902					Single Protein		Q9UMX0	4	8	8	4	8	4	4	10	100	Confident
232	P14678	Small nuclear ribonucleoprotein-associated proteins B and B' (RSMB_HUMAN)	SNRPB	20	24.5937	77.92	6.25	71.953					Related Proteins	P63162	P14678, P63162	1	3	3	1	3	1	1	3	100	Doubtful
233	P35637	RNA-binding protein FUS (FUS_HUMAN)	FUS	16	53.3938	49.05	2.66	20.4122					Related Proteins	Q92804	P35637, Q92804	1	1	0	0	1	1	1	1	100	Doubtful
234	Q01995	Transgelin (TAGL_HUMAN)	TAGLN	11	22.5964	100	61.19	384.906	Oxidation of M(M10, M86, M111)	Oxidation of M(3)			Single Protein		Q01995	13	22	22	13	22	13	16	27	100	Confident
235	O14737	Programmed cell death protein 5 (PDCD5_HUMAN)	PDCD5	19	14.2763	100	17.6	207.225					Single Protein		O14737	2	2	2	2	2	2	2	2	100	Confident
236	O14950	Myosin regulatory light chain 12B (ML12B_HUMAN)	MYL12B	18	19.7665	82.56	49.42	244.306	Deamidation of N(N95)	Deamidation of N(1)			Related Proteins	P19105	O14950, P19105	6	10	4	2	4	2	8	15	100	Confident
237	P04792	Heat shock protein beta-1 (HSPB1_HUMAN)	HSPB1	7	22.7685	66.83	53.17	281.041					Single Protein		P04792	8	11	11	8	11	8	8	15	100	Confident
238	P10599	Thioredoxin (THIO_HUMAN)	TXN	9	11.7297	77.14	40	342.633					Single Protein		P10599	4	6	6	4	6	4	4	6	100	Confident
239	P08294	Extracellular superoxide dismutase [Cu-Zn] (SODE_HUMAN)	SOD3	4	25.8347	58.33	10	157.946					Single Protein		P08294	2	4	4	2	4	2	2	4	100	Confident
240	P60866	40S ribosomal protein S20 (RS20_HUMAN)	RPS20	8	13.3643	100	19.33	217.673					Single Protein		P60866	2	2	2	2	2	2	2	3	100	Confident
241	P21291	Cysteine and glycine-rich protein 1 (CSRP1_HUMAN)	CSRP1	1	20.5538	100	8.81	89.4752					Single Protein		P21291	1	1	1	1	1	1	1	1	90.6977	Doubtful
242	Q3LXA3	Triokinase/FMN cyclase (TKFC_HUMAN)	TKFC	11	58.91	70.26	2.78	35.4594					Single Protein		Q3LXA3	1	1	1	1	1	1	1	1	100	Doubtful
243	Q96CT7	Coiled-coil domain-containing protein 124 (CC124_HUMAN)	CCDC124	19	25.8196	100	5.83	77.4382					Single Protein		Q96CT7	1	2	2	1	2	1	1	2	100	Doubtful
244	P63241	Eukaryotic translation initiation factor 5A-1 (IF5A1_HUMAN)	EIF5A	17	16.8214	68.18	12.99	186.891					Related Proteins	Q6IS14	P63241, Q6IS14	2	3	1	1	3	2	3	4	100	Confident
245	P20340	Ras-related protein Rab-6A (RAB6A_HUMAN)	RAB6A	11	23.5779	100	11.06	34.5928					Related Proteins	Q9NRW1	P20340, Q9NRW1	2	2	0	0	1	1	2	2	99.0132	Confident
246	Q00688	Peptidyl-prolyl cis-trans isomerase FKBP3 (FKBP3_HUMAN)	FKBP3	14	25.1613	87.95	8.48	115.639					Single Protein		Q00688	2	2	2	2	2	2	2	2	99.6546	Confident
247	P60842	Eukaryotic initiation factor 4A-I (IF4A1_HUMAN)	EIF4A1	17	46.1246	91.38	16.75	106.281			Deamidation of Q (Q340-{Q339 Q340 N346 N352})	Deamidation of Q (1)	Single Protein		P60842	5	9	8	5	9	5	5	9	100	Confident
248	Q9H773	dCTP pyrophosphatase 1 (DCTP1_HUMAN)	DCTPP1	16	18.6694	81.76	19.41	152.371					Single Protein		Q9H773	2	5	5	2	5	2	2	6	100	Confident
249	P09525	Annexin A4 (ANXA4_HUMAN)	ANXA4	2	35.8601	91.54	18.81	123.606					Single Protein		P09525	5	8	8	5	8	5	5	9	100	Confident
250	Q9NZJ9	Diphosphoinositol polyphosphate phosphohydrolase 2 (NUDT4_HUMAN)	NUDT4	12	20.2932	66.11	5.56	120.76					Single Protein		Q9NZJ9	1	1	1	1	1	1	1	1	100	Doubtful
251	P08246	Neutrophil elastase (ELNE_HUMAN)	ELANE	19	28.4998	43.45	23.22	173.702	Deamidation of N(N209); Oxidation of M(M154)	Deamidation of N(1); Oxidation of M(1)	Deamidation of N (N147-{N147 Q150})	Deamidation of N (1)	Single Protein		P08246	5	7	7	5	7	5	5	7	100	Confident
252	Q9NZL9	Methionine adenosyltransferase 2 subunit beta (MAT2B_HUMAN)	MAT2B	5	37.5282	65.57	3.59	63.9582					Single Protein		Q9NZL9	1	1	1	1	1	1	1	1	100	Doubtful
253	Q06830	Peroxiredoxin-1 (PRDX1_HUMAN)	PRDX1	1	22.0963	75.38	23.12	206.2	Deamidation of N(N145)	Deamidation of N(1)			Single Protein		Q06830	5	7	5	3	5	3	7	8	100	Confident
254	Q9UNA4	DNA polymerase iota (POLI_HUMAN)	POLI	18	82.9536	73.38	1.62	0	Deamidation of Q(Q203)	Deamidation of Q(1)			Single Protein		Q9UNA4	1	1	1	1	1	1	0	1	86.747	Doubtful
255	O00264	Membrane-associated progesterone receptor component 1 (PGRC1_HUMAN)	PGRMC1	X	21.6578	64.1	4.1	113.61					Single Protein		O00264	1	4	4	1	4	1	1	4	99.6661	Doubtful
256	P63208	S-phase kinase-associated protein 1 (SKP1_HUMAN)	SKP1	5	18.6462	82.82	7.98	105.943					Single Protein		P63208	1	2	2	1	2	1	1	2	99.0132	Doubtful
257	P52565	Rho GDP-dissociation inhibitor 1 (GDIR1_HUMAN)	ARHGDIA	17	23.1927	64.71	20.59	239.843					Single Protein		P52565	3	3	3	3	3	3	3	3	100	Confident
258	P52566	Rho GDP-dissociation inhibitor 2 (GDIR2_HUMAN)	ARHGDIB	12	22.9736	75.12	3.98	85.914					Single Protein		P52566	1	2	2	1	2	1	1	2	100	Doubtful
259	P63220	40S ribosomal protein S21 (RS21_HUMAN)	RPS21	20	9.10557	100	57.83	527.077	Oxidation of M(M1)	Oxidation of M(1)			Single Protein		P63220	5	6	6	5	6	5	6	7	100	Confident
260	Q9ULZ3	Apoptosis-associated speck-like protein containing a CARD (ASC_HUMAN)	PYCARD	16	21.6133	76.92	4.1	115.125					Single Protein		Q9ULZ3	1	2	2	1	2	1	1	2	100	Doubtful
261	O14880	Microsomal glutathione S-transferase 3 (MGST3_HUMAN)	MGST3	1	16.5056	49.34	8.55	113.61					Single Protein		O14880	1	2	2	1	2	1	1	2	100	Doubtful
262	O00233	26S proteasome non-ATPase regulatory subunit 9 (PSMD9_HUMAN)	PSMD9	12	24.6665	74.89	4.04	103.406					Single Protein		O00233	1	1	1	1	1	1	1	1	100	Doubtful
263	O43399	Tumor protein D54 (TPD54_HUMAN)	TPD52L2	20	22.2243	87.86	4.37	83.8288					Single Protein		O43399	1	3	3	1	3	1	1	3	100	Doubtful
264	P15531	Nucleoside diphosphate kinase A (NDKA_HUMAN)	NME1	17	17.1377	83.55	14.47	227.22					Single Protein		P15531	2	4	2	1	2	1	3	6	100	Confident
265	P28838	Cytosol aminopeptidase (AMPL_HUMAN)	LAP3	4	56.1308	86.71	1.54	38.3749					Single Protein		P28838	1	3	3	1	3	1	1	3	89.1566	Doubtful
266	Q96B49	Mitochondrial import receptor subunit TOM6 homolog (TOM6_HUMAN)	TOMM6	6	7.99705	62.16	37.84	233.361	Deamidation of N(N15)	Deamidation of N(1)			Single Protein		Q96B49	1	1	1	1	1	1	1	1	100	Doubtful
267	Q7Z4V5	Hepatoma-derived growth factor-related protein 2 (HDGR2_HUMAN)	HDGFL2		74.2722	88.97	2.53	13.8593					Related Proteins	Q9Y3E1	Q7Z4V5, Q9Y3E1	1	1	0	0	1	1	1	1	100	Doubtful
268	P68036	Ubiquitin-conjugating enzyme E2 L3 (UB2L3_HUMAN)	UBE2L3	22	17.8502	83.77	14.29	112.135					Single Protein		P68036	1	2	2	1	2	1	1	2	100	Doubtful
269	P47985	Cytochrome b-c1 complex subunit Rieske, mitochondrial (UCRI_HUMAN)	UQCRFS1	19	29.6494	66.06	25.55	155.071					Single Protein		P47985	4	5	5	4	5	4	4	5	100	Confident
270	P60981	Destrin (DEST_HUMAN)	DSTN	20	18.4935	100	13.94	156.988					Single Protein		P60981	2	3	3	2	3	2	2	3	100	Confident
271	Q8WZ42	Titin (TITIN_HUMAN)	TTN	2	3813.65	80.99	0.05	0.550485	Oxidation of M(M2351)	Oxidation of M(1)	Deamidation of Q (Q2360-{Q2360 Q2365})	Deamidation of Q (1)	Single Protein		Q8WZ42	1	48	48	1	48	1	1	49	99.0132	Doubtful
272	Q96C23	Aldose 1-epimerase (GALM_HUMAN)	GALM	2	37.7421	74.56	2.92	61.8951	Deamidation of N(N125)	Deamidation of N(1)			Single Protein		Q96C23	1	1	1	1	1	1	1	1	100	Doubtful
273	Q96C19	EF-hand domain-containing protein D2 (EFHD2_HUMAN)	EFHD2	1	26.6805	81.25	8.75	132.836					Single Protein		Q96C19	2	4	4	2	4	2	2	4	100	Confident
274	P09651	Heterogeneous nuclear ribonucleoprotein A1 (ROA1_HUMAN)	HNRNPA1	12	38.723	73.92	23.66	176.948	Oxidation of M(M46, M72)	Oxidation of M(2)			Single Protein		P09651	9	14	12	8	12	8	9	19	100	Confident
275	P10645	Chromogranin-A (CMGA_HUMAN)	CHGA	14	50.6577	73.96	4.16	44.2788					Single Protein		P10645	1	3	3	1	3	1	1	3	90.6977	Doubtful
276	P22626	Heterogeneous nuclear ribonucleoproteins A2/B1 (ROA2_HUMAN)	HNRNPA2B1	7	37.4067	62.89	28.61	198.296	Deamidation of N(N178); Oxidation of M(M193)	Deamidation of N(1); Oxidation of M(1)			Single Protein		P22626	8	14	13	8	13	8	10	19	100	Confident
277	P63173	60S ribosomal protein L38 (RL38_HUMAN)	RPL38	17	8.21273	100	31.43	616.74					Single Protein		P63173	2	2	2	2	2	2	3	3	100	Confident
278	P09661	U2 small nuclear ribonucleoprotein A' (RU2A_HUMAN)	SNRPA1	15	28.3981	76.47	4.31	78.4942					Single Protein		P09661	1	3	3	1	3	1	1	3	100	Doubtful
279	P60900	Proteasome subunit alpha type-6 (PSA6_HUMAN)	PSMA6	14	27.3818	69.11	7.32	101.581					Single Protein		P60900	1	3	3	1	3	1	1	3	100	Doubtful
280	O75828	Carbonyl reductase [NADPH] 3 (CBR3_HUMAN)	CBR3	21	30.8307	89.17	4.69	31.171					Related Proteins	P16152	O75828, P16152	1	2	0	0	2	1	1	2	100	Doubtful
281	P08311	Cathepsin G (CATG_HUMAN)	CTSG	14	28.8191	80.39	27.84	222.994	Oxidation of M(M110)	Oxidation of M(1)			Single Protein		P08311	7	9	9	7	9	7	9	12	100	Confident
282	P33316	Deoxyuridine 5'-triphosphate nucleotidohydrolase, mitochondrial (DUT_HUMAN)	DUT	15	26.5466	100	12.7	102.79					Single Protein		P33316	2	4	4	2	4	2	2	4	100	Confident
283	P51148	Ras-related protein Rab-5C (RAB5C_HUMAN)	RAB5C	17	23.4678	75.93	13.89	99.9347	Deamidation of N(N105)	Deamidation of N(1)			Single Protein		P51148	2	3	0	0	0	0	2	3	99.0132	Doubtful
284	P51149	Ras-related protein Rab-7a (RAB7A_HUMAN)	RAB7A	3	23.4748	100	11.59	125.136					Single Protein		P51149	2	3	3	2	3	2	2	3	100	Confident
285	Q9NYJ1	Cytochrome c oxidase assembly factor 4 homolog, mitochondrial (COA4_HUMAN)	COA4	11	10.1277	100	19.54	198.491					Single Protein		Q9NYJ1	1	2	2	1	2	1	1	2	99.0132	Doubtful
286	P21333	Filamin-A (FLNA_HUMAN)	FLNA	X	280.564	67.62	0.87	2.02115					Single Protein		P21333	2	13	11	1	13	2	1	13	99.6661	Doubtful
287	P61158	Actin-related protein 3 (ARP3_HUMAN)	ACTR3	2	47.341	76.08	2.87	49.6228					Single Protein		P61158	1	2	2	1	2	1	1	2	100	Doubtful
288	P07602	Prosaposin (SAP_HUMAN)	PSAP	10	58.0738	76.53	8.97	81.6361	Oxidation of M(M237)	Oxidation of M(1)			Single Protein		P07602	5	7	7	5	7	5	5	8	100	Confident
289	P61160	Actin-related protein 2 (ARP2_HUMAN)	ACTR2	2	44.7322	76.14	6.85	86.3436	Deamidation of N(N76); Oxidation of M(M56)	Deamidation of N(1); Oxidation of M(1)			Single Protein		P61160	2	6	6	2	6	2	2	6	100	Confident
290	P19652	Alpha-1-acid glycoprotein 2 (A1AG2_HUMAN)	ORM2	9	23.5876	81.59	4.98	105.297					Single Protein		P19652	1	3	2	1	2	1	1	3	100	Doubtful
291	P50454	Serpin H1 (SERPH_HUMAN)	SERPINH1	11	46.4112	86.84	6.46	61.9691					Single Protein		P50454	2	4	4	2	4	2	2	4	100	Confident
292	P21964	Catechol O-methyltransferase (COMT_HUMAN)	COMT	22	30.0176	59.78	0	0					Single Protein		P21964	0	2	2	0	2	0	1	2	89.1566	Doubtful
293	P61106	Ras-related protein Rab-14 (RAB14_HUMAN)	RAB14	9	23.8819	86.05	11.63	88.3516					Single Protein		P61106	2	2	1	1	1	1	2	2	100	Confident
294	P42166	Lamina-associated polypeptide 2, isoform alpha (LAP2A_HUMAN)	TMPO	12	75.4456	80.69	1.87	29.5192					Related Proteins	P42167	P42166, P42167	1	1	1	1	1	1	1	1	100	Doubtful
295	P13473	Lysosome-associated membrane glycoprotein 2 (LAMP2_HUMAN)	LAMP2	X	44.9323	53.41	2.93	57.1812					Single Protein		P13473	1	1	1	1	1	1	1	1	100	Doubtful
296	P49411	Elongation factor Tu, mitochondrial (EFTU_HUMAN)	TUFM	16	49.5102	94.03	3.1	38.2051					Single Protein		P49411	1	5	5	1	5	1	1	5	100	Doubtful
297	P02794	Ferritin heavy chain (FRIH_HUMAN)	FTH1	11	21.2123	100	5.46	94.3646					Single Protein		P02794	1	3	3	1	3	1	1	3	100	Doubtful
298	Q08380	Galectin-3-binding protein (LG3BP_HUMAN)	LGALS3BP	17	65.2893	66.15	4.96	58.472	Deamidation of N(N567)	Deamidation of N(1)			Single Protein		Q08380	2	3	3	2	3	2	2	4	99.6661	Doubtful
299	P12111	Collagen alpha-3(VI) chain (CO6A3_HUMAN)	COL6A3	2	343.457	72.46	0.91	9.79323					Single Protein		P12111	2	11	11	2	11	2	2	11	100	Confident
300	Q14195	Dihydropyrimidinase-related protein 3 (DPYL3_HUMAN)	DPYSL3	5	61.9241	75.61	4.74	47.3765					Single Protein		Q14195	2	3	2	1	2	1	2	3	100	Confident
301	P24158	Myeloblastin (PRTN3_HUMAN)	PRTN3	19	27.7893	19.14	8.2	295.697					Single Protein		P24158	2	4	4	2	4	2	3	5	100	Confident
302	Q07020	60S ribosomal protein L18 (RL18_HUMAN)	RPL18	19	21.6211	100	13.83	137.782					Single Protein		Q07020	2	4	4	2	4	2	2	4	100	Confident
303	Q07021	Complement component 1 Q subcomponent-binding protein, mitochondrial (C1QBP_HUMAN)	C1QBP	17	31.3426	61.35	12.06	91.8549					Single Protein		Q07021	2	2	2	2	2	2	2	2	100	Doubtful
304	P13489	Ribonuclease inhibitor (RINI_HUMAN)	RNH1	CHR_HSCHR11_1_CTG8	49.9411	86.77	2.39	40.3475					Single Protein		P13489	1	3	3	1	3	1	1	3	100	Doubtful
305	A8K7I4	Calcium-activated chloride channel regulator 1 (CLCA1_HUMAN)	CLCA1	1	100.163	57.44	0.98	25.2098					Single Protein		A8K7I4	1	5	5	1	5	1	1	5	100	Doubtful
306	Q14247	Src substrate cortactin (SRC8_HUMAN)	CTTN	11	61.5485	80.18	2.18	39.1581					Single Protein		Q14247	1	1	1	1	1	1	1	1	99.0132	Doubtful
307	P61204	ADP-ribosylation factor 3 (ARF3_HUMAN)	ARF3	12	20.5877	85.08	15.47	66.7851					Related Proteins	P84077, P84085	P61204, P84077, P84085	2	3	0	0	1	1	2	3	100	Confident
308	P02768	Serum albumin (ALBU_HUMAN)	ALB	4	69.3215	95.57	27.59	96.6691	Oxidation of M(M572)	Oxidation of M(1)			Single Protein		P02768	15	28	28	15	28	15	16	32	100	Confident
309	Q15582	Transforming growth factor-beta-induced protein ig-h3 (BGH3_HUMAN)	TGFBI	5	74.634	70.42	3.95	30.296					Single Protein		Q15582	2	5	5	2	5	2	1	5	99.6661	Doubtful
310	P02766	Transthyretin (TTHY_HUMAN)	TTR	18	15.877	83.67	8.84	117.474					Single Protein		P02766	1	3	3	1	3	1	1	3	100	Doubtful
311	P02763	Alpha-1-acid glycoprotein 1 (A1AG1_HUMAN)	ORM1	9	23.4968	79.6	13.43	269.824					Single Protein		P02763	2	4	3	2	3	2	3	5	100	Confident
312	P12109	Collagen alpha-1(VI) chain (CO6A1_HUMAN)	COL6A1	21	108.462	76.65	1.75	29.1046					Single Protein		P12109	2	11	11	2	11	2	2	11	100	Confident
313	P12110	Collagen alpha-2(VI) chain (CO6A2_HUMAN)	COL6A2	21	108.512	71.15	1.96	20.1973					Single Protein		P12110	1	3	3	1	3	1	1	3	100	Doubtful
314	P02751	Fibronectin (FINC_HUMAN)	FN1	2	262.46	54.02	2.98	24.2648					Single Protein		P02751	5	13	13	5	13	5	5	13	100	Confident
315	P02792	Ferritin light chain (FRIL_HUMAN)	FTL	19	20.0071	80.57	8.57	122.473					Single Protein		P02792	1	1	1	1	1	1	1	1	100	Doubtful
316	P02790	Hemopexin (HEMO_HUMAN)	HPX	11	51.6433	66.23	9.74	62.267					Single Protein		P02790	2	3	3	2	3	2	2	3	100	Confident
317	P02787	Serotransferrin (TRFE_HUMAN)	TF	3	77.0136	88.11	0	0					Single Protein		P02787	0	7	6	0	7	0	0	7	87.2093	Doubtful
318	O14602	Eukaryotic translation initiation factor 1A, Y-chromosomal (IF1AY_HUMAN)	EIF1AY	Y	16.4323	78.47	9.72	59.9608					Related Proteins	P47813	O14602, P47813	1	1	0	0	1	1	1	1	100	Doubtful
319	P55209	Nucleosome assembly protein 1-like 1 (NP1L1_HUMAN)	NAP1L1	12	45.3459	50.13	4.35	56.2499					Single Protein		P55209	1	1	1	1	1	1	1	1	100	Doubtful
320	P27635	60S ribosomal protein L10 (RL10_HUMAN)	RPL10	X	24.5879	87.38	10.75	60.5212					Related Proteins	Q96L21	P27635, Q96L21	2	6	0	0	6	2	2	7	100	Confident
321	P61224	Ras-related protein Rap-1b (RAP1B_HUMAN)	RAP1B	12	20.8116	72.83	6.52	93.8518					Related Proteins	P62834	P61224, P62834	1	3	3	1	3	1	1	3	100	Doubtful
322	P18283	Glutathione peroxidase 2 (GPX2_HUMAN)	GPX2	14	21.9411	85.79	23.68	189.35					Single Protein		P18283	4	4	4	4	4	4	4	4	100	Confident
323	Q16822	Phosphoenolpyruvate carboxykinase [GTP], mitochondrial (PCKGM_HUMAN)	PCK2	14	70.6536	71.41	2.19	32.1578					Single Protein		Q16822	1	2	2	1	2	1	1	2	100	Doubtful
324	O60493	Sorting nexin-3 (SNX3_HUMAN)	SNX3	6	18.7508	79.63	8.64	133.866					Single Protein		O60493	1	3	3	1	3	1	1	3	100	Doubtful
325	P61088	Ubiquitin-conjugating enzyme E2 N (UBE2N_HUMAN)	UBE2N	12	17.127	81.58	19.74	170.415					Single Protein		P61088	2	5	5	2	5	2	2	5	100	Confident
326	Q16851	UTP--glucose-1-phosphate uridylyltransferase (UGPA_HUMAN)	UGP2	2	56.9047	81.69	2.36	36.742					Single Protein		Q16851	1	1	1	1	1	1	1	1	100	Doubtful
327	Q9NP97	Dynein light chain roadblock-type 1 (DLRB1_HUMAN)	DYNLRB1	20	10.9147	100	29.17	239.843					Single Protein		Q9NP97	2	2	0	0	0	0	2	2	99.0132	Confident
328	Q96IU4	Protein ABHD14B (ABHEB_HUMAN)	ABHD14B	3	22.3316	56.19	28.57	248.114					Single Protein		Q96IU4	4	5	5	4	5	4	4	5	100	Confident
329	P07737	Profilin-1 (PROF1_HUMAN)	PFN1	17	15.0446	82.14	46.43	559.178	Deamidation of N(N62); Oxidation of M(M86)	Deamidation of N(1); Oxidation of M(1)			Single Protein		P07737	6	9	9	6	9	6	11	14	100	Confident
330	P56381	ATP synthase subunit epsilon, mitochondrial (ATP5E_HUMAN)	ATP5F1E		5.77611	100	15.69	338.602					Related Proteins	Q5VTU8	P56381, Q5VTU8	1	1	1	1	1	1	1	1	100	Doubtful
331	P05109	Protein S100-A8 (S10A8_HUMAN)	S100A8	1	10.8276	100	8.6	185.685					Single Protein		P05109	1	4	4	1	4	1	1	4	100	Doubtful
332	P61247	40S ribosomal protein S3a (RS3A_HUMAN)	RPS3A	4	29.9257	100	14.77	87.2158			Deamidation of Q (Q75-{Q75 N76})	Deamidation of Q (1)	Single Protein		P61247	3	7	7	3	7	3	2	7	100	Doubtful
333	P06454	Prothymosin alpha (PTMA_HUMAN)	PTMA	2	12.196	47.75	22.52	705.954	Deamidation of N(N29)	Deamidation of N(1)			Single Protein		P06454	3	7	7	3	7	3	4	10	100	Confident
334	P12268	Inosine-5'-monophosphate dehydrogenase 2 (IMDH2_HUMAN)	IMPDH2	3	55.7696	63.62	2.14	45.088					Single Protein		P12268	1	1	1	1	1	1	1	1	100	Doubtful
335	P50552	Vasodilator-stimulated phosphoprotein (VASP_HUMAN)	VASP	19	39.8051	60.53	2.37	67.7205					Single Protein		P50552	1	3	3	1	3	1	1	3	87.0588	Doubtful
336	P51884	Lumican (LUM_HUMAN)	LUM	12	38.4048	74.56	5.33	61.2366					Single Protein		P51884	1	4	4	1	4	1	1	4	100	Doubtful
337	P26885	Peptidyl-prolyl cis-trans isomerase FKBP2 (FKBP2_HUMAN)	FKBP2	11	15.6393	80.28	8.45	121.611					Single Protein		P26885	1	1	1	1	1	1	1	1	100	Doubtful
338	P12277	Creatine kinase B-type (KCRB_HUMAN)	CKB	14	42.6173	74.28	13.12	98.1177					Single Protein		P12277	3	7	6	2	6	2	3	7	100	Confident
339	Q9GZT3	SRA stem-loop-interacting RNA-binding protein, mitochondrial (SLIRP_HUMAN)	SLIRP	14	12.3414	100	18.35	237.643					Single Protein		Q9GZT3	2	3	3	2	3	2	2	3	100	Doubtful
340	P51858	Hepatoma-derived growth factor (HDGF_HUMAN)	HDGF	1	26.7719	100	10.83	107.93					Single Protein		P51858	2	3	3	2	3	2	2	3	100	Confident
341	E9PAV3	Nascent polypeptide-associated complex subunit alpha, muscle-specific form (NACAM_HUMAN)	NACA	12	205.295	64.77	1.92	27.3363	Oxidation of M(M2048)	Oxidation of M(1)			Related Proteins	Q13765	E9PAV3, Q13765	4	5	5	4	5	4	6	7	100	Confident
342	P30086	Phosphatidylethanolamine-binding protein 1 (PEBP1_HUMAN)	PEBP1	12	21.0437	82.89	31.55	399.223					Single Protein		P30086	4	9	9	4	9	4	6	11	100	Confident
343	Q04760	Lactoylglutathione lyase (LGUL_HUMAN)	GLO1	6	20.7642	70.65	5.43	93.8518					Single Protein		Q04760	1	1	1	1	1	1	1	1	100	Doubtful
344	Q16762	Thiosulfate sulfurtransferase (THTR_HUMAN)	TST	22	33.4078	81.48	11.11	97.38					Single Protein		Q16762	2	2	2	2	2	2	2	3	100	Confident
345	Q15435	Protein phosphatase 1 regulatory subunit 7 (PP1R7_HUMAN)	PPP1R7	2	41.5385	91.67	0	0					Single Protein		Q15435	0	2	2	0	2	0	1	2	86.9048	Doubtful
346	Q96I99	Succinate--CoA ligase [GDP-forming] subunit beta, mitochondrial (SUCB2_HUMAN)	SUCLG2	3	46.4814	71.76	3.47	44.3926					Single Protein		Q96I99	1	5	5	1	5	1	1	5	100	Doubtful
347	P17096	High mobility group protein HMG-I/HMG-Y (HMGA1_HUMAN)	HMGA1	6	11.6691	100	14.95	161.39					Single Protein		P17096	1	1	1	1	1	1	1	1	100	Doubtful
348	Q9UBV8	Peflin (PEF1_HUMAN)	PEF1	1	30.3613	34.51	4.58	140.396					Single Protein		Q9UBV8	1	1	1	1	1	1	1	1	100	Doubtful
349	P14854	Cytochrome c oxidase subunit 6B1 (CX6B1_HUMAN)	COX6B1	19	10.1857	100	20.93	200.799					Single Protein		P14854	1	4	4	1	4	1	1	5	100	Doubtful
350	P82979	SAP domain-containing ribonucleoprotein (SARNP_HUMAN)	SARNP	12	23.6564	82.86	4.76	99.2455					Single Protein		P82979	1	2	2	1	2	1	1	2	100	Doubtful
351	P14868	Aspartate--tRNA ligase, cytoplasmic (SYDC_HUMAN)	DARS	2	57.1	93.21	2	36.978					Single Protein		P14868	1	2	2	1	2	1	1	2	90.6977	Doubtful
352	P14866	Heterogeneous nuclear ribonucleoprotein L (HNRPL_HUMAN)	HNRNPL	CHR_HG26_PATCH	64.0924	54.5	1.7	46.0499					Single Protein		P14866	1	4	4	1	4	1	1	4	100	Doubtful
353	P43307	Translocon-associated protein subunit alpha (SSRA_HUMAN)	SSR1	6	32.2153	46.15	8.04	122.763					Single Protein		P43307	2	3	3	2	3	2	2	4	100	Confident
354	P06396	Gelsolin (GELS_HUMAN)	GSN	9	85.6442	57.42	2.3	28.6856					Single Protein		P06396	1	7	7	1	7	1	1	7	99.6661	Doubtful
355	Q53GG5	PDZ and LIM domain protein 3 (PDLI3_HUMAN)	PDLIM3	4	39.2074	77.47	4.12	61.2366					Single Protein		Q53GG5	1	1	1	1	1	1	1	1	100	Doubtful
356	P30049	ATP synthase subunit delta, mitochondrial (ATPD_HUMAN)	ATP5F1D		17.4792	33.93	13.69	454.44					Single Protein		P30049	2	2	2	2	2	2	2	3	100	Confident
357	P30041	Peroxiredoxin-6 (PRDX6_HUMAN)	PRDX6	1	25.0192	100	26.79	253.12					Single Protein		P30041	5	8	8	5	8	5	6	9	100	Confident
358	P30043	Flavin reductase (NADPH) (BLVRB_HUMAN)	BLVRB	19	22.1054	61.65	15.53	125.743					Single Protein		P30043	2	2	2	2	2	2	2	3	100	Confident
359	P30044	Peroxiredoxin-5, mitochondrial (PRDX5_HUMAN)	PRDX5	11	22.0725	100	47.2	232.767	Oxidation of M(M183)	Oxidation of M(1)			Single Protein		P30044	8	9	9	8	9	8	9	11	100	Confident
360	P30046	D-dopachrome decarboxylase (DOPD_HUMAN)	DDT	CHR_HSCHR22_1_CTG7	12.7037	67.8	19.49	323.789					Single Protein		P30046	2	2	2	2	2	2	2	2	100	Confident
361	P30048	Thioredoxin-dependent peroxide reductase, mitochondrial (PRDX3_HUMAN)	PRDX3	10	27.6752	66.41	28.52	188.037	Deamidation of N(N79, N150, N192)	Deamidation of N(3)			Single Protein		P30048	6	8	8	6	8	6	6	9	100	Confident
362	P05091	Aldehyde dehydrogenase, mitochondrial (ALDH2_HUMAN)	ALDH2	12	56.3456	68.86	7.16	82.4462					Single Protein		P05091	3	7	7	3	7	3	3	8	100	Confident
363	P30050	60S ribosomal protein L12 (RL12_HUMAN)	RPL12	9	17.8075	100	45.45	247.693					Single Protein		P30050	6	6	6	6	6	6	5	7	100	Confident
364	P69905	Hemoglobin subunit alpha (HBA_HUMAN)	HBA1	16	15.2479	59.86	77.46	991.233	Deamidation of N(N69, N79); Oxidation of M(M33, M77)	Deamidation of N(2); Oxidation of M(2)			Single Protein		P69905	12	20	20	12	20	12	28	42	100	Confident
365	P15311	Ezrin (EZRI_HUMAN)	EZR	6	69.3697	87.2	1.71	8.03944					Related and Unrelated Proteins	P26038, P35241	P15311, P26038, P35241	1	2	0	0	2	1	1	2	100	Doubtful
366	P08727	Keratin, type I cytoskeletal 19 (K1C19_HUMAN)	KRT19	17	44.0791	92.5	41.5	141.511	Deamidation of N(N105, N184)	Deamidation of N(2)	Deamidation of N (N392-{Q387 N392 N393})	Deamidation of N (1)	Single Protein		P08727	15	22	16	12	21	14	15	25	100	Confident
367	P62241	40S ribosomal protein S8 (RS8_HUMAN)	RPS8	1	24.1902	100	6.25	83.0227					Single Protein		P62241	1	4	4	1	4	1	1	4	100	Doubtful
368	P62249	40S ribosomal protein S16 (RS16_HUMAN)	RPS16	19	16.435	100	13.7	236.558	Deamidation of N(N35)	Deamidation of N(1)			Single Protein		P62249	2	4	4	2	4	2	3	5	100	Confident
369	P26599	Polypyrimidine tract-binding protein 1 (PTBP1_HUMAN)	PTBP1	19	57.1856	56.31	4.33	91.3689					Single Protein		P26599	1	5	4	1	5	1	2	7	100	Doubtful
370	P62258	14-3-3 protein epsilon (1433E_HUMAN)	YWHAE	17	29.1554	100	24.31	214.961					Single Protein		P62258	5	11	7	4	7	4	6	12	100	Confident
371	P08708	40S ribosomal protein S17 (RS17_HUMAN)	RPS17	15	15.5404	100	16.3	0	Oxidation of M(M126)	Oxidation of M(1)			Single Protein		P08708	1	4	4	1	4	1	0	5	99.6661	Doubtful
372	P62266	40S ribosomal protein S23 (RS23_HUMAN)	RPS23	5	15.7977	81.12	8.39	120.76					Single Protein		P62266	1	4	4	1	4	1	1	4	100	Doubtful
373	P62263	40S ribosomal protein S14 (RS14_HUMAN)	RPS14	5	16.2625	73.51	29.14	375.971					Single Protein		P62263	4	4	4	4	4	4	5	5	100	Confident
374	P62269	40S ribosomal protein S18 (RS18_HUMAN)	RPS18	CHR_HSCHR6_MHC_MCF_CTG1	17.7079	100	7.24	113.61					Single Protein		P62269	1	5	5	1	5	1	1	6	100	Doubtful
375	P08758	Annexin A5 (ANXA5_HUMAN)	ANXA5	4	35.9144	84.38	22.19	132.214					Single Protein		P08758	6	8	8	6	8	6	6	8	100	Confident
376	Q71UM5	40S ribosomal protein S27-like (RS27L_HUMAN)	RPS27L	15	9.47087	66.67	13.1	0					Single Protein		Q71UM5	1	2	1	1	2	1	0	4	99.0132	Doubtful
377	O00584	Ribonuclease T2 (RNT2_HUMAN)	RNASET2	6	29.4618	90.63	3.91	67.4559					Single Protein		O00584	1	1	1	1	1	1	1	1	100	Doubtful
378	P07437	Tubulin beta chain (TBB5_HUMAN)	TUBB	CHR_HSCHR6_MHC_MANN_CTG1	49.639	54.5	42.57	98.949	Oxidation of M(M73, M267)	Oxidation of M(2)			Single Protein		P07437	16	24	4	3	6	5	18	29	100	Confident
379	P08134	Rho-related GTP-binding protein RhoC (RHOC_HUMAN)	RHOC	1	21.9923	72.02	4.15	44.7376					Related Proteins	P61586	P08134, P61586	1	2	0	0	2	1	1	2	100	Doubtful
380	P51571	Translocon-associated protein subunit delta (SSRD_HUMAN)	SSR4	X	18.9866	61.27	6.36	127.916					Single Protein		P51571	1	2	2	1	2	1	1	2	100	Doubtful
381	Q8NC51	Plasminogen activator inhibitor 1 RNA-binding protein (PAIRB_HUMAN)	SERBP1	1	44.9385	91.91	3.92	46.0499					Single Protein		Q8NC51	1	6	5	1	6	1	1	6	100	Doubtful
382	Q8NBS9	Thioredoxin domain-containing protein 5 (TXND5_HUMAN)	TXNDC5	6	47.5987	67.36	4.4	70.3888					Single Protein		Q8NBS9	2	2	2	2	2	2	2	2	100	Confident
383	P12532	Creatine kinase U-type, mitochondrial (KCRU_HUMAN)	CKMT1A	15	47.0072	79.62	3.84	22.544					Related Proteins	P17540	P12532, P17540	1	3	2	0	2	0	1	3	100	Doubtful
384	P15880	40S ribosomal protein S2 (RS2_HUMAN)	RPS2	16	31.3046	100	21.16	134.574					Single Protein		P15880	5	5	5	5	5	5	5	5	100	Confident
385	P14550	Alcohol dehydrogenase [NADP(+)] (AK1A1_HUMAN)	AKR1A1	1	36.5499	88.92	8.31	29.8767					Single Protein		P14550	2	6	6	2	6	2	1	6	100	Doubtful
386	P55072	Transitional endoplasmic reticulum ATPase (TERA_HUMAN)	VCP	9	89.2657	80.52	1.61	24.5993					Single Protein		P55072	1	5	5	1	5	1	1	5	99.6661	Doubtful
387	P49207	60S ribosomal protein L34 (RL34_HUMAN)	RPL34	4	13.2845	100	14.53	221.394					Single Protein		P49207	2	4	4	2	4	2	2	4	100	Confident
388	Q9P1F3	Costars family protein ABRACL (ABRAL_HUMAN)	ABRACL	6	9.05086	69.14	19.75	213.194					Single Protein		Q9P1F3	1	2	2	1	2	1	1	2	100	Doubtful
389	Q16629	Serine/arginine-rich splicing factor 7 (SRSF7_HUMAN)	SRSF7	2	27.35	100	9.66	96.7435					Single Protein		Q16629	2	3	2	1	2	1	2	3	90.6977	Confident
390	P18085	ADP-ribosylation factor 4 (ARF4_HUMAN)	ARF4	3	20.4977	84.44	28.33	191.875					Single Protein		P18085	4	8	5	3	5	3	4	8	100	Confident
391	P0C0S5	Histone H2A.Z (H2AZ_HUMAN)	H2AFZ	4	13.5446	77.34	37.5	229.35					Related Proteins	Q71UI9	P0C0S5, Q71UI9	3	7	5	2	5	2	4	9	100	Confident
392	Q04637	Eukaryotic translation initiation factor 4 gamma 1 (IF4G1_HUMAN)	EIF4G1	3	175.382	61.04	0.69	16.7333					Single Protein		Q04637	1	1	1	1	1	1	1	1	90.6977	Doubtful
393	P01911	HLA class II histocompatibility antigen, DRB1-15 beta chain (2B1F_HUMAN)	HLA-DRB1	6	29.947	60.15	3.38	32.46					Related Proteins	P01912, P04440, P20039, Q5Y7A7, Q95IE3	P01911, P01912, P04440, P20039, Q5Y7A7, Q95IE3	1	1	0	0	1	1	1	1	100	Doubtful
394	P68371	Tubulin beta-4B chain (TBB4B_HUMAN)	TUBB4B	9	49.799	54.38	33.03	118.652	Oxidation of M(M73, M267)	Oxidation of M(2)			Single Protein		P68371	13	21	3	2	3	2	16	25	100	Confident
395	P68366	Tubulin alpha-4A chain (TBA4A_HUMAN)	TUBA4A	2	49.8924	68.3	23.21	169.362					Single Protein		P68366	7	11	2	2	2	2	9	13	100	Confident
396	P27824	Calnexin (CALX_HUMAN)	CANX	CHR_HG30_PATCH	67.5259	57.94	1.52	46.4213					Single Protein		P27824	1	4	4	1	4	1	1	4	100	Doubtful
397	P02511	Alpha-crystallin B chain (CRYAB_HUMAN)	CRYAB	11	20.1464	65.71	6.29	122.473					Single Protein		P02511	1	5	5	1	5	1	1	6	100	Doubtful
398	P98179	RNA-binding protein 3 (RBM3_HUMAN)	RBM3	X	17.16	79.62	24.2	356.887	Deamidation of N(N68); Oxidation of M(M64)	Deamidation of N(1); Oxidation of M(1)			Single Protein		P98179	4	5	5	4	5	4	5	6	100	Confident
399	Q16698	2,4-dienoyl-CoA reductase, mitochondrial (DECR_HUMAN)	DECR1	8	36.0448	83.88	3.88	51.5484					Single Protein		Q16698	1	1	1	1	1	1	1	1	100	Doubtful
400	Q15366	Poly(rC)-binding protein 2 (PCBP2_HUMAN)	PCBP2	12	38.5556	70.96	3.56	59.9608					Single Protein		Q15366	1	1	1	1	1	1	1	1	100	Doubtful
401	Q15365	Poly(rC)-binding protein 1 (PCBP1_HUMAN)	PCBP1	2	37.4739	74.44	12.08	99.2455					Single Protein		Q15365	3	4	4	3	4	3	3	4	100	Confident
402	P55011	Solute carrier family 12 member 2 (S12A2_HUMAN)	SLC12A2	5	131.364	59.32	1.82	40.6801					Single Protein		P55011	1	5	5	1	5	1	2	6	100	Doubtful
403	P07355	Annexin A2 (ANXA2_HUMAN)	ANXA2	15	38.5798	92.92	12.98	93.3903					Single Protein		P07355	3	5	5	3	5	3	3	5	100	Confident
404	P19338	Nucleolin (NUCL_HUMAN)	NCL	2	76.5684	79.15	6.76	60.874					Single Protein		P19338	4	11	11	4	11	4	4	14	100	Confident
405	P07339	Cathepsin D (CATD_HUMAN)	CTSD	11	44.5236	73.79	2.67	51.858					Single Protein		P07339	1	6	6	1	6	1	1	6	99.6528	Doubtful
406	O43707	Alpha-actinin-4 (ACTN4_HUMAN)	ACTN4	CHR_HG26_PATCH	104.788	83.1	5.38	31.7491					Single Protein		O43707	4	11	5	3	11	4	4	12	100	Confident
407	P08670	Vimentin (VIME_HUMAN)	VIM	10	53.6191	92.7	32.62	147.443	Oxidation of M(M154, M391)	Oxidation of M(2)			Single Protein		P08670	14	24	21	11	22	12	15	26	100	Confident
408	P46976	Glycogenin-1 (GLYG_HUMAN)	GYG1	3	39.3586	49.14	4	68.7997					Single Protein		P46976	1	1	1	1	1	1	1	1	100	Doubtful
409	O60220	Mitochondrial import inner membrane translocase subunit Tim8 A (TIM8A_HUMAN)	TIMM8A	X	10.9913	71.13	11.34	178.028					Single Protein		O60220	1	2	2	1	2	1	1	2	100	Doubtful
410	P61026	Ras-related protein Rab-10 (RAB10_HUMAN)	RAB10	2	22.5266	100	17	137.365					Single Protein		P61026	3	5	4	2	4	2	3	5	100	Confident
411	P48047	ATP synthase subunit O, mitochondrial (ATPO_HUMAN)	ATP5O	21	23.2627	100	6.57	81.0738					Single Protein		P48047	1	1	1	1	1	1	1	1	100	Doubtful
412	P25398	40S ribosomal protein S12 (RS12_HUMAN)	RPS12	6	14.5055	100	37.12	403.373					Single Protein		P25398	4	4	4	4	4	4	5	5	100	Confident
413	P62854	40S ribosomal protein S26 (RS26_HUMAN)	RPS26	12	13.0071	100	7.83	50.0543					Related Proteins	Q5JNZ5	P62854, Q5JNZ5	1	2	0	0	0	0	1	2	100	Doubtful
414	Q6F5E8	Capping protein, Arp2/3 and myosin-I linker protein 2 (CARL2_HUMAN)	CARMIL2	16	154.593	66.2	1.32	15.148	Deamidation of Q(Q1218); Oxidation of M(M1216)	Deamidation of Q(1); Oxidation of M(1)			Single Protein		Q6F5E8	1	1	1	1	1	1	1	1	100	Doubtful
415	P62310	U6 snRNA-associated Sm-like protein LSm3 (LSM3_HUMAN)	LSM3	3	11.838	66.67	32.35	380.928	Deamidation of N(N12)	Deamidation of N(1)			Single Protein		P62310	2	2	2	2	2	2	2	3	100	Confident
416	P62314	Small nuclear ribonucleoprotein Sm D1 (SMD1_HUMAN)	SNRPD1	18	13.2734	100	10.92	217.673					Single Protein		P62314	2	2	2	2	2	2	2	3	100	Confident
417	P62328	Thymosin beta-4 (TYB4_HUMAN)	TMSB4X	X	5.04952	100	31.82	588.706	Oxidation of M(M7)	Oxidation of M(1)			Single Protein		P62328	2	2	2	2	2	2	2	2	100	Confident
418	P08865	40S ribosomal protein SA (RSSA_HUMAN)	RPSA	3	32.8334	66.44	21.69	238.768			Deamidation of N (N29-{N29 Q33 Q36})	Deamidation of N (1)	Single Protein		P08865	4	7	7	4	7	4	5	8	100	Confident
419	Q9P0M9	39S ribosomal protein L27, mitochondrial (RM27_HUMAN)	MRPL27	17	16.0627	100	6.76	116.681					Single Protein		Q9P0M9	1	1	1	1	1	1	1	1	100	Doubtful
420	P61019	Ras-related protein Rab-2A (RAB2A_HUMAN)	RAB2A	8	23.5308	87.26	12.74	122.184					Single Protein		P61019	2	6	6	2	6	2	3	7	100	Confident
421	P38646	Stress-70 protein, mitochondrial (GRP75_HUMAN)	HSPA9	5	73.6348	89.54	8.39	56.9249	Deamidation of N(N221)	Deamidation of N(1)			Single Protein		P38646	4	9	8	4	8	4	4	9	100	Confident
422	P25325	3-mercaptopyruvate sulfurtransferase (THTM_HUMAN)	MPST	22	33.1576	67.68	4.38	68.5267					Single Protein		P25325	1	4	4	1	4	1	1	4	100	Doubtful
423	Q9UQ80	Proliferation-associated protein 2G4 (PA2G4_HUMAN)	PA2G4	12	43.7592	92.13	0	0					Single Protein		Q9UQ80	0	3	3	0	3	0	1	3	99.6661	Doubtful
424	P02679	Fibrinogen gamma chain (FIBG_HUMAN)	FGG	4	51.4789	94.04	5.3	57.1812					Single Protein		P02679	2	3	3	2	3	2	2	4	100	Confident
425	P02675	Fibrinogen beta chain (FIBB_HUMAN)	FGB	4	55.8923	86.97	7.54	56.9299					Single Protein		P02675	2	3	3	2	3	2	2	3	100	Doubtful
426	P51659	Peroxisomal multifunctional enzyme type 2 (DHB4_HUMAN)	HSD17B4	5	79.6363	74.73	5.03	35.2603					Single Protein		P51659	3	5	5	3	5	3	2	5	100	Confident
427	P12004	Proliferating cell nuclear antigen (PCNA_HUMAN)	PCNA	20	28.7503	87.36	9.96	113.61					Single Protein		P12004	2	3	3	2	3	2	2	3	100	Confident
428	P62306	Small nuclear ribonucleoprotein F (RUXF_HUMAN)	SNRPF	12	9.71878	59.3	9.3	338.602					Single Protein		P62306	1	3	3	1	3	1	1	3	100	Doubtful
429	P62304	Small nuclear ribonucleoprotein E (RUXE_HUMAN)	SNRPE	1	10.7966	72.83	11.96	281.555	Oxidation of M(M14)	Oxidation of M(1)			Single Protein		P62304	2	2	2	2	2	2	2	2	100	Confident
430	Q12905	Interleukin enhancer-binding factor 2 (ILF2_HUMAN)	ILF2	1	43.0352	58.72	8.72	81.1778					Single Protein		Q12905	3	4	4	3	4	3	3	5	100	Confident
431	Q15181	Inorganic pyrophosphatase (IPYR_HUMAN)	PPA1	10	32.6392	100	7.96	89.63					Single Protein		Q15181	2	2	2	2	2	2	2	2	100	Confident
432	Q15185	Prostaglandin E synthase 3 (TEBP_HUMAN)	PTGES3	12	18.6854	79.38	18.75	203.961					Single Protein		Q15185	2	3	3	2	3	2	2	3	100	Confident
433	Q8WWA0	Intelectin-1 (ITLN1_HUMAN)	ITLN1	1	34.9393	66.13	3.83	24.4946					Related Proteins	Q8WWU7	Q8WWA0, Q8WWU7	1	1	0	0	1	1	1	1	100	Doubtful
434	P22090	40S ribosomal protein S4, Y isoform 1 (RS4Y1_HUMAN)	RPS4Y1	Y	29.437	100	7.98	49.2454					Related Proteins	P62701	P22090, P62701	2	4	0	0	4	2	2	6	100	Confident
435	P31146	Coronin-1A (COR1A_HUMAN)	CORO1A	16	50.9938	64.43	2.17	0					Single Protein		P31146	1	6	6	1	6	1	0	6	99.6661	Doubtful
436	P52907	F-actin-capping protein subunit alpha-1 (CAZA1_HUMAN)	CAPZA1	1	32.9023	90.91	9.79	110.697			Deamidation of N (N42-{N41 N42 N44})	Deamidation of N (1)	Single Protein		P52907	3	5	5	3	5	3	3	5	100	Confident
437	Q16540	39S ribosomal protein L23, mitochondrial (RM23_HUMAN)	MRPL23	11	17.7701	100	9.8	112.867					Single Protein		Q16540	1	1	1	1	1	1	1	1	100	Doubtful
438	P40926	Malate dehydrogenase, mitochondrial (MDHM_HUMAN)	MDH2	7	35.4807	86.39	10.65	49.2829					Single Protein		P40926	3	6	6	3	6	3	2	6	100	Confident
439	P40925	Malate dehydrogenase, cytoplasmic (MDHC_HUMAN)	MDH1	2	36.403	70.66	10.48	120.837					Single Protein		P40925	3	4	4	3	4	3	3	4	100	Confident
440	P02647	Apolipoprotein A-I (APOA1_HUMAN)	APOA1	11	30.7589	100	33.71	197.341					Single Protein		P02647	8	13	13	8	13	8	9	14	100	Confident
441	Q16555	Dihydropyrimidinase-related protein 2 (DPYL2_HUMAN)	DPYSL2	8	62.2546	82.34	4.2	43.6079					Single Protein		Q16555	2	3	2	1	2	1	2	4	100	Confident
442	Q15233	Non-POU domain-containing octamer-binding protein (NONO_HUMAN)	NONO	X	54.1973	76.65	8.28	83.7126					Single Protein		Q15233	3	13	12	2	12	2	3	14	100	Confident
443	P02671	Fibrinogen alpha chain (FIBA_HUMAN)	FGA	4	94.9144	66.51	11.43	67.6365					Single Protein		P02671	7	15	15	7	15	7	8	17	100	Confident
444	P14618	Pyruvate kinase PKM (KPYM_HUMAN)	PKM	15	57.9	89.45	25.05	101.159	Deamidation of N(N199)	Deamidation of N(1)			Single Protein		P14618	10	15	15	10	15	10	10	15	100	Confident
445	Q16576	Histone-binding protein RBBP7 (RBBP7_HUMAN)	RBBP7	X	47.7902	44	4.24	108.836					Single Protein		Q16576	2	3	3	2	3	2	2	3	100	Confident
446	P14625	Endoplasmin (ENPL_HUMAN)	HSP90B1	12	92.4113	88.04	5.35	49.1482					Single Protein		P14625	4	7	7	4	7	4	4	7	100	Confident
447	P02656	Apolipoprotein C-III (APOC3_HUMAN)	APOC3	11	10.8455	100	16.16	174.432					Single Protein		P02656	1	1	1	1	1	1	1	1	100	Doubtful
448	P56470	Galectin-4 (LEG4_HUMAN)	LGALS4	CHR_HG26_PATCH	35.9182	65.02	30.65	271.007	Deamidation of N(N249, N253); Deamidation of Q(Q292)	Deamidation of N(2); Deamidation of Q(1)	Deamidation of N (N117-{N117 N119})	Deamidation of N (1)	Single Protein		P56470	10	15	15	10	15	10	12	19	100	Confident
449	P02652	Apolipoprotein A-II (APOA2_HUMAN)	APOA2	1	11.1679	100	9	172.687					Single Protein		P02652	1	2	2	1	2	1	1	2	100	Doubtful
450	P07477	Trypsin-1 (TRY1_HUMAN)	PRSS1	CHR_HSCHR7_2_CTG6	26.5411	57.49	12.15	150.599	Deamidation of N(N105)	Deamidation of N(1)	Deamidation of N (N89-{N77 N84 Q86 N89})	Deamidation of N (1)	Single Protein		P07477	2	4	3	2	3	2	2	4	100	Doubtful
451	P05141	ADP/ATP translocase 2 (ADT2_HUMAN)	SLC25A5	X	32.8312	79.53	10.07	59.51					Related Proteins	P12235, P12236	P05141, P12235, P12236	3	4	0	0	4	3	3	4	100	Confident
452	P68402	Platelet-activating factor acetylhydrolase IB subunit beta (PA1B2_HUMAN)	PAFAH1B2	11	25.5531	69.43	3.93	108.608					Single Protein		P68402	1	1	1	1	1	1	1	1	100	Doubtful
453	P62280	40S ribosomal protein S11 (RS11_HUMAN)	RPS11	19	18.419	100	5.06	109.296					Single Protein		P62280	1	5	5	1	5	1	1	5	100	Doubtful
454	P62277	40S ribosomal protein S13 (RS13_HUMAN)	RPS13	11	17.2117	100	7.95	114.362					Single Protein		P62277	1	3	3	1	3	1	1	3	100	Doubtful
455	P21796	Voltage-dependent anion-selective channel protein 1 (VDAC1_HUMAN)	VDAC1	5	30.7536	100	18.02	127.125					Single Protein		P21796	4	7	7	4	7	4	4	7	100	Confident
456	Q9BQ61	Telomerase RNA component interacting RNase (TRIR_HUMAN)	TRIR		18.4082	61.93	7.95	129.84					Single Protein		Q9BQ61	1	2	2	1	2	1	1	2	100	Doubtful
457	P16104	Histone H2AX (H2AX_HUMAN)	H2AFX	11	15.1354	79.72	58.04	282.465	Deamidation of N(N69, N90)	Deamidation of N(2)	Deamidation of Q (Q105-{Q105 N111 Q113})	Deamidation of Q (1)	Single Protein		P16104	10	15	7	5	7	5	13	19	100	Confident
458	Q9Y285	Phenylalanine--tRNA ligase alpha subunit (SYFA_HUMAN)	FARSA	19	57.5275	67.52	2.76	43.3888					Single Protein		Q9Y285	1	1	1	1	1	1	1	1	100	Doubtful
459	O95571	Persulfide dioxygenase ETHE1, mitochondrial (ETHE1_HUMAN)	ETHE1	19	27.8551	77.56	11.42	101.981					Single Protein		O95571	2	2	2	2	2	2	2	2	100	Doubtful
460	P29401	Transketolase (TKT_HUMAN)	TKT	3	67.8347	66.45	3.05	33.4665					Single Protein		P29401	1	5	5	1	5	1	1	5	100	Doubtful
461	Q9BQ48	39S ribosomal protein L34, mitochondrial (RM34_HUMAN)	MRPL34	19	10.1586	100	13.04	187.704					Single Protein		Q9BQ48	1	1	1	1	1	1	1	1	100	Doubtful
462	Q86SX6	Glutaredoxin-related protein 5, mitochondrial (GLRX5_HUMAN)	GLRX5	14	16.6175	75.8	8.92	145.115					Single Protein		Q86SX6	1	1	1	1	1	1	1	1	100	Doubtful
463	P55735	Protein SEC13 homolog (SEC13_HUMAN)	SEC13	3	35.5181	49.69	3.42	72.5577	Deamidation of N(N44)	Deamidation of N(1)			Single Protein		P55735	1	1	1	1	1	1	1	1	90.6977	Doubtful
464	Q9Y237	Peptidyl-prolyl cis-trans isomerase NIMA-interacting 4 (PIN4_HUMAN)	PIN4	X	13.801	77.1	9.16	131.822					Single Protein		Q9Y237	1	1	1	1	1	1	1	1	100	Doubtful
465	P04179	Superoxide dismutase [Mn], mitochondrial (SODM_HUMAN)	SOD2	6	24.7346	59.01	12.61	140.778					Single Protein		P04179	2	2	2	2	2	2	2	2	100	Confident
466	O60869	Endothelial differentiation-related factor 1 (EDF1_HUMAN)	EDF1	9	16.3589	100	6.08	116.681					Single Protein		O60869	1	2	2	1	2	1	1	2	89.7727	Doubtful
467	O60844	Zymogen granule membrane protein 16 (ZG16_HUMAN)	ZG16	16	18.1353	100	7.19	103.406					Single Protein		O60844	1	3	3	1	3	1	1	3	100	Doubtful
468	P23284	Peptidyl-prolyl cis-trans isomerase B (PPIB_HUMAN)	PPIB	15	23.7275	87.96	18.98	166.558					Single Protein		P23284	4	6	6	4	6	4	4	6	100	Confident
469	P06702	Protein S100-A9 (S10A9_HUMAN)	S100A9	1	13.2335	100	42.98	408.996	Oxidation of M(M81)	Oxidation of M(1)			Single Protein		P06702	6	9	9	6	9	6	8	12	100	Confident
470	P06703	Protein S100-A6 (S10A6_HUMAN)	S100A6	1	10.1733	72.22	51.11	502.072					Single Protein		P06703	5	7	7	5	7	5	6	8	100	Confident
471	P36578	60S ribosomal protein L4 (RL4_HUMAN)	RPL4	15	47.6674	100	7.03	60.663					Single Protein		P36578	2	4	4	2	4	2	2	5	100	Confident
472	P62888	60S ribosomal protein L30 (RL30_HUMAN)	RPL30	8	12.7757	100	10.43	150.163					Single Protein		P62888	1	1	1	1	1	1	1	1	100	Doubtful
473	P62899	60S ribosomal protein L31 (RL31_HUMAN)	RPL31	2	14.4539	100	13.6	207.225					Single Protein		P62899	2	4	4	2	4	2	2	4	100	Confident
474	P23246	Splicing factor, proline- and glutamine-rich (SFPQ_HUMAN)	SFPQ	1	76.1016	65.35	2.4	47.2792					Single Protein		P23246	2	6	5	1	5	1	2	6	100	Confident
475	P11279	Lysosome-associated membrane glycoprotein 1 (LAMP1_HUMAN)	LAMP1	13	44.8538	49.16	2.16	56.6188					Single Protein		P11279	1	1	1	1	1	1	1	1	99.0132	Doubtful
476	O75083	WD repeat-containing protein 1 (WDR1_HUMAN)	WDR1	4	66.1519	71.29	1.32	31.9791					Single Protein		O75083	1	3	3	1	3	1	1	3	90.6977	Doubtful
477	P35232	Prohibitin (PHB_HUMAN)	PHB	17	29.7859	81.25	38.6	236.039					Single Protein		P35232	8	8	8	8	8	8	9	10	100	Confident
478	P06733	Alpha-enolase (ENOA_HUMAN)	ENO1	1	47.1393	93.09	29.26	124.139	Deamidation of N(N363); Oxidation of M(M244)	Deamidation of N(1); Oxidation of M(1)			Single Protein		P06733	11	15	13	10	15	11	12	18	100	Confident
479	P06744	Glucose-6-phosphate isomerase (G6PI_HUMAN)	GPI	CHR_HSCHR19_2_CTG3_1	63.1072	71.86	4.3	56.6807					Single Protein		P06744	2	8	8	2	8	2	2	9	100	Doubtful
480	P06748	Nucleophosmin (NPM_HUMAN)	NPM1	5	32.5548	70.75	21.43	203.177	Deamidation of N(N66); Deamidation of Q(Q84); Oxidation of M(M81, M278)	Deamidation of N(1); Deamidation of Q(1); Oxidation of M(2)			Single Protein		P06748	8	10	10	8	10	8	8	10	100	Confident
481	P62847	40S ribosomal protein S24 (RS24_HUMAN)	RPS24	10	15.4134	100	20.3	194.76					Single Protein		P62847	2	3	3	2	3	2	2	4	100	Confident
482	P62857	40S ribosomal protein S28 (RS28_HUMAN)	RPS28	19	7.8362	100	30.43	375.407					Single Protein		P62857	2	4	4	2	4	2	2	5	100	Confident
483	P62851	40S ribosomal protein S25 (RS25_HUMAN)	RPS25	CHR_HG2217_PATCH	13.7337	100	15.2	207.225					Single Protein		P62851	2	4	4	2	4	2	3	4	100	Confident
484	P62854	40S ribosomal protein S26 (RS26_HUMAN)	RPS26	12	13.0071	100	20.87	187.704					Single Protein		P62854	2	3	0	0	0	0	2	3	90.6977	Confident
485	P35268	60S ribosomal protein L22 (RL22_HUMAN)	RPL22	1	14.7778	79.69	18.75	67.4559					Single Protein		P35268	2	2	2	2	2	2	1	2	100	Doubtful
486	P35270	Sepiapterin reductase (SPRE_HUMAN)	SPR	2	28.0308	88.12	5.75	75.0814					Single Protein		P35270	1	1	1	1	1	1	1	1	90.6977	Doubtful
487	P62861	40S ribosomal protein S30 (RS30_HUMAN)	FAU	11	6.64382	100	18.64	439.035					Single Protein		P62861	2	2	2	2	2	2	2	2	99.6661	Doubtful
488	P06731	Carcinoembryonic antigen-related cell adhesion molecule 5 (CEAM5_HUMAN)	CEACAM5	19	76.7472	42.02	8.97	101.267					Single Protein		P06731	4	6	5	3	6	4	4	7	100	Confident
489	P37837	Transaldolase (TALDO_HUMAN)	TALDO1	11	37.5165	73.59	4.75	104.448					Single Protein		P37837	2	3	3	2	3	2	2	3	100	Confident
490	P01876	Immunoglobulin heavy constant alpha 1 (IGHA1_HUMAN)	IGHA1	CHR_HSCHR14_3_CTG1	37.6306	51.56	7.37	108.381					Single Protein		P01876	2	5	4	1	4	1	2	5	100	Confident
491	Q14697	Neutral alpha-glucosidase AB (GANAB_HUMAN)	GANAB	11	106.807	66.74	5.4	42.684					Single Protein		Q14697	4	7	7	4	7	4	3	8	100	Confident
492	P62805	Histone H4 (H4_HUMAN)	HIST1H4A	6	11.3604	100	52.43	922.993	Deamidation of Q(Q28); Oxidation of M(M85)	Deamidation of Q(1); Oxidation of M(1)			Single Protein		P62805	11	13	13	11	13	11	20	30	100	Confident
493	P62826	GTP-binding nuclear protein Ran (RAN_HUMAN)	RAN	12	24.4076	76.85	27.78	228.863					Single Protein		P62826	5	12	12	5	12	5	6	14	100	Confident
494	P62829	60S ribosomal protein L23 (RL23_HUMAN)	RPL23	17	14.8561	100	22.14	226.138					Single Protein		P62829	3	4	4	3	4	3	3	4	100	Confident
495	P37802	Transgelin-2 (TAGL2_HUMAN)	TAGLN2	1	22.3772	100	39.7	241.531	Oxidation of M(M90)	Oxidation of M(1)			Single Protein		P37802	6	9	7	6	9	6	7	10	100	Confident
496	P00558	Phosphoglycerate kinase 1 (PGK1_HUMAN)	PGK1	X	44.5861	94	25.66	112.551					Single Protein		P00558	8	12	12	8	12	8	8	13	100	Confident
497	P16070	CD44 antigen (CD44_HUMAN)	CD44	11	81.4874	46.09	1.62	32.8928					Single Protein		P16070	1	2	2	1	2	1	1	2	100	Doubtful
498	Q9Y2B0	Protein canopy homolog 2 (CNPY2_HUMAN)	CNPY2	12	20.6392	100	15.38	142.325	Deamidation of N(N112)	Deamidation of N(1)			Single Protein		Q9Y2B0	2	3	3	2	3	2	2	3	100	Confident
499	P04075	Fructose-bisphosphate aldolase A (ALDOA_HUMAN)	ALDOA	16	39.3953	76.65	21.98	128.939	Deamidation of N(N120); Deamidation of Q(Q126); Oxidation of M(M165, M251)	Deamidation of N(1); Deamidation of Q(1); Oxidation of M(2)			Single Protein		P04075	8	12	12	8	12	8	9	13	100	Confident
500	P00505	Aspartate aminotransferase, mitochondrial (AATM_HUMAN)	GOT2	16	47.4873	81.4	8.37	73.6263					Single Protein		P00505	3	7	7	3	7	3	3	7	100	Confident
501	P25815	Protein S100-P (S100P_HUMAN)	S100P	4	10.3932	70.53	41.05	333.256					Single Protein		P25815	3	4	4	3	4	3	3	4	100	Confident
502	P68363	Tubulin alpha-1B chain (TBA1B_HUMAN)	TUBA1B	12	50.1196	68.51	19.51	139.729					Related Proteins	Q71U36, Q9BQE3	P68363, Q71U36, Q9BQE3	5	9	0	0	2	2	6	10	100	Confident
503	P28066	Proteasome subunit alpha type-5 (PSA5_HUMAN)	PSMA5	1	26.3942	76.76	15.77	93.3444					Single Protein		P28066	2	4	4	2	4	2	1	4	100	Doubtful
504	P13804	Electron transfer flavoprotein subunit alpha, mitochondrial (ETFA_HUMAN)	ETFA	15	35.0576	91.59	6.91	77.787					Single Protein		P13804	2	3	3	2	3	2	2	3	100	Confident
505	P28062	Proteasome subunit beta type-8 (PSB8_HUMAN)	PSMB8	6	30.3346	77.9	7.97	108.381					Single Protein		P28062	2	5	5	2	5	2	2	5	100	Confident
506	Q8IZQ5	Selenoprotein H (SELH_HUMAN)	SELENOH	11	13.4461	100	8.2	141.547					Single Protein		Q8IZQ5	1	2	2	1	2	1	1	2	90.6977	Doubtful
507	Q9NRX2	39S ribosomal protein L17, mitochondrial (RM17_HUMAN)	MRPL17	11	20.0376	100	4.57	98.6784					Single Protein		Q9NRX2	1	1	1	1	1	1	1	1	90.6977	Doubtful
508	P04216	Thy-1 membrane glycoprotein (THY1_HUMAN)	THY1	11	17.9233	62.73	6.21	134.912					Single Protein		P04216	1	1	1	1	1	1	1	1	100	Doubtful
509	P00367	Glutamate dehydrogenase 1, mitochondrial (DHE3_HUMAN)	GLUD1	10	61.3592	84.05	2.15	11.0484					Related Proteins	P49448	P00367, P49448	1	2	0	0	2	1	1	4	100	Doubtful
510	P16278	Beta-galactosidase (BGAL_HUMAN)	GLB1	3	76.0266	49.78	2.22	41.5114					Single Protein		P16278	1	1	1	1	1	1	1	1	90.6977	Doubtful
511	Q9NS69	Mitochondrial import receptor subunit TOM22 homolog (TOM22_HUMAN)	TOMM22	22	15.5118	65.49	22.54	304.027					Single Protein		Q9NS69	2	4	4	2	4	2	3	6	100	Confident
512	Q99497	Protein/nucleic acid deglycase DJ-1 (PARK7_HUMAN)	PARK7	1	19.8785	86.24	16.93	167.51					Single Protein		Q99497	3	4	4	3	4	3	3	5	99.651	Confident
513	P22061	Protein-L-isoaspartate(D-aspartate) O-methyltransferase (PIMT_HUMAN)	PCMT1	6	24.6206	67.84	8.37	280.336					Single Protein		P22061	2	3	3	2	3	2	3	4	100	Confident
514	P23396	40S ribosomal protein S3 (RS3_HUMAN)	RPS3	11	26.6714	100	16.87	148.051					Single Protein		P23396	4	9	9	4	9	4	5	9	100	Confident
515	P11387	DNA topoisomerase 1 (TOP1_HUMAN)	TOP1	20	90.6689	96.86	1.05	22.5735	Deamidation of N(N292, N296)	Deamidation of N(2)			Single Protein		P11387	1	3	3	1	3	1	1	3	100	Doubtful
516	P31943	Heterogeneous nuclear ribonucleoprotein H (HNRH1_HUMAN)	HNRNPH1	5	49.1984	71.71	6.01	32.3211					Related Proteins	P55795	P31943, P55795	2	3	0	0	2	1	2	3	89.5349	Confident
517	P61626	Lysozyme C (LYSC_HUMAN)	LYZ	12	16.5263	81.08	8.11	175.021			Deamidation of Q (Q76-{Q76 N78})	Deamidation of Q (1)	Single Protein		P61626	2	3	3	2	3	2	2	4	100	Doubtful
518	P50990	T-complex protein 1 subunit theta (TCPQ_HUMAN)	CCT8	21	59.5825	88.14	1.82	33.728					Single Protein		P50990	1	5	5	1	5	1	2	5	99.6522	Doubtful
519	P50991	T-complex protein 1 subunit delta (TCPD_HUMAN)	CCT4	2	57.8878	77.92	5.38	51.2932					Single Protein		P50991	2	4	4	2	4	2	2	4	100	Confident
520	P50995	Annexin A11 (ANX11_HUMAN)	ANXA11	10	54.3551	62.38	1.98	54.8213					Single Protein		P50995	1	1	1	1	1	1	1	1	100	Doubtful
521	P62917	60S ribosomal protein L8 (RL8_HUMAN)	RPL8	8	28.0073	78.21	3.11	67.1935					Single Protein		P62917	1	1	1	1	1	1	1	1	100	Doubtful
522	P62910	60S ribosomal protein L32 (RL32_HUMAN)	RPL32	3	15.8498	100	10.37	127.916					Single Protein		P62910	1	2	2	1	2	1	1	2	100	Doubtful
523	P62913	60S ribosomal protein L11 (RL11_HUMAN)	RPL11	1	20.2396	85.39	7.87	97.0153					Single Protein		P62913	1	3	3	1	3	1	1	3	100	Doubtful
524	Q13242	Serine/arginine-rich splicing factor 9 (SRSF9_HUMAN)	SRSF9	12	25.5264	100	4.98	78.139					Single Protein		Q13242	1	3	3	1	3	1	1	3	100	Doubtful
525	Q14587	Zinc finger protein 268 (ZN268_HUMAN)	ZNF268	12	108.303	91.87	1.06	45.588	Oxidation of M(M857)	Oxidation of M(1)			Single Protein		Q14587	2	5	5	2	5	2	4	9	100	Confident
526	P62937	Peptidyl-prolyl cis-trans isomerase A (PPIA_HUMAN)	PPIA	7	18.0009	83.64	47.88	284.448	Oxidation of M(M61, M142)	Oxidation of M(2)	Deamidation of N (N106-{N102 N106 N108 Q111})	Deamidation of N (1)	Single Protein		P62937	8	12	12	8	12	8	8	12	100	Confident
527	P61604	10 kDa heat shock protein, mitochondrial (CH10_HUMAN)	HSPE1	2	10.9249	100	43.14	555.872	Deamidation of Q(Q43)	Deamidation of Q(1)			Single Protein		P61604	5	8	8	5	8	5	6	9	100	Confident
528	Q13263	Transcription intermediary factor 1-beta (TIF1B_HUMAN)	TRIM28	19	88.4934	51.14	1.32	37.7871					Single Protein		Q13263	1	2	2	1	2	1	1	2	100	Doubtful
529	Q02543	60S ribosomal protein L18a (RL18A_HUMAN)	RPL18A	19	20.7489	100	7.39	98.1177					Single Protein		Q02543	1	2	2	1	2	1	1	2	100	Doubtful
530	P62942	Peptidyl-prolyl cis-trans isomerase FKBP1A (FKB1A_HUMAN)	FKBP1A	20	11.9431	70.37	12.96	227.22					Single Protein		P62942	1	1	1	1	1	1	1	2	100	Doubtful
531	Q13283	Ras GTPase-activating protein-binding protein 1 (G3BP1_HUMAN)	G3BP1	5	52.1321	73.18	7.94	79.9478					Single Protein		Q13283	3	6	6	3	6	3	3	7	100	Confident
532	P50914	60S ribosomal protein L14 (RL14_HUMAN)	RPL14	3	23.417	100	5.58	80.3196					Single Protein		P50914	1	2	2	1	2	1	1	2	100	Doubtful
533	P62906	60S ribosomal protein L10a (RL10A_HUMAN)	RPL10A	6	24.8155	100	7.37	119.369					Single Protein		P62906	2	3	3	2	3	2	2	4	100	Confident
534	P0DOY2	Immunoglobulin lambda constant 2 (IGLC2_HUMAN)	IGLC2	22	11.2865	100	23.58	244.369					Related Proteins	P0DOY3	P0DOY2, P0DOY3	2	2	2	2	2	2	2	2	100	Confident
535	P78417	Glutathione S-transferase omega-1 (GSTO1_HUMAN)	GSTO1	10	27.548	85.89	5.81	83.4238					Single Protein		P78417	1	3	3	1	3	1	1	3	100	Doubtful
536	Q15843	NEDD8 (NEDD8_HUMAN)	NEDD8	14	9.06595	100	17.28	426.388					Single Protein		Q15843	1	1	1	1	1	1	2	2	100	Doubtful
537	Q13228	Methanethiol oxidase (SBP1_HUMAN)	SELENBP1	1	52.3576	89.41	2.12	36.5863					Single Protein		Q13228	1	4	4	1	4	1	1	4	100	Doubtful
538	O95336	6-phosphogluconolactonase (6PGL_HUMAN)	PGLS	19	27.5296	64.73	8.91	117.209					Single Protein		O95336	2	6	6	2	6	2	2	6	100	Confident
539	O60664	Perilipin-3 (PLIN3_HUMAN)	PLIN3	19	47.0459	74.88	6.91	59.6845					Single Protein		O60664	2	3	3	2	3	2	2	3	100	Confident
540	P07858	Cathepsin B (CATB_HUMAN)	CTSB	8	37.7968	66.08	10.32	124.643					Single Protein		P07858	3	5	5	3	5	3	3	6	100	Confident
541	Q9NR28	Diablo homolog, mitochondrial (DBLOH_HUMAN)	DIABLO	12	27.1137	74.48	4.18	83.4238					Single Protein		Q9NR28	1	3	3	1	3	1	1	3	100	Doubtful
542	Q9NR31	GTP-binding protein SAR1a (SAR1A_HUMAN)	SAR1A	10	22.3525	82.83	6.06	105.297					Single Protein		Q9NR31	1	2	2	1	2	1	1	2	100	Doubtful
543	P06576	ATP synthase subunit beta, mitochondrial (ATPB_HUMAN)	ATP5F1B		56.5246	76.94	28.73	108.699	Oxidation of M(M408)	Oxidation of M(1)			Single Protein		P06576	12	15	15	12	15	12	12	18	100	Confident
544	P25685	DnaJ homolog subfamily B member 1 (DNJB1_HUMAN)	DNAJB1	19	38.0204	80.88	2.94	56.805					Single Protein		P25685	1	2	2	1	2	1	1	3	100	Doubtful
545	P0DP23	Calmodulin-1 (CALM1_HUMAN)	CALM1	14	16.8268	75.17	45.64	836.637	Deamidation of N(N98)	Deamidation of N(1)			Related Proteins	P0DP24, P0DP25	P0DP23, P0DP24, P0DP25	7	12	11	7	11	7	12	18	100	Confident
546	P51991	Heterogeneous nuclear ribonucleoprotein A3 (ROA3_HUMAN)	HNRNPA3	2	39.5706	76.19	14.29	121.273	Oxidation of M(M158)	Oxidation of M(1)			Single Protein		P51991	6	9	7	5	7	5	5	11	100	Confident
547	P61313	60S ribosomal protein L15 (RL15_HUMAN)	RPL15	3	24.1311	100	4.41	84.6506					Single Protein		P61313	1	3	3	1	3	1	1	3	100	Doubtful
548	Q9NR12	PDZ and LIM domain protein 7 (PDLI7_HUMAN)	PDLIM7	5	49.8126	72.43	4.81	72.5577					Single Protein		Q9NR12	2	2	2	2	2	2	2	2	100	Confident
549	Q9NQP4	Prefoldin subunit 4 (PFD4_HUMAN)	PFDN4	20	15.3046	65.67	8.96	196.235					Single Protein		Q9NQP4	1	1	1	1	1	1	1	1	100	Doubtful
550	P01834	Immunoglobulin kappa constant (IGKC_HUMAN)	IGKC	2	11.7578	100	31.78	457.271			Deamidation of N (N30-{N30 N31})	Deamidation of N (1)	Related Proteins	P0DOX7	P01834, P0DOX7	3	4	4	3	4	3	4	7	100	Confident
551	Q01130	Serine/arginine-rich splicing factor 2 (SRSF2_HUMAN)	SRSF2	17	25.4612	100	11.31	104.185					Single Protein		Q01130	2	5	3	1	5	2	2	5	100	Confident
552	P13639	Elongation factor 2 (EF2_HUMAN)	EEF2	19	95.2769	72.03	1.17	22.311					Single Protein		P13639	1	4	4	1	4	1	1	4	99.5	Doubtful
553	P51911	Calponin-1 (CNN1_HUMAN)	CNN1	19	33.1496	70.71	13.8	137.315					Single Protein		P51911	4	7	7	4	7	4	4	7	100	Confident
554	Q01105	Protein SET (SET_HUMAN)	SET	9	33.4687	55.52	18.62	167.51	Deamidation of Q(Q104)	Deamidation of Q(1)			Single Protein		Q01105	3	4	4	3	4	3	3	4	100	Doubtful
555	Q13151	Heterogeneous nuclear ribonucleoprotein A0 (ROA0_HUMAN)	HNRNPA0	5	30.8218	70.49	11.8	120.479					Single Protein		Q13151	2	3	3	2	3	2	2	3	100	Confident
556	P13667	Protein disulfide-isomerase A4 (PDIA4_HUMAN)	PDIA4	7	72.887	87.6	1.86	26.7732					Single Protein		P13667	1	3	3	1	3	1	1	3	100	Doubtful
557	Q13162	Peroxiredoxin-4 (PRDX4_HUMAN)	PRDX4	X	30.5208	71.96	9.23	95.5833					Single Protein		Q13162	2	3	3	2	3	2	2	3	100	Confident
558	Q14498	RNA-binding protein 39 (RBM39_HUMAN)	RBM39	20	59.3427	78.3	2.08	38.8061					Single Protein		Q14498	1	4	4	1	4	1	1	4	100	Doubtful
559	P11021	Endoplasmic reticulum chaperone BiP (BIP_HUMAN)	HSPA5	9	72.2884	85.93	13.61	60.8327					Single Protein		P11021	7	15	12	5	12	5	6	15	100	Confident
560	P00338	L-lactate dehydrogenase A chain (LDHA_HUMAN)	LDHA	11	36.6654	89.46	10.24	101.752					Single Protein		P00338	3	7	6	2	7	3	4	7	100	Confident
561	Q13185	Chromobox protein homolog 3 (CBX3_HUMAN)	CBX3	7	20.7983	84.15	7.65	94.3646					Single Protein		Q13185	1	3	3	1	3	1	2	3	100	Doubtful
562	Q15717	ELAV-like protein 1 (ELAV1_HUMAN)	ELAVL1	19	36.0692	68.1	6.75	95.5833					Single Protein		Q15717	2	4	4	2	4	2	2	4	100	Confident
563	P30101	Protein disulfide-isomerase A3 (PDIA3_HUMAN)	PDIA3	15	56.7467	89.11	6.93	54.6479					Single Protein		P30101	2	5	5	2	5	2	2	5	100	Doubtful
564	P20774	Mimecan (MIME_HUMAN)	OGN	9	33.9009	71.48	9.4	97.7475					Single Protein		P20774	2	3	3	2	3	2	2	3	100	Confident
565	P05164	Myeloperoxidase (PERM_HUMAN)	MPO	17	83.8148	87.92	11.68	54.139	Deamidation of N(N220); Oxidation of M(M688)	Deamidation of N(1); Oxidation of M(1)			Single Protein		P05164	8	18	15	7	15	7	7	19	100	Confident
566	Q15746	Myosin light chain kinase, smooth muscle (MYLK_HUMAN)	MYLK	3	210.583	71.42	0.68	10.7593					Single Protein		Q15746	1	6	6	1	6	1	1	6	100	Doubtful
567	P11940	Polyadenylate-binding protein 1 (PABP1_HUMAN)	PABPC1	8	70.6259	70.6	3.14	23.2941					Related Proteins	Q9H361	P11940, Q9H361	2	6	0	0	6	2	2	6	100	Confident
568	P42126	Enoyl-CoA delta isomerase 1, mitochondrial (ECI1_HUMAN)	ECI1	16	32.7952	66.56	11.92	124.154					Single Protein		P42126	3	4	4	3	4	3	3	4	100	Confident
569	P01619	Immunoglobulin kappa variable 3-20 (KV320_HUMAN)	IGKV3-20	CHR_HG2290_PATCH	12.5493	68.1	21.55	327.887					Single Protein		P01619	2	2	2	2	2	2	2	2	100	Confident
570	O15212	Prefoldin subunit 6 (PFD6_HUMAN)	PFDN6	CHR_HSCHR6_MHC_COX_CTG1	14.5738	100	9.3	133.866					Single Protein		O15212	1	2	2	1	2	1	1	2	100	Doubtful
571	P05198	Eukaryotic translation initiation factor 2 subunit 1 (IF2A_HUMAN)	EIF2S1	14	36.0894	91.11	2.54	54.8213					Single Protein		P05198	1	2	2	1	2	1	1	2	100	Doubtful
572	P60174	Triosephosphate isomerase (TPIS_HUMAN)	TPI1	12	30.7717	89.86	32.17	194.295					Single Protein		P60174	8	13	13	8	13	8	10	15	100	Confident
573	P07996	Thrombospondin-1 (TSP1_HUMAN)	THBS1	15	129.3	73.42	1.03	17.3905					Single Protein		P07996	1	4	4	1	4	1	1	4	100	Doubtful
574	P04004	Vitronectin (VTNC_HUMAN)	VTN	17	54.2712	64.02	7.53	82.4462					Single Protein		P04004	3	6	6	3	6	3	3	6	100	Confident
575	P20962	Parathymosin (PTMS_HUMAN)	PTMS	12	11.5232	55.88	10.78	302.96					Single Protein		P20962	1	2	2	1	2	1	1	2	100	Doubtful
576	P0CG38	POTE ankyrin domain family member I (POTEI_HUMAN)	POTEI	2	121.205	74.7	3.44	39.9499					Related Proteins	P0CG39, Q9BYX7	P0CG38, P0CG39, Q9BYX7	3	3	1	1	1	1	4	4	100	Confident
577	Q6UWB4	Serine protease 55 (PRS55_HUMAN)	PRSS55	8	38.8307	89.49	3.98	54.8213	Deamidation of Q(Q300)	Deamidation of Q(1)			Single Protein		Q6UWB4	1	2	2	1	2	1	1	2	100	Doubtful
578	P04040	Catalase (CATA_HUMAN)	CAT	11	59.7188	76.28	7.59	65.277					Single Protein		P04040	3	6	6	3	6	3	4	6	100	Confident
579	P84103	Serine/arginine-rich splicing factor 3 (SRSF3_HUMAN)	SRSF3	6	19.3179	100	18.29	184.27	Deamidation of N(N82)	Deamidation of N(1)			Single Protein		P84103	3	5	4	2	4	2	3	5	100	Confident
580	P05386	60S acidic ribosomal protein P1 (RLA1_HUMAN)	RPLP1	15	11.5067	39.47	14.04	243.221	Deamidation of N(N38)	Deamidation of N(1)			Single Protein		P05386	1	2	2	1	2	1	1	2	100	Doubtful
581	P05387	60S acidic ribosomal protein P2 (RLA2_HUMAN)	RPLP2	11	11.6578	71.3	33.91	368.54	Deamidation of N(N15)	Deamidation of N(1)			Single Protein		P05387	4	5	5	4	5	4	3	5	100	Confident
582	P05388	60S acidic ribosomal protein P0 (RLA0_HUMAN)	RPLP0	12	34.2518	66.88	4.1	72.5577					Single Protein		P05388	1	6	6	1	6	1	1	6	100	Doubtful
583	P32969	60S ribosomal protein L9 (RL9_HUMAN)	RPL9	4	21.8498	85.94	5.21	89.9413					Single Protein		P32969	1	4	4	1	4	1	1	4	99.5008	Doubtful
584	P05451	Lithostathine-1-alpha (REG1A_HUMAN)	REG1A	2	18.7188	43.98	6.63	87.2158					Related Proteins	P48304	P05451, P48304	1	1	0	0	1	1	1	1	100	Doubtful
585	P07900	Heat shock protein HSP 90-alpha (HS90A_HUMAN)	HSP90AA1	14	84.6067	81.97	6.97	38.9759					Single Protein		P07900	4	11	3	1	11	4	5	13	100	Confident
586	P62750	60S ribosomal protein L23a (RL23A_HUMAN)	RPL23A	17	17.6841	100	8.33	110.697					Single Protein		P62750	1	2	2	1	2	1	1	2	100	Doubtful
587	P62753	40S ribosomal protein S6 (RS6_HUMAN)	RPS6	9	28.663	100	6.02	69.3523					Single Protein		P62753	1	2	2	1	2	1	1	3	100	Doubtful
588	P07910	Heterogeneous nuclear ribonucleoproteins C1/C2 (HNRPC_HUMAN)	HNRNPC	14	33.6495	81.7	3.59	62.7954					Single Protein		P07910	1	4	4	1	4	1	1	4	100	Doubtful
589	P49773	Histidine triad nucleotide-binding protein 1 (HINT1_HUMAN)	HINT1	5	13.7931	61.9	46.03	388.318	Deamidation of Q(Q62)	Deamidation of Q(1)			Single Protein		P49773	3	3	3	3	3	3	5	5	100	Confident
590	P07919	Cytochrome b-c1 complex subunit 6, mitochondrial (QCR6_HUMAN)	UQCRH	1	10.7319	71.43	19.78	379.532					Single Protein		P07919	1	2	2	1	2	1	2	4	100	Doubtful
591	P11177	Pyruvate dehydrogenase E1 component subunit beta, mitochondrial (ODPB_HUMAN)	PDHB	3	39.208	64.07	11.14	101.798					Single Protein		P11177	3	4	4	3	4	3	3	4	100	Confident
592	P25788	Proteasome subunit alpha type-3 (PSA3_HUMAN)	PSMA3	14	28.4151	79.22	10.2	128.233					Single Protein		P25788	2	3	3	2	3	2	2	3	100	Confident
593	P25787	Proteasome subunit alpha type-2 (PSA2_HUMAN)	PSMA2	7	25.8823	80.34	5.98	91.8549					Single Protein		P25787	1	5	5	1	5	1	1	5	100	Doubtful
594	P25786	Proteasome subunit alpha type-1 (PSA1_HUMAN)	PSMA1	11	29.5369	78.33	20.15	155.742	Deamidation of Q(Q241)	Deamidation of Q(1)			Single Protein		P25786	4	4	4	4	4	4	4	4	100	Confident
595	P0DOX5	Immunoglobulin gamma-1 heavy chain (IGG1_HUMAN)			49.2992	80.18	18.93	79.9596	Deamidation of Q(Q6)	Deamidation of Q(1)			Single Protein		P0DOX5	6	8	3	3	8	6	5	9	100	Confident
596	P12429	Annexin A3 (ANXA3_HUMAN)	ANXA3	4	36.3527	92.57	2.79	53.4635					Single Protein		P12429	1	3	3	1	3	1	1	3	100	Doubtful
597	Q13011	Delta(3,5)-Delta(2,4)-dienoyl-CoA isomerase, mitochondrial (ECH1_HUMAN)	ECH1	CHR_HG26_PATCH	35.7934	75.61	4.88	52.6485					Single Protein		Q13011	1	4	4	1	4	1	1	4	100	Doubtful
598	P25705	ATP synthase subunit alpha, mitochondrial (ATPA_HUMAN)	ATP5F1A		59.7136	85.71	17.9	94.4627	Deamidation of N(N509)	Deamidation of N(1)			Single Protein		P25705	7	10	10	7	10	7	7	11	100	Confident
599	P00441	Superoxide dismutase [Cu-Zn] (SODC_HUMAN)	SOD1	21	15.9259	62.99	15.58	142.717					Single Protein		P00441	1	2	2	1	2	1	1	2	100	Doubtful
600	Q15691	Microtubule-associated protein RP/EB family member 1 (MARE1_HUMAN)	MAPRE1	20	29.9802	80.22	10.45	0					Single Protein		Q15691	2	4	4	2	4	2	0	4	99.6534	Doubtful
601	P13796	Plastin-2 (PLSL_HUMAN)	LCP1	13	70.2439	82.78	4.47	43.6079					Single Protein		P13796	3	8	7	2	8	3	2	8	99.651	Confident
602	P11142	Heat shock cognate 71 kDa protein (HSP7C_HUMAN)	HSPA8	11	70.8542	73.53	14.55	74.2986					Single Protein		P11142	8	16	10	4	12	5	8	17	100	Confident
603	P49721	Proteasome subunit beta type-2 (PSB2_HUMAN)	PSMB2	1	22.8217	84.58	9.45	152.371					Single Protein		P49721	2	4	4	2	4	2	2	4	100	Confident
604	P49720	Proteasome subunit beta type-3 (PSB3_HUMAN)	PSMB3	CHR_HSCHR17_7_CTG4	22.9335	69.76	8.78	241.521					Single Protein		P49720	1	1	1	1	1	1	2	2	100	Doubtful
605	P00491	Purine nucleoside phosphorylase (PNPH_HUMAN)	PNP	14	32.0972	100	18.34	184.24					Single Protein		P00491	4	5	5	4	5	4	5	6	100	Confident
606	P00492	Hypoxanthine-guanine phosphoribosyltransferase (HPRT_HUMAN)	HPRT1	X	24.5636	86.24	9.17	118.821					Single Protein		P00492	2	3	3	2	3	2	2	3	100	Confident
607	Q9NQC3	Reticulon-4 (RTN4_HUMAN)	RTN4	2	129.851	49.92	1.09	20.9827					Single Protein		Q9NQC3	1	1	1	1	1	1	1	1	100	Doubtful
608	P68871	Hemoglobin subunit beta (HBB_HUMAN)	HBB	11	15.9883	100	88.44	613.782	Deamidation of N(N20, N103, N109, N140); Oxidation of M(M56)	Deamidation of N(4); Oxidation of M(1)			Single Protein		P68871	17	19	11	10	11	10	29	39	100	Confident
609	P84090	Enhancer of rudimentary homolog (ERH_HUMAN)	ERH	14	12.251	70.19	10.58	236.558					Single Protein		P84090	1	2	2	1	2	1	1	2	100	Doubtful
610	P00403	Cytochrome c oxidase subunit 2 (COX2_HUMAN)	MT-CO2	MT	25.5482	31.28	4.41	243.221					Single Protein		P00403	1	2	2	1	2	1	1	2	100	Doubtful

## Sheet: Patient-3
	Main Accession	Description	Gene Name	Chromosome	MW [kDa]	Possible Coverage [%]	Coverage [%]	Spectrum Counting	Confidently Localized Modification Sites	# Confidently Localized Modification Sites	Ambiguously Localized Modification Sites	#Ambiguously Localized Modification Sites	Protein Inference	Secondary Accessions	Protein Group	#Validated Peptides	#Peptides	#Unique	#Validated Unique	#Unique to Group	#Validated Unique to Group	#Validated PSMs	#PSMs	Confidence [%]	Validation
1	P52209	6-phosphogluconate dehydrogenase, decarboxylating (6PGD_HUMAN)	PGD	1	53.106	75.36	3.52	28.5877					Single Protein		P52209	1	1	1	1	1	1	1	1	100	Doubtful
2	P54868	Hydroxymethylglutaryl-CoA synthase, mitochondrial (HMCS2_HUMAN)	HMGCS2	1	56.5994	62.99	9.84	47.6887	Deamidation of N(N483)	Deamidation of N(1)			Single Protein		P54868	4	9	9	4	9	4	3	9	100	Confident
3	O14558	Heat shock protein beta-6 (HSPB6_HUMAN)	HSPB6	19	17.125	45	45	222.799					Single Protein		O14558	5	7	7	5	7	5	5	7	100	Confident
4	P54819	Adenylate kinase 2, mitochondrial (KAD2_HUMAN)	AK2	1	26.4608	89.54	20.08	98.8009					Single Protein		P54819	4	4	3	3	3	3	4	4	100	Confident
5	Q9Y5Z4	Heme-binding protein 2 (HEBP2_HUMAN)	HEBP2	6	22.8612	64.39	13.66	112.803					Single Protein		Q9Y5Z4	2	2	2	2	2	2	2	2	100	Confident
6	Q8WXF1	Paraspeckle component 1 (PSPC1_HUMAN)	PSPC1	13	58.7062	62.72	8.03	53.3144	Deamidation of N(N88)	Deamidation of N(1)			Single Protein		Q8WXF1	3	8	7	3	7	3	3	8	100	Confident
7	Q13724	Mannosyl-oligosaccharide glucosidase (MOGS_HUMAN)	MOGS	2	91.8606	65.95	1.43	16.6292					Single Protein		Q13724	1	1	1	1	1	1	1	1	92	Doubtful
8	Q92522	Histone H1x (H1X_HUMAN)	H1FX	3	22.4735	100	15.49	55.4306					Single Protein		Q92522	2	3	3	2	3	2	1	3	93.3529	Doubtful
9	P41567	Eukaryotic translation initiation factor 1 (EIF1_HUMAN)	EIF1	17	12.7246	78.76	41.59	243.796					Single Protein		P41567	3	3	3	3	3	3	4	4	100	Confident
10	P68104	Elongation factor 1-alpha 1 (EF1A1_HUMAN)	EEF1A1	6	50.1091	55.63	21.43	111.108	Oxidation of M(M276)	Oxidation of M(1)			Related Proteins	Q5VTE0	P68104, Q5VTE0	9	12	12	9	12	9	9	15	100	Confident
11	Q9UL46	Proteasome activator complex subunit 2 (PSME2_HUMAN)	PSME2	14	27.3843	100	13.81	65.8673					Single Protein		Q9UL46	3	4	4	3	4	3	2	4	100	Confident
12	Q92506	Estradiol 17-beta-dehydrogenase 8 (DHB8_HUMAN)	HSD17B8	CHR_HSCHR6_MHC_QBL_CTG1	26.9568	67.82	5.75	66.7046					Single Protein		Q92506	1	1	1	1	1	1	1	1	100	Doubtful
13	P01857	Immunoglobulin heavy constant gamma 1 (IGHG1_HUMAN)	IGHG1	14	36.0832	66.06	6.06	66.3299					Related Proteins	P0DOX5	P01857, P0DOX5	2	4	4	2	4	2	2	4	100	Doubtful
14	Q9UKM9	RNA-binding protein Raly (RALY_HUMAN)	RALY	20	32.4436	73.53	22.88	119.583	Deamidation of Q(Q83); Oxidation of M(M89)	Deamidation of Q(1); Oxidation of M(1)			Single Protein		Q9UKM9	7	8	8	7	8	7	7	10	100	Confident
15	O14818	Proteasome subunit alpha type-7 (PSA7_HUMAN)	PSMA7	20	27.8696	100	5.65	15.8692					Related Proteins	Q8TAA3	O14818, Q8TAA3	1	1	0	0	0	0	1	1	100	Doubtful
16	Q96A08	Histone H2B type 1-A (H2B1A_HUMAN)	HIST1H2BA	6	14.1587	100	47.24	227.041	Deamidation of N(N65); Deamidation of Q(Q49)	Deamidation of N(1); Deamidation of Q(1)	Oxidation of M (M61-{M61 M64})	Oxidation of M (1)	Single Protein		Q96A08	9	10	4	4	4	4	10	17	100	Confident
17	P61981	14-3-3 protein gamma (1433G_HUMAN)	YWHAG	7	28.2849	89.47	23.89	105.161	Deamidation of N(N39); Oxidation of M(M27, M165)	Deamidation of N(1); Oxidation of M(2)			Single Protein		P61981	8	9	5	4	5	4	6	10	100	Confident
18	Q9Y5R2	Matrix metalloproteinase-24 (MMP24_HUMAN)	MMP24	20	73.1852	68.06	2.33	25.1742					Single Protein		Q9Y5R2	1	4	4	1	4	1	1	4	93.3529	Doubtful
19	P30837	Aldehyde dehydrogenase X, mitochondrial (AL1B1_HUMAN)	ALDH1B1	9	57.1702	64.99	13.93	44.237	Oxidation of M(M208)	Oxidation of M(1)			Single Protein		P30837	6	12	12	6	12	6	5	15	100	Confident
20	Q9Y639	Neuroplastin (NPTN_HUMAN)	NPTN	15	44.3595	60.8	2.51	36.2169					Single Protein		Q9Y639	1	1	1	1	1	1	1	1	92	Doubtful
21	P60660	Myosin light polypeptide 6 (MYL6_HUMAN)	MYL6	12	16.9191	82.12	48.34	293.958	Deamidation of N(N101); Oxidation of M(M73)	Deamidation of N(1); Oxidation of M(1)			Single Protein		P60660	7	13	13	7	13	7	10	18	100	Confident
22	Q9Y5S9	RNA-binding protein 8A (RBM8A_HUMAN)	RBM8A	1	19.8767	55.75	6.32	67.8547					Single Protein		Q9Y5S9	1	1	1	1	1	1	1	1	100	Doubtful
23	P17844	Probable ATP-dependent RNA helicase DDX5 (DDX5_HUMAN)	DDX5	17	69.1047	71.5	5.37	34.4831	Oxidation of M(M256)	Oxidation of M(1)			Single Protein		P17844	3	6	4	1	4	1	3	6	100	Confident
24	E9PRG8	Uncharacterized protein C11orf98 (CK098_HUMAN)	C11orf98	11	13.7896	71.31	10.66	135.709					Single Protein		E9PRG8	1	1	1	1	1	1	1	1	100	Doubtful
25	Q9UKK9	ADP-sugar pyrophosphatase (NUDT5_HUMAN)	NUDT5	10	24.3122	61.19	13.7	107.988					Single Protein		Q9UKK9	2	2	2	2	2	2	2	3	100	Confident
26	P35659	Protein DEK (DEK_HUMAN)	DEK	6	42.6479	100	2.67	31.4846					Single Protein		P35659	1	1	1	1	1	1	1	1	100	Doubtful
27	Q6NZI2	Caveolae-associated protein 1 (CAVN1_HUMAN)	CAVIN1	17	43.4498	73.59	4.62	38.0862					Single Protein		Q6NZI2	1	2	2	1	2	1	1	2	100	Doubtful
28	P48960	CD97 antigen (CD97_HUMAN)	CD97		91.8091	48.62	2.4	18.1922					Single Protein		P48960	1	1	1	1	1	1	1	1	100	Doubtful
29	P09382	Galectin-1 (LEG1_HUMAN)	LGALS1	22	14.7062	80.74	31.11	160.338	Deamidation of N(N119); Oxidation of M(M121)	Deamidation of N(1); Oxidation of M(1)			Single Protein		P09382	4	6	6	4	6	4	3	7	100	Confident
30	P35637	RNA-binding protein FUS (FUS_HUMAN)	FUS	16	53.3938	49.05	4.75	64.1973					Single Protein		P35637	3	7	5	1	7	3	3	9	100	Confident
31	P61960	Ubiquitin-fold modifier 1 (UFM1_HUMAN)	UFM1	13	9.11187	67.06	60	254.655			Deamidation of N (N58-{N52 N58 Q61 N65})	Deamidation of N (1)	Single Protein		P61960	3	3	3	3	3	3	3	4	100	Confident
32	P22314	Ubiquitin-like modifier-activating enzyme 1 (UBA1_HUMAN)	UBA1	X	117.774	66.92	10.96	31.3422	Deamidation of N(N44); Deamidation of Q(Q683)	Deamidation of N(1); Deamidation of Q(1)	Deamidation of N (N351-{N351 Q363 N366})	Deamidation of N (1)	Single Protein		P22314	10	19	19	10	19	10	9	19	100	Confident
33	P36952	Serpin B5 (SPB5_HUMAN)	SERPINB5	18	42.0734	86.4	8.53	47.2269					Single Protein		P36952	2	2	2	2	2	2	2	2	94.1825	Confident
34	P11678	Eosinophil peroxidase (PERE_HUMAN)	EPX	17	80.9891	84.34	2.8	23.1845	Deamidation of N(N192)	Deamidation of N(1)			Single Protein		P11678	2	6	4	1	6	2	2	6	93.8675	Doubtful
35	Q9Y6R7	IgGFc-binding protein (FCGBP_HUMAN)	FCGBP	CHR_HG2021_PATCH	571.639	37.08	5.12	5.04857	Deamidation of N(N1757, N2958, N4159)	Deamidation of N(3)	Deamidation of N (N1344-{N1344 Q1346}, N2545-{N2545 Q2547}, N3746-{N3746 Q3748})	Deamidation of N (3)	Single Protein		Q9Y6R7	13	23	23	13	23	13	14	25	100	Confident
36	P61254	60S ribosomal protein L26 (RL26_HUMAN)	RPL26	17	17.2475	100	11.03	122.138					Related Proteins	Q9UNX3	P61254, Q9UNX3	2	3	3	2	3	2	2	3	100	Doubtful
37	P61978	Heterogeneous nuclear ribonucleoprotein K (HNRPK_HUMAN)	HNRNPK	9	50.9444	72.14	43.63	124.654					Single Protein		P61978	16	20	20	16	20	16	20	27	100	Confident
38	Q9BUL8	Programmed cell death protein 10 (PDC10_HUMAN)	PDCD10	3	24.6858	76.42	4.72	55.692					Single Protein		Q9BUL8	1	3	3	1	3	1	1	3	100	Doubtful
39	P22392	Nucleoside diphosphate kinase B (NDKB_HUMAN)	NME2	17	17.2869	100	35.53	207.135	Oxidation of M(M90)	Oxidation of M(1)			Single Protein		P22392	5	5	2	2	5	5	7	10	100	Confident
40	Q9Y6N5	Sulfide:quinone oxidoreductase, mitochondrial (SQOR_HUMAN)	SQOR	15	49.9289	92.22	6.22	28.4499					Single Protein		Q9Y6N5	2	4	4	2	4	2	1	4	100	Doubtful
41	O75531	Barrier-to-autointegration factor (BAF_HUMAN)	BANF1	11	10.052	73.03	40.45	331.649	Oxidation of M(M15)	Oxidation of M(1)			Single Protein		O75531	2	4	4	2	4	2	3	5	100	Confident
42	Q96AB3	Isochorismatase domain-containing protein 2 (ISOC2_HUMAN)	ISOC2	19	22.3228	60	7.32	68.6437					Single Protein		Q96AB3	1	1	1	1	1	1	1	1	100	Doubtful
43	Q8WXH0	Nesprin-2 (SYNE2_HUMAN)	SYNE2	14	795.944	82.72	0.19	0	Deamidation of N(N4950)	Deamidation of N(1)			Single Protein		Q8WXH0	1	14	14	1	14	1	0	14	91.7059	Doubtful
44	Q07955	Serine/arginine-rich splicing factor 1 (SRSF1_HUMAN)	SRSF1	17	27.7278	100	18.15	76.9658					Single Protein		Q07955	6	12	11	5	11	5	5	13	100	Confident
45	O75506	Heat shock factor-binding protein 1 (HSBP1_HUMAN)	HSBP1	16	8.53817	100	14.47	155.351					Single Protein		O75506	1	1	1	1	1	1	1	1	100	Doubtful
46	O95994	Anterior gradient protein 2 homolog (AGR2_HUMAN)	AGR2	7	19.9666	100	25.71	201.276	Deamidation of N(N163); Oxidation of M(M164)	Deamidation of N(1); Oxidation of M(1)			Single Protein		O95994	6	7	7	6	7	6	8	10	100	Confident
47	Q9Y6C2	EMILIN-1 (EMIL1_HUMAN)	EMILIN1	2	106.629	49.7	1.28	16.536					Single Protein		Q9Y6C2	1	10	10	1	10	1	1	10	100	Doubtful
48	Q9Y6C9	Mitochondrial carrier homolog 2 (MTCH2_HUMAN)	MTCH2	11	33.3089	62.71	2.97	55.1716					Single Protein		Q9Y6C9	1	1	1	1	1	1	1	1	100	Doubtful
49	Q9UKY7	Protein CDV3 homolog (CDV3_HUMAN)	CDV3	3	27.3184	68.6	3.1	66.7046					Single Protein		Q9UKY7	1	1	1	1	1	1	1	1	92	Doubtful
50	P40199	Carcinoembryonic antigen-related cell adhesion molecule 6 (CEAM6_HUMAN)	CEACAM6	19	37.1717	38.37	3.78	47.9948					Single Protein		P40199	1	1	1	1	1	1	1	2	100	Doubtful
51	Q9BUJ2	Heterogeneous nuclear ribonucleoprotein U-like protein 1 (HNRL1_HUMAN)	HNRNPUL1	19	95.6793	65.19	2.22	18.4769					Single Protein		Q9BUJ2	1	5	5	1	5	1	1	5	100	Doubtful
52	Q96AE4	Far upstream element-binding protein 1 (FUBP1_HUMAN)	FUBP1	1	67.5185	57.76	4.04	37.2844					Single Protein		Q96AE4	2	4	4	2	4	2	2	5	100	Confident
53	Q9BUH6	Protein PAXX (PAXX_HUMAN)	PAXX		21.626	86.76	5.88	57.876					Single Protein		Q9BUH6	1	1	1	1	1	1	1	1	100	Doubtful
54	P04908	Histone H2A type 1-B/E (H2A1B_HUMAN)	HIST1H2AB	6	14.1269	77.69	40.77	99.4757	Deamidation of Q(Q25)	Deamidation of Q(1)			Related Proteins	P0C0S8, P16104, P20671, Q7L7L0, Q8IUE6, Q93077, Q96KK5, Q99878, Q9BTM1	P04908, P0C0S8, P16104, P20671, Q7L7L0, Q8IUE6, Q93077, Q96KK5, Q99878, Q9BTM1	11	12	0	0	0	0	13	17	100	Confident
55	P09327	Villin-1 (VILI_HUMAN)	VIL1	2	92.6367	70.01	2.78	25.8164					Single Protein		P09327	2	5	5	2	5	2	2	7	100	Confident
56	P15374	Ubiquitin carboxyl-terminal hydrolase isozyme L3 (UCHL3_HUMAN)	UCHL3	13	26.166	72.17	16.52	113.924	Deamidation of N(N12); Oxidation of M(M129)	Deamidation of N(1); Oxidation of M(1)			Single Protein		P15374	3	3	3	3	3	3	3	3	100	Doubtful
57	Q13748	Tubulin alpha-3C/D chain (TBA3C_HUMAN)	TUBA3C	13	49.9276	68.44	24.44	74.8409	Oxidation of M(M413)	Oxidation of M(1)			Related Proteins	Q6PEY2, Q71U36	Q13748, Q6PEY2, Q71U36	8	10	0	0	0	0	10	14	100	Confident
58	P02042	Hemoglobin subunit delta (HBD_HUMAN)	HBD	11	16.0453	100	76.19	376.625	Deamidation of N(N81, N103, N140)	Deamidation of N(3)			Single Protein		P02042	15	16	4	4	4	4	25	29	100	Confident
59	P27361	Mitogen-activated protein kinase 3 (MK03_HUMAN)	MAPK3	16	43.1081	69.92	3.69	34.7256					Single Protein		P27361	1	3	3	1	3	1	1	3	100	Doubtful
60	P40306	Proteasome subunit beta type-10 (PSB10_HUMAN)	PSMB10	16	28.9181	61.54	7.33	70.2781					Single Protein		P40306	1	2	2	1	2	1	1	2	100	Doubtful
61	Q9UJU6	Drebrin-like protein (DBNL_HUMAN)	DBNL	7	48.1776	76.51	12.33	74.7639	Deamidation of N(N8)	Deamidation of N(1)			Single Protein		Q9UJU6	4	6	6	4	6	4	4	6	100	Confident
62	Q9UK76	Jupiter microtubule associated homolog 1 (JUPI1_HUMAN)	JPT1	17	16.0049	57.14	14.94	158.126					Single Protein		Q9UK76	2	4	4	2	4	2	2	4	100	Confident
63	Q7Z406	Myosin-14 (MYH14_HUMAN)	MYH14	19	227.732	93.33	2.36	10.4336	Deamidation of Q(Q25)	Deamidation of Q(1)			Single Protein		Q7Z406	3	13	12	2	12	2	3	13	100	Confident
64	P26038	Moesin (MOES_HUMAN)	MSN	X	67.7778	90.12	5.03	33.1568					Single Protein		P26038	3	7	4	1	4	1	3	7	100	Confident
65	P53634	Dipeptidyl peptidase 1 (CATC_HUMAN)	CTSC	11	51.8203	58.1	2.59	29.9663					Single Protein		P53634	1	3	3	1	3	1	1	4	100	Doubtful
66	P04632	Calpain small subunit 1 (CPNS1_HUMAN)	CAPNS1	19	28.2977	52.24	4.85	54.4088					Single Protein		P04632	1	4	4	1	4	1	1	4	100	Doubtful
67	O43169	Cytochrome b5 type B (CYB5B_HUMAN)	CYB5B	16	16.322	76.71	8.22	105.417					Single Protein		O43169	1	3	3	1	3	1	1	3	92.7606	Doubtful
68	P17931	Galectin-3 (LEG3_HUMAN)	LGALS3	14	26.1361	48.8	30	483.147	Deamidation of N(N141, N153, N214); Oxidation of M(M130)	Deamidation of N(3); Oxidation of M(1)			Single Protein		P17931	13	14	14	13	14	13	20	26	100	Confident
69	P29966	Myristoylated alanine-rich C-kinase substrate (MARCS_HUMAN)	MARCKS	6	31.5359	51.81	5.72	68.6437					Single Protein		P29966	1	2	2	1	2	1	1	3	100	Doubtful
70	P33240	Cleavage stimulation factor subunit 2 (CSTF2_HUMAN)	CSTF2	X	60.9205	62.91	4.33	13.478					Related Proteins	Q9H0L4	P33240, Q9H0L4	2	2	0	0	2	2	2	2	100	Confident
71	P15311	Ezrin (EZRI_HUMAN)	EZR	6	69.3697	87.2	5.46	33.7125					Single Protein		P15311	3	8	5	1	5	1	3	8	100	Confident
72	P10314	HLA class I histocompatibility antigen, A-32 alpha chain (1A32_HUMAN)	HLA-A	6	41.0222	64.38	3.56	17.8349					Related Proteins	P16189, P16190, P18462, P30450, P30453, P30456, P30457, P30459, P30512	P10314, P16189, P16190, P18462, P30450, P30453, P30456, P30457, P30459, P30512	1	1	0	0	0	0	1	1	100	Doubtful
73	Q9NX24	H/ACA ribonucleoprotein complex subunit 2 (NHP2_HUMAN)	NHP2	5	17.1899	62.09	12.42	98.3893					Single Protein		Q9NX24	1	1	1	1	1	1	1	1	92	Doubtful
74	P09493	Tropomyosin alpha-1 chain (TPM1_HUMAN)	TPM1	15	32.6887	100	17.96	62.013					Single Protein		P09493	6	7	4	4	4	4	6	8	100	Confident
75	P09496	Clathrin light chain A (CLCA_HUMAN)	CLTA	9	27.06	41.94	7.26	170.289					Single Protein		P09496	2	2	2	2	2	2	2	2	100	Confident
76	P47756	F-actin-capping protein subunit beta (CAPZB_HUMAN)	CAPZB	1	31.3308	81.23	10.11	63.9353					Single Protein		P47756	2	4	4	2	4	2	2	4	100	Doubtful
77	Q01130	Serine/arginine-rich splicing factor 2 (SRSF2_HUMAN)	SRSF2	17	25.4612	100	3.62	53.424					Related Proteins	Q9BRL6	Q01130, Q9BRL6	1	1	1	1	1	1	1	1	100	Doubtful
78	P57105	Synaptojanin-2-binding protein (SYJ2B_HUMAN)	SYNJ2BP	14	15.9182	60	8.28	81.4256					Single Protein		P57105	1	1	1	1	1	1	1	1	100	Doubtful
79	P35749	Myosin-11 (MYH11_HUMAN)	MYH11	CHR_HSCHR16_1_CTG1	227.199	92.39	3.14	14.1318					Single Protein		P35749	5	10	6	4	6	4	5	10	100	Confident
80	Q9Y5J9	Mitochondrial import inner membrane translocase subunit Tim8 B (TIM8B_HUMAN)	TIMM8B	11	9.33754	100	13.25	142.25					Single Protein		Q9Y5J9	1	1	1	1	1	1	1	1	100	Doubtful
81	Q99959	Plakophilin-2 (PKP2_HUMAN)	PKP2	12	97.3548	76.5	1.25	15.2345					Single Protein		Q99959	1	2	2	1	2	1	1	2	100	Doubtful
82	Q9Y5L4	Mitochondrial import inner membrane translocase subunit Tim13 (TIM13_HUMAN)	TIMM13	19	10.493	100	25.26	186.422	Oxidation of M(M74)	Oxidation of M(1)			Single Protein		Q9Y5L4	2	3	3	2	3	2	2	3	100	Confident
83	P52272	Heterogeneous nuclear ribonucleoprotein M (HNRPM_HUMAN)	HNRNPM	19	77.4643	78.36	14.66	48.1029	Oxidation of M(M592)	Oxidation of M(1)			Single Protein		P52272	8	20	20	8	20	8	7	22	100	Confident
84	P09417	Dihydropteridine reductase (DHPR_HUMAN)	QDPR	4	25.773	79.1	11.48	48.3882					Single Protein		P09417	2	2	2	2	2	2	1	2	100	Doubtful
85	P08123	Collagen alpha-2(I) chain (CO1A2_HUMAN)	COL1A2	7	129.235	62.96	1.46	14.3984					Single Protein		P08123	2	6	6	2	6	2	2	7	100	Confident
86	P08133	Annexin A6 (ANXA6_HUMAN)	ANXA6	5	75.8256	88.26	7.28	33.716	Deamidation of N(N395)	Deamidation of N(1)	Deamidation of Q (Q399-{Q397 Q399 Q400})	Deamidation of Q (1)	Single Protein		P08133	4	11	11	4	11	4	3	11	100	Confident
87	P09467	Fructose-1,6-bisphosphatase 1 (F16P1_HUMAN)	FBP1	9	36.8188	79.59	8.88	59.6299					Single Protein		P09467	2	4	4	2	4	2	2	4	100	Doubtful
88	P09429	High mobility group protein B1 (HMGB1_HUMAN)	HMGB1	13	24.8782	85.58	13.49	73.2199					Single Protein		P09429	3	3	3	3	3	3	2	6	100	Confident
89	P53597	Succinate--CoA ligase [ADP/GDP-forming] subunit alpha, mitochondrial (SUCA_HUMAN)	SUCLG1	2	36.2268	45.66	7.23	25.6668					Single Protein		P53597	2	4	4	2	4	2	1	4	100	Doubtful
90	Q9UJZ1	Stomatin-like protein 2, mitochondrial (STML2_HUMAN)	STOML2	9	38.5102	75.56	8.71	49.7474					Single Protein		Q9UJZ1	2	3	3	2	3	2	2	3	100	Confident
91	P67936	Tropomyosin alpha-4 chain (TPM4_HUMAN)	TPM4	19	28.5045	100	13.71	110.291					Single Protein		P67936	5	6	4	4	4	4	6	8	100	Confident
92	P30626	Sorcin (SORCN_HUMAN)	SRI	7	21.6624	72.22	13.13	192.65	Oxidation of M(M78)	Oxidation of M(1)			Single Protein		P30626	4	7	7	4	7	4	4	8	100	Confident
93	P31946	14-3-3 protein beta/alpha (1433B_HUMAN)	YWHAB	20	28.0648	100	28.86	144.99	Oxidation of M(M28)	Oxidation of M(1)			Single Protein		P31946	8	12	4	2	4	2	7	13	100	Confident
94	P31947	14-3-3 protein sigma (1433S_HUMAN)	SFN	1	27.7567	79.44	31.85	149.766					Single Protein		P31947	6	10	8	4	8	4	6	11	100	Confident
95	P17661	Desmin (DESM_HUMAN)	DES	2	53.5031	88.51	55.53	120.186	Deamidation of N(N107, N116, N233); Deamidation of Q(Q199)	Deamidation of N(3); Deamidation of Q(1)	Deamidation of N (N206-{N206 N207}), Deamidation of Q (Q195-{Q195})	Deamidation of N (1), Deamidation of Q (1)	Single Protein		P17661	33	43	35	27	35	27	38	54	100	Confident
96	P31949	Protein S100-A11 (S10AB_HUMAN)	S100A11	1	11.7328	70.48	17.14	239.325					Single Protein		P31949	2	2	2	2	2	2	2	3	100	Confident
97	Q9Y3U8	60S ribosomal protein L36 (RL36_HUMAN)	RPL36	19	12.2459	100	10.48	168.667	Oxidation of M(M97)	Oxidation of M(1)			Single Protein		Q9Y3U8	2	4	4	2	4	2	2	4	100	Confident
98	P29692	Elongation factor 1-delta (EF1D_HUMAN)	EEF1D	CHR_HSCHR8_3_CTG7	31.1028	73.67	12.46	77.0308	Deamidation of N(N30)	Deamidation of N(1)			Single Protein		P29692	3	5	5	3	5	3	3	5	100	Confident
99	P39019	40S ribosomal protein S19 (RS19_HUMAN)	RPS19	19	16.0505	100	41.38	211.125	Deamidation of N(N142)	Deamidation of N(1)			Single Protein		P39019	7	10	10	7	10	7	7	10	100	Confident
100	Q07666	KH domain-containing, RNA-binding, signal transduction-associated protein 1 (KHDR1_HUMAN)	KHDRBS1	1	48.1972	61.17	2.26	39.3557					Single Protein		Q07666	1	2	2	1	2	1	1	2	93.2749	Doubtful
101	Q06323	Proteasome activator complex subunit 1 (PSME1_HUMAN)	PSME1	14	28.705	100	22.49	98.7844					Single Protein		Q06323	4	6	6	4	6	4	4	6	100	Confident
102	Q9Y3Y2	Chromatin target of PRMT1 protein (CHTOP_HUMAN)	CHTOP	1	26.3803	100	9.27	71.4116					Single Protein		Q9Y3Y2	2	7	7	2	7	2	2	7	100	Confident
103	Q86V81	THO complex subunit 4 (THOC4_HUMAN)	ALYREF	17	26.8716	80.16	35.02	159.497	Deamidation of N(N112, N167); Deamidation of Q(Q123)	Deamidation of N(2); Deamidation of Q(1)			Single Protein		Q86V81	9	15	15	9	15	9	11	18	100	Confident
104	Q01518	Adenylyl cyclase-associated protein 1 (CAP1_HUMAN)	CAP1	1	51.8687	75.58	6.53	40.6194					Single Protein		Q01518	2	3	3	2	3	2	2	3	100	Confident
105	Q9UIJ7	GTP:AMP phosphotransferase AK3, mitochondrial (KAD3_HUMAN)	AK3	9	25.5495	100	21.15	108.358					Single Protein		Q9UIJ7	4	5	5	4	5	4	4	5	100	Confident
106	P31937	3-hydroxyisobutyrate dehydrogenase, mitochondrial (3HIDH_HUMAN)	HIBADH	7	35.3058	63.69	14.29	90.8209					Single Protein		P31937	3	4	4	3	4	3	3	5	100	Confident
107	P31939	Bifunctional purine biosynthesis protein PURH (PUR9_HUMAN)	ATIC	2	64.5753	83.61	5.07	29.9157					Single Protein		P31939	2	6	6	2	6	2	2	6	100	Confident
108	Q02818	Nucleobindin-1 (NUCB1_HUMAN)	NUCB1	19	53.8463	89.37	2.39	25.6111					Single Protein		Q02818	1	4	4	1	4	1	1	4	100	Doubtful
109	Q02817	Mucin-2 (MUC2_HUMAN)	MUC2	CHR_HSCHR11_3_CTG1	539.958	22.4	1.08	21.7763					Single Protein		Q02817	5	8	7	4	8	5	5	9	100	Confident
110	Q8WUY1	Protein THEM6 (THEM6_HUMAN)	THEM6	8	23.8499	75.96	3.85	56.763					Single Protein		Q8WUY1	1	3	3	1	3	1	1	3	93.1068	Doubtful
111	Q99798	Aconitate hydratase, mitochondrial (ACON_HUMAN)	ACO2	22	85.3719	73.97	1.67	18.8005					Single Protein		Q99798	1	1	1	1	1	1	1	1	100	Doubtful
112	P61758	Prefoldin subunit 3 (PFD3_HUMAN)	VBP1	X	22.6434	87.82	15.74	89.8988	Oxidation of M(M38)	Oxidation of M(1)			Single Protein		P61758	2	3	3	2	3	2	2	3	100	Confident
113	P61769	Beta-2-microglobulin (B2MG_HUMAN)	B2M	CHR_HSCHR15_3_CTG8	13.7059	100	8.4	148.824	Deamidation of N(N103)	Deamidation of N(1)			Single Protein		P61769	2	2	2	2	2	2	2	2	100	Confident
114	P11441	Ubiquitin-like protein 4A (UBL4A_HUMAN)	UBL4A	X	17.7656	100	11.46	112.803					Single Protein		P11441	2	3	3	2	3	2	2	3	94.4501	Confident
115	O75390	Citrate synthase, mitochondrial (CISY_HUMAN)	CS	12	51.6795	57.73	8.37	72.3934					Single Protein		O75390	3	5	5	3	5	3	3	5	100	Confident
116	P24752	Acetyl-CoA acetyltransferase, mitochondrial (THIL_HUMAN)	ACAT1	11	45.1706	73.54	4.92	45.0638					Single Protein		P24752	2	2	2	2	2	2	2	2	100	Confident
117	P20339	Ras-related protein Rab-5A (RAB5A_HUMAN)	RAB5A	3	23.6438	75.81	10.23	82.3724					Related Proteins	P51148, P61020	P20339, P51148, P61020	2	2	2	2	2	2	2	2	100	Confident
118	Q9HCY8	Protein S100-A14 (S10AE_HUMAN)	S100A14	1	11.6548	100	25	170.289					Single Protein		Q9HCY8	2	2	2	2	2	2	2	2	100	Confident
119	O75368	SH3 domain-binding glutamic acid-rich-like protein (SH3L1_HUMAN)	SH3BGRL	X	12.7664	77.19	42.98	189.874	Deamidation of N(N56)	Deamidation of N(1)			Single Protein		O75368	3	6	6	3	6	3	3	6	100	Confident
120	O75367	Core histone macro-H2A.1 (H2AY_HUMAN)	H2AFY	5	39.5925	84.14	20.97	73.0683					Single Protein		O75367	9	12	5	2	7	4	10	14	100	Confident
121	Q9BSH5	Haloacid dehalogenase-like hydrolase domain-containing protein 3 (HDHD3_HUMAN)	HDHD3	9	27.9824	68.13	11.55	134.167					Single Protein		Q9BSH5	2	2	2	2	2	2	3	3	100	Confident
122	O75348	V-type proton ATPase subunit G 1 (VATG1_HUMAN)	ATP6V1G1	9	13.7491	80.51	9.32	100.057					Single Protein		O75348	1	1	1	1	1	1	1	1	100	Doubtful
123	O75347	Tubulin-specific chaperone A (TBCA_HUMAN)	TBCA	5	12.8467	100	24.07	309.744					Single Protein		O75347	3	3	3	3	3	3	4	5	100	Confident
124	O75340	Programmed cell death protein 6 (PDCD6_HUMAN)	PDCD6	5	21.8548	55.5	10.99	112.089					Single Protein		O75340	2	6	6	2	6	2	2	7	100	Confident
125	P10153	Non-secretory ribonuclease (RNAS2_HUMAN)	RNASE2	14	18.3421	29.19	9.32	171.942	Deamidation of Q(Q149)	Deamidation of Q(1)			Single Protein		P10153	2	2	2	2	2	2	2	2	100	Doubtful
126	P46108	Adapter molecule crk (CRK_HUMAN)	CRK	17	33.81	73.03	3.62	46.852					Single Protein		P46108	1	2	2	1	2	1	1	3	100	Doubtful
127	O75323	Protein NipSnap homolog 2 (NIPS2_HUMAN)	NIPSNAP2	7	33.7212	81.82	3.15	41.2822					Single Protein		O75323	1	1	1	1	1	1	1	1	100	Doubtful
128	Q02878	60S ribosomal protein L6 (RL6_HUMAN)	RPL6	12	32.7076	100	8.68	61.4933					Single Protein		Q02878	2	5	5	2	5	2	2	5	100	Confident
129	Q96PK6	RNA-binding protein 14 (RBM14_HUMAN)	RBM14	11	69.4489	45.89	3.59	53.5047					Single Protein		Q96PK6	2	4	4	2	4	2	2	4	100	Confident
130	Q14847	LIM and SH3 domain protein 1 (LASP1_HUMAN)	LASP1	17	29.6982	72.41	10.34	93.7041					Single Protein		Q14847	2	7	7	2	7	2	2	8	100	Confident
131	Q13526	Peptidyl-prolyl cis-trans isomerase NIMA-interacting 1 (PIN1_HUMAN)	PIN1	19	18.232	84.66	11.66	72.4338	Oxidation of M(M146)	Oxidation of M(1)			Single Protein		Q13526	1	1	1	1	1	1	1	1	100	Doubtful
132	Q9Y6H1	Coiled-coil-helix-coiled-coil-helix domain-containing protein 2 (CHCH2_HUMAN)	CHCHD2	7	15.5027	36.42	15.89	142.25					Related Proteins	Q5T1J5	Q5T1J5, Q9Y6H1	1	1	1	1	1	1	1	1	100	Doubtful
133	P00738	Haptoglobin (HPT_HUMAN)	HP	16	45.1766	67.49	5.67	54.6607					Single Protein		P00738	2	3	3	2	3	2	2	3	100	Confident
134	O95777	U6 snRNA-associated Sm-like protein LSm8 (LSM8_HUMAN)	LSM8	7	10.3963	75	27.08	184.48					Single Protein		O95777	2	2	2	2	2	2	2	2	100	Doubtful
135	Q9BSE5	Agmatinase, mitochondrial (SPEB_HUMAN)	AGMAT	1	37.6362	48.01	8.52	52.2421	Deamidation of N(N86)	Deamidation of N(1)			Single Protein		Q9BSE5	1	1	1	1	1	1	1	1	100	Doubtful
136	P00761	Trypsin (TRYP_PIG)			24.3938	68.4	30.3	332.992	Deamidation of N(N62, N74, N85, N87, N91, N105); Oxidation of M(M94)	Deamidation of N(6); Oxidation of M(1)			Single Protein		P00761	17	20	20	17	20	17	25	35	100	Confident
137	Q13404	Ubiquitin-conjugating enzyme E2 variant 1 (UB2V1_HUMAN)	UBE2V1	20	16.4843	100	13.61	40.1589	Oxidation of M(M51)	Oxidation of M(1)			Related Proteins	Q15819	Q13404, Q15819	2	2	0	0	2	2	2	2	100	Confident
138	P05787	Keratin, type II cytoskeletal 8 (K2C8_HUMAN)	KRT8	12	53.6711	83.23	51.97	148.591	Deamidation of N(N83, N145); Oxidation of M(M136, M139, M168, M256, M378)	Deamidation of N(2); Oxidation of M(5)			Single Protein		P05787	33	38	33	30	35	31	38	50	100	Confident
139	Q9BR76	Coronin-1B (COR1B_HUMAN)	CORO1B	11	54.2002	55.42	9.61	61.8447	Deamidation of Q(Q360)	Deamidation of Q(1)			Single Protein		Q9BR76	3	8	7	3	7	3	3	8	100	Confident
140	P30740	Leukocyte elastase inhibitor (ILEU_HUMAN)	SERPINB1	6	42.7147	71.5	23.48	159.11					Single Protein		P30740	7	8	8	7	8	7	10	12	100	Confident
141	P16444	Dipeptidase 1 (DPEP1_HUMAN)	DPEP1	16	45.645	83.94	3.16	31.4846					Single Protein		P16444	1	2	2	1	2	1	1	2	100	Doubtful
142	Q9Y2Z0	Protein SGT1 homolog (SGT1_HUMAN)	SUGT1	13	40.9985	83.84	3.29	35.8867					Single Protein		Q9Y2Z0	1	1	1	1	1	1	1	1	100	Doubtful
143	Q9UI30	Multifunctional methyltransferase subunit TRM112-like protein (TR112_HUMAN)	TRMT112	11	14.1903	81.6	22.4	141.681					Single Protein		Q9UI30	2	2	2	2	2	2	2	2	100	Confident
144	Q9Y2S6	Translation machinery-associated protein 7 (TMA7_HUMAN)	TMA7	3	7.06193	100	14.06	184.48					Single Protein		Q9Y2S6	1	1	1	1	1	1	1	1	100	Doubtful
145	Q9Y2S2	Lambda-crystallin homolog (CRYL1_HUMAN)	CRYL1	13	35.3961	63.32	7.84	71.4116					Single Protein		Q9Y2S2	2	4	4	2	4	2	2	5	100	Confident
146	P40121	Macrophage-capping protein (CAPG_HUMAN)	CAPG	2	38.4745	50.29	20.98	102.583	Oxidation of M(M107)	Oxidation of M(1)			Single Protein		P40121	6	8	8	6	8	6	7	9	100	Confident
147	Q06210	Glutamine--fructose-6-phosphate aminotransferase [isomerizing] 1 (GFPT1_HUMAN)	GFPT1	2	78.7563	95.99	3.43	25.3363					Single Protein		Q06210	2	7	7	2	7	2	2	8	92.6033	Doubtful
148	P42765	3-ketoacyl-CoA thiolase, mitochondrial (THIM_HUMAN)	ACAA2	18	41.8976	72.54	11.84	97.6458	Oxidation of M(M314)	Oxidation of M(1)	Deamidation of N (N320-{N320 Q326})	Deamidation of N (1)	Single Protein		P42765	5	5	5	5	5	5	6	7	100	Confident
149	P42766	60S ribosomal protein L35 (RL35_HUMAN)	RPL35	9	14.5426	100	15.45	143.984					Single Protein		P42766	2	2	2	2	2	2	2	2	100	Confident
150	Q9Y2V2	Calcium-regulated heat-stable protein 1 (CHSP1_HUMAN)	CARHSP1	16	15.882	59.18	18.37	159.55					Single Protein		Q9Y2V2	2	3	3	2	3	2	2	3	100	Confident
151	P54727	UV excision repair protein RAD23 homolog B (RD23B_HUMAN)	RAD23B	9	43.1446	43.28	5.13	85.9712	Oxidation of M(M227)	Oxidation of M(1)			Single Protein		P54727	2	5	5	2	5	2	2	5	100	Confident
152	P00915	Carbonic anhydrase 1 (CAH1_HUMAN)	CA1	8	28.8524	65.9	22.22	84.5881			Deamidation of N (N28-{N25 N27 N28 Q29})	Deamidation of N (1)	Single Protein		P00915	4	8	8	4	8	4	3	8	100	Confident
153	Q8N983	39S ribosomal protein L43, mitochondrial (RM43_HUMAN)	MRPL43	10	23.4162	62.33	5.12	74.2561					Single Protein		Q8N983	1	2	2	1	2	1	1	2	100	Doubtful
154	P04406	Glyceraldehyde-3-phosphate dehydrogenase (G3P_HUMAN)	GAPDH	12	36.0304	73.13	40.9	252.018	Deamidation of N(N9, N70, N136, N167, N225); Oxidation of M(M105, M133, M175, M331)	Deamidation of N(5); Oxidation of M(4)			Single Protein		P04406	18	21	21	18	21	18	26	32	100	Confident
155	Q8WU39	Marginal zone B- and B1-cell-specific protein (MZB1_HUMAN)	MZB1	5	20.6812	73.02	26.98	114.527					Single Protein		Q8WU39	3	5	5	3	5	3	3	6	100	Confident
156	Q86U42	Polyadenylate-binding protein 2 (PABP2_HUMAN)	PABPN1	14	32.729	58.82	8.5	28.3815					Single Protein		Q86U42	2	3	3	2	3	2	1	3	100	Doubtful
157	Q9Y2Q3	Glutathione S-transferase kappa 1 (GSTK1_HUMAN)	GSTK1	7	25.4803	88.94	23.45	161.08					Single Protein		Q9Y2Q3	4	4	4	4	4	4	5	5	100	Confident
158	Q99623	Prohibitin-2 (PHB2_HUMAN)	PHB2	12	33.2759	100	14.05	82.2653					Single Protein		Q99623	4	6	6	4	6	4	4	6	100	Confident
159	Q9Y333	U6 snRNA-associated Sm-like protein LSm2 (LSM2_HUMAN)	LSM2	CHR_HSCHR6_MHC_APD_CTG1	10.8276	100	20	248.562					Single Protein		Q9Y333	1	1	1	1	1	1	2	2	100	Doubtful
160	P05783	Keratin, type I cytoskeletal 18 (K1C18_HUMAN)	KRT18	12	48.0285	68.37	63.49	165.249	Deamidation of N(N147, N156, N180, N339); Deamidation of Q(Q198, Q351); Oxidation of M(M58, M84, M213, M313, M335)	Deamidation of N(4); Deamidation of Q(2); Oxidation of M(5)			Single Protein		P05783	35	45	43	33	43	33	41	54	100	Confident
161	P04424	Argininosuccinate lyase (ARLY_HUMAN)	ASL	7	51.6253	79.74	8.19	58.5017					Single Protein		P04424	3	7	7	3	7	3	3	7	100	Confident
162	P16403	Histone H1.2 (H12_HUMAN)	HIST1H1C	6	21.3517	100	22.54	81.8261					Single Protein		P16403	4	6	1	1	1	1	4	8	100	Confident
163	O75396	Vesicle-trafficking protein SEC22b (SC22B_HUMAN)	SEC22B	1	24.5775	86.05	11.16	82.3724					Single Protein		O75396	2	2	2	2	2	2	2	2	100	Confident
164	P16402	Histone H1.3 (H13_HUMAN)	HIST1H1D	6	22.3363	100	21.72	78.8641					Single Protein		P16402	4	8	3	1	3	1	4	11	100	Confident
165	P16401	Histone H1.5 (H15_HUMAN)	HIST1H1B	6	22.5665	100	24.34	142.422	Deamidation of N(N58, N79)	Deamidation of N(2)			Single Protein		P16401	8	13	11	8	12	8	8	17	100	Confident
166	Q99653	Calcineurin B homologous protein 1 (CHP1_HUMAN)	CHP1	15	22.4423	100	6.15	60.5472					Single Protein		Q99653	1	2	2	1	2	1	1	2	100	Doubtful
167	Q9Y3I0	tRNA-splicing ligase RtcB homolog (RTCB_HUMAN)	RTCB	22	55.1749	70.3	7.13	45.8185					Single Protein		Q9Y3I0	4	6	6	4	6	4	3	6	100	Confident
168	O75494	Serine/arginine-rich splicing factor 10 (SRS10_HUMAN)	SRSF10	1	31.2818	100	8.4	67.5957					Single Protein		O75494	2	3	3	2	3	2	2	3	100	Confident
169	O75489	NADH dehydrogenase [ubiquinone] iron-sulfur protein 3, mitochondrial (NDUS3_HUMAN)	NDUFS3	11	30.2227	88.64	9.85	44.7224					Single Protein		O75489	2	3	3	2	3	2	1	4	100	Doubtful
170	P23526	Adenosylhomocysteinase (SAHH_HUMAN)	AHCY	20	47.6852	70.6	7.18	70.9693					Single Protein		P23526	3	5	5	3	5	3	3	5	100	Confident
171	P23528	Cofilin-1 (COF1_HUMAN)	CFL1	11	18.4907	100	30.72	215.745					Single Protein		P23528	5	7	7	5	7	5	7	9	100	Confident
172	P09234	U1 small nuclear ribonucleoprotein C (RU1C_HUMAN)	SNRPC	6	17.3812	37.74	7.55	295.168	Oxidation of M(M42)	Oxidation of M(1)			Single Protein		P09234	2	2	2	2	2	2	2	2	100	Confident
173	P62491	Ras-related protein Rab-11A (RB11A_HUMAN)	RAB11A	15	24.3784	75.46	20.37	113.876					Related Proteins	Q15907	P62491, Q15907	4	4	4	4	4	4	4	4	94.9187	Confident
174	Q02790	Peptidyl-prolyl cis-trans isomerase FKBP4 (FKBP4_HUMAN)	FKBP4	12	51.7721	94.99	3.27	25.7227					Single Protein		Q02790	1	3	3	1	3	1	1	3	100	Doubtful
175	Q9NUP9	Protein lin-7 homolog C (LIN7C_HUMAN)	LIN7C	11	21.8205	100	4.57	59.9326					Single Protein		Q9NUP9	1	1	1	1	1	1	1	1	100	Doubtful
176	P35579	Myosin-9 (MYH9_HUMAN)	MYH9	22	226.392	95	2.04	13.5709					Single Protein		P35579	3	17	10	2	13	2	4	18	100	Confident
177	Q9Y3E7	Charged multivesicular body protein 3 (CHMP3_HUMAN)	CHMP3	2	25.0568	71.17	5.41	74.726					Single Protein		Q9Y3E7	1	2	2	1	2	1	1	2	93.0165	Doubtful
178	Q99714	3-hydroxyacyl-CoA dehydrogenase type-2 (HCD2_HUMAN)	HSD17B10	X	26.9061	71.65	54.79	148.329	Deamidation of N(N247); Oxidation of M(M178, M194)	Deamidation of N(1); Oxidation of M(2)			Single Protein		Q99714	9	11	11	9	11	9	11	14	100	Confident
179	P04899	Guanine nucleotide-binding protein G(i) subunit alpha-2 (GNAI2_HUMAN)	GNAI2	3	40.4251	84.23	3.1	7.31066					Related Proteins	A8MTJ3, P08754, P09471, P11488, P19087, P38405, P63092, P63096, Q03113, Q14344, Q5JWF2	A8MTJ3, P04899, P08754, P09471, P11488, P19087, P38405, P63092, P63096, Q03113, Q14344, Q5JWF2	1	1	0	0	1	1	1	1	100	Doubtful
180	P11586	C-1-tetrahydrofolate synthase, cytoplasmic (C1TC_HUMAN)	MTHFD1	14	101.495	71.87	0.96	15.2739					Single Protein		P11586	1	4	4	1	4	1	1	4	100	Doubtful
181	O95816	BAG family molecular chaperone regulator 2 (BAG2_HUMAN)	BAG2	6	23.7572	100	5.21	55.956					Single Protein		O95816	1	1	1	1	1	1	1	1	100	Doubtful
182	Q9H299	SH3 domain-binding glutamic acid-rich-like protein 3 (SH3L3_HUMAN)	SH3BGRL3	1	10.4313	64.52	31.18	213.177			Deamidation of Q (Q34-{Q34 Q36 Q42 N44})	Deamidation of Q (1)	Single Protein		Q9H299	4	5	5	4	5	4	3	5	100	Confident
183	P55854	Small ubiquitin-related modifier 3 (SUMO3_HUMAN)	SUMO3	21	11.6297	57.28	11.65	200.114					Related Proteins	P61956, Q6EEV6	P55854, P61956, Q6EEV6	1	1	1	1	1	1	1	1	100	Doubtful
184	P12814	Alpha-actinin-1 (ACTN1_HUMAN)	ACTN1	14	102.993	86.66	8.86	10.5993	Deamidation of N(N299); Oxidation of M(M845)	Deamidation of N(1); Oxidation of M(1)			Single Protein		P12814	7	14	6	2	8	3	3	14	100	Confident
185	Q9Y3C8	Ubiquitin-fold modifier-conjugating enzyme 1 (UFC1_HUMAN)	UFC1	1	19.446	68.26	5.39	70.6989					Single Protein		Q9Y3C8	1	2	2	1	2	1	1	2	93.3594	Doubtful
186	O95865	N(G),N(G)-dimethylarginine dimethylaminohydrolase 2 (DDAH2_HUMAN)	DDAH2	CHR_HSCHR6_MHC_DBB_CTG1	29.6255	63.51	8.42	86.8141					Single Protein		O95865	2	5	4	2	5	2	2	5	100	Confident
187	P42677	40S ribosomal protein S27 (RS27_HUMAN)	RPS27	1	9.45484	66.67	13.1	140.556					Single Protein		P42677	1	4	2	1	2	1	1	5	100	Doubtful
188	Q9Y3D6	Mitochondrial fission 1 protein (FIS1_HUMAN)	FIS1	7	16.927	80.92	10.53	77.6757					Single Protein		Q9Y3D6	1	1	1	1	1	1	1	1	100	Doubtful
189	Q9Y3D2	Methionine-R-sulfoxide reductase B2, mitochondrial (MSRB2_HUMAN)	MSRB2	10	19.5237	68.68	10.99	97.3081					Single Protein		Q9Y3D2	2	2	2	2	2	2	2	2	100	Confident
190	Q13435	Splicing factor 3B subunit 2 (SF3B2_HUMAN)	SF3B2	11	100.165	66.82	1.34	16.218					Single Protein		Q13435	1	1	1	1	1	1	1	1	100	Doubtful
191	Q14764	Major vault protein (MVP_HUMAN)	MVP	16	99.2659	71.56	8.06	36.1861					Single Protein		Q14764	5	14	14	5	14	5	5	16	100	Confident
192	P09211	Glutathione S-transferase P (GSTP1_HUMAN)	GSTP1	11	23.341	80	50	222.24	Deamidation of Q(Q85); Oxidation of M(M92)	Deamidation of Q(1); Oxidation of M(1)	Deamidation of Q (Q25-{Q25 Q27 Q40})	Deamidation of Q (1)	Single Protein		P09211	9	11	11	9	11	9	10	15	100	Confident
193	Q13442	28 kDa heat- and acid-stable phosphoprotein (HAP28_HUMAN)	PDAP1	7	20.6176	100	24.31	184.82					Single Protein		Q13442	3	5	5	3	5	3	4	6	100	Confident
194	O95881	Thioredoxin domain-containing protein 12 (TXD12_HUMAN)	TXNDC12	1	19.1936	69.77	10.47	102.966					Single Protein		O95881	2	3	3	2	3	2	2	3	94.0594	Doubtful
195	P24844	Myosin regulatory light polypeptide 9 (MYL9_HUMAN)	MYL9	20	19.8144	82.56	51.16	118.006	Deamidation of N(N95); Oxidation of M(M25, M57, M89, M142)	Deamidation of N(1); Oxidation of M(4)			Single Protein		P24844	11	16	3	2	3	2	10	21	100	Confident
196	P12830	Cadherin-1 (CADH1_HUMAN)	CDH1	16	97.3959	41.95	5.44	51.1717					Single Protein		P12830	3	5	5	3	5	3	3	5	100	Confident
197	Q9HC38	Glyoxalase domain-containing protein 4 (GLOD4_HUMAN)	GLOD4	17	34.7713	83.71	10.54	69.1554					Single Protein		Q9HC38	3	3	3	3	3	3	3	3	100	Confident
198	P24821	Tenascin (TENA_HUMAN)	TNC	9	240.7	62.43	2.5	5.58713			Deamidation of Q (Q97-{Q88 N96 Q97})	Deamidation of Q (1)	Single Protein		P24821	3	10	10	3	10	3	2	10	100	Confident
199	Q9UHV9	Prefoldin subunit 2 (PFD2_HUMAN)	PFDN2	1	16.6376	100	22.73	140.556					Single Protein		Q9UHV9	3	3	3	3	3	3	3	4	100	Confident
200	O75947	ATP synthase subunit d, mitochondrial (ATP5H_HUMAN)	ATP5H	17	18.4795	100	21.74	134.445	Deamidation of N(N48)	Deamidation of N(1)			Single Protein		O75947	3	3	3	3	3	3	3	3	100	Confident
201	P13073	Cytochrome c oxidase subunit 4 isoform 1, mitochondrial (COX41_HUMAN)	COX4I1	16	19.564	100	13.02	104.793					Single Protein		P13073	2	3	3	2	3	2	2	3	100	Confident
202	Q00839	Heterogeneous nuclear ribonucleoprotein U (HNRPU_HUMAN)	HNRNPU	1	90.528	66.79	6.3	35.9085					Single Protein		Q00839	4	7	7	4	7	4	4	7	100	Confident
203	P49006	MARCKS-related protein (MRP_HUMAN)	MARCKSL1	1	19.5172	45.13	7.69	134.167					Single Protein		P49006	1	2	2	1	2	1	1	2	100	Doubtful
204	P10809	60 kDa heat shock protein, mitochondrial (CH60_HUMAN)	HSPD1	2	61.0164	78.01	7.33	22.3222	Oxidation of M(M40)	Oxidation of M(1)			Single Protein		P10809	4	8	8	4	8	4	3	8	100	Confident
205	P27695	DNA-(apurinic or apyrimidinic site) lyase (APEX1_HUMAN)	APEX1	14	35.5322	100	19.81	77.3501					Single Protein		P27695	4	5	5	4	5	4	4	5	100	Confident
206	P39687	Acidic leucine-rich nuclear phosphoprotein 32 family member A (AN32A_HUMAN)	ANP32A	15	28.5683	56.22	8.43	93.1496					Single Protein		P39687	2	4	3	1	4	2	2	4	100	Confident
207	Q92945	Far upstream element-binding protein 2 (FUBP2_HUMAN)	KHSRP	19	73.07	60.48	8.3	49.3748					Single Protein		Q92945	5	9	9	5	9	5	5	9	100	Confident
208	P26373	60S ribosomal protein L13 (RL13_HUMAN)	RPL13	16	24.2465	100	24.17	137.092	Oxidation of M(M155)	Oxidation of M(1)			Single Protein		P26373	6	8	8	6	8	6	6	8	100	Confident
209	P26368	Splicing factor U2AF 65 kDa subunit (U2AF2_HUMAN)	U2AF2	19	53.4672	60.84	3.37	34.6238					Single Protein		P26368	1	2	2	1	2	1	1	2	100	Doubtful
210	Q12864	Cadherin-17 (CAD17_HUMAN)	CDH17	8	92.1619	59.62	3.25	27.1627					Single Protein		Q12864	2	5	5	2	5	2	2	5	100	Confident
211	Q9H8Y8	Golgi reassembly-stacking protein 2 (GORS2_HUMAN)	GORASP2	2	47.116	36.28	3.54	54.6607					Single Protein		Q9H8Y8	1	2	2	1	2	1	1	2	92.8364	Doubtful
212	P07203	Glutathione peroxidase 1 (GPX1_HUMAN)	GPX1	3	22.0751	84.73	14.78	120.126					Single Protein		P07203	3	5	4	2	4	2	3	5	100	Confident
213	P53999	Activated RNA polymerase II transcriptional coactivator p15 (TCP4_HUMAN)	SUB1	5	14.3864	100	19.69	263.404	Oxidation of M(M96)	Oxidation of M(1)			Single Protein		P53999	3	7	7	3	7	3	4	10	100	Confident
214	P01877	Immunoglobulin heavy constant alpha 2 (IGHA2_HUMAN)	IGHA2	CHR_HSCHR14_3_CTG1	36.568	50.59	4.41	25.7789					Related Proteins	P0DOX2	P01877, P0DOX2	1	2	0	0	2	1	1	2	100	Doubtful
215	P63313	Thymosin beta-10 (TYB10_HUMAN)	TMSB10	2	5.02255	100	50	581.391	Oxidation of M(M7)	Oxidation of M(1)			Single Protein		P63313	3	3	3	3	3	3	4	4	100	Confident
216	O96008	Mitochondrial import receptor subunit TOM40 homolog (TOM40_HUMAN)	TOMM40	19	37.8691	39.89	3.05	70.2781					Single Protein		O96008	1	1	1	1	1	1	1	1	92.5962	Doubtful
217	P14314	Glucosidase 2 subunit beta (GLU2B_HUMAN)	PRKCSH	19	59.3878	49.62	5.68	55.692					Single Protein		P14314	2	7	7	2	7	2	2	7	100	Confident
218	O00303	Eukaryotic translation initiation factor 3 subunit F (EIF3F_HUMAN)	EIF3F	CHR_HSCHR11_1_CTG1_2	37.5402	48.74	7.28	101.782					Single Protein		O00303	2	2	2	2	2	2	3	3	100	Confident
219	P61326	Protein mago nashi homolog (MGN_HUMAN)	MAGOH	1	17.1528	100	13.7	40.4339					Related Proteins	Q96A72	P61326, Q96A72	1	4	0	0	4	1	1	4	92.7466	Doubtful
220	P01011	Alpha-1-antichymotrypsin (AACT_HUMAN)	SERPINA3	14	47.6205	83.92	17.73	75.1336					Single Protein		P01011	6	8	8	6	8	6	6	8	100	Confident
221	P01009	Alpha-1-antitrypsin (A1AT_HUMAN)	SERPINA1	14	46.707	71.53	21.77	81.1483					Single Protein		P01009	6	9	8	5	9	6	6	9	100	Confident
222	Q15056	Eukaryotic translation initiation factor 4H (IF4H_HUMAN)	EIF4H	7	27.3684	79.03	27.82	156.312					Single Protein		Q15056	5	5	5	5	5	5	6	7	100	Confident
223	P39656	Dolichyl-diphosphooligosaccharide--protein glycosyltransferase 48 kDa subunit (OST48_HUMAN)	DDOST	1	50.769	55.26	2.41	32.436					Single Protein		P39656	1	2	2	1	2	1	1	2	100	Doubtful
224	O14907	Tax1-binding protein 3 (TX1B3_HUMAN)	TAX1BP3	17	13.7261	77.42	25	142.823					Single Protein		O14907	2	2	2	2	2	2	2	2	100	Confident
225	Q15063	Periostin (POSTN_HUMAN)	POSTN	13	93.2553	77.27	1.67	15.7423					Single Protein		Q15063	1	1	1	1	1	1	1	1	100	Doubtful
226	P01034	Cystatin-C (CYTC_HUMAN)	CST3	20	15.7891	80.82	18.49	121.302					Single Protein		P01034	2	2	2	2	2	2	2	2	100	Confident
227	Q9H910	Jupiter microtubule associated homolog 2 (JUPI2_HUMAN)	JPT2	16	20.051	85.79	14.74	93.2109					Single Protein		Q9H910	2	4	4	2	4	2	2	5	100	Confident
228	O43488	Aflatoxin B1 aldehyde reductase member 2 (ARK72_HUMAN)	AKR7A2	1	39.5637	65.18	8.64	22.4462	Deamidation of Q(Q281)	Deamidation of Q(1)	Oxidation of M (M45-{M45 M47})	Oxidation of M (1)	Single Protein		O43488	2	2	2	2	2	2	1	2	93.3268	Doubtful
229	Q15084	Protein disulfide-isomerase A6 (PDIA6_HUMAN)	PDIA6	2	48.0913	67.73	15.45	66.6594					Single Protein		Q15084	5	6	6	5	6	5	4	7	100	Confident
230	P46783	40S ribosomal protein S10 (RS10_HUMAN)	RPS10	6	18.8859	100	14.55	143.112					Single Protein		P46783	2	5	5	2	5	2	2	7	100	Doubtful
231	P83731	60S ribosomal protein L24 (RL24_HUMAN)	RPL24	3	17.7679	100	19.11	137.87					Single Protein		P83731	3	4	4	3	4	3	3	4	100	Confident
232	P46782	40S ribosomal protein S5 (RS5_HUMAN)	RPS5	19	22.8621	86.27	22.55	106.106					Single Protein		P46782	3	3	3	3	3	3	3	4	100	Confident
233	P46781	40S ribosomal protein S9 (RS9_HUMAN)	RPS9	CHR_HSCHR19LRC_LRC_S_CTG3_1	22.5776	100	15.98	111.575					Single Protein		P46781	3	5	5	3	5	3	3	5	100	Confident
234	P46776	60S ribosomal protein L27a (RL27A_HUMAN)	RPL27A	11	16.551	100	19.59	146.254					Single Protein		P46776	3	3	3	3	3	3	3	3	100	Confident
235	P20231	Tryptase beta-2 (TRYB2_HUMAN)	TPSB2	16	30.4955	55.64	9.82	97.8457					Related Proteins	Q15661	P20231, Q15661	2	4	4	2	4	2	2	4	100	Doubtful
236	P46779	60S ribosomal protein L28 (RL28_HUMAN)	RPL28	19	15.7377	100	8.03	86.1804					Single Protein		P46779	1	1	1	1	1	1	1	1	100	Doubtful
237	P32119	Peroxiredoxin-2 (PRDX2_HUMAN)	PRDX2	19	21.8782	58.08	18.69	164.668	Deamidation of N(N144)	Deamidation of N(1)			Single Protein		P32119	7	7	5	5	5	5	6	7	100	Confident
238	Q15102	Platelet-activating factor acetylhydrolase IB subunit gamma (PA1B3_HUMAN)	PAFAH1B3	19	25.7182	66.67	7.79	76.667					Single Protein		Q15102	2	3	3	2	3	2	2	3	100	Confident
239	O43504	Ragulator complex protein LAMTOR5 (LTOR5_HUMAN)	LAMTOR5	1	9.60772	73.63	37.36	194.616					Single Protein		O43504	2	2	2	2	2	2	2	2	100	Confident
240	P07108	Acyl-CoA-binding protein (ACBP_HUMAN)	DBI	2	10.038	100	41.38	350.582	Deamidation of Q(Q34); Oxidation of M(M25)	Deamidation of Q(1); Oxidation of M(1)			Single Protein		P07108	4	4	4	4	4	4	5	5	100	Confident
241	Q03154	Aminoacylase-1 (ACY1_HUMAN)	ACY1	3	45.856	71.81	3.19	34.7256					Single Protein		Q03154	1	2	2	1	2	1	1	2	100	Doubtful
242	P0CG47	Polyubiquitin-B (UBB_HUMAN)	UBB	17	25.7458	100	61.57	77.3366	Deamidation of N(N60, N136, N212)	Deamidation of N(3)			Related and Unrelated Proteins	P0CG48, P62979, P62987	P0CG47, P0CG48, P62979, P62987	7	10	0	0	10	7	16	22	100	Confident
243	Q96EP5	DAZ-associated protein 1 (DAZP1_HUMAN)	DAZAP1	19	43.3561	48.16	3.93	52.9449					Single Protein		Q96EP5	1	2	2	1	2	1	1	2	100	Doubtful
244	P63244	Receptor of activated protein C kinase 1 (RACK1_HUMAN)	RACK1	5	35.0546	66.25	11.67	96.2166					Single Protein		P63244	4	5	5	4	5	4	5	7	100	Confident
245	Q9H9B4	Sideroflexin-1 (SFXN1_HUMAN)	SFXN1	5	35.5963	72.36	4.66	45.9405					Single Protein		Q9H9B4	1	1	1	1	1	1	1	1	100	Doubtful
246	P63279	SUMO-conjugating enzyme UBC9 (UBC9_HUMAN)	UBE2I	16	17.9952	64.56	8.23	92.9662					Single Protein		P63279	1	1	1	1	1	1	1	1	100	Doubtful
247	P07148	Fatty acid-binding protein, liver (FABPL_HUMAN)	FABP1	2	14.1994	100	27.56	123.955					Single Protein		P07148	3	3	3	3	3	3	2	3	100	Confident
248	P01889	HLA class I histocompatibility antigen, B-7 alpha chain (1B07_HUMAN)	HLA-B	CHR_HSCHR6_MHC_COX_CTG1	40.4349	76.52	3.87	12.0723					Related Proteins	P01893, P10321, P13747, P18463, P30460, P30462, P30475, P30480, P30486, P30499, Q29718, Q29836, Q29865, Q29963, Q31610, Q95365	P01889, P01893, P10321, P13747, P18463, P30460, P30462, P30475, P30480, P30486, P30499, Q29718, Q29836, Q29865, Q29963, Q31610, Q95365	1	1	0	0	0	0	1	1	100	Doubtful
249	Q92841	Probable ATP-dependent RNA helicase DDX17 (DDX17_HUMAN)	DDX17	22	80.222	70.51	4.94	33.2787	Oxidation of M(M333)	Oxidation of M(1)			Single Protein		Q92841	3	5	3	1	3	1	3	5	100	Confident
250	P10909	Clusterin (CLUS_HUMAN)	CLU	8	52.461	75.72	7.57	48.7881					Single Protein		P10909	2	2	2	2	2	2	2	2	100	Doubtful
251	P07305	Histone H1.0 (H10_HUMAN)	H1F0	22	20.8502	100	10.82	111.575	Oxidation of M(M31)	Oxidation of M(1)			Single Protein		P07305	3	5	5	3	5	3	3	5	100	Confident
252	P49189	4-trimethylaminobutyraldehyde dehydrogenase (AL9A1_HUMAN)	ALDH9A1	1	53.767	74.7	2.02	29.7398					Single Protein		P49189	1	1	1	1	1	1	1	1	100	Doubtful
253	P51452	Dual specificity protein phosphatase 3 (DUS3_HUMAN)	DUSP3	17	20.4653	81.08	7.03	78.7114					Single Protein		P51452	1	2	2	1	2	1	1	3	100	Doubtful
254	Q9UNZ2	NSFL1 cofactor p47 (NSF1C_HUMAN)	NSFL1C	20	40.5483	76.76	25.14	92.4868					Single Protein		Q9UNZ2	7	9	9	7	9	7	7	9	100	Confident
255	P02452	Collagen alpha-1(I) chain (CO1A1_HUMAN)	COL1A1	17	138.857	64	1.23	4.91128					Single Protein		P02452	2	4	4	2	4	2	1	4	100	Doubtful
256	O00422	Histone deacetylase complex subunit SAP18 (SAP18_HUMAN)	SAP18	13	17.55	100	10.46	77.1681					Single Protein		O00422	1	2	2	1	2	1	1	2	100	Doubtful
257	Q00796	Sorbitol dehydrogenase (DHSO_HUMAN)	SORD	15	38.2998	77.87	17.37	60.632			Deamidation of N (N9-{N8 N9})	Deamidation of N (1)	Single Protein		Q00796	4	4	4	4	4	4	3	4	100	Confident
258	P37235	Hippocalcin-like protein 1 (HPCL1_HUMAN)	HPCAL1	2	22.299	100	4.15	61.1747					Related and Unrelated Proteins	P61601, P84074	P37235, P61601, P84074	1	1	1	1	1	1	1	1	100	Doubtful
259	Q7Z7K0	COX assembly mitochondrial protein homolog (COXM1_HUMAN)	CMC1	3	12.4813	100	9.43	111.384					Single Protein		Q7Z7K0	1	1	1	1	1	1	1	1	100	Doubtful
260	Q16777	Histone H2A type 2-C (H2A2C_HUMAN)	HIST2H2AC	1	13.9798	77.52	58.14	370.526	Deamidation of N(N69, N90); Deamidation of Q(Q25); Oxidation of M(M52)	Deamidation of N(2); Deamidation of Q(1); Oxidation of M(1)			Related Proteins	Q6FI13	Q16777, Q6FI13	15	19	3	3	3	3	21	30	100	Confident
261	O43598	2'-deoxynucleoside 5'-phosphate N-hydrolase 1 (DNPH1_HUMAN)	DNPH1	6	19.0966	81.03	10.34	209.339					Single Protein		O43598	2	2	2	2	2	2	3	3	100	Confident
262	P62891	60S ribosomal protein L39 (RL39_HUMAN)	RPL39	X	6.40265	100	19.61	115.752					Related Proteins	Q59GN2	P62891, Q59GN2	1	3	0	0	3	1	1	3	100	Doubtful
263	P37108	Signal recognition particle 14 kDa protein (SRP14_HUMAN)	SRP14	15	14.5608	77.94	17.65	130.221					Single Protein		P37108	2	2	2	2	2	2	2	2	100	Confident
264	P27797	Calreticulin (CALR_HUMAN)	CALR	19	48.1118	59.95	2.88	33.7335					Single Protein		P27797	1	4	4	1	4	1	1	5	100	Doubtful
265	P26440	Isovaleryl-CoA dehydrogenase, mitochondrial (IVD_HUMAN)	IVD	15	46.2896	71.16	2.84	33.6374					Single Protein		P26440	1	2	2	1	2	1	1	2	100	Doubtful
266	P26447	Protein S100-A4 (S10A4_HUMAN)	S100A4	1	11.7207	70.3	27.72	214.313					Single Protein		P26447	3	3	3	3	3	3	3	3	100	Confident
267	O43670	BUB3-interacting and GLEBS motif-containing protein ZNF207 (ZN207_HUMAN)	ZNF207	17	50.7171	27.41	2.72	90.1276					Single Protein		O43670	1	3	3	1	3	1	1	4	100	Doubtful
268	O43678	NADH dehydrogenase [ubiquinone] 1 alpha subcomplex subunit 2 (NDUA2_HUMAN)	NDUFA2	5	10.9148	100	19.19	178.89					Single Protein		O43678	2	4	4	2	4	2	2	4	100	Confident
269	O43681	ATPase ASNA1 (ASNA_HUMAN)	ASNA1	19	38.7674	59.48	5.46	21.0834					Single Protein		O43681	2	2	2	2	2	2	1	2	93.6884	Doubtful
270	P06899	Histone H2B type 1-J (H2B1J_HUMAN)	HIST1H2BJ	6	13.8956	100	7.94	78.0867					Related Proteins	P23527, P33778, Q16778, Q6DN03, Q6DRA6, Q8N257	P06899, P23527, P33778, Q16778, Q6DN03, Q6DRA6, Q8N257	2	2	0	0	0	0	3	3	100	Confident
271	Q4L180	Filamin A-interacting protein 1-like (FIL1L_HUMAN)	FILIP1L	3	130.301	85.02	1.41	10.7627					Single Protein		Q4L180	1	2	2	1	2	1	1	2	100	Doubtful
272	Q9BXV9	EKC/KEOPS complex subunit GON7 (GON7_HUMAN)	GON7	CHR_HSCHR14_7_CTG1	10.8521	51	34	177.101					Single Protein		Q9BXV9	2	3	3	2	3	2	2	4	100	Doubtful
273	P08559	Pyruvate dehydrogenase E1 component subunit alpha, somatic form, mitochondrial (ODPA_HUMAN)	PDHA1	X	43.2676	69.74	3.33	18.1642					Single Protein		P08559	1	5	4	0	5	1	1	5	100	Doubtful
274	P62081	40S ribosomal protein S7 (RS7_HUMAN)	RPS7	2	22.1133	84.54	18.04	142.005					Single Protein		P62081	3	5	5	3	5	3	4	6	100	Confident
275	P07237	Protein disulfide-isomerase (PDIA1_HUMAN)	P4HB	17	57.0807	82.48	3.15	24.9087					Single Protein		P07237	1	4	4	1	4	1	1	4	100	Doubtful
276	Q05682	Caldesmon (CALD1_HUMAN)	CALD1	7	93.1754	96.6	6.18	41.4401					Single Protein		Q05682	5	8	8	5	8	5	6	9	100	Confident
277	P08574	Cytochrome c1, heme protein, mitochondrial (CY1_HUMAN)	CYC1	8	35.399	60.31	3.69	48.3882					Single Protein		P08574	1	2	1	1	2	1	1	3	100	Doubtful
278	P08579	U2 small nuclear ribonucleoprotein B'' (RU2B_HUMAN)	SNRPB2	20	25.4701	75.11	8	69.8622					Single Protein		P08579	1	3	2	1	3	1	1	4	100	Doubtful
279	P01889	HLA class I histocompatibility antigen, B-7 alpha chain (1B07_HUMAN)	HLA-B	CHR_HSCHR6_MHC_COX_CTG1	40.4349	76.52	3.87	12.0723					Related Proteins	P01891, P03989, P10316, P16190, P18462, P18463, P18464, P30450, P30453, P30457, P30460, P30461, P30462, P30464, P30466, P30475, P30479, P30480, P30481, P30483, P30484, P30485, P30486, P30487, P30488, P30490, P30491, P30493, P30495, P30498, P30685, Q04826, Q29718, Q29836, Q29940, Q31610, Q31612, Q95365	P01889, P01891, P03989, P10316, P16190, P18462, P18463, P18464, P30450, P30453, P30457, P30460, P30461, P30462, P30464, P30466, P30475, P30479, P30480, P30481, P30483, P30484, P30485, P30486, P30487, P30488, P30490, P30491, P30493, P30495, P30498, P30685, Q04826, Q29718, Q29836, Q29940, Q31610, Q31612, Q95365	1	1	0	0	0	0	1	1	100	Doubtful
280	P68431	Histone H3.1 (H31_HUMAN)	HIST1H3A	6	15.3945	76.47	22.79	193.94	Oxidation of M(M121)	Oxidation of M(1)			Related Proteins	P84243, Q16695, Q6NXT2, Q71DI3	P68431, P84243, Q16695, Q6NXT2, Q71DI3	4	5	0	0	5	4	6	7	100	Confident
281	Q9BY32	Inosine triphosphate pyrophosphatase (ITPA_HUMAN)	ITPA	20	21.4319	73.2	8.76	60.8593					Single Protein		Q9BY32	1	1	1	1	1	1	1	1	100	Doubtful
282	Q6DN03	Putative histone H2B type 2-C (H2B2C_HUMAN)	HIST2H2BC	1	21.4582	100	12.95	161.676	Oxidation of M(M60, M63)	Oxidation of M(2)			Related Proteins	Q6DRA6	Q6DN03, Q6DRA6	3	3	0	0	0	0	5	5	93.3529	Confident
283	O00151	PDZ and LIM domain protein 1 (PDLI1_HUMAN)	PDLIM1	10	36.049	74.16	17.33	106.974	Deamidation of Q(Q111); Oxidation of M(M104)	Deamidation of Q(1); Oxidation of M(1)			Single Protein		O00151	6	7	7	6	7	6	7	8	100	Confident
284	Q9UMY4	Sorting nexin-12 (SNX12_HUMAN)	SNX12	X	19.7181	80.81	8.14	84.9404					Single Protein		Q9UMY4	1	3	2	1	3	1	1	3	100	Doubtful
285	Q92734	Protein TFG (TFG_HUMAN)	TFG	3	43.4212	36.75	2	53.6669					Single Protein		Q92734	1	2	2	1	2	1	1	2	91.6824	Doubtful
286	O60814	Histone H2B type 1-K (H2B1K_HUMAN)	HIST1H2BK	6	13.8816	100	55.56	323.255	Deamidation of N(N64, N68); Deamidation of Q(Q48); Oxidation of M(M60, M63)	Deamidation of N(2); Deamidation of Q(1); Oxidation of M(2)			Related Proteins	P57053, P58876, P62807, Q5QNW6, Q93079, Q99877, Q99879, Q99880	O60814, P57053, P58876, P62807, Q5QNW6, Q93079, Q99877, Q99879, Q99880	23	25	2	2	2	2	30	43	100	Confident
287	P27482	Calmodulin-like protein 3 (CALL3_HUMAN)	CALML3	10	16.88	100	18.79	264.132	Oxidation of M(M110)	Oxidation of M(1)			Single Protein		P27482	2	3	2	1	2	1	4	7	100	Doubtful
288	P38117	Electron transfer flavoprotein subunit beta (ETFB_HUMAN)	ETFB	19	27.8262	86.27	29.8	173.97					Single Protein		P38117	8	12	12	8	12	8	7	13	100	Confident
289	P14174	Macrophage migration inhibitory factor (MIF_HUMAN)	MIF	22	12.4682	52.17	9.57	196.779					Single Protein		P14174	1	1	1	1	1	1	1	1	100	Doubtful
290	P40429	60S ribosomal protein L13a (RL13A_HUMAN)	RPL13A	19	23.5624	100	5.42	0					Single Protein		P40429	1	3	3	1	3	1	0	3	93.2814	Doubtful
291	P63104	14-3-3 protein zeta/delta (1433Z_HUMAN)	YWHAZ	8	27.7277	90.2	26.53	119.903					Single Protein		P63104	6	9	4	3	4	3	6	10	100	Confident
292	Q7Z794	Keratin, type II cytoskeletal 1b (K2C1B_HUMAN)	KRT77	12	61.8635	67.13	1.56	25.282					Single Protein		Q7Z794	2	3	1	1	1	1	1	3	100	Doubtful
293	O14745	Na(+)/H(+) exchange regulatory cofactor NHE-RF1 (NHRF1_HUMAN)	SLC9A3R1	17	38.8446	79.05	7.26	49.4695					Single Protein		O14745	2	4	4	2	4	2	2	4	100	Confident
294	P10606	Cytochrome c oxidase subunit 5B, mitochondrial (COX5B_HUMAN)	COX5B	2	13.6869	100	9.3	91.5249					Single Protein		P10606	1	1	1	1	1	1	1	2	100	Doubtful
295	P38159	RNA-binding motif protein, X chromosome (RBMX_HUMAN)	RBMX	X	42.3063	100	17.14	67.7917	Oxidation of M(M40)	Oxidation of M(1)			Single Protein		P38159	8	13	3	2	13	8	8	14	100	Confident
296	P09622	Dihydrolipoyl dehydrogenase, mitochondrial (DLDH_HUMAN)	DLD	7	54.143	69.35	4.32	43.8368					Single Protein		P09622	2	4	4	2	4	2	2	4	94.1767	Doubtful
297	O14773	Tripeptidyl-peptidase 1 (TPP1_HUMAN)	TPP1	11	61.2096	42.45	10.66	83.4665					Single Protein		O14773	4	4	4	4	4	4	4	5	100	Confident
298	Q9UMX0	Ubiquilin-1 (UBQL1_HUMAN)	UBQLN1	9	62.4794	31.92	10.36	69.6551					Single Protein		Q9UMX0	4	6	0	0	0	0	4	8	91.5809	Doubtful
299	P14678	Small nuclear ribonucleoprotein-associated proteins B and B' (RSMB_HUMAN)	SNRPB	20	24.5937	77.92	12.92	151.683	Oxidation of M(M80)	Oxidation of M(1)			Related Proteins	P63162	P14678, P63162	4	4	4	4	4	4	5	5	100	Confident
300	Q7L9L4	MOB kinase activator 1B (MOB1B_HUMAN)	MOB1B	4	25.0746	64.35	5.09	71.1248					Related Proteins	Q9H8S9	Q7L9L4, Q9H8S9	1	1	1	1	1	1	1	1	100	Doubtful
301	Q01995	Transgelin (TAGL_HUMAN)	TAGLN	11	22.5964	100	64.68	217.931	Oxidation of M(M86, M91, M111, M131, M153, M190)	Oxidation of M(6)			Single Protein		Q01995	22	27	27	22	27	22	23	33	100	Confident
302	O14737	Programmed cell death protein 5 (PDCD5_HUMAN)	PDCD5	19	14.2763	100	19.2	173.165	Oxidation of M(M77)	Oxidation of M(1)			Single Protein		O14737	3	6	6	3	6	3	3	7	100	Confident
303	O43237	Cytoplasmic dynein 1 light intermediate chain 2 (DC1L2_HUMAN)	DYNC1LI2	16	54.0655	73.58	2.44	30.3514					Single Protein		O43237	1	1	1	1	1	1	1	1	100	Doubtful
304	O14950	Myosin regulatory light chain 12B (ML12B_HUMAN)	MYL12B	18	19.7665	82.56	45.35	83.6839	Deamidation of N(N95); Oxidation of M(M25, M57, M89)	Deamidation of N(1); Oxidation of M(3)			Related Proteins	P19105	O14950, P19105	10	15	0	0	2	1	10	21	100	Confident
305	Q96C86	m7GpppX diphosphatase (DCPS_HUMAN)	DCPS	11	38.585	73.59	3.86	39.225					Single Protein		Q96C86	1	1	1	1	1	1	1	1	100	Doubtful
306	P04792	Heat shock protein beta-1 (HSPB1_HUMAN)	HSPB1	7	22.7685	66.83	77.56	291.047	Deamidation of N(N102); Deamidation of Q(Q152)	Deamidation of N(1); Deamidation of Q(1)			Single Protein		P04792	14	15	15	14	15	14	18	23	100	Confident
307	P10599	Thioredoxin (THIO_HUMAN)	TXN	9	11.7297	77.14	20.95	281.112					Single Protein		P10599	2	2	2	2	2	2	3	4	100	Confident
308	O43324	Eukaryotic translation elongation factor 1 epsilon-1 (MCA3_HUMAN)	EEF1E1	6	19.7983	85.63	5.75	67.8547					Single Protein		O43324	1	2	2	1	2	1	1	2	92.6853	Doubtful
309	P58546	Myotrophin (MTPN_HUMAN)	MTPN	7	12.8866	100	22.03	150.085					Single Protein		P58546	2	2	2	2	2	2	2	2	94.0594	Doubtful
310	P08294	Extracellular superoxide dismutase [Cu-Zn] (SODE_HUMAN)	SOD3	4	25.8347	58.33	16.67	131.986					Single Protein		P08294	3	5	5	3	5	3	3	5	100	Confident
311	P60866	40S ribosomal protein S20 (RS20_HUMAN)	RPS20	8	13.3643	100	19.33	148.824					Single Protein		P60866	2	2	2	2	2	2	2	2	100	Confident
312	P21291	Cysteine and glycine-rich protein 1 (CSRP1_HUMAN)	CSRP1	1	20.5538	100	27.98	81.5662	Deamidation of Q(Q75)	Deamidation of Q(1)			Single Protein		P21291	3	3	3	3	3	3	3	4	100	Confident
313	Q96CT7	Coiled-coil domain-containing protein 124 (CC124_HUMAN)	CCDC124	19	25.8196	100	5.83	52.9449					Single Protein		Q96CT7	1	2	2	1	2	1	1	2	100	Doubtful
314	P63241	Eukaryotic translation initiation factor 5A-1 (IF5A1_HUMAN)	EIF5A	17	16.8214	53.25	12.99	127.778					Related Proteins	Q6IS14	P63241, Q6IS14	2	4	2	1	4	2	3	5	100	Confident
315	Q09028	Histone-binding protein RBBP4 (RBBP4_HUMAN)	RBBP4	1	47.6261	35.76	3.29	58.4491					Single Protein		Q09028	1	2	1	1	1	1	1	2	100	Doubtful
316	P60842	Eukaryotic initiation factor 4A-I (IF4A1_HUMAN)	EIF4A1	17	46.1246	74.38	9.36	48.7968					Single Protein		P60842	3	7	3	1	3	1	3	7	100	Confident
317	Q9H773	dCTP pyrophosphatase 1 (DCTP1_HUMAN)	DCTPP1	16	18.6694	81.76	19.41	104.177					Single Protein		Q9H773	3	4	4	3	4	3	2	5	100	Confident
318	P09525	Annexin A4 (ANXA4_HUMAN)	ANXA4	2	35.8601	91.54	25.39	107.069	Oxidation of M(M17, M280)	Oxidation of M(2)			Single Protein		P09525	7	11	11	7	11	7	7	12	100	Confident
319	Q9NZJ9	Diphosphoinositol polyphosphate phosphohydrolase 2 (NUDT4_HUMAN)	NUDT4	12	20.2932	53.33	5.56	82.5644					Single Protein		Q9NZJ9	1	2	2	1	2	1	1	2	93.1001	Doubtful
320	Q06830	Peroxiredoxin-1 (PRDX1_HUMAN)	PRDX1	1	22.0963	75.38	34.17	165.821	Deamidation of N(N145); Oxidation of M(M21, M100)	Deamidation of N(1); Oxidation of M(2)			Single Protein		Q06830	9	11	9	7	9	7	9	13	100	Confident
321	Q9NZN4	EH domain-containing protein 2 (EHD2_HUMAN)	EHD2	19	61.1227	73.66	2.21	23.2874					Single Protein		Q9NZN4	1	5	5	1	5	1	1	6	100	Doubtful
322	P08238	Heat shock protein HSP 90-beta (HS90B_HUMAN)	HSP90AB1	6	83.2121	82.46	13.12	48.4089	Deamidation of Q(Q461); Oxidation of M(M93)	Deamidation of Q(1); Oxidation of M(1)			Single Protein		P08238	8	16	9	3	9	3	9	17	100	Confident
323	P52565	Rho GDP-dissociation inhibitor 1 (GDIR1_HUMAN)	ARHGDIA	17	23.1927	64.71	15.69	253.427					Single Protein		P52565	3	4	4	3	4	3	4	5	100	Confident
324	P63220	40S ribosomal protein S21 (RS21_HUMAN)	RPS21	20	9.10557	100	31.33	438.603	Oxidation of M(M1)	Oxidation of M(1)			Single Protein		P63220	4	7	7	4	7	4	5	8	100	Confident
325	O00299	Chloride intracellular channel protein 1 (CLIC1_HUMAN)	CLIC1	CHR_HSCHR6_MHC_DBB_CTG1	26.9057	88.8	18.26	89.8159	Deamidation of N(N142)	Deamidation of N(1)			Single Protein		O00299	3	4	4	3	4	3	3	4	100	Confident
326	Q9ULZ3	Apoptosis-associated speck-like protein containing a CARD (ASC_HUMAN)	PYCARD	16	21.6133	76.92	7.18	78.7114					Single Protein		Q9ULZ3	1	1	1	1	1	1	1	1	100	Doubtful
327	O00233	26S proteasome non-ATPase regulatory subunit 9 (PSMD9_HUMAN)	PSMD9	12	24.6665	74.89	4.04	70.6989					Single Protein		O00233	1	1	1	1	1	1	1	1	91.6746	Doubtful
328	Q9ULV4	Coronin-1C (COR1C_HUMAN)	CORO1C	12	53.2151	65.61	2.11	34.8281					Single Protein		Q9ULV4	1	3	2	1	2	1	1	3	92.6853	Doubtful
329	O43396	Thioredoxin-like protein 1 (TXNL1_HUMAN)	TXNL1	18	32.2307	72.66	7.96	46.12					Single Protein		O43396	1	1	1	1	1	1	1	1	100	Doubtful
330	O43399	Tumor protein D54 (TPD54_HUMAN)	TPD52L2	20	22.2243	87.86	18.93	85.9712					Single Protein		O43399	3	3	3	3	3	3	2	3	100	Confident
331	Q9Y6W5	Wiskott-Aldrich syndrome protein family member 2 (WASF2_HUMAN)	WASF2	1	54.2504	54.42	2.61	39.6198					Single Protein		Q9Y6W5	1	3	3	1	3	1	1	3	100	Doubtful
332	P28838	Cytosol aminopeptidase (AMPL_HUMAN)	LAP3	4	56.1308	86.71	2.12	26.2371					Single Protein		P28838	1	4	4	1	4	1	1	4	100	Doubtful
333	P53814	Smoothelin (SMTN_HUMAN)	SMTN	22	98.9982	80.81	2.84	22.3049					Single Protein		P53814	2	4	4	2	4	2	2	4	100	Confident
334	O00217	NADH dehydrogenase [ubiquinone] iron-sulfur protein 8, mitochondrial (NDUS8_HUMAN)	NDUFS8	11	23.6896	82.86	4.29	67.8547					Single Protein		O00217	1	2	2	1	2	1	1	2	100	Doubtful
335	O43390	Heterogeneous nuclear ribonucleoprotein R (HNRPR_HUMAN)	HNRNPR	CHR_HSCHR1_4_CTG3	70.8992	80.25	9	39.3557					Single Protein		O43390	5	8	8	5	8	5	4	9	100	Confident
336	Q7Z5L9	Interferon regulatory factor 2-binding protein 2 (I2BP2_HUMAN)	IRF2BP2	1	60.9867	63.88	3.41	24.5973					Single Protein		Q7Z5L9	1	2	2	1	2	1	1	2	100	Doubtful
337	P68036	Ubiquitin-conjugating enzyme E2 L3 (UB2L3_HUMAN)	UBE2L3	22	17.8502	83.77	24.03	117.556	Deamidation of Q(Q106)	Deamidation of Q(1)			Single Protein		P68036	3	5	2	1	5	3	3	5	100	Confident
338	O14818	Proteasome subunit alpha type-7 (PSA7_HUMAN)	PSMA7	20	27.8696	100	15.73	57.1293					Single Protein		O14818	3	6	0	0	0	0	2	6	94.1591	Confident
339	P59998	Actin-related protein 2/3 complex subunit 4 (ARPC4_HUMAN)	ARPC4	3	19.6543	100	6.55	70.2781					Single Protein		P59998	1	1	1	1	1	1	1	1	100	Doubtful
340	P47985	Cytochrome b-c1 complex subunit Rieske, mitochondrial (UCRI_HUMAN)	UQCRFS1	19	29.6494	57.66	19.34	93.3002	Deamidation of Q(Q40)	Deamidation of Q(1)			Single Protein		P47985	3	5	5	3	5	3	3	5	100	Doubtful
341	Q8WZ42	Titin (TITIN_HUMAN)	TTN	2	3813.65	79.31	0	0					Single Protein		Q8WZ42	0	40	40	0	40	0	0	40	94.0594	Doubtful
342	P04843	Dolichyl-diphosphooligosaccharide--protein glycosyltransferase subunit 1 (RPN1_HUMAN)	RPN1	3	68.5268	77.43	2.8	20.6773					Single Protein		P04843	1	4	4	1	4	1	1	4	100	Doubtful
343	P04844	Dolichyl-diphosphooligosaccharide--protein glycosyltransferase subunit 2 (RPN2_HUMAN)	RPN2	20	69.241	50.4	4.91	14.0892					Single Protein		P04844	2	3	3	2	3	2	1	3	100	Doubtful
344	Q96C19	EF-hand domain-containing protein D2 (EFHD2_HUMAN)	EFHD2	1	26.6805	81.25	16.67	111.003					Single Protein		Q96C19	3	6	6	3	6	3	3	6	100	Confident
345	P60953	Cell division control protein 42 homolog (CDC42_HUMAN)	CDC42	1	21.245	64.92	15.71	116.514					Single Protein		P60953	2	3	3	2	3	2	2	3	94.0594	Doubtful
346	P20073	Annexin A7 (ANXA7_HUMAN)	ANXA7	10	52.7058	55.94	6.35	59.0336					Single Protein		P20073	2	4	4	2	4	2	2	4	100	Confident
347	P47914	60S ribosomal protein L29 (RL29_HUMAN)	RPL29	3	17.7411	100	9.43	74.2561					Single Protein		P47914	1	1	1	1	1	1	1	1	100	Doubtful
348	P09651	Heterogeneous nuclear ribonucleoprotein A1 (ROA1_HUMAN)	HNRNPA1	12	38.723	67.74	31.45	210.237	Oxidation of M(M72)	Oxidation of M(1)			Single Protein		P09651	11	14	11	9	11	9	15	19	100	Confident
349	P60903	Protein S100-A10 (S10AA_HUMAN)	S100A10	1	11.1955	73.2	17.53	304.297					Single Protein		P60903	2	2	2	2	2	2	3	3	100	Confident
350	P10645	Chromogranin-A (CMGA_HUMAN)	CHGA	14	50.6577	68.93	4.16	30.2736					Single Protein		P10645	1	3	3	1	3	1	1	3	100	Doubtful
351	P22626	Heterogeneous nuclear ribonucleoproteins A2/B1 (ROA2_HUMAN)	HNRNPA2B1	7	37.4067	62.89	40.51	162.493	Deamidation of N(N178, N218); Oxidation of M(M193)	Deamidation of N(2); Oxidation of M(1)			Single Protein		P22626	15	22	19	13	19	13	16	30	100	Confident
352	P63173	60S ribosomal protein L38 (RL38_HUMAN)	RPL38	17	8.21273	100	35.71	449.78					Single Protein		P63173	4	6	6	4	6	4	6	8	100	Confident
353	P09661	U2 small nuclear ribonucleoprotein A' (RU2A_HUMAN)	SNRPA1	15	28.3981	76.47	7.84	80.5003					Single Protein		P09661	2	3	3	2	3	2	2	3	100	Confident
354	Q9BVG4	Protein PBDC1 (PBDC1_HUMAN)	PBDC1	X	26.0407	82.4	4.29	61.4933					Single Protein		Q9BVG4	1	2	2	1	2	1	1	2	91.6981	Doubtful
355	O00148	ATP-dependent RNA helicase DDX39A (DX39A_HUMAN)	DDX39A	19	49.098	78.92	4.22	8.08679					Related Proteins	Q13838	O00148, Q13838	2	6	0	0	6	2	1	6	100	Doubtful
356	P35900	Keratin, type I cytoskeletal 20 (K1C20_HUMAN)	KRT20	CHR_HSCHR17_4_CTG4	48.4569	88.44	24.53	76.1034	Oxidation of M(M74)	Oxidation of M(1)			Single Protein		P35900	9	12	11	8	12	9	9	14	100	Confident
357	P08311	Cathepsin G (CATG_HUMAN)	CTSG	14	28.8191	71.37	3.53	46.3008					Single Protein		P08311	1	2	2	1	2	1	1	2	100	Doubtful
358	P51149	Ras-related protein Rab-7a (RAB7A_HUMAN)	RAB7A	3	23.4748	100	5.31	57.0373					Single Protein		P51149	1	2	2	1	2	1	1	2	100	Doubtful
359	P21333	Filamin-A (FLNA_HUMAN)	FLNA	X	280.564	65.89	10.12	19.1521	Oxidation of M(M102)	Oxidation of M(1)	Deamidation of N (N106-{Q101 Q103 N106}), Deamidation of Q (Q1737-{N1733 Q1737 Q1745 Q1749})	Deamidation of N (1), Deamidation of Q (1)	Single Protein		P21333	18	25	21	15	25	18	18	27	100	Confident
360	P19623	Spermidine synthase (SPEE_HUMAN)	SRM	1	33.8027	73.18	7.62	21.8643					Single Protein		P19623	2	3	3	2	3	2	1	3	100	Doubtful
361	P61158	Actin-related protein 3 (ARP3_HUMAN)	ACTR3	2	47.341	70.57	12.44	70.682					Single Protein		P61158	4	6	6	4	6	4	4	6	100	Confident
362	P61160	Actin-related protein 2 (ARP2_HUMAN)	ACTR2	2	44.7322	70.3	10.91	89.8622	Oxidation of M(M56, M309)	Oxidation of M(2)			Single Protein		P61160	5	7	7	5	7	5	5	9	100	Confident
363	P50454	Serpin H1 (SERPH_HUMAN)	SERPINH1	11	46.4112	86.84	3.59	28.2457					Single Protein		P50454	1	5	5	1	5	1	1	6	100	Doubtful
364	P61106	Ras-related protein Rab-14 (RAB14_HUMAN)	RAB14	9	23.8819	86.05	4.19	54.9149					Single Protein		P61106	1	4	4	1	4	1	1	4	100	Doubtful
365	P20645	Cation-dependent mannose-6-phosphate receptor (MPRD_HUMAN)	M6PR	12	30.9734	72.56	5.05	51.7838					Single Protein		P20645	1	1	1	1	1	1	1	1	100	Doubtful
366	P42166	Lamina-associated polypeptide 2, isoform alpha (LAP2A_HUMAN)	TMPO	12	75.4456	80.69	9.22	12.9504	Deamidation of N(N117)	Deamidation of N(1)	Deamidation of N (N23-{N23 N24 Q32})	Deamidation of N (1)	Related Proteins	P42167	P42166, P42167	5	5	0	0	5	5	4	5	100	Confident
367	P20618	Proteasome subunit beta type-1 (PSB1_HUMAN)	PSMB1	CHR_HSCHR6_1_CTG5	26.4724	88.8	7.88	73.4858					Single Protein		P20618	2	5	5	2	5	2	2	5	100	Confident
368	P13473	Lysosome-associated membrane glycoprotein 2 (LAMP2_HUMAN)	LAMP2	X	44.9323	53.41	2.93	39.0951					Single Protein		P13473	1	1	1	1	1	1	1	1	100	Doubtful
369	O95168	NADH dehydrogenase [ubiquinone] 1 beta subcomplex subunit 4 (NDUB4_HUMAN)	NDUFB4	3	15.1991	100	21.71	91.5249					Single Protein		O95168	2	3	3	2	3	2	1	3	94.0594	Doubtful
370	P49411	Elongation factor Tu, mitochondrial (EFTU_HUMAN)	TUFM	16	49.5102	94.03	12.17	44.4058	Deamidation of N(N321)	Deamidation of N(1)			Single Protein		P49411	5	9	9	5	9	5	3	9	100	Confident
371	Q08380	Galectin-3-binding protein (LG3BP_HUMAN)	LGALS3BP	17	65.2893	66.15	2.39	26.6517					Single Protein		Q08380	1	4	4	1	4	1	1	4	100	Doubtful
372	P12111	Collagen alpha-3(VI) chain (CO6A3_HUMAN)	COL6A3	2	343.457	71.73	4.34	12.4366	Oxidation of M(M616)	Oxidation of M(1)			Single Protein		P12111	11	19	19	11	19	11	9	19	100	Confident
373	Q14195	Dihydropyrimidinase-related protein 3 (DPYL3_HUMAN)	DPYSL3	5	61.9241	71.58	7.37	44.5384					Single Protein		Q14195	3	8	8	3	8	3	3	8	100	Confident
374	P00167	Cytochrome b5 (CYB5_HUMAN)	CYB5A	18	15.3205	72.39	25.37	182.578			Deamidation of N (N62-{Q54 N62})	Deamidation of N (1)	Single Protein		P00167	2	2	2	2	2	2	2	2	100	Confident
375	P61077	Ubiquitin-conjugating enzyme E2 D3 (UB2D3_HUMAN)	UBE2D3	4	16.6764	48.98	7.48	122.987					Related Proteins	P62837	P61077, P62837	1	1	1	1	1	1	1	1	100	Doubtful
376	P62424	60S ribosomal protein L7a (RL7A_HUMAN)	RPL7A	CHR_HG2030_PATCH	29.977	90.98	17.29	77.6757					Single Protein		P62424	5	8	8	5	8	5	3	9	100	Confident
377	O00748	Cocaine esterase (EST2_HUMAN)	CES2	16	61.7672	48.12	6.62	74.1289					Single Protein		O00748	3	6	6	3	6	3	3	6	100	Confident
378	P49458	Signal recognition particle 9 kDa protein (SRP09_HUMAN)	SRP9	1	10.1051	100	9.3	137.287					Single Protein		P49458	1	4	4	1	4	1	1	4	100	Doubtful
379	Q07020	60S ribosomal protein L18 (RL18_HUMAN)	RPL18	19	21.6211	100	18.09	62.8017					Single Protein		Q07020	3	3	3	3	3	3	1	3	100	Doubtful
380	Q07021	Complement component 1 Q subcomponent-binding protein, mitochondrial (C1QBP_HUMAN)	C1QBP	17	31.3426	61.35	16.67	76.7576	Deamidation of Q(Q158)	Deamidation of Q(1)			Single Protein		Q07021	3	3	3	3	3	3	3	3	100	Confident
381	O00754	Lysosomal alpha-mannosidase (MA2B1_HUMAN)	MAN2B1	19	113.672	65.48	2.77	20.8109					Single Protein		O00754	2	2	2	2	2	2	2	2	100	Confident
382	A8K7I4	Calcium-activated chloride channel regulator 1 (CLCA1_HUMAN)	CLCA1	1	100.163	54.92	3.06	25.8541					Single Protein		A8K7I4	2	6	6	2	6	2	2	6	100	Confident
383	P13489	Ribonuclease inhibitor (RINI_HUMAN)	RNH1	CHR_HSCHR11_1_CTG8	49.9411	81.78	5.64	41.3787					Single Protein		P13489	2	2	2	2	2	2	2	2	100	Confident
384	O00764	Pyridoxal kinase (PDXK_HUMAN)	PDXK	21	35.0799	78.53	5.45	48.1907					Single Protein		O00764	1	2	2	1	2	1	1	2	100	Doubtful
385	Q9UBY9	Heat shock protein beta-7 (HSPB7_HUMAN)	HSPB7	1	18.599	80.59	19.41	215.451					Single Protein		Q9UBY9	2	5	5	2	5	2	3	6	100	Doubtful
386	Q9UD71	Protein phosphatase 1 regulatory subunit 1B (PPR1B_HUMAN)	PPP1R1B	17	22.9489	58.82	21.08	86.8141	Deamidation of N(N95)	Deamidation of N(1)			Single Protein		Q9UD71	2	2	2	2	2	2	2	2	100	Confident
387	Q14240	Eukaryotic initiation factor 4A-II (IF4A2_HUMAN)	EIF4A2	3	46.3728	75.43	9.34	48.1479					Single Protein		Q14240	3	5	1	1	1	1	3	5	100	Confident
388	P43243	Matrin-3 (MATR3_HUMAN)	MATR3	5	94.5648	75.56	2.13	17.7545					Single Protein		P43243	1	4	4	1	4	1	1	4	100	Doubtful
389	Q04837	Single-stranded DNA-binding protein, mitochondrial (SSBP_HUMAN)	SSBP1	CHR_HSCHR7_1_CTG6	17.249	100	22.3	159.55					Single Protein		Q04837	2	3	3	2	3	2	3	4	100	Doubtful
390	P02768	Serum albumin (ALBU_HUMAN)	ALB	4	69.3215	95.57	21.35	51.1636	Oxidation of M(M572)	Oxidation of M(1)			Single Protein		P02768	16	20	20	16	20	16	14	24	100	Confident
391	Q15582	Transforming growth factor-beta-induced protein ig-h3 (BGH3_HUMAN)	TGFBI	5	74.634	67.06	14.2	56.2964	Oxidation of M(M502)	Oxidation of M(1)			Single Protein		Q15582	9	13	13	9	13	9	8	13	100	Confident
392	P02766	Transthyretin (TTHY_HUMAN)	TTR	18	15.877	68.03	15.65	80.3178					Single Protein		P02766	1	2	2	1	2	1	1	2	100	Doubtful
393	P02763	Alpha-1-acid glycoprotein 1 (A1AG1_HUMAN)	ORM1	9	23.4968	79.6	15.92	209.077					Single Protein		P02763	3	4	4	3	4	3	4	6	100	Confident
394	P12109	Collagen alpha-1(VI) chain (CO6A1_HUMAN)	COL6A1	21	108.462	72.18	3.02	33.1649					Single Protein		P12109	2	4	4	2	4	2	3	5	100	Confident
395	Q93052	Lipoma-preferred partner (LPP_HUMAN)	LPP	3	65.7038	40.69	1.96	29.5168					Single Protein		Q93052	1	4	4	1	4	1	1	4	100	Doubtful
396	P12110	Collagen alpha-2(VI) chain (CO6A2_HUMAN)	COL6A2	21	108.512	68.89	1.96	13.809					Single Protein		P12110	1	2	2	1	2	1	1	2	100	Doubtful
397	P02751	Fibronectin (FINC_HUMAN)	FN1	2	262.46	54.02	3.77	14.1681			Deamidation of N (N1185-{N1179 N1185})	Deamidation of N (1)	Single Protein		P02751	5	9	9	5	9	5	4	9	100	Confident
398	P02792	Ferritin light chain (FRIL_HUMAN)	FTL	19	20.0071	80.57	8.57	83.7356					Single Protein		P02792	1	1	1	1	1	1	1	2	100	Doubtful
399	P02790	Hemopexin (HEMO_HUMAN)	HPX	11	51.6433	66.23	2.38	28.3815					Single Protein		P02790	1	1	1	1	1	1	1	1	100	Doubtful
400	Q9NPA8	Transcription and mRNA export factor ENY2 (ENY2_HUMAN)	ENY2	8	11.5213	100	16.83	116.898					Single Protein		Q9NPA8	1	2	2	1	2	1	1	2	100	Doubtful
401	O14602	Eukaryotic translation initiation factor 1A, Y-chromosomal (IF1AY_HUMAN)	EIF1AY	Y	16.4323	78.47	9.72	81.9911					Related Proteins	P47813	O14602, P47813	1	2	2	1	2	1	1	2	100	Doubtful
402	P56537	Eukaryotic translation initiation factor 6 (IF6_HUMAN)	EIF6	20	26.5822	40.41	11.43	103.568					Single Protein		P56537	2	6	6	2	6	2	2	6	100	Confident
403	P61224	Ras-related protein Rap-1b (RAP1B_HUMAN)	RAP1B	12	20.8116	72.83	11.41	96.2504					Related Proteins	P62834	P61224, P62834	2	4	4	2	4	2	2	4	100	Confident
404	P18283	Glutathione peroxidase 2 (GPX2_HUMAN)	GPX2	14	21.9411	85.79	17.89	108.746					Single Protein		P18283	3	4	3	2	3	2	3	4	100	Confident
405	Q16822	Phosphoenolpyruvate carboxykinase [GTP], mitochondrial (PCKGM_HUMAN)	PCK2	14	70.6536	71.41	9.22	50.2024					Single Protein		Q16822	5	10	10	5	10	5	5	10	100	Confident
406	Q16836	Hydroxyacyl-coenzyme A dehydrogenase, mitochondrial (HCDH_HUMAN)	HADH	4	34.2719	62.74	4.46	63.9353	Oxidation of M(M178)	Oxidation of M(1)			Single Protein		Q16836	2	4	4	2	4	2	2	4	100	Confident
407	P45880	Voltage-dependent anion-selective channel protein 2 (VDAC2_HUMAN)	VDAC2	10	31.5465	70.75	7.48	70.0003					Single Protein		P45880	2	7	7	2	7	2	2	7	100	Confident
408	P61088	Ubiquitin-conjugating enzyme E2 N (UBE2N_HUMAN)	UBE2N	12	17.127	81.58	25	142.406					Single Protein		P61088	3	3	3	3	3	3	3	3	100	Confident
409	Q9NP97	Dynein light chain roadblock-type 1 (DLRB1_HUMAN)	DYNLRB1	20	10.9147	100	57.29	133.235					Single Protein		Q9NP97	4	5	5	4	5	4	3	5	100	Confident
410	Q96IU4	Protein ABHD14B (ABHEB_HUMAN)	ABHD14B	3	22.3316	56.19	17.62	149.28					Single Protein		Q96IU4	3	4	4	3	4	3	3	6	100	Confident
411	Q8IVH4	Methylmalonic aciduria type A protein, mitochondrial (MMAA_HUMAN)	MMAA	4	46.5085	79.67	2.39	35.4556	Deamidation of Q(Q120)	Deamidation of Q(1)			Single Protein		Q8IVH4	1	2	2	1	2	1	1	2	100	Doubtful
412	P05388	60S acidic ribosomal protein P0 (RLA0_HUMAN)	RPLP0	12	34.2518	66.88	6.94	74.4121					Related Proteins	Q8NHW5	P05388, Q8NHW5	2	3	3	2	3	2	2	3	100	Confident
413	Q8IVF4	Dynein heavy chain 10, axonemal (DYH10_HUMAN)	DNAH10	CHR_HSCHR12_6_CTG2_1	514.512	75.6	0	0					Single Protein		Q8IVF4	0	10	10	0	10	0	0	10	91.7536	Doubtful
414	P07737	Profilin-1 (PROF1_HUMAN)	PFN1	17	15.0446	82.14	52.86	267.157	Deamidation of N(N62); Oxidation of M(M86, M114)	Deamidation of N(1); Oxidation of M(2)			Single Protein		P07737	9	10	10	9	10	9	10	13	100	Confident
415	P20700	Lamin-B1 (LMNB1_HUMAN)	LMNB1	5	66.3676	84.81	2.73	21.389					Single Protein		P20700	1	4	3	1	3	1	1	5	91.6353	Doubtful
416	P07741	Adenine phosphoribosyltransferase (APT_HUMAN)	APRT	16	19.5954	87.22	10	98.3893					Single Protein		P07741	2	2	2	2	2	2	2	2	100	Confident
417	P56381	ATP synthase subunit epsilon, mitochondrial (ATP5E_HUMAN)	ATP5F1E		5.77611	100	15.69	231.504					Related Proteins	Q5VTU8	P56381, Q5VTU8	1	1	1	1	1	1	1	1	100	Doubtful
418	P05109	Protein S100-A8 (S10A8_HUMAN)	S100A8	1	10.8276	100	11.83	253.908					Single Protein		P05109	1	2	2	1	2	1	2	3	100	Doubtful
419	P61247	40S ribosomal protein S3a (RS3A_HUMAN)	RPS3A	4	29.9257	100	17.8	70.8105			Deamidation of Q (Q75-{Q75 N76})	Deamidation of Q (1)	Single Protein		P61247	4	6	6	4	6	4	3	6	100	Confident
420	P05114	Non-histone chromosomal protein HMG-14 (HMGN1_HUMAN)	HMGN1	21	10.6526	100	11	118.067	Deamidation of N(N78)	Deamidation of N(1)			Single Protein		P05114	1	2	2	1	2	1	1	2	100	Doubtful
421	P06454	Prothymosin alpha (PTMA_HUMAN)	PTMA	2	12.196	47.75	37.84	956.312	Deamidation of N(N29)	Deamidation of N(1)			Single Protein		P06454	7	8	8	7	8	7	11	14	100	Confident
422	P05141	ADP/ATP translocase 2 (ADT2_HUMAN)	SLC25A5	X	32.8312	79.53	6.71	11.0965					Related Proteins	P12235, P12236, Q9H0C2	P05141, P12235, P12236, Q9H0C2	2	2	0	0	2	2	2	2	100	Confident
423	P01591	Immunoglobulin J chain (IGJ_HUMAN)	JCHAIN	4	18.087	77.99	5.03	95.2154					Single Protein		P01591	1	1	1	1	1	1	1	1	92	Doubtful
424	P12268	Inosine-5'-monophosphate dehydrogenase 2 (IMDH2_HUMAN)	IMPDH2	3	55.7696	63.62	2.14	30.8269					Single Protein		P12268	1	1	1	1	1	1	1	1	92	Doubtful
425	P50552	Vasodilator-stimulated phosphoprotein (VASP_HUMAN)	VASP	19	39.8051	60.53	5.53	69.4513					Single Protein		P50552	2	7	7	2	7	2	2	8	100	Confident
426	P51888	Prolargin (PRELP_HUMAN)	PRELP	1	43.7822	75.13	3.4	69.2476					Single Protein		P51888	1	3	3	1	3	1	2	4	100	Doubtful
427	O95292	Vesicle-associated membrane protein-associated protein B/C (VAPB_HUMAN)	VAPB	20	27.2111	86.83	5.76	111.912					Single Protein		O95292	1	3	2	1	2	1	2	4	100	Doubtful
428	P51884	Lumican (LUM_HUMAN)	LUM	12	38.4048	74.56	13.91	76.7576	Deamidation of N(N278)	Deamidation of N(1)			Single Protein		P51884	3	4	4	3	4	3	3	4	100	Confident
429	Q08257	Quinone oxidoreductase (QOR_HUMAN)	CRYZ	1	35.1845	68.09	8.21	39.6198					Single Protein		Q08257	1	3	3	1	3	1	1	3	93.1907	Doubtful
430	P26885	Peptidyl-prolyl cis-trans isomerase FKBP2 (FKBP2_HUMAN)	FKBP2	11	15.6393	80.28	8.45	83.1459					Single Protein		P26885	1	2	2	1	2	1	1	2	100	Doubtful
431	P49753	Acyl-coenzyme A thioesterase 2, mitochondrial (ACOT2_HUMAN)	ACOT2	14	53.1847	78.47	2.28	24.4445					Related Proteins	Q86TX2	P49753, Q86TX2	1	2	2	1	2	1	1	2	93.7008	Doubtful
432	P12277	Creatine kinase B-type (KCRB_HUMAN)	CKB	14	42.6173	68.24	11.02	70.2781					Single Protein		P12277	3	6	6	3	6	3	3	6	100	Confident
433	Q9GZT3	SRA stem-loop-interacting RNA-binding protein, mitochondrial (SLIRP_HUMAN)	SLIRP	14	12.3414	100	22.02	54.1592					Single Protein		Q9GZT3	2	3	3	2	3	2	1	6	100	Doubtful
434	P51858	Hepatoma-derived growth factor (HDGF_HUMAN)	HDGF	1	26.7719	100	22.08	112.328	Oxidation of M(M193)	Oxidation of M(1)			Single Protein		P51858	5	5	5	5	5	5	5	5	100	Confident
435	E9PAV3	Nascent polypeptide-associated complex subunit alpha, muscle-specific form (NACAM_HUMAN)	NACA	12	205.295	64.77	2.65	9.94573	Oxidation of M(M2048)	Oxidation of M(1)			Related Proteins	Q13765	E9PAV3, Q13765	5	5	0	0	5	5	6	7	100	Confident
436	P30085	UMP-CMP kinase (KCY_HUMAN)	CMPK1	1	22.2083	100	23.47	60.2383					Single Protein		P30085	4	4	3	3	3	3	3	5	100	Confident
437	P30086	Phosphatidylethanolamine-binding protein 1 (PEBP1_HUMAN)	PEBP1	12	21.0437	82.89	47.59	237.404	Deamidation of Q(Q15)	Deamidation of Q(1)			Single Protein		P30086	5	7	7	5	7	5	7	12	100	Confident
438	Q15424	Scaffold attachment factor B1 (SAFB1_HUMAN)	SAFB	19	102.58	77.81	3.06	15.3334					Single Protein		Q15424	1	6	6	1	6	1	1	6	100	Doubtful
439	Q15427	Splicing factor 3B subunit 4 (SF3B4_HUMAN)	SF3B4	1	44.3571	36.56	3.3	52.2421					Single Protein		Q15427	1	1	1	1	1	1	1	1	92	Doubtful
440	Q16762	Thiosulfate sulfurtransferase (THTR_HUMAN)	TST	22	33.4078	81.48	10.44	110.965					Single Protein		Q16762	2	3	3	2	3	2	3	4	100	Confident
441	Q15435	Protein phosphatase 1 regulatory subunit 7 (PP1R7_HUMAN)	PPP1R7	2	41.5385	91.67	5.56	49.1946					Single Protein		Q15435	2	2	2	2	2	2	2	2	100	Confident
442	Q14103	Heterogeneous nuclear ribonucleoprotein D0 (HNRPD_HUMAN)	HNRNPD	4	38.4103	64.79	12.68	94.1115					Single Protein		Q14103	3	5	4	3	5	3	3	5	100	Confident
443	Q96I99	Succinate--CoA ligase [GDP-forming] subunit beta, mitochondrial (SUCB2_HUMAN)	SUCLG2	3	46.4814	71.76	5.79	45.5272					Single Protein		Q96I99	2	3	3	2	3	2	2	3	100	Doubtful
444	P17096	High mobility group protein HMG-I/HMG-Y (HMGA1_HUMAN)	HMGA1	6	11.6691	100	23.36	275.858					Single Protein		P17096	2	3	3	2	3	2	4	5	100	Confident
445	Q9UBV8	Peflin (PEF1_HUMAN)	PEF1	1	30.3613	34.51	4.58	95.9895					Single Protein		Q9UBV8	1	2	2	1	2	1	1	2	100	Doubtful
446	Q6P587	Acylpyruvase FAHD1, mitochondrial (FAHD1_HUMAN)	FAHD1	16	24.8267	75.89	7.14	61.1747					Single Protein		Q6P587	1	1	1	1	1	1	1	1	100	Doubtful
447	P14854	Cytochrome c oxidase subunit 6B1 (CX6B1_HUMAN)	COX6B1	19	10.1857	100	9.3	137.287					Single Protein		P14854	1	2	2	1	2	1	1	2	100	Doubtful
448	P82979	SAP domain-containing ribonucleoprotein (SARNP_HUMAN)	SARNP	12	23.6564	82.86	22.86	141.364					Single Protein		P82979	4	4	4	4	4	4	4	4	100	Confident
449	P14868	Aspartate--tRNA ligase, cytoplasmic (SYDC_HUMAN)	DARS	2	57.1	93.21	6.99	37.9231	Deamidation of Q(Q155)	Deamidation of Q(1)			Single Protein		P14868	2	4	4	2	4	2	2	4	100	Doubtful
450	P14866	Heterogeneous nuclear ribonucleoprotein L (HNRPL_HUMAN)	HNRNPL	CHR_HG26_PATCH	64.0924	54.5	4.41	94.4537					Single Protein		P14866	2	3	3	2	3	2	4	5	100	Confident
451	Q14165	Malectin (MLEC_HUMAN)	MLEC	12	32.2136	75	4.45	53.9119					Single Protein		Q14165	1	1	1	1	1	1	1	1	100	Doubtful
452	P45974	Ubiquitin carboxyl-terminal hydrolase 5 (UBP5_HUMAN)	USP5	12	95.7253	62	1.4	16.6058					Single Protein		P45974	1	4	4	1	4	1	1	4	100	Doubtful
453	P20674	Cytochrome c oxidase subunit 5A, mitochondrial (COX5A_HUMAN)	COX5A	15	16.7517	80.67	6	78.7114					Single Protein		P20674	1	3	3	1	3	1	1	3	100	Doubtful
454	P06396	Gelsolin (GELS_HUMAN)	GSN	9	85.6442	57.42	6.27	40.8593					Single Protein		P06396	4	10	10	4	10	4	4	10	100	Confident
455	O15144	Actin-related protein 2/3 complex subunit 2 (ARPC2_HUMAN)	ARPC2	2	34.3115	79.33	3	44.3861					Single Protein		O15144	1	1	1	1	1	1	1	1	100	Doubtful
456	O15145	Actin-related protein 2/3 complex subunit 3 (ARPC3_HUMAN)	ARPC3	12	20.5334	83.15	6.18	66.3299	Oxidation of M(M19)	Oxidation of M(1)			Single Protein		O15145	1	2	2	1	2	1	1	2	100	Doubtful
457	O15143	Actin-related protein 2/3 complex subunit 1B (ARC1B_HUMAN)	ARPC1B	7	40.9234	72.85	8.33	55.0002					Single Protein		O15143	2	5	5	2	5	2	2	5	100	Doubtful
458	Q53GG5	PDZ and LIM domain protein 3 (PDLI3_HUMAN)	PDLIM3	4	39.2074	77.47	4.12	41.8678					Single Protein		Q53GG5	1	2	2	1	2	1	1	2	100	Doubtful
459	P30049	ATP synthase subunit delta, mitochondrial (ATPD_HUMAN)	ATP5F1D		17.4792	33.93	17.86	310.703			Deamidation of N (N51-{Q47 N51 N54})	Deamidation of N (1)	Single Protein		P30049	2	2	2	2	2	2	2	2	100	Confident
460	P30041	Peroxiredoxin-6 (PRDX6_HUMAN)	PRDX6	1	25.0192	100	13.39	96.6323					Single Protein		P30041	3	5	5	3	5	3	3	6	100	Confident
461	P30043	Flavin reductase (NADPH) (BLVRB_HUMAN)	BLVRB	19	22.1054	61.65	32.52	119.404	Oxidation of M(M150)	Oxidation of M(1)			Single Protein		P30043	5	8	8	5	8	5	4	10	100	Confident
462	P30044	Peroxiredoxin-5, mitochondrial (PRDX5_HUMAN)	PRDX5	11	22.0725	88.79	33.64	259.306	Oxidation of M(M183)	Oxidation of M(1)			Single Protein		P30044	7	8	8	7	8	7	9	12	100	Confident
463	P30048	Thioredoxin-dependent peroxide reductase, mitochondrial (PRDX3_HUMAN)	PRDX3	10	27.6752	66.41	25.39	128.562	Deamidation of N(N79, N150)	Deamidation of N(2)			Single Protein		P30048	6	7	7	6	7	6	6	7	100	Confident
464	P05091	Aldehyde dehydrogenase, mitochondrial (ALDH2_HUMAN)	ALDH2	12	56.3456	64.41	4.64	15.3733					Single Protein		P05091	2	6	6	2	6	2	1	7	100	Doubtful
465	P30050	60S ribosomal protein L12 (RL12_HUMAN)	RPL12	9	17.8075	100	18.79	202.742					Single Protein		P30050	3	3	3	3	3	3	4	4	100	Confident
466	P69905	Hemoglobin subunit alpha (HBA_HUMAN)	HBA1	16	15.2479	59.86	83.8	693.925	Deamidation of N(N69, N79); Oxidation of M(M33, M77)	Deamidation of N(2); Oxidation of M(2)			Single Protein		P69905	23	28	28	23	28	23	40	54	100	Confident
467	P30038	Delta-1-pyrroline-5-carboxylate dehydrogenase, mitochondrial (AL4A1_HUMAN)	ALDH4A1	1	61.6806	70.34	2.66	25.0142					Single Protein		P30038	1	2	2	1	2	1	1	2	100	Doubtful
468	Q8IW45	ATP-dependent (S)-NAD(P)H-hydrate dehydratase (NNRD_HUMAN)	NAXD	13	36.5532	62.54	3.46	75.202					Single Protein		Q8IW45	1	1	1	1	1	1	2	2	100	Doubtful
469	P82909	28S ribosomal protein S36, mitochondrial (RT36_HUMAN)	MRPS36	CHR_HSCHR5_2_CTG1_1	11.459	100	53.4	238.809	Deamidation of Q(Q68); Oxidation of M(M66, M94)	Deamidation of Q(1); Oxidation of M(2)			Single Protein		P82909	5	6	6	5	6	5	4	6	100	Confident
470	Q9UBI6	Guanine nucleotide-binding protein G(I)/G(S)/G(O) subunit gamma-12 (GBG12_HUMAN)	GNG12	1	8.00117	100	15.28	163.982					Single Protein		Q9UBI6	1	2	2	1	2	1	1	2	100	Doubtful
471	Q6IAA8	Ragulator complex protein LAMTOR1 (LTOR1_HUMAN)	LAMTOR1	11	17.7338	66.46	8.07	73.3336					Single Protein		Q6IAA8	1	1	1	1	1	1	1	1	92	Doubtful
472	Q96HS1	Serine/threonine-protein phosphatase PGAM5, mitochondrial (PGAM5_HUMAN)	PGAM5	12	31.9846	69.9	6.57	68.9108					Single Protein		Q96HS1	2	2	2	2	2	2	2	2	100	Confident
473	P08727	Keratin, type I cytoskeletal 19 (K1C19_HUMAN)	KRT19	17	44.0791	86.75	66	133.932	Deamidation of N(N105, N148, N157, N184); Oxidation of M(M84, M177, M202, M259, M291, M316)	Deamidation of N(4); Oxidation of M(6)			Single Protein		P08727	31	40	31	22	38	29	39	55	100	Confident
474	P62244	40S ribosomal protein S15a (RS15A_HUMAN)	RPS15A	16	14.83	100	15.38	90.8209	Deamidation of Q(Q98)	Deamidation of Q(1)			Single Protein		P62244	1	4	4	1	4	1	1	4	100	Doubtful
475	P62241	40S ribosomal protein S8 (RS8_HUMAN)	RPS8	1	24.1902	100	19.71	160.829					Single Protein		P62241	3	4	4	3	4	3	4	5	100	Confident
476	P49247	Ribose-5-phosphate isomerase (RPIA_HUMAN)	RPIA	2	33.248	91.96	6.11	37.9637					Single Protein		P49247	1	4	4	1	4	1	1	4	100	Doubtful
477	P62249	40S ribosomal protein S16 (RS16_HUMAN)	RPS16	19	16.435	100	41.78	209.679	Deamidation of N(N35)	Deamidation of N(1)			Single Protein		P62249	8	11	11	8	11	8	7	12	100	Confident
478	P26599	Polypyrimidine tract-binding protein 1 (PTBP1_HUMAN)	PTBP1	19	57.1856	51.98	12.24	81.7308	Deamidation of N(N336)	Deamidation of N(1)			Single Protein		P26599	5	6	6	5	6	5	6	7	100	Confident
479	P62258	14-3-3 protein epsilon (1433E_HUMAN)	YWHAE	17	29.1554	100	32.16	122.697	Oxidation of M(M33)	Oxidation of M(1)			Single Protein		P62258	7	11	10	6	10	6	7	12	100	Confident
480	P08708	40S ribosomal protein S17 (RS17_HUMAN)	RPS17	15	15.5404	100	16.3	174.914	Oxidation of M(M126)	Oxidation of M(1)			Single Protein		P08708	2	2	2	2	2	2	3	4	100	Confident
481	P62266	40S ribosomal protein S23 (RS23_HUMAN)	RPS23	5	15.7977	81.12	16.08	192.65					Single Protein		P62266	3	7	7	3	7	3	4	8	100	Confident
482	P62263	40S ribosomal protein S14 (RS14_HUMAN)	RPS14	5	16.2625	73.51	47.02	260.599	Oxidation of M(M75)	Oxidation of M(1)			Single Protein		P62263	6	9	9	6	9	6	6	10	100	Confident
483	P62269	40S ribosomal protein S18 (RS18_HUMAN)	RPS18	CHR_HSCHR6_MHC_MCF_CTG1	17.7079	100	15.79	142.406	Deamidation of N(N101)	Deamidation of N(1)			Single Protein		P62269	3	5	5	3	5	3	3	6	100	Confident
484	P08758	Annexin A5 (ANXA5_HUMAN)	ANXA5	4	35.9144	84.38	6.88	55.344					Single Protein		P08758	2	5	5	2	5	2	2	5	100	Confident
485	Q71UM5	40S ribosomal protein S27-like (RS27L_HUMAN)	RPS27L	15	9.47087	66.67	13.1	140.556					Single Protein		Q71UM5	1	3	1	1	1	1	1	3	100	Doubtful
486	P50213	Isocitrate dehydrogenase [NAD] subunit alpha, mitochondrial (IDH3A_HUMAN)	IDH3A	15	39.5661	66.39	3.28	40.2959					Single Protein		P50213	1	1	1	1	1	1	1	1	100	Doubtful
487	P19404	NADH dehydrogenase [ubiquinone] flavoprotein 2, mitochondrial (NDUV2_HUMAN)	NDUFV2	18	27.374	87.15	5.22	54.4088					Single Protein		P19404	1	2	2	1	2	1	1	2	100	Doubtful
488	P07437	Tubulin beta chain (TBB5_HUMAN)	TUBB	CHR_HSCHR6_MHC_MANN_CTG1	49.639	54.5	44.59	134.066	Deamidation of N(N52); Oxidation of M(M73, M257, M267, M388)	Deamidation of N(1); Oxidation of M(4)			Single Protein		P07437	18	23	4	4	6	6	23	29	100	Confident
489	P0DMV8	Heat shock 70 kDa protein 1A (HS71A_HUMAN)	HSPA1A	CHR_HSCHR6_MHC_APD_CTG1	70.009	66.61	15.44	34.5928	Oxidation of M(M549)	Oxidation of M(1)	Deamidation of N (N434-{N434 Q435 Q441})	Deamidation of N (1)	Related Proteins	P0DMV9	P0DMV8, P0DMV9	7	11	7	4	9	5	4	12	100	Confident
490	P50238	Cysteine-rich protein 1 (CRIP1_HUMAN)	CRIP1	14	8.52701	63.64	11.69	153.334					Single Protein		P50238	1	1	1	1	1	1	1	1	100	Doubtful
491	P16104	Histone H2AX (H2AX_HUMAN)	H2AFX	11	15.1354	63.64	25.17	70.8431	Deamidation of Q(Q25)	Deamidation of Q(1)	Deamidation of N (N111-{Q105 N111 Q113})	Deamidation of N (1)	Related Proteins	Q8IUE6, Q96QV6	P16104, Q8IUE6, Q96QV6	8	8	0	0	0	0	9	12	100	Confident
492	P08134	Rho-related GTP-binding protein RhoC (RHOC_HUMAN)	RHOC	1	21.9923	72.02	4.15	30.5873					Related Proteins	P61586	P08134, P61586	1	1	0	0	1	1	1	1	100	Doubtful
493	Q8NC51	Plasminogen activator inhibitor 1 RNA-binding protein (PAIRB_HUMAN)	SERBP1	1	44.9385	91.91	19.61	92.8795					Single Protein		Q8NC51	6	11	11	6	11	6	7	13	100	Confident
494	Q8NC56	LEM domain-containing protein 2 (LEMD2_HUMAN)	LEMD2	6	56.9395	81.91	3.38	25.1742					Single Protein		Q8NC56	1	1	1	1	1	1	1	1	100	Doubtful
495	Q8NBJ7	Sulfatase-modifying factor 2 (SUMF2_HUMAN)	SUMF2	7	33.8218	85.05	7.64	69.18					Single Protein		Q8NBJ7	2	3	3	2	3	2	2	3	100	Confident
496	P15880	40S ribosomal protein S2 (RS2_HUMAN)	RPS2	16	31.3046	100	7.51	60.4439					Single Protein		P15880	2	6	6	2	6	2	2	6	100	Confident
497	P14550	Alcohol dehydrogenase [NADP(+)] (AK1A1_HUMAN)	AKR1A1	1	36.5499	81.85	30.46	111.034					Single Protein		P14550	8	8	8	8	8	8	8	8	100	Confident
498	Q15293	Reticulocalbin-1 (RCN1_HUMAN)	RCN1	11	38.8662	67.07	8.46	59.231	Deamidation of N(N181)	Deamidation of N(1)			Single Protein		Q15293	2	4	4	2	4	2	2	4	94.0594	Doubtful
499	P26583	High mobility group protein B2 (HMGB2_HUMAN)	HMGB2	4	24.0187	87.56	6.22	56.4915					Single Protein		P26583	1	1	1	1	1	1	1	2	91.5809	Doubtful
500	P55072	Transitional endoplasmic reticulum ATPase (TERA_HUMAN)	VCP	9	89.2657	77.67	11.79	42.9077	Deamidation of Q(Q473)	Deamidation of Q(1)			Single Protein		P55072	8	18	18	8	18	8	7	19	100	Confident
501	O00515	Ladinin-1 (LAD1_HUMAN)	LAD1	1	57.0968	95.55	2.51	22.837					Single Protein		O00515	1	4	4	1	4	1	1	5	100	Doubtful
502	P55084	Trifunctional enzyme subunit beta, mitochondrial (ECHB_HUMAN)	HADHB	2	51.2615	66.24	4.64	44.9494					Single Protein		P55084	2	2	2	2	2	2	2	2	94.165	Confident
503	P52815	39S ribosomal protein L12, mitochondrial (RM12_HUMAN)	MRPL12	17	21.3346	70.71	5.05	71.9922					Single Protein		P52815	1	1	1	1	1	1	1	1	92	Doubtful
504	Q9P1F3	Costars family protein ABRACL (ABRAL_HUMAN)	ABRACL	6	9.05086	69.14	19.75	218.643	Oxidation of M(M1)	Oxidation of M(1)			Single Protein		Q9P1F3	2	2	2	2	2	2	2	2	100	Confident
505	Q16629	Serine/arginine-rich splicing factor 7 (SRSF7_HUMAN)	SRSF7	2	27.35	100	9.66	66.1441					Single Protein		Q16629	3	3	1	1	2	2	2	4	100	Confident
506	P0C0S5	Histone H2A.Z (H2AZ_HUMAN)	H2AFZ	4	13.5446	77.34	39.84	362.426	Deamidation of Q(Q27)	Deamidation of Q(1)			Related Proteins	Q71UI9	P0C0S5, Q71UI9	6	6	4	4	4	4	11	13	100	Confident
507	P18085	ADP-ribosylation factor 4 (ARF4_HUMAN)	ARF4	3	20.4977	84.44	16.11	111.508	Oxidation of M(M22, M110)	Oxidation of M(2)			Single Protein		P18085	3	6	4	2	4	2	3	6	100	Confident
508	Q04637	Eukaryotic translation initiation factor 4 gamma 1 (IF4G1_HUMAN)	EIF4G1	3	175.382	59.6	0.69	11.4406					Single Protein		Q04637	1	3	3	1	3	1	1	3	100	Doubtful
509	P01911	HLA class II histocompatibility antigen, DRB1-15 beta chain (2B1F_HUMAN)	HLA-DRB1	6	29.947	51.5	3.38	14.7954					Related Proteins	P01912, P04440, P20039, Q5Y7A7, Q95IE3	P01911, P01912, P04440, P20039, Q5Y7A7, Q95IE3	1	1	0	0	1	1	1	1	100	Doubtful
510	Q8IV56	Proline-rich protein 15 (PRR15_HUMAN)	PRR15	7	13.7069	75.19	6.98	121.719					Single Protein		Q8IV56	1	1	1	1	1	1	1	1	100	Doubtful
511	P18077	60S ribosomal protein L35a (RL35A_HUMAN)	RPL35A	3	12.5298	100	10.91	107.334					Single Protein		P18077	1	1	1	1	1	1	1	1	100	Doubtful
512	P68371	Tubulin beta-4B chain (TBB4B_HUMAN)	TUBB4B	9	49.799	54.38	45.62	97.2178	Oxidation of M(M73, M257, M267, M293, M363, M388)	Oxidation of M(6)			Single Protein		P68371	19	24	6	6	7	7	23	28	100	Confident
513	P68366	Tubulin alpha-4A chain (TBA4A_HUMAN)	TUBA4A	2	49.8924	68.3	25	129.888	Oxidation of M(M413)	Oxidation of M(1)			Single Protein		P68366	9	12	1	1	1	1	11	18	100	Confident
514	P27824	Calnexin (CALX_HUMAN)	CANX	CHR_HG30_PATCH	67.5259	57.94	2.7	31.7385					Single Protein		P27824	1	3	3	1	3	1	1	3	100	Doubtful
515	Q9GZM7	Tubulointerstitial nephritis antigen-like (TINAL_HUMAN)	TINAGL1	1	52.353	57.39	2.78	29.4432					Single Protein		Q9GZM7	1	1	1	1	1	1	1	1	100	Doubtful
516	P02511	Alpha-crystallin B chain (CRYAB_HUMAN)	CRYAB	11	20.1464	65.71	41.14	226.086	Deamidation of N(N146); Oxidation of M(M68)	Deamidation of N(1); Oxidation of M(1)			Single Protein		P02511	6	8	8	6	8	6	7	10	100	Confident
517	P98179	RNA-binding protein 3 (RBM3_HUMAN)	RBM3	X	17.16	79.62	12.74	47.2269	Deamidation of N(N68)	Deamidation of N(1)			Single Protein		P98179	2	3	3	2	3	2	1	3	94.0594	Doubtful
518	P55008	Allograft inflammatory factor 1 (AIF1_HUMAN)	AIF1	CHR_HSCHR6_MHC_QBL_CTG1	16.6926	100	13.61	80.3178					Single Protein		P55008	1	1	1	1	1	1	1	1	100	Doubtful
519	P02545	Prelamin-A/C (LMNA_HUMAN)	LMNA	1	74.0947	86.6	13.86	55.8862					Single Protein		P02545	8	13	13	8	13	8	7	16	100	Confident
520	Q15366	Poly(rC)-binding protein 2 (PCBP2_HUMAN)	PCBP2	12	38.5556	58.36	3.56	40.9955					Single Protein		Q15366	1	3	1	1	1	1	1	3	100	Doubtful
521	Q15365	Poly(rC)-binding protein 1 (PCBP1_HUMAN)	PCBP1	2	37.4739	61.52	15.17	77.1076	Deamidation of Q(Q326)	Deamidation of Q(1)			Single Protein		Q15365	4	6	4	4	4	4	4	6	100	Confident
522	P55011	Solute carrier family 12 member 2 (S12A2_HUMAN)	SLC12A2	5	131.364	51.73	5.69	25.4955					Single Protein		P55011	3	5	5	3	5	3	3	6	100	Confident
523	P27816	Microtubule-associated protein 4 (MAP4_HUMAN)	MAP4	3	120.93	72.92	4.17	11.3482					Single Protein		P27816	3	5	5	3	5	3	2	5	100	Confident
524	P46940	Ras GTPase-activating-like protein IQGAP1 (IQGA1_HUMAN)	IQGAP1	15	189.134	74.41	1.27	7.77781					Single Protein		P46940	2	6	6	2	6	2	1	6	94.1767	Doubtful
525	P07355	Annexin A2 (ANXA2_HUMAN)	ANXA2	15	38.5798	92.92	30.68	108.079	Oxidation of M(M240)	Oxidation of M(1)			Single Protein		P07355	12	14	14	12	14	12	12	17	100	Confident
526	P19338	Nucleolin (NUCL_HUMAN)	NCL	2	76.5684	79.15	8.17	48.9449	Deamidation of N(N618)	Deamidation of N(1)			Single Protein		P19338	6	8	8	6	8	6	6	8	100	Confident
527	P46937	Transcriptional coactivator YAP1 (YAP1_HUMAN)	YAP1	11	54.4275	44.84	2.18	38.3335					Single Protein		P46937	1	1	1	1	1	1	1	1	92	Doubtful
528	P61204	ADP-ribosylation factor 3 (ARF3_HUMAN)	ARF3	12	20.5877	85.08	16.02	97.8457	Oxidation of M(M22)	Oxidation of M(1)			Related Proteins	P84077	P61204, P84077	3	4	1	1	2	2	3	4	100	Confident
529	P07339	Cathepsin D (CATD_HUMAN)	CTSD	11	44.5236	68.45	12.62	80.9569	Deamidation of Q(Q240); Oxidation of M(M201)	Deamidation of Q(1); Oxidation of M(1)			Single Protein		P07339	5	6	6	5	6	5	5	6	100	Confident
530	O43707	Alpha-actinin-4 (ACTN4_HUMAN)	ACTN4	CHR_HG26_PATCH	104.788	83.1	9	27.527					Single Protein		O43707	7	14	8	3	8	3	4	14	100	Confident
531	P08670	Vimentin (VIME_HUMAN)	VIM	10	53.6191	92.7	51.5	134.341	Deamidation of N(N102, N111, N350); Oxidation of M(M154, M347, M391)	Deamidation of N(3); Oxidation of M(3)	Deamidation of N (N303-{N303 N305 N306})	Deamidation of N (1)	Single Protein		P08670	29	39	29	21	31	23	30	43	100	Confident
532	P07384	Calpain-1 catalytic subunit (CAN1_HUMAN)	CAPN1	11	81.8382	74.65	2.52	19.2292					Single Protein		P07384	1	4	3	1	4	1	1	5	100	Doubtful
533	P61026	Ras-related protein Rab-10 (RAB10_HUMAN)	RAB10	2	22.5266	100	5.5	59.0336					Single Protein		P61026	1	1	1	1	1	1	1	1	100	Doubtful
534	P48047	ATP synthase subunit O, mitochondrial (ATPO_HUMAN)	ATP5O	21	23.2627	100	19.72	101.623	Deamidation of N(N115)	Deamidation of N(1)			Single Protein		P48047	3	4	4	3	4	3	3	4	100	Confident
535	P21810	Biglycan (PGS1_HUMAN)	BGN	X	41.6275	72.83	2.99	37.128					Single Protein		P21810	1	1	1	1	1	1	1	1	92	Doubtful
536	P49368	T-complex protein 1 subunit gamma (TCPG_HUMAN)	CCT3	1	60.4953	77.98	2.02	23.4726					Single Protein		P49368	1	3	3	1	3	1	1	3	92.8364	Doubtful
537	P50395	Rab GDP dissociation inhibitor beta (GDIB_HUMAN)	GDI2	10	50.6309	88.54	6.97	39.7979					Single Protein		P50395	2	8	4	2	4	2	2	8	100	Doubtful
538	P25398	40S ribosomal protein S12 (RS12_HUMAN)	RPS12	6	14.5055	83.33	24.24	134.167			Deamidation of Q (Q19-{N15 Q19})	Deamidation of Q (1)	Single Protein		P25398	2	2	2	2	2	2	2	2	100	Doubtful
539	P62310	U6 snRNA-associated Sm-like protein LSm3 (LSM3_HUMAN)	LSM3	3	11.838	66.67	32.35	434.07					Single Protein		P62310	2	4	4	2	4	2	3	5	100	Confident
540	P62316	Small nuclear ribonucleoprotein Sm D2 (SMD2_HUMAN)	SNRPD2	19	13.5182	100	22.88	150.085					Single Protein		P62316	2	2	2	2	2	2	2	2	100	Confident
541	P62318	Small nuclear ribonucleoprotein Sm D3 (SMD3_HUMAN)	SNRPD3	22	13.9073	100	7.94	93.7041					Single Protein		P62318	1	5	5	1	5	1	1	5	100	Doubtful
542	P62314	Small nuclear ribonucleoprotein Sm D1 (SMD1_HUMAN)	SNRPD1	18	13.2734	100	27.73	281.112					Single Protein		P62314	3	6	6	3	6	3	4	7	100	Confident
543	P18206	Vinculin (VINC_HUMAN)	VCL	10	123.722	85.01	3.17	9.19526					Single Protein		P18206	3	7	7	3	7	3	2	7	100	Confident
544	P62328	Thymosin beta-4 (TYB4_HUMAN)	TMSB4X	X	5.04952	100	75	612.697	Oxidation of M(M7)	Oxidation of M(1)			Single Protein		P62328	5	5	5	5	5	5	5	5	100	Confident
545	Q9P0L0	Vesicle-associated membrane protein-associated protein A (VAPA_HUMAN)	VAPA	18	27.8752	77.11	5.62	54.4088					Single Protein		Q9P0L0	1	3	2	1	2	1	1	3	100	Doubtful
546	P62333	26S proteasome regulatory subunit 10B (PRS10_HUMAN)	PSMC6	14	44.1451	92.29	7.46	0					Single Protein		P62333	2	2	2	2	2	2	0	2	93.3659	Doubtful
547	P08865	40S ribosomal protein SA (RSSA_HUMAN)	RPSA	3	32.8334	58.64	18.64	147.363					Single Protein		P08865	5	6	6	5	6	5	6	7	100	Confident
548	Q96FF7	Uncharacterized protein MISP3 (MISP3_HUMAN)	MISP3	19	24.0137	100	15.98	80.8679					Single Protein		Q96FF7	2	4	4	2	4	2	2	4	100	Confident
549	P61019	Ras-related protein Rab-2A (RAB2A_HUMAN)	RAB2A	8	23.5308	87.26	18.87	102.102					Single Protein		P61019	3	4	4	3	4	3	3	4	100	Confident
550	P38646	Stress-70 protein, mitochondrial (GRP75_HUMAN)	HSPA9	5	73.6348	89.54	6.48	34.2494					Single Protein		P38646	3	5	5	3	5	3	3	5	100	Confident
551	P25325	3-mercaptopyruvate sulfurtransferase (THTM_HUMAN)	MPST	22	33.1576	67.68	48.82	132.543	Deamidation of Q(Q105)	Deamidation of Q(1)			Single Protein		P25325	9	10	10	9	10	9	9	12	100	Confident
552	Q15149	Plectin (PLEC_HUMAN)	PLEC	8	531.466	91.46	0	0					Single Protein		Q15149	0	12	12	0	12	0	0	12	93.6759	Doubtful
553	P51659	Peroxisomal multifunctional enzyme type 2 (DHB4_HUMAN)	HSD17B4	5	79.6363	71.6	5.03	6.02691					Single Protein		P51659	3	4	4	3	4	3	1	4	94.8381	Doubtful
554	P12004	Proliferating cell nuclear antigen (PCNA_HUMAN)	PCNA	20	28.7503	78.54	12.26	77.6757	Deamidation of N(N95)	Deamidation of N(1)			Single Protein		P12004	2	3	3	2	3	2	2	3	100	Doubtful
555	P62304	Small nuclear ribonucleoprotein E (RUXE_HUMAN)	SNRPE	1	10.7966	72.83	11.96	192.501	Oxidation of M(M14)	Oxidation of M(1)			Single Protein		P62304	2	3	3	2	3	2	2	3	100	Confident
556	Q12905	Interleukin enhancer-binding factor 2 (ILF2_HUMAN)	ILF2	1	43.0352	52.82	11.28	55.5016					Single Protein		Q12905	3	5	5	3	5	3	3	5	100	Confident
557	Q12906	Interleukin enhancer-binding factor 3 (ILF3_HUMAN)	ILF3	19	95.2791	57.05	2.24	29.2245					Single Protein		Q12906	2	5	5	2	5	2	2	5	94.1532	Doubtful
558	Q15181	Inorganic pyrophosphatase (IPYR_HUMAN)	PPA1	10	32.6392	100	7.96	61.2805					Single Protein		Q15181	2	4	4	2	4	2	2	4	100	Confident
559	Q15185	Prostaglandin E synthase 3 (TEBP_HUMAN)	PTGES3	12	18.6854	79.38	5	0					Single Protein		Q15185	1	2	2	1	2	1	0	2	91.5809	Doubtful
560	Q6PCB0	von Willebrand factor A domain-containing protein 1 (VWA1_HUMAN)	VWA1	1	46.7753	55.96	4.04	31.4008					Single Protein		Q6PCB0	1	2	2	1	2	1	1	2	100	Doubtful
561	Q12931	Heat shock protein 75 kDa, mitochondrial (TRAP1_HUMAN)	TRAP1	16	80.0597	88.21	3.84	20.9636					Single Protein		Q12931	2	4	3	1	3	1	2	4	91.6903	Doubtful
562	P55145	Mesencephalic astrocyte-derived neurotrophic factor (MANF_HUMAN)	MANF	3	20.6868	100	8.24	64.8721					Single Protein		P55145	1	3	3	1	3	1	1	3	100	Doubtful
563	P15924	Desmoplakin (DESP_HUMAN)	DSP	6	331.569	91.92	0.42	4.26697					Single Protein		P15924	1	8	8	1	8	1	1	8	93.4185	Doubtful
564	P62736	Actin, aortic smooth muscle (ACTA_HUMAN)	ACTA2	10	41.9818	64.72	54.38	120.28	Deamidation of N(N94, N164, N254, N298); Oxidation of M(M46, M49, M84, M178, M192, M307, M327)	Deamidation of N(4); Oxidation of M(7)			Related Proteins	P63267	P62736, P63267	40	46	0	0	30	27	55	75	100	Confident
565	P31146	Coronin-1A (COR1A_HUMAN)	CORO1A	16	50.9938	64.43	5.64	54.4925					Single Protein		P31146	2	3	3	2	3	2	2	3	100	Confident
566	P52907	F-actin-capping protein subunit alpha-1 (CAZA1_HUMAN)	CAPZA1	1	32.9023	90.91	16.78	79.1242	Deamidation of N(N30)	Deamidation of N(1)	Deamidation of N (N41-{N41 N42 N44})	Deamidation of N (1)	Single Protein		P52907	4	5	3	2	5	4	4	5	100	Confident
567	P31150	Rab GDP dissociation inhibitor alpha (GDIA_HUMAN)	GDI1	X	50.5501	79.87	2.91	28.938	Oxidation of M(M66)	Oxidation of M(1)			Single Protein		P31150	2	6	2	2	2	2	1	6	100	Doubtful
568	Q16540	39S ribosomal protein L23, mitochondrial (RM23_HUMAN)	MRPL23	11	17.7701	100	9.8	77.1681					Single Protein		Q16540	1	1	1	1	1	1	1	1	100	Doubtful
569	P40926	Malate dehydrogenase, mitochondrial (MDHM_HUMAN)	MDH2	7	35.4807	86.39	29.59	125.056	Deamidation of N(N267)	Deamidation of N(1)			Single Protein		P40926	7	10	10	7	10	7	9	12	100	Confident
570	P40925	Malate dehydrogenase, cytoplasmic (MDHC_HUMAN)	MDH1	2	36.403	70.66	6.89	67.5957					Single Protein		P40925	2	3	3	2	3	2	2	3	100	Confident
571	P02647	Apolipoprotein A-I (APOA1_HUMAN)	APOA1	11	30.7589	100	32.58	131.238	Oxidation of M(M172)	Oxidation of M(1)			Single Protein		P02647	8	14	14	8	14	8	8	16	100	Confident
572	Q16555	Dihydropyrimidinase-related protein 2 (DPYL2_HUMAN)	DPYSL2	8	62.2546	78.32	7.17	68.947	Oxidation of M(M64)	Oxidation of M(1)			Single Protein		Q16555	4	6	6	4	6	4	5	7	100	Confident
573	Q16563	Synaptophysin-like protein 1 (SYPL1_HUMAN)	SYPL1	7	28.5467	48.65	4.25	66.7046					Single Protein		Q16563	1	1	1	1	1	1	1	1	100	Doubtful
574	Q15233	Non-POU domain-containing octamer-binding protein (NONO_HUMAN)	NONO	X	54.1973	71.76	13.16	79.35	Deamidation of Q(Q437); Oxidation of M(M441)	Deamidation of Q(1); Oxidation of M(1)			Single Protein		Q15233	6	11	9	5	9	5	6	11	100	Confident
575	P02671	Fibrinogen alpha chain (FIBA_HUMAN)	FGA	4	94.9144	66.51	8.43	36.2643					Single Protein		P02671	5	13	13	5	13	5	4	14	100	Confident
576	P14618	Pyruvate kinase PKM (KPYM_HUMAN)	PKM	15	57.9	85.12	25.99	77.213	Deamidation of N(N199)	Deamidation of N(1)			Single Protein		P14618	11	18	18	11	18	11	12	19	100	Confident
577	O43852	Calumenin (CALU_HUMAN)	CALU	7	37.0835	90.79	7.62	37.4816					Single Protein		O43852	1	2	2	1	2	1	1	2	100	Doubtful
578	Q16576	Histone-binding protein RBBP7 (RBBP7_HUMAN)	RBBP7	X	47.7902	38.59	2.35	49.608					Single Protein		Q16576	1	2	1	1	1	1	1	2	100	Doubtful
579	P60709	Actin, cytoplasmic 1 (ACTB_HUMAN)	ACTB	7	41.7097	64.53	62.13	185.747	Deamidation of N(N92, N252, N296); Deamidation of Q(Q225); Oxidation of M(M44, M47, M82, M132, M153, M190, M305, M325)	Deamidation of N(3); Deamidation of Q(1); Oxidation of M(8)			Related Proteins	P63261	P60709, P63261	35	43	17	13	27	22	56	74	100	Confident
580	P14625	Endoplasmin (ENPL_HUMAN)	HSP90B1	12	92.4113	85.18	8.09	35.9071	Deamidation of Q(Q57)	Deamidation of Q(1)			Single Protein		P14625	5	8	7	4	7	4	5	9	100	Confident
581	P02656	Apolipoprotein C-III (APOC3_HUMAN)	APOC3	11	10.8455	100	16.16	238.519					Single Protein		P02656	1	1	1	1	1	1	2	2	100	Doubtful
582	P56470	Galectin-4 (LEG4_HUMAN)	LGALS4	CHR_HG26_PATCH	35.9182	65.02	41.18	276.515	Deamidation of N(N253); Deamidation of Q(Q272)	Deamidation of N(1); Deamidation of Q(1)	Deamidation of N (N117-{N117 N119}), Deamidation of Q (Q54-{N49 Q54 N65}, Q292-{N290 Q292})	Deamidation of N (1), Deamidation of Q (2)	Single Protein		P56470	14	17	17	14	17	14	17	23	100	Confident
583	P18124	60S ribosomal protein L7 (RL7_HUMAN)	RPL7	8	29.2072	100	16.13	87.2808					Single Protein		P18124	3	7	7	3	7	3	3	7	100	Confident
584	Q03252	Lamin-B2 (LMNB2_HUMAN)	LMNB2	19	69.9057	84.19	3.39	30.8538					Single Protein		Q03252	2	4	3	2	3	2	2	5	100	Confident
585	P68402	Platelet-activating factor acetylhydrolase IB subunit beta (PA1B2_HUMAN)	PAFAH1B2	11	25.5531	59.83	12.23	148.512					Single Protein		P68402	2	2	2	2	2	2	3	3	100	Confident
586	P62280	40S ribosomal protein S11 (RS11_HUMAN)	RPS11	19	18.419	100	6.96	74.726					Single Protein		P62280	1	3	3	1	3	1	1	3	91.6196	Doubtful
587	P62277	40S ribosomal protein S13 (RS13_HUMAN)	RPS13	11	17.2117	100	24.5	65.1585					Single Protein		P62277	3	5	5	3	5	3	2	6	100	Confident
588	Q96FQ6	Protein S100-A16 (S10AG_HUMAN)	S100A16	1	11.794	100	11.65	114.628					Single Protein		Q96FQ6	1	2	2	1	2	1	1	3	92.7676	Doubtful
589	O43809	Cleavage and polyadenylation specificity factor subunit 5 (CPSF5_HUMAN)	NUDT21	16	26.2107	70.48	15.86	114.527					Single Protein		O43809	3	5	5	3	5	3	3	5	100	Confident
590	P21796	Voltage-dependent anion-selective channel protein 1 (VDAC1_HUMAN)	VDAC1	5	30.7536	91.87	18.73	43.1105					Single Protein		P21796	4	7	6	3	6	3	3	7	100	Confident
591	Q9H0E2	Toll-interacting protein (TOLIP_HUMAN)	TOLLIP	11	30.2622	67.52	5.11	56.763					Single Protein		Q9H0E2	1	1	1	1	1	1	1	1	100	Doubtful
592	Q9Y277	Voltage-dependent anion-selective channel protein 3 (VDAC3_HUMAN)	VDAC3	8	30.6393	77.39	10.6	65.0508					Single Protein		Q9Y277	2	2	1	1	1	1	2	2	100	Confident
593	Q9Y285	Phenylalanine--tRNA ligase alpha subunit (SYFA_HUMAN)	FARSA	19	57.5275	62.99	2.76	29.6651					Single Protein		Q9Y285	1	2	2	1	2	1	1	2	100	Doubtful
594	O15400	Syntaxin-7 (STX7_HUMAN)	STX7	6	29.7973	66.28	5.75	52.4743					Single Protein		O15400	1	1	1	1	1	1	1	1	100	Doubtful
595	O95571	Persulfide dioxygenase ETHE1, mitochondrial (ETHE1_HUMAN)	ETHE1	19	27.8551	77.56	21.26	100.713					Single Protein		O95571	4	5	5	4	5	4	4	6	100	Confident
596	Q99584	Protein S100-A13 (S10AD_HUMAN)	S100A13	1	11.4641	75.51	12.24	120.477					Single Protein		Q99584	1	1	1	1	1	1	1	1	100	Doubtful
597	P29401	Transketolase (TKT_HUMAN)	TKT	3	67.8347	66.45	7.87	36.2286					Single Protein		P29401	4	10	10	4	10	4	3	10	100	Confident
598	Q86SX6	Glutaredoxin-related protein 5, mitochondrial (GLRX5_HUMAN)	GLRX5	14	16.6175	75.8	8.92	99.2161					Single Protein		Q86SX6	1	1	1	1	1	1	1	1	100	Doubtful
599	P18754	Regulator of chromosome condensation (RCC1_HUMAN)	RCC1	1	44.9405	61.28	1.9	31.7385					Single Protein		P18754	1	2	2	1	2	1	1	2	100	Doubtful
600	Q9Y224	RNA transcription, translation and transport factor protein (RTRAF_HUMAN)	RTRAF		28.0507	100	13.11	72.5823	Deamidation of N(N122)	Deamidation of N(1)			Single Protein		Q9Y224	2	3	3	2	3	2	2	4	100	Doubtful
601	P16152	Carbonyl reductase [NADPH] 1 (CBR1_HUMAN)	CBR1	21	30.3559	89.17	19.49	39.0716					Single Protein		P16152	4	6	4	2	6	4	3	6	100	Confident
602	O60869	Endothelial differentiation-related factor 1 (EDF1_HUMAN)	EDF1	9	16.3589	100	22.3	159.55					Single Protein		O60869	3	4	4	3	4	3	3	5	100	Confident
603	P50897	Palmitoyl-protein thioesterase 1 (PPT1_HUMAN)	PPT1	1	34.1713	61.11	4.9	49.608					Single Protein		P50897	1	1	1	1	1	1	1	1	100	Doubtful
604	P23284	Peptidyl-prolyl cis-trans isomerase B (PPIB_HUMAN)	PPIB	15	23.7275	87.96	14.81	95.6562					Single Protein		P23284	4	7	7	4	7	4	3	8	100	Confident
605	P06702	Protein S100-A9 (S10A9_HUMAN)	S100A9	1	13.2335	100	49.12	257.193					Single Protein		P06702	5	6	6	5	6	5	6	10	100	Confident
606	P06703	Protein S100-A6 (S10A6_HUMAN)	S100A6	1	10.1733	72.22	8.89	131.186					Single Protein		P06703	1	3	3	1	3	1	1	3	100	Doubtful
607	P36578	60S ribosomal protein L4 (RL4_HUMAN)	RPL4	15	47.6674	100	5.39	41.4756					Single Protein		P36578	2	6	6	2	6	2	2	6	100	Doubtful
608	P62899	60S ribosomal protein L31 (RL31_HUMAN)	RPL31	2	14.4539	100	6.4	141.681	Oxidation of M(M57)	Oxidation of M(1)			Single Protein		P62899	2	2	2	2	2	2	2	2	94.8381	Confident
609	P23246	Splicing factor, proline- and glutamine-rich (SFPQ_HUMAN)	SFPQ	1	76.1016	62.09	4.95	42.4266					Single Protein		P23246	3	9	7	2	7	2	3	9	94.8276	Confident
610	P11279	Lysosome-associated membrane glycoprotein 1 (LAMP1_HUMAN)	LAMP1	13	44.8538	43.65	2.16	38.7105					Single Protein		P11279	1	3	3	1	3	1	1	3	93.3333	Doubtful
611	O75083	WD repeat-containing protein 1 (WDR1_HUMAN)	WDR1	4	66.1519	67.49	1.32	21.8643					Single Protein		O75083	1	1	1	1	1	1	1	1	100	Doubtful
612	P35232	Prohibitin (PHB_HUMAN)	PHB	17	29.7859	81.25	36.76	120.816	Deamidation of N(N24)	Deamidation of N(1)			Single Protein		P35232	6	9	9	6	9	6	7	10	100	Confident
613	P48539	Calmodulin regulator protein PCP4 (PCP4_HUMAN)	PCP4	21	6.7873	100	16.13	190.431					Single Protein		P48539	1	2	2	1	2	1	1	2	100	Doubtful
614	P06733	Alpha-enolase (ENOA_HUMAN)	ENO1	1	47.1393	93.09	38.02	87.3233	Deamidation of N(N363); Deamidation of Q(Q314, Q361); Oxidation of M(M165, M169, M368)	Deamidation of N(1); Deamidation of Q(2); Oxidation of M(3)			Single Protein		P06733	15	18	17	14	18	15	15	21	100	Confident
615	P06744	Glucose-6-phosphate isomerase (G6PI_HUMAN)	GPI	CHR_HSCHR19_2_CTG3_1	63.1072	71.86	14.16	63.2964	Oxidation of M(M437)	Oxidation of M(1)			Single Protein		P06744	6	11	11	6	11	6	6	11	100	Confident
616	P06748	Nucleophosmin (NPM_HUMAN)	NPM1	5	32.5548	70.75	21.43	125.223	Deamidation of N(N66); Oxidation of M(M65, M81, M278)	Deamidation of N(1); Oxidation of M(3)			Single Protein		P06748	6	6	6	6	6	6	6	7	100	Confident
617	P62847	40S ribosomal protein S24 (RS24_HUMAN)	RPS24	10	15.4134	100	26.32	118.363	Oxidation of M(M1)	Oxidation of M(1)			Single Protein		P62847	3	7	7	3	7	3	2	7	100	Confident
618	P06753	Tropomyosin alpha-3 chain (TPM3_HUMAN)	TPM3	1	32.9298	100	12.63	77.7251					Single Protein		P06753	4	6	1	1	1	1	5	7	100	Confident
619	P0DN76	Splicing factor U2AF 35 kDa subunit-like protein (U2AF5_HUMAN)	U2AF1L5	21	27.8545	79.17	7.5	49.1946			Deamidation of N (N136-{N136 Q138})	Deamidation of N (1)	Related Proteins	Q01081	P0DN76, Q01081	1	2	2	1	2	1	1	2	100	Doubtful
620	P62857	40S ribosomal protein S28 (RS28_HUMAN)	RPS28	19	7.8362	100	30.43	313.705	Oxidation of M(M35)	Oxidation of M(1)			Single Protein		P62857	3	3	3	3	3	3	3	5	100	Confident
621	P62851	40S ribosomal protein S25 (RS25_HUMAN)	RPS25	CHR_HG2217_PATCH	13.7337	100	16	141.681					Single Protein		P62851	2	3	3	2	3	2	2	3	100	Confident
622	P62854	40S ribosomal protein S26 (RS26_HUMAN)	RPS26	12	13.0071	100	20.87	154.001					Single Protein		P62854	2	2	2	2	2	2	2	3	100	Confident
623	P35268	60S ribosomal protein L22 (RL22_HUMAN)	RPL22	1	14.7778	79.69	18.75	138.36					Single Protein		P35268	2	2	2	2	2	2	2	2	100	Confident
624	P35270	Sepiapterin reductase (SPRE_HUMAN)	SPR	2	28.0308	88.12	12.64	77.0003					Single Protein		P35270	2	3	3	2	3	2	2	3	100	Confident
625	P62861	40S ribosomal protein S30 (RS30_HUMAN)	FAU	11	6.64382	100	18.64	500.284					Single Protein		P62861	2	3	3	2	3	2	3	4	100	Confident
626	P06731	Carcinoembryonic antigen-related cell adhesion molecule 5 (CEAM5_HUMAN)	CEACAM5	19	76.7472	42.02	7.69	56.9382			Deamidation of Q (Q87-{Q78 Q87 Q88})	Deamidation of Q (1)	Single Protein		P06731	4	4	4	4	4	4	4	4	100	Confident
627	P37837	Transaldolase (TALDO_HUMAN)	TALDO1	11	37.5165	73.59	11.57	99.1827					Single Protein		P37837	4	5	5	4	5	4	4	5	100	Confident
628	Q9NTK5	Obg-like ATPase 1 (OLA1_HUMAN)	OLA1	2	44.7153	86.11	2.78	29.8149					Single Protein		Q9NTK5	1	1	1	1	1	1	1	1	100	Doubtful
629	P01876	Immunoglobulin heavy constant alpha 1 (IGHA1_HUMAN)	IGHA1	CHR_HSCHR14_3_CTG1	37.6306	45.04	11.61	90.5675					Single Protein		P01876	3	3	2	2	2	2	3	3	100	Confident
630	Q14697	Neutral alpha-glucosidase AB (GANAB_HUMAN)	GANAB	11	106.807	56.99	8.9	34.9008					Single Protein		Q14697	7	14	14	7	14	7	7	15	100	Confident
631	P62805	Histone H4 (H4_HUMAN)	HIST1H4A	6	11.3604	100	66.99	901.725	Deamidation of N(N26); Deamidation of Q(Q28); Oxidation of M(M85)	Deamidation of N(1); Deamidation of Q(1); Oxidation of M(1)			Single Protein		P62805	17	23	22	16	23	17	36	50	100	Confident
632	P41091	Eukaryotic translation initiation factor 2 subunit 3 (IF2G_HUMAN)	EIF2S3	X	51.0772	71.82	7.84	51.6602					Single Protein		P41091	3	5	5	3	5	3	3	6	100	Confident
633	P62826	GTP-binding nuclear protein Ran (RAN_HUMAN)	RAN	12	24.4076	76.85	26.39	180.183					Single Protein		P62826	5	8	8	5	8	5	6	9	100	Confident
634	P62829	60S ribosomal protein L23 (RL23_HUMAN)	RPL23	17	14.8561	100	23.57	154.612					Single Protein		P62829	3	5	5	3	5	3	3	5	100	Confident
635	P37802	Transgelin-2 (TAGL2_HUMAN)	TAGLN2	1	22.3772	100	49.75	186.137	Oxidation of M(M90, M130)	Oxidation of M(2)			Single Protein		P37802	12	18	18	12	18	12	12	20	100	Confident
636	P00558	Phosphoglycerate kinase 1 (PGK1_HUMAN)	PGK1	X	44.5861	94	29.26	84.1876	Deamidation of N(N163)	Deamidation of N(1)			Single Protein		P00558	9	12	12	9	12	9	10	15	100	Confident
637	P78371	T-complex protein 1 subunit beta (TCPB_HUMAN)	CCT2	12	57.4521	94.58	7.85	33.1029	Deamidation of N(N453)	Deamidation of N(1)			Single Protein		P78371	2	5	5	2	5	2	2	5	100	Doubtful
638	P24534	Elongation factor 1-beta (EF1B_HUMAN)	EEF1B2	CHR_HSCHR2_6_CTG7_2	24.7483	73.78	6.67	61.1747					Single Protein		P24534	1	1	1	1	1	1	1	1	100	Doubtful
639	P04080	Cystatin-B (CYTB_HUMAN)	CSTB	21	11.1326	76.53	12.24	240.953					Single Protein		P04080	1	4	4	1	4	1	2	5	100	Doubtful
640	P04083	Annexin A1 (ANXA1_HUMAN)	ANXA1	9	38.69	93.06	7.8	51.1852	Deamidation of N(N195)	Deamidation of N(1)			Single Protein		P04083	2	3	3	2	3	2	2	3	100	Confident
641	Q15942	Zyxin (ZYX_HUMAN)	ZYX	7	61.2382	49.83	8.04	60.1268					Single Protein		Q15942	3	4	4	3	4	3	3	4	100	Confident
642	P16070	CD44 antigen (CD44_HUMAN)	CD44	11	81.4874	36.79	3.77	56.2224					Single Protein		P16070	2	3	3	2	3	2	3	4	100	Confident
643	Q9Y2B0	Protein canopy homolog 2 (CNPY2_HUMAN)	CNPY2	12	20.6392	100	18.13	140.556	Deamidation of N(N112)	Deamidation of N(1)			Single Protein		Q9Y2B0	3	3	3	3	3	3	4	4	100	Confident
644	P04075	Fructose-bisphosphate aldolase A (ALDOA_HUMAN)	ALDOA	16	39.3953	70.33	27.47	102.572	Deamidation of N(N120); Oxidation of M(M251)	Deamidation of N(1); Oxidation of M(1)			Single Protein		P04075	9	13	13	9	13	9	9	14	100	Confident
645	P00505	Aspartate aminotransferase, mitochondrial (AATM_HUMAN)	GOT2	16	47.4873	75.81	9.53	41.1862					Single Protein		P00505	3	5	5	3	5	3	2	5	100	Confident
646	Q14651	Plastin-1 (PLSI_HUMAN)	PLS1	3	70.2093	75.52	3.5	27.8987					Single Protein		Q14651	2	2	1	1	1	1	2	2	100	Confident
647	P25815	Protein S100-P (S100P_HUMAN)	S100P	4	10.3932	70.53	10.53	124.281					Single Protein		P25815	1	2	2	1	2	1	1	2	100	Doubtful
648	P68363	Tubulin alpha-1B chain (TBA1B_HUMAN)	TUBA1B	12	50.1196	68.51	28.38	100.191	Oxidation of M(M413)	Oxidation of M(1)			Related Proteins	Q71U36, Q9BQE3	P68363, Q71U36, Q9BQE3	10	13	0	0	0	0	11	18	100	Confident
649	P13804	Electron transfer flavoprotein subunit alpha, mitochondrial (ETFA_HUMAN)	ETFA	15	35.0576	84.68	21.92	73.8658			Deamidation of N (N30-{Q20 N30 N39})	Deamidation of N (1)	Single Protein		P13804	4	5	5	4	5	4	4	5	100	Confident
650	P28066	Proteasome subunit alpha type-5 (PSA5_HUMAN)	PSMA5	1	26.3942	76.76	15.35	117.003					Single Protein		P28066	3	4	4	3	4	3	3	4	94.9239	Confident
651	P28062	Proteasome subunit beta type-8 (PSB8_HUMAN)	PSMB8	6	30.3346	77.9	9.42	74.1007					Single Protein		P28062	2	5	5	2	5	2	2	5	100	Confident
652	P28070	Proteasome subunit beta type-4 (PSB4_HUMAN)	PSMB4	1	29.1855	71.97	15.53	114.406	Oxidation of M(M115)	Oxidation of M(1)			Single Protein		P28070	4	4	4	4	4	4	4	4	100	Confident
653	P67809	Nuclease-sensitive element-binding protein 1 (YBOX1_HUMAN)	YBX1	1	35.9027	75	9.26	43.248					Single Protein		P67809	2	7	4	1	7	2	1	8	100	Doubtful
654	P16219	Short-chain specific acyl-CoA dehydrogenase, mitochondrial (ACADS_HUMAN)	ACADS	12	44.2688	66.99	2.91	34.0251					Single Protein		P16219	1	3	3	1	3	1	1	3	100	Doubtful
655	O15511	Actin-related protein 2/3 complex subunit 5 (ARPC5_HUMAN)	ARPC5	1	16.3103	84.11	16.56	117.285					Single Protein		O15511	2	2	2	2	2	2	2	2	100	Confident
656	P04216	Thy-1 membrane glycoprotein (THY1_HUMAN)	THY1	11	17.9233	62.73	9.32	92.2399					Single Protein		P04216	1	1	1	1	1	1	1	1	100	Doubtful
657	P18859	ATP synthase-coupling factor 6, mitochondrial (ATP5J_HUMAN)	ATP5J	21	12.5796	100	39.81	200.423					Single Protein		P18859	3	6	6	3	6	3	3	6	100	Confident
658	O15533	Tapasin (TPSN_HUMAN)	TAPBP	CHR_HSCHR6_MHC_MCF_CTG1	47.5957	27.68	2.01	65.5929					Single Protein		O15533	1	2	2	1	2	1	1	2	100	Doubtful
659	Q9UFG5	UPF0449 protein C19orf25 (CS025_HUMAN)	C19orf25	19	12.8696	100	16.95	100.057					Single Protein		Q9UFG5	1	1	1	1	1	1	1	1	100	Doubtful
660	Q8IZT6	Abnormal spindle-like microcephaly-associated protein (ASPM_HUMAN)	ASPM	1	409.54	92.21	0	0					Single Protein		Q8IZT6	0	24	24	0	24	0	0	24	92.5144	Doubtful
661	Q6XQN6	Nicotinate phosphoribosyltransferase (PNCB_HUMAN)	NAPRT	CHR_HSCHR8_3_CTG7	57.542	52.42	2.6	30.5083					Single Protein		Q6XQN6	1	3	3	1	3	1	1	3	100	Doubtful
662	Q9NS69	Mitochondrial import receptor subunit TOM22 homolog (TOM22_HUMAN)	TOMM22	22	15.5118	49.3	22.54	124.719	Deamidation of Q(Q14)	Deamidation of Q(1)			Single Protein		Q9NS69	2	3	3	2	3	2	2	3	100	Doubtful
663	Q99497	Protein/nucleic acid deglycase DJ-1 (PARK7_HUMAN)	PARK7	1	19.8785	74.07	16.93	83.2925					Single Protein		Q99497	3	4	4	3	4	3	2	5	100	Confident
664	P22061	Protein-L-isoaspartate(D-aspartate) O-methyltransferase (PIMT_HUMAN)	PCMT1	6	24.6206	67.84	18.5	178.89					Single Protein		P22061	3	4	4	3	4	3	4	5	100	Confident
665	P23396	40S ribosomal protein S3 (RS3_HUMAN)	RPS3	11	26.6714	100	36.63	132.053					Single Protein		P23396	8	12	12	8	12	8	8	13	100	Confident
666	Q8IZH2	5'-3' exoribonuclease 1 (XRN1_HUMAN)	XRN1	3	193.985	67.23	0.7	8.69419	Deamidation of N(N1382)	Deamidation of N(1)			Single Protein		Q8IZH2	1	3	3	1	3	1	1	3	92.7536	Doubtful
667	P69891	Hemoglobin subunit gamma-1 (HBG1_HUMAN)	HBG1	11	16.1303	100	30.61	187.408					Related Proteins	P69892	P69891, P69892	4	4	3	3	3	3	6	6	100	Confident
668	P23381	Tryptophan--tRNA ligase, cytoplasmic (SYWC_HUMAN)	WARS	14	53.1316	77.28	3.4	27.2044					Single Protein		P23381	1	1	1	1	1	1	1	1	100	Doubtful
669	Q99436	Proteasome subunit beta type-7 (PSB7_HUMAN)	PSMB7	9	29.9462	64.26	3.61	57.3141					Single Protein		Q99436	1	1	1	1	1	1	1	1	92	Doubtful
670	P50990	T-complex protein 1 subunit theta (TCPQ_HUMAN)	CCT8	21	59.5825	88.14	1.82	23.06					Single Protein		P50990	1	3	3	1	3	1	1	3	91.7614	Doubtful
671	P50991	T-complex protein 1 subunit delta (TCPD_HUMAN)	CCT4	2	57.8878	77.92	2.41	23.3796					Single Protein		P50991	1	1	1	1	1	1	1	1	100	Doubtful
672	P22087	rRNA 2'-O-methyltransferase fibrillarin (FBRL_HUMAN)	FBL	CHR_HG2021_PATCH	33.7634	89.72	9.35	61.4933					Single Protein		P22087	2	2	2	2	2	2	2	3	100	Confident
673	P50995	Annexin A11 (ANX11_HUMAN)	ANXA11	10	54.3551	62.38	5.94	68.7163					Single Protein		P50995	3	4	4	3	4	3	3	4	100	Confident
674	Q99417	c-Myc-binding protein (MYCBP_HUMAN)	MYCBP	1	11.9593	100	16.5	114.628					Single Protein		Q99417	1	1	1	1	1	1	1	1	100	Doubtful
675	P62917	60S ribosomal protein L8 (RL8_HUMAN)	RPL8	8	28.0073	78.21	3.11	45.9405					Single Protein		P62917	1	3	3	1	3	1	1	3	93.412	Doubtful
676	P62913	60S ribosomal protein L11 (RL11_HUMAN)	RPL11	1	20.2396	85.39	12.92	99.4948					Single Protein		P62913	2	2	2	2	2	2	2	2	100	Doubtful
677	Q13242	Serine/arginine-rich splicing factor 9 (SRSF9_HUMAN)	SRSF9	12	25.5264	100	4.98	53.424					Single Protein		Q13242	1	2	2	1	2	1	1	2	93.6821	Doubtful
678	Q14587	Zinc finger protein 268 (ZN268_HUMAN)	ZNF268	12	108.303	84.58	1.06	0	Oxidation of M(M857)	Oxidation of M(1)			Single Protein		Q14587	2	5	4	2	5	2	0	13	94.4444	Doubtful
679	P62937	Peptidyl-prolyl cis-trans isomerase A (PPIA_HUMAN)	PPIA	7	18.0009	83.64	33.33	287.646	Oxidation of M(M136, M142)	Oxidation of M(2)			Single Protein		P62937	11	13	13	11	13	11	12	18	100	Confident
680	P61604	10 kDa heat shock protein, mitochondrial (CH10_HUMAN)	HSPE1	2	10.9249	100	68.63	280.837	Oxidation of M(M32)	Oxidation of M(1)			Single Protein		P61604	8	8	8	8	8	8	7	9	100	Confident
681	Q13263	Transcription intermediary factor 1-beta (TIF1B_HUMAN)	TRIM28	19	88.4934	51.14	3.11	25.8353					Single Protein		Q13263	2	3	3	2	3	2	1	3	94.0594	Doubtful
682	P11310	Medium-chain specific acyl-CoA dehydrogenase, mitochondrial (ACADM_HUMAN)	ACADM	1	46.5586	71.97	18.05	78.3343					Single Protein		P11310	7	9	9	7	9	7	5	10	100	Confident
683	P62942	Peptidyl-prolyl cis-trans isomerase FKBP1A (FKB1A_HUMAN)	FKBP1A	20	11.9431	70.37	25	207.135	Oxidation of M(M67)	Oxidation of M(1)			Single Protein		P62942	3	3	3	3	3	3	2	3	100	Doubtful
684	Q13283	Ras GTPase-activating protein-binding protein 1 (G3BP1_HUMAN)	G3BP1	5	52.1321	63.3	8.58	54.6607					Single Protein		Q13283	3	6	6	3	6	3	3	6	100	Confident
685	P48637	Glutathione synthetase (GSHB_HUMAN)	GSS	20	52.3523	76.16	4.01	42.8815					Single Protein		P48637	2	3	3	2	3	2	2	3	100	Confident
686	P50914	60S ribosomal protein L14 (RL14_HUMAN)	RPL14	3	23.417	100	5.58	54.9149					Single Protein		P50914	1	1	1	1	1	1	1	1	100	Doubtful
687	P24666	Low molecular weight phosphotyrosine protein phosphatase (PPAC_HUMAN)	ACP1	2	18.0308	84.81	13.29	112.089					Single Protein		P24666	2	3	3	2	3	2	2	3	100	Confident
688	P0DOY2	Immunoglobulin lambda constant 2 (IGLC2_HUMAN)	IGLC2	22	11.2865	100	9.43	111.384					Related Proteins	P0DOY3	P0DOY2, P0DOY3	1	1	1	1	1	1	1	1	100	Doubtful
689	P78417	Glutathione S-transferase omega-1 (GSTO1_HUMAN)	GSTO1	10	27.548	85.89	7.88	85.5559					Single Protein		P78417	2	3	3	2	3	2	2	3	100	Confident
690	P01903	HLA class II histocompatibility antigen, DR alpha chain (DRA_HUMAN)	HLA-DRA	CHR_HSCHR6_8_CTG1	28.5887	50.79	6.69	65.9593	Deamidation of N(N149)	Deamidation of N(1)			Single Protein		P01903	1	1	1	1	1	1	1	1	100	Doubtful
691	Q15843	NEDD8 (NEDD8_HUMAN)	NEDD8	14	9.06595	100	34.57	218.643					Single Protein		Q15843	2	3	3	2	3	2	2	4	100	Confident
692	Q15847	Adipogenesis regulatory factor (ADIRF_HUMAN)	ADIRF	10	7.84997	59.21	18.42	262.371					Single Protein		Q15847	1	1	1	1	1	1	1	1	100	Doubtful
693	P55769	NHP2-like protein 1 (NH2L1_HUMAN)	SNU13	22	14.1646	78.13	9.38	92.2399					Single Protein		P55769	1	1	1	1	1	1	1	1	100	Doubtful
694	Q13228	Methanethiol oxidase (SBP1_HUMAN)	SELENBP1	1	52.3576	89.41	6.78	45.8594					Single Protein		Q13228	3	7	7	3	7	3	3	7	100	Confident
695	O95336	6-phosphogluconolactonase (6PGL_HUMAN)	PGLS	19	27.5296	64.73	33.33	104.177	Deamidation of N(N114)	Deamidation of N(1)			Single Protein		O95336	6	7	7	6	7	6	5	7	100	Confident
696	O60664	Perilipin-3 (PLIN3_HUMAN)	PLIN3	19	47.0459	74.88	17.97	62.1167					Single Protein		O60664	5	5	5	5	5	5	5	5	100	Confident
697	Q9C005	Protein dpy-30 homolog (DPY30_HUMAN)	DPY30	2	11.2428	71.72	29.29	178.89					Single Protein		Q9C005	2	2	2	2	2	2	2	2	100	Confident
698	P99999	Cytochrome c (CYC_HUMAN)	CYCS	7	11.7411	100	18.1	168.667					Single Protein		P99999	2	3	3	2	3	2	2	4	100	Confident
699	Q9NR28	Diablo homolog, mitochondrial (DBLOH_HUMAN)	DIABLO	12	27.1137	74.48	13.81	85.5559					Single Protein		Q9NR28	3	5	5	3	5	3	2	5	100	Confident
700	Q9NR31	GTP-binding protein SAR1a (SAR1A_HUMAN)	SAR1A	10	22.3525	60.1	6.06	71.9922					Single Protein		Q9NR31	1	1	1	1	1	1	1	1	100	Doubtful
701	P61353	60S ribosomal protein L27 (RL27_HUMAN)	RPL27	17	15.7877	100	27.21	180.863					Single Protein		P61353	4	5	5	4	5	4	4	6	100	Confident
702	Q9NR45	Sialic acid synthase (SIAS_HUMAN)	NANS	9	40.2815	67.41	5.01	39.8875					Single Protein		Q9NR45	1	2	2	1	2	1	1	2	100	Doubtful
703	Q96KP4	Cytosolic non-specific dipeptidase (CNDP2_HUMAN)	CNDP2	18	52.8449	83.16	9.26	37.2844					Single Protein		Q96KP4	3	6	6	3	6	3	2	6	100	Confident
704	P06576	ATP synthase subunit beta, mitochondrial (ATPB_HUMAN)	ATP5F1B		56.5246	76.94	38.75	115.889	Oxidation of M(M113, M408, M478)	Oxidation of M(3)			Single Protein		P06576	16	20	20	16	20	16	19	26	100	Confident
705	P00387	NADH-cytochrome b5 reductase 3 (NB5R3_HUMAN)	CYB5R3	22	34.2127	71.76	15.28	82.3028					Single Protein		P00387	3	5	5	3	5	3	3	6	100	Confident
706	P0DP23	Calmodulin-1 (CALM1_HUMAN)	CALM1	14	16.8268	75.17	53.02	661.371	Deamidation of N(N98); Oxidation of M(M145, M146)	Deamidation of N(1); Oxidation of M(2)	Deamidation of N (N138-{Q136 N138 Q144})	Deamidation of N (1)	Related Proteins	P0DP24, P0DP25	P0DP23, P0DP24, P0DP25	13	16	15	12	15	12	28	37	100	Confident
707	P51991	Heterogeneous nuclear ribonucleoprotein A3 (ROA3_HUMAN)	HNRNPA3	2	39.5706	70.11	23.28	93.2607					Single Protein		P51991	9	13	12	9	12	9	7	15	100	Confident
708	P13693	Translationally-controlled tumor protein (TCTP_HUMAN)	TPT1	13	19.5826	72.67	8.14	94.4537					Single Protein		P13693	1	2	2	1	2	1	1	3	100	Doubtful
709	Q8IYD1	Eukaryotic peptide chain release factor GTP-binding subunit ERF3B (ERF3B_HUMAN)	GSPT2	X	68.8396	53.98	2.71	22.837					Single Protein		Q8IYD1	1	2	2	1	2	1	1	2	100	Doubtful
710	Q07283	Trichohyalin (TRHY_HUMAN)	TCHH	1	253.777	98.76	0	0					Single Protein		Q07283	0	37	37	0	37	0	0	37	94.0594	Doubtful
711	Q9NR12	PDZ and LIM domain protein 7 (PDLI7_HUMAN)	PDLIM7	5	49.8126	72.43	4.81	49.608					Single Protein		Q9NR12	2	2	2	2	2	2	2	2	100	Confident
712	Q8NFV4	Protein ABHD11 (ABHDB_HUMAN)	ABHD11	7	34.6681	61.27	13.97	93.7041					Single Protein		Q8NFV4	3	10	10	3	10	3	4	11	100	Confident
713	P01834	Immunoglobulin kappa constant (IGKC_HUMAN)	IGKC	2	11.7578	100	16.82	165.515					Related Proteins	P0DOX7	P01834, P0DOX7	2	3	3	2	3	2	2	4	100	Confident
714	Q8NFU3	Thiosulfate:glutathione sulfurtransferase (TSTD1_HUMAN)	TSTD1	1	12.5224	65.22	7.83	157.423					Single Protein		Q8NFU3	1	2	2	1	2	1	1	2	100	Doubtful
715	Q14444	Caprin-1 (CAPR1_HUMAN)	CAPRIN1	11	78.318	41.75	1.69	36.5533					Single Protein		Q14444	1	1	1	1	1	1	1	1	100	Doubtful
716	P38919	Eukaryotic initiation factor 4A-III (IF4A3_HUMAN)	EIF4A3	17	46.8412	81.75	5.84	43.0902					Single Protein		P38919	2	4	4	2	4	2	2	4	94.6411	Confident
717	P13639	Elongation factor 2 (EF2_HUMAN)	EEF2	19	95.2769	72.03	4.31	27.9659					Single Protein		P13639	4	7	7	4	7	4	3	7	100	Confident
718	P51911	Calponin-1 (CNN1_HUMAN)	CNN1	19	33.1496	70.71	21.89	87.8744					Single Protein		P51911	5	8	8	5	8	5	4	8	100	Confident
719	Q01105	Protein SET (SET_HUMAN)	SET	9	33.4687	55.52	27.24	142.638	Deamidation of Q(Q42)	Deamidation of Q(1)			Single Protein		Q01105	5	6	6	5	6	5	5	7	100	Confident
720	Q13148	TAR DNA-binding protein 43 (TADBP_HUMAN)	TARDBP	1	44.7113	51.93	4.35	44.8924	Deamidation of N(N279)	Deamidation of N(1)			Single Protein		Q13148	1	2	2	1	2	1	1	2	100	Doubtful
721	Q13151	Heterogeneous nuclear ribonucleoprotein A0 (ROA0_HUMAN)	HNRNPA0	5	30.8218	70.49	5.25	54.9149					Single Protein		Q13151	1	3	2	1	2	1	1	3	100	Doubtful
722	P43487	Ran-specific GTPase-activating protein (RANG_HUMAN)	RANBP1	22	23.2956	71.64	10.95	106.048					Single Protein		P43487	2	2	2	2	2	2	2	2	100	Confident
723	P13667	Protein disulfide-isomerase A4 (PDIA4_HUMAN)	PDIA4	7	72.887	87.6	4.03	27.4575					Single Protein		P13667	2	6	6	2	6	2	2	6	100	Confident
724	Q13162	Peroxiredoxin-4 (PRDX4_HUMAN)	PRDX4	X	30.5208	63.47	5.17	43.5672					Single Protein		Q13162	1	4	4	1	4	1	1	5	100	Doubtful
725	Q14498	RNA-binding protein 39 (RBM39_HUMAN)	RBM39	20	59.3427	73.96	5.28	39.7979					Single Protein		Q14498	2	4	4	2	4	2	2	4	94.0594	Doubtful
726	P11021	Endoplasmic reticulum chaperone BiP (BIP_HUMAN)	HSPA5	9	72.2884	85.93	20.34	57.6814					Single Protein		P11021	10	13	12	9	12	9	9	13	100	Confident
727	P00338	L-lactate dehydrogenase A chain (LDHA_HUMAN)	LDHA	11	36.6654	89.46	19.58	69.5682					Single Protein		P00338	6	6	6	6	6	6	4	6	100	Confident
728	Q13185	Chromobox protein homolog 3 (CBX3_HUMAN)	CBX3	7	20.7983	84.15	7.65	64.5176					Single Protein		Q13185	1	1	1	1	1	1	1	1	100	Doubtful
729	P00367	Glutamate dehydrogenase 1, mitochondrial (DHE3_HUMAN)	GLUD1	10	61.3592	79.93	8.24	39.6579					Single Protein		P00367	3	6	4	2	6	3	3	8	100	Confident
730	Q9UHD9	Ubiquilin-2 (UBQL2_HUMAN)	UBQLN2	X	65.6546	34.94	7.69	28.9144					Related Proteins	Q9UMX0	Q9UHD9, Q9UMX0	3	4	0	0	0	0	3	5	100	Confident
731	P00352	Retinal dehydrogenase 1 (AL1A1_HUMAN)	ALDH1A1	9	54.8269	69.86	2.59	31.6534					Single Protein		P00352	1	3	3	1	3	1	1	3	100	Doubtful
732	Q15717	ELAV-like protein 1 (ELAV1_HUMAN)	ELAVL1	19	36.0692	68.1	20.55	114.001	Deamidation of N(N25)	Deamidation of N(1)			Single Protein		Q15717	5	6	6	5	6	5	6	7	100	Confident
733	P30101	Protein disulfide-isomerase A3 (PDIA3_HUMAN)	PDIA3	15	56.7467	84.55	13.07	56.8748					Single Protein		P30101	5	11	11	5	11	5	5	11	100	Confident
734	P05161	Ubiquitin-like protein ISG15 (ISG15_HUMAN)	ISG15	1	17.8763	72.73	20	147.584					Single Protein		P05161	2	3	3	2	3	2	2	4	100	Confident
735	Q15746	Myosin light chain kinase, smooth muscle (MYLK_HUMAN)	MYLK	3	210.583	70.22	0.68	7.35621					Single Protein		Q15746	1	4	3	1	4	1	1	4	100	Doubtful
736	P42126	Enoyl-CoA delta isomerase 1, mitochondrial (ECI1_HUMAN)	ECI1	16	32.7952	66.56	2.65	46.3008					Single Protein		P42126	1	4	4	1	4	1	1	5	94.0594	Doubtful
737	O15212	Prefoldin subunit 6 (PFD6_HUMAN)	PFDN6	CHR_HSCHR6_MHC_COX_CTG1	14.5738	100	17.05	137.287					Single Protein		O15212	2	2	2	2	2	2	2	3	100	Confident
738	P05198	Eukaryotic translation initiation factor 2 subunit 1 (IF2A_HUMAN)	EIF2S1	14	36.0894	91.11	6.35	56.2224					Single Protein		P05198	2	2	2	2	2	2	2	2	100	Confident
739	P19971	Thymidine phosphorylase (TYPH_HUMAN)	TYMP	22	49.9242	62.66	6.02	29.2245			Deamidation of Q (Q247-{N244 Q245 Q247})	Deamidation of Q (1)	Single Protein		P19971	2	2	2	2	2	2	1	2	93.6946	Doubtful
740	Q8IXM2	Chromatin complexes subunit BAP18 (BAP18_HUMAN)	BAP18		17.8893	65.7	20.35	102.966					Single Protein		Q8IXM2	2	4	4	2	4	2	2	4	94.1884	Confident
741	P60174	Triosephosphate isomerase (TPIS_HUMAN)	TPI1	12	30.7717	82.17	27.97	116.786	Deamidation of N(N109); Oxidation of M(M120)	Deamidation of N(1); Oxidation of M(1)			Single Protein		P60174	9	11	11	9	11	9	10	15	100	Confident
742	P20962	Parathymosin (PTMS_HUMAN)	PTMS	12	11.5232	55.88	12.75	207.135					Single Protein		P20962	1	2	2	1	2	1	1	2	100	Doubtful
743	P18621	60S ribosomal protein L17 (RL17_HUMAN)	RPL17	18	21.3833	100	8.7	64.1669					Single Protein		P18621	1	3	3	1	3	1	1	3	100	Doubtful
744	O60783	28S ribosomal protein S14, mitochondrial (RT14_HUMAN)	MRPS14	1	15.129	100	11.72	92.2399					Single Protein		O60783	1	1	1	1	1	1	1	1	100	Doubtful
745	Q6UWB4	Serine protease 55 (PRS55_HUMAN)	PRSS55	8	38.8307	89.49	3.98	37.4816	Deamidation of Q(Q300)	Deamidation of Q(1)			Single Protein		Q6UWB4	1	2	2	1	2	1	1	2	100	Doubtful
746	P05387	60S acidic ribosomal protein P2 (RLA2_HUMAN)	RPLP2	11	11.6578	71.3	41.74	357.561					Single Protein		P05387	6	8	8	6	8	6	7	11	100	Confident
747	P32969	60S ribosomal protein L9 (RL9_HUMAN)	RPL9	4	21.8498	85.94	23.96	174.231					Single Protein		P32969	3	7	7	3	7	3	4	8	100	Confident
748	Q6GMV3	Putative peptidyl-tRNA hydrolase PTRHD1 (PTRD1_HUMAN)	PTRHD1	2	15.7953	60.71	8.57	84.3337					Single Protein		Q6GMV3	1	2	2	1	2	1	1	2	100	Doubtful
749	P07900	Heat shock protein HSP 90-alpha (HS90A_HUMAN)	HSP90AA1	14	84.6067	81.97	7.38	36.7052	Oxidation of M(M98)	Oxidation of M(1)			Single Protein		P07900	5	12	6	1	6	1	6	14	100	Confident
750	P62750	60S ribosomal protein L23a (RL23A_HUMAN)	RPL23A	17	17.6841	100	14.74	113.526					Single Protein		P62750	2	5	5	2	5	2	2	5	100	Confident
751	P62753	40S ribosomal protein S6 (RS6_HUMAN)	RPS6	9	28.663	100	10.84	71.1248					Single Protein		P62753	2	4	4	2	4	2	2	4	100	Confident
752	P07910	Heterogeneous nuclear ribonucleoproteins C1/C2 (HNRPC_HUMAN)	HNRNPC	14	33.6495	81.7	19.28	119.498	Oxidation of M(M74)	Oxidation of M(1)			Single Protein		P07910	6	8	8	6	8	6	7	11	100	Confident
753	P49773	Histidine triad nucleotide-binding protein 1 (HINT1_HUMAN)	HINT1	5	13.7931	61.9	38.1	171.791			Deamidation of N (N99-{N99 Q106})	Deamidation of N (1)	Single Protein		P49773	3	3	3	3	3	3	3	4	100	Confident
754	P11177	Pyruvate dehydrogenase E1 component subunit beta, mitochondrial (ODPB_HUMAN)	PDHB	3	39.208	57.66	11.14	56.9456	Oxidation of M(M133)	Oxidation of M(1)			Single Protein		P11177	3	4	4	3	4	3	2	4	100	Confident
755	P25789	Proteasome subunit alpha type-4 (PSA4_HUMAN)	PSMA4	15	29.4652	78.54	7.28	77.3366					Single Protein		P25789	2	2	2	2	2	2	2	2	100	Confident
756	P25788	Proteasome subunit alpha type-3 (PSA3_HUMAN)	PSMA3	14	28.4151	79.22	8.63	87.6736					Single Protein		P25788	2	3	3	2	3	2	2	3	100	Confident
757	P25787	Proteasome subunit alpha type-2 (PSA2_HUMAN)	PSMA2	7	25.8823	70.51	20.94	115.136	Oxidation of M(M79)	Oxidation of M(1)			Single Protein		P25787	3	6	6	3	6	3	3	7	100	Confident
758	P25786	Proteasome subunit alpha type-1 (PSA1_HUMAN)	PSMA1	11	29.5369	78.33	22.81	116.704					Single Protein		P25786	5	8	8	5	8	5	5	8	100	Confident
759	P23142	Fibulin-1 (FBLN1_HUMAN)	FBLN1	22	77.1624	52.63	3.27	19.9438					Single Protein		P23142	1	1	1	1	1	1	1	1	100	Doubtful
760	P61457	Pterin-4-alpha-carbinolamine dehydratase (PHS_HUMAN)	PCBD1	10	11.992	100	9.62	113.526					Single Protein		P61457	1	3	3	1	3	1	1	4	100	Doubtful
761	P49748	Very long-chain specific acyl-CoA dehydrogenase, mitochondrial (ACADV_HUMAN)	ACADVL	17	70.3454	79.69	5.19	28.5186					Single Protein		P49748	2	5	5	2	5	2	2	5	100	Confident
762	Q969G5	Caveolae-associated protein 3 (CAVN3_HUMAN)	CAVIN3	11	27.6845	60.54	3.45	65.2305					Single Protein		Q969G5	1	3	3	1	3	1	1	3	91.6275	Doubtful
763	P12429	Annexin A3 (ANXA3_HUMAN)	ANXA3	4	36.3527	92.57	13	39.5994					Single Protein		P12429	4	4	4	4	4	4	3	4	100	Confident
764	Q13011	Delta(3,5)-Delta(2,4)-dienoyl-CoA isomerase, mitochondrial (ECH1_HUMAN)	ECH1	CHR_HG26_PATCH	35.7934	75.61	13.72	74.9918			Oxidation of M (M233-{M232 M233})	Oxidation of M (1)	Single Protein		Q13011	4	6	6	4	6	4	4	6	100	Confident
765	P25705	ATP synthase subunit alpha, mitochondrial (ATPA_HUMAN)	ATP5F1A		59.7136	85.71	24.77	110.32	Oxidation of M(M105)	Oxidation of M(1)	Deamidation of N (N113-{N108 N113 N121})	Deamidation of N (1)	Single Protein		P25705	10	13	13	10	13	10	12	16	100	Confident
766	Q8NFH5	Nucleoporin NUP35 (NUP35_HUMAN)	NUP35	2	34.7515	57.36	5.83	63.1375					Single Protein		Q8NFH5	1	1	1	1	1	1	1	1	100	Doubtful
767	P62701	40S ribosomal protein S4, X isoform (RS4X_HUMAN)	RPS4X	X	29.5791	100	20.15	111.483					Single Protein		P62701	5	5	5	5	5	5	6	6	100	Confident
768	Q15691	Microtubule-associated protein RP/EB family member 1 (MARE1_HUMAN)	MAPRE1	20	29.9802	80.22	7.46	44.0549					Single Protein		Q15691	1	2	2	1	2	1	1	2	100	Doubtful
769	P13798	Acylamino-acid-releasing enzyme (ACPH_HUMAN)	APEH	3	81.1726	42.62	3.83	31.4566					Single Protein		P13798	2	2	2	2	2	2	2	2	100	Confident
770	P13796	Plastin-2 (PLSL_HUMAN)	LCP1	13	70.2439	82.78	7.97	37.6236					Single Protein		P13796	4	6	4	2	5	3	4	6	100	Confident
771	P11142	Heat shock cognate 71 kDa protein (HSP7C_HUMAN)	HSPA8	11	70.8542	69.97	22.91	69.9591	Deamidation of N(N151)	Deamidation of N(1)	Deamidation of N (N434-{N434 Q435 Q441})	Deamidation of N (1)	Single Protein		P11142	11	14	9	7	11	8	12	15	100	Confident
772	P49721	Proteasome subunit beta type-2 (PSB2_HUMAN)	PSMB2	1	22.8217	84.58	5.47	69.4513					Single Protein		P49721	1	1	1	1	1	1	1	1	100	Doubtful
773	P49720	Proteasome subunit beta type-3 (PSB3_HUMAN)	PSMB3	CHR_HSCHR17_7_CTG4	22.9335	69.76	16.59	165.129					Single Protein		P49720	2	3	3	2	3	2	3	4	100	Confident
774	P00491	Purine nucleoside phosphorylase (PNPH_HUMAN)	PNP	14	32.0972	100	28.37	120.518	Oxidation of M(M219)	Oxidation of M(1)			Single Protein		P00491	6	9	9	6	9	6	7	10	100	Confident
775	P00492	Hypoxanthine-guanine phosphoribosyltransferase (HPRT_HUMAN)	HPRT1	X	24.5636	86.24	10.55	81.2389					Single Protein		P00492	2	4	4	2	4	2	2	4	100	Confident
776	Q9NQC3	Reticulon-4 (RTN4_HUMAN)	RTN4	2	129.851	49.92	1.09	14.3459					Single Protein		Q9NQC3	1	1	1	1	1	1	1	1	100	Doubtful
777	Q01082	Spectrin beta chain, non-erythrocytic 1 (SPTB2_HUMAN)	SPTBN1	2	274.439	92.98	0.59	5.06726					Single Protein		Q01082	1	8	8	1	8	1	1	8	94.0594	Doubtful
778	O75964	ATP synthase subunit g, mitochondrial (ATP5L_HUMAN)	ATP5L	11	11.4212	76.7	12.62	114.628					Related Proteins	Q7Z4Y8	O75964, Q7Z4Y8	1	1	1	1	1	1	1	1	100	Doubtful
779	P68871	Hemoglobin subunit beta (HBB_HUMAN)	HBB	11	15.9883	100	93.2	387.902	Deamidation of N(N20, N58, N81, N103, N109, N140); Oxidation of M(M56)	Deamidation of N(6); Oxidation of M(1)			Single Protein		P68871	21	23	11	10	11	10	32	40	100	Confident
780	Q15631	Translin (TSN_HUMAN)	TSN	2	26.1668	87.28	6.58	51.7838					Single Protein		Q15631	1	3	3	1	3	1	1	3	100	Doubtful
781	Q15637	Splicing factor 1 (SF01_HUMAN)	SF1	11	68.2859	41.31	2.03	37.4816					Single Protein		Q15637	1	4	4	1	4	1	1	4	100	Doubtful
782	P00403	Cytochrome c oxidase subunit 2 (COX2_HUMAN)	MT-CO2	MT	25.5482	31.28	13.22	249.438					Single Protein		P00403	2	2	2	2	2	2	2	2	100	Confident

## Sheet: Patient-4
	Main Accession	Description	Gene Name	Chromosome	MW [kDa]	Possible Coverage [%]	Coverage [%]	Spectrum Counting	Confidently Localized Modification Sites	# Confidently Localized Modification Sites	Ambiguously Localized Modification Sites	#Ambiguously Localized Modification Sites	Protein Inference	Secondary Accessions	Protein Group	#Validated Peptides	#Peptides	#Unique	#Validated Unique	#Unique to Group	#Validated Unique to Group	#Validated PSMs	#PSMs	Confidence [%]	Validation
1	P52209	6-phosphogluconate dehydrogenase, decarboxylating (6PGD_HUMAN)	PGD	1	53.106	80.12	9.73	41.6245					Single Protein		P52209	3	4	4	3	4	3	3	4	97.3658	Confident
2	P15259	Phosphoglycerate mutase 2 (PGAM2_HUMAN)	PGAM2	7	28.7478	89.33	22.92	61.4623					Single Protein		P15259	4	6	2	1	2	1	4	6	78.384	Confident
3	O14558	Heat shock protein beta-6 (HSPB6_HUMAN)	HSPB6	19	17.125	75.63	30.63	116.242					Single Protein		O14558	3	4	4	3	4	3	2	4	78.5311	Confident
4	P54819	Adenylate kinase 2, mitochondrial (KAD2_HUMAN)	AK2	1	26.4608	100	4.6	39.2337					Single Protein		P54819	1	4	4	1	4	1	1	4	97.3658	Doubtful
5	Q9Y5Z4	Heme-binding protein 2 (HEBP2_HUMAN)	HEBP2	6	22.8612	64.39	8.29	59.7252					Single Protein		Q9Y5Z4	2	4	4	2	4	2	1	4	97.3658	Doubtful
6	Q92530	Proteasome inhibitor PI31 subunit (PSMF1_HUMAN)	PSMF1	20	29.798	62.36	4.43	47.1199					Single Protein		Q92530	1	1	1	1	1	1	1	1	97.3658	Doubtful
7	Q9UL25	Ras-related protein Rab-21 (RAB21_HUMAN)	RAB21	12	24.3323	100	4.44	41.6749					Single Protein		Q9UL25	1	2	1	1	1	1	1	2	77.793	Doubtful
8	Q13724	Mannosyl-oligosaccharide glucosidase (MOGS_HUMAN)	MOGS	2	91.8606	71.68	1.43	13.2068					Single Protein		Q13724	1	1	1	1	1	1	1	1	76.6349	Doubtful
9	Q92522	Histone H1x (H1X_HUMAN)	H1FX	3	22.4735	100	5.63	44.0228					Single Protein		Q92522	1	4	4	1	4	1	1	4	78.517	Doubtful
10	P41567	Eukaryotic translation initiation factor 1 (EIF1_HUMAN)	EIF1	17	12.7246	100	29.2	124.472			Deamidation of N (N6-{Q5 N6})	Deamidation of N (1)	Single Protein		P41567	2	2	2	2	2	2	2	3	97.3658	Doubtful
11	P68104	Elongation factor 1-alpha 1 (EF1A1_HUMAN)	EEF1A1	6	50.1091	65.8	18.83	82.9902	Deamidation of N(N284); Oxidation of M(M276)	Deamidation of N(1); Oxidation of M(1)			Related Proteins	Q5VTE0	P68104, Q5VTE0	9	11	9	8	11	9	11	13	97.3658	Confident
12	P40227	T-complex protein 1 subunit zeta (TCPZ_HUMAN)	CCT6A	7	57.9876	86.44	5.46	30.6433					Single Protein		P40227	2	8	8	2	8	2	2	8	97.3658	Confident
13	Q9UL46	Proteasome activator complex subunit 2 (PSME2_HUMAN)	PSME2	14	27.3843	100	10.46	58.8506					Single Protein		Q9UL46	2	2	2	2	2	2	2	2	97.3658	Confident
14	Q9UKM9	RNA-binding protein Raly (RALY_HUMAN)	RALY	20	32.4436	73.53	13.4	54.9425					Single Protein		Q9UKM9	3	6	6	3	6	3	2	6	97.3658	Confident
15	Q9Y696	Chloride intracellular channel protein 4 (CLIC4_HUMAN)	CLIC4	1	28.7537	100	4.74	74.1254					Single Protein		Q9Y696	1	3	3	1	3	1	2	4	97.3658	Doubtful
16	Q96A08	Histone H2B type 1-A (H2B1A_HUMAN)	HIST1H2BA	6	14.1587	100	25.98	233.806	Deamidation of Q(Q49)	Deamidation of Q(1)			Single Protein		Q96A08	4	7	2	2	2	2	7	12	97.3658	Confident
17	Q9H4A4	Aminopeptidase B (AMPB_HUMAN)	RNPEP	1	72.5495	73.08	4.46	27.9073					Single Protein		Q9H4A4	2	2	2	2	2	2	2	2	97.3658	Confident
18	P61981	14-3-3 protein gamma (1433G_HUMAN)	YWHAG	7	28.2849	89.47	32.39	89.6732	Oxidation of M(M27, M165)	Oxidation of M(2)			Single Protein		P61981	8	8	4	4	4	4	7	9	97.3658	Confident
19	P30837	Aldehyde dehydrogenase X, mitochondrial (AL1B1_HUMAN)	ALDH1B1	9	57.1702	69.44	13.73	43.2095					Single Protein		P30837	5	6	6	5	6	5	4	6	97.3658	Confident
20	P60660	Myosin light polypeptide 6 (MYL6_HUMAN)	MYL6	12	16.9191	82.12	50.99	250.882	Deamidation of N(N101); Oxidation of M(M73)	Deamidation of N(1); Oxidation of M(1)			Single Protein		P60660	10	14	14	10	14	10	12	21	97.3658	Confident
21	Q9Y5S9	RNA-binding protein 8A (RBM8A_HUMAN)	RBM8A	1	19.8767	69.54	6.32	53.89					Single Protein		Q9Y5S9	1	2	2	1	2	1	1	2	97.3658	Doubtful
22	P17844	Probable ATP-dependent RNA helicase DDX5 (DDX5_HUMAN)	DDX5	17	69.1047	71.5	6.68	33.8077					Single Protein		P17844	4	7	4	2	6	3	4	7	97.3658	Confident
23	Q9UKK9	ADP-sugar pyrophosphatase (NUDT5_HUMAN)	NUDT5	10	24.3122	61.19	7.31	85.764	Deamidation of Q(Q57)	Deamidation of Q(1)			Single Protein		Q9UKK9	2	3	3	2	3	2	2	3	97.3658	Doubtful
24	Q6NZI2	Caveolae-associated protein 1 (CAVN1_HUMAN)	CAVIN1	17	43.4498	79.49	4.62	30.2479					Single Protein		Q6NZI2	1	3	3	1	3	1	1	3	97.3658	Doubtful
25	P09382	Galectin-1 (LEG1_HUMAN)	LGALS1	22	14.7062	80.74	40	295.197	Oxidation of M(M121)	Oxidation of M(1)			Single Protein		P09382	6	9	9	6	9	6	7	13	97.3658	Confident
26	P61960	Ubiquitin-fold modifier 1 (UFM1_HUMAN)	UFM1	13	9.11187	67.06	60	202.246	Deamidation of Q(Q61)	Deamidation of Q(1)			Single Protein		P61960	3	3	3	3	3	3	3	3	97.3658	Confident
27	P22314	Ubiquitin-like modifier-activating enzyme 1 (UBA1_HUMAN)	UBA1	X	117.774	75.8	15.12	34.3635	Deamidation of N(N44); Deamidation of Q(Q108, Q1013)	Deamidation of N(1); Deamidation of Q(2)			Single Protein		P22314	11	14	14	11	14	11	12	15	97.3658	Confident
28	P36952	Serpin B5 (SPB5_HUMAN)	SERPINB5	18	42.0734	93.07	8.53	62.5124					Single Protein		P36952	2	4	4	2	4	2	3	5	97.3658	Confident
29	P11678	Eosinophil peroxidase (PERE_HUMAN)	EPX	17	80.9891	91.19	19.72	43.7937	Deamidation of N(N192); Deamidation of Q(Q229); Oxidation of M(M223, M225, M560)	Deamidation of N(1); Deamidation of Q(1); Oxidation of M(3)			Single Protein		P11678	15	19	18	14	18	14	14	19	97.3658	Confident
30	P36955	Pigment epithelium-derived factor (PEDF_HUMAN)	SERPINF1	CHR_HSCHR17_1_CTG2	46.2833	72.01	5.98	42.4933					Single Protein		P36955	2	6	6	2	6	2	2	6	97.3658	Confident
31	P61254	60S ribosomal protein L26 (RL26_HUMAN)	RPL26	17	17.2475	100	6.21	64.668					Related Proteins	Q9UNX3	P61254, Q9UNX3	1	1	1	1	1	1	1	1	97.3658	Doubtful
32	P61978	Heterogeneous nuclear ribonucleoprotein K (HNRPK_HUMAN)	HNRNPK	9	50.9444	82.51	26.35	79.738	Deamidation of Q(Q441)	Deamidation of Q(1)			Single Protein		P61978	10	20	20	10	20	10	11	24	97.3658	Confident
33	P10319	HLA class I histocompatibility antigen, B-58 alpha chain (1B58_HUMAN)	HLA-B	CHR_HSCHR6_MHC_COX_CTG1	40.312	90.06	6.63	8.78881					Related Proteins	P01889, P03989, P04222, P10321, P18463, P18464, P18465, P30460, P30462, P30464, P30466, P30475, P30480, P30484, P30486, P30490, P30491, P30492, P30493, P30495, P30498, P30499, P30501, P30504, P30505, P30508, P30510, P30685, Q07000, Q29718, Q29836, Q29865, Q29940, Q29960, Q29963, Q31610, Q31612, Q95365, Q95604, Q9TNN7	P01889, P03989, P04222, P10319, P10321, P18463, P18464, P18465, P30460, P30462, P30464, P30466, P30475, P30480, P30484, P30486, P30490, P30491, P30492, P30493, P30495, P30498, P30499, P30501, P30504, P30505, P30508, P30510, P30685, Q07000, Q29718, Q29836, Q29865, Q29940, Q29960, Q29963, Q31610, Q31612, Q95365, Q95604, Q9TNN7	2	2	0	0	0	0	2	3	97.3658	Confident
34	Q96RQ9	L-amino-acid oxidase (OXLA_HUMAN)	IL4I1	19	62.8417	80.25	8.47	42.9343					Single Protein		Q96RQ9	4	7	7	4	7	4	4	7	97.3658	Confident
35	P01871	Immunoglobulin heavy constant mu (IGHM_HUMAN)	IGHM	14	49.4086	76.6	6.84	20.267					Related Proteins	P0DOX6	P01871, P0DOX6	2	6	0	0	6	2	2	6	79.573	Confident
36	P22392	Nucleoside diphosphate kinase B (NDKB_HUMAN)	NME2	17	17.2869	100	48.03	251.362	Oxidation of M(M90)	Oxidation of M(1)			Single Protein		P22392	6	8	3	3	3	3	11	13	97.3658	Confident
37	O95936	Eomesodermin homolog (EOMES_HUMAN)	EOMES	3	72.6863	57.58	3.35	18.7163			Deamidation of N (N500-{N500 Q506 Q507 N513 Q516}), Deamidation of Q (Q498-{Q498})	Deamidation of N (1), Deamidation of Q (1)	Single Protein		O95936	1	1	1	1	1	1	1	1	77.793	Doubtful
38	P61923	Coatomer subunit zeta-1 (COPZ1_HUMAN)	COPZ1	12	20.1855	61.02	16.95	130.234					Single Protein		P61923	2	4	4	2	4	2	2	4	97.3658	Confident
39	Q9NY33	Dipeptidyl peptidase 3 (DPP3_HUMAN)	DPP3	11	82.5378	78.97	2.17	14.7435					Single Protein		Q9NY33	1	2	2	1	2	1	1	2	97.3658	Doubtful
40	O75531	Barrier-to-autointegration factor (BAF_HUMAN)	BANF1	11	10.052	100	26.97	263.395	Oxidation of M(M15)	Oxidation of M(1)			Single Protein		O75531	2	3	3	2	3	2	3	4	97.3658	Confident
41	Q9BUF5	Tubulin beta-6 chain (TBB6_HUMAN)	TUBB6	18	49.825	59.87	26.01	68.1213	Deamidation of N(N337); Oxidation of M(M233, M257, M267)	Deamidation of N(1); Oxidation of M(3)			Single Protein		Q9BUF5	13	16	4	2	4	2	16	19	97.3658	Confident
42	Q96AB3	Isochorismatase domain-containing protein 2 (ISOC2_HUMAN)	ISOC2	19	22.3228	71.22	7.32	54.5166					Single Protein		Q96AB3	1	1	1	1	1	1	1	1	97.3658	Doubtful
43	Q07960	Rho GTPase-activating protein 1 (RHG01_HUMAN)	ARHGAP1	11	50.4042	79.95	4.56	23.039					Single Protein		Q07960	1	2	2	1	2	1	1	2	97.3658	Doubtful
44	Q07955	Serine/arginine-rich splicing factor 1 (SRSF1_HUMAN)	SRSF1	17	27.7278	100	8.47	56.7149					Single Protein		Q07955	2	6	6	2	6	2	2	6	97.3658	Confident
45	O75506	Heat shock factor-binding protein 1 (HSBP1_HUMAN)	HSBP1	16	8.53817	100	14.47	123.38					Single Protein		O75506	1	1	1	1	1	1	1	1	97.3658	Doubtful
46	Q9Y6C2	EMILIN-1 (EMIL1_HUMAN)	EMILIN1	2	106.629	58.96	0.89	13.1329					Single Protein		Q9Y6C2	1	8	8	1	8	1	1	9	78.4519	Doubtful
47	Q96AG4	Leucine-rich repeat-containing protein 59 (LRC59_HUMAN)	LRRC59	17	34.9089	100	3.26	30.5435					Single Protein		Q96AG4	1	6	6	1	6	1	1	6	97.3658	Doubtful
48	Q9Y6C9	Mitochondrial carrier homolog 2 (MTCH2_HUMAN)	MTCH2	11	33.3089	70.63	2.97	43.8171					Single Protein		Q9Y6C9	1	2	2	1	2	1	1	2	97.3658	Doubtful
49	Q9UKY7	Protein CDV3 homolog (CDV3_HUMAN)	CDV3	3	27.3184	68.6	3.1	52.9766					Single Protein		Q9UKY7	1	1	1	1	1	1	1	1	75.9811	Doubtful
50	P40199	Carcinoembryonic antigen-related cell adhesion molecule 6 (CEAM6_HUMAN)	CEACAM6	19	37.1717	38.37	17.44	135.952			Deamidation of Q (Q87-{N76 Q87 Q88})	Deamidation of Q (1)	Single Protein		P40199	4	4	3	3	3	3	7	7	97.3658	Confident
51	P12955	Xaa-Pro dipeptidase (PEPD_HUMAN)	PEPD	19	54.5129	60.04	1.83	22.9825					Single Protein		P12955	1	2	2	1	2	1	1	3	97.3658	Doubtful
52	Q92598	Heat shock protein 105 kDa (HS105_HUMAN)	HSPH1	13	96.8037	88.58	1.63	11.8845					Single Protein		Q92598	1	3	3	1	3	1	1	3	97.3658	Doubtful
53	P10301	Ras-related protein R-Ras (RRAS_HUMAN)	RRAS	19	23.4659	88.07	12.84	64.5197					Single Protein		P10301	2	5	5	2	5	2	2	5	97.3658	Confident
54	P04908	Histone H2A type 1-B/E (H2A1B_HUMAN)	HIST1H2AB	6	14.1269	77.69	43.85	105.576	Deamidation of Q(Q25)	Deamidation of Q(1)			Related Proteins	P0C0S8, P16104, P20671, Q7L7L0, Q8IUE6, Q93077, Q96KK5, Q99878, Q9BTM1	P04908, P0C0S8, P16104, P20671, Q7L7L0, Q8IUE6, Q93077, Q96KK5, Q99878, Q9BTM1	6	8	0	0	0	0	8	11	97.3658	Confident
55	P09327	Villin-1 (VILI_HUMAN)	VIL1	2	92.6367	73.04	3.14	20.5033					Single Protein		P09327	2	2	2	2	2	2	2	2	78.966	Confident
56	Q7KZF4	Staphylococcal nuclease domain-containing protein 1 (SND1_HUMAN)	SND1	7	101.934	87.14	1.21	11.0576					Single Protein		Q7KZF4	1	3	3	1	3	1	1	3	97.3658	Doubtful
57	P15374	Ubiquitin carboxyl-terminal hydrolase isozyme L3 (UCHL3_HUMAN)	UCHL3	13	26.166	82.61	8.7	49.3519					Single Protein		P15374	1	3	3	1	3	1	1	3	78.5815	Doubtful
58	P27348	14-3-3 protein theta (1433T_HUMAN)	YWHAQ	2	27.7468	89.39	40.41	94.5263	Deamidation of Q(Q161); Oxidation of M(M160)	Deamidation of Q(1); Oxidation of M(1)			Single Protein		P27348	9	14	8	5	8	5	8	16	97.3658	Confident
59	Q13748	Tubulin alpha-3C/D chain (TBA3C_HUMAN)	TUBA3C	13	49.9276	73.78	24.44	95.4229	Oxidation of M(M413)	Oxidation of M(1)			Related Proteins	Q6PEY2, Q71U36	Q13748, Q6PEY2, Q71U36	9	12	0	0	0	0	13	19	97.3658	Confident
60	P02042	Hemoglobin subunit delta (HBD_HUMAN)	HBD	11	16.0453	100	76.19	349.209	Deamidation of N(N103, N140)	Deamidation of N(2)			Single Protein		P02042	15	19	6	4	6	4	33	46	97.3658	Confident
61	Q9UJU6	Drebrin-like protein (DBNL_HUMAN)	DBNL	7	48.1776	76.51	6.05	42.7516					Single Protein		Q9UJU6	2	4	4	2	4	2	2	4	97.3658	Confident
62	Q9UK76	Jupiter microtubule associated homolog 1 (JUPI1_HUMAN)	JPT1	17	16.0049	72.73	20.78	41.861			Deamidation of N (N50-{N50 N58 Q59})	Deamidation of N (1)	Single Protein		Q9UK76	2	2	2	2	2	2	1	2	78.966	Doubtful
63	P26038	Moesin (MOES_HUMAN)	MSN	X	67.7778	90.12	12.31	44.148					Single Protein		P26038	8	10	6	5	6	5	8	10	97.3658	Confident
64	Q14956	Transmembrane glycoprotein NMB (GPNMB_HUMAN)	GPNMB	7	63.8819	56.12	1.57	24.9385					Single Protein		Q14956	1	1	1	1	1	1	1	1	97.3658	Doubtful
65	P53634	Dipeptidyl peptidase 1 (CATC_HUMAN)	CTSC	11	51.8203	72.79	5.62	35.6987	Deamidation of N(N436)	Deamidation of N(1)			Single Protein		P53634	2	2	2	2	2	2	2	3	97.3658	Confident
66	P04632	Calpain small subunit 1 (CPNS1_HUMAN)	CAPNS1	19	28.2977	69.78	14.55	86.4227	Deamidation of Q(Q75)	Deamidation of Q(1)			Single Protein		P04632	2	2	2	2	2	2	3	4	97.3658	Doubtful
67	O43169	Cytochrome b5 type B (CYB5B_HUMAN)	CYB5B	16	16.322	76.71	19.18	209.305					Single Protein		O43169	2	3	3	2	3	2	3	4	97.3658	Confident
68	P17931	Galectin-3 (LEG3_HUMAN)	LGALS3	14	26.1361	48.8	30	285.753	Deamidation of N(N214); Oxidation of M(M130)	Deamidation of N(1); Oxidation of M(1)			Single Protein		P17931	8	9	9	8	9	8	9	15	97.3658	Confident
69	P17987	T-complex protein 1 subunit alpha (TCPA_HUMAN)	TCP1	6	60.3056	89.03	6.29	32.9328					Single Protein		P17987	3	4	4	3	4	3	3	5	97.3658	Confident
70	P29966	Myristoylated alanine-rich C-kinase substrate (MARCS_HUMAN)	MARCKS	6	31.5359	51.81	11.14	81.7749					Single Protein		P29966	2	2	2	2	2	2	2	2	97.3658	Confident
71	P33240	Cleavage stimulation factor subunit 2 (CSTF2_HUMAN)	CSTF2	X	60.9205	71.06	2.43	10.7042					Related Proteins	Q9H0L4	P33240, Q9H0L4	1	1	0	0	1	1	1	1	97.3658	Doubtful
[truncated: 860 more rows]

## Sheet: Patient-5
	Main Accession	Description	Gene Name	Chromosome	MW [kDa]	Possible Coverage [%]	Coverage [%]	Spectrum Counting	Confidently Localized Modification Sites	# Confidently Localized Modification Sites	Ambiguously Localized Modification Sites	#Ambiguously Localized Modification Sites	Protein Inference	Secondary Accessions	Protein Group	#Validated Peptides	#Peptides	#Unique	#Validated Unique	#Unique to Group	#Validated Unique to Group	#Validated PSMs	#PSMs	Confidence [%]	Validation
[truncated: 1,105 more rows]

[truncated: 48 more sheets: Patient-6, Patient-7, Patient-8, Patient-9, Patient-10, Patient-11, Patient-12, Patient-13, Patient-14, Patient-15, Patient-16, Patient-17, Patient-18, Patient-19, Patient-20, Patient-21, Patient-22, Patient-23, Patient-24, Patient-25 …]
