# Supplementary material for: Evaluation of Protein Purification Techniques and Effects of Storage Duration on LC-MS/MS Analysis of Archived FFPE Human CRC Tissues
Source: Pathol Oncol Res. 2021 May 3;27:622855. doi: 10.3389/pore.2021.622855 (PMC8262168; doi:10.3389/pore.2021.622855)
Supplement: Supplementary file 10 [file Table5.XLSX]

## Sheet: Patient-1
	Main Accession	Description	Gene Name	Chromosome	MW [kDa]	Possible Coverage [%]	Coverage [%]	Spectrum Counting	Confidently Localized Modification Sites	# Confidently Localized Modification Sites	Ambiguously Localized Modification Sites	#Ambiguously Localized Modification Sites	Protein Inference	Secondary Accessions	Protein Group	#Validated Peptides	#Peptides	#Unique	#Validated Unique	#Unique to Group	#Validated Unique to Group	#Validated PSMs	#PSMs	Confidence [%]	Validation
1	P52209	6-phosphogluconate dehydrogenase, decarboxylating (6PGD_HUMAN)	PGD	1	53.106	80.12	13.87	34.2951					Single Protein		P52209	5	8	8	5	8	5	5	10	99.845	Confident
2	P54868	Hydroxymethylglutaryl-CoA synthase, mitochondrial (HMCS2_HUMAN)	HMGCS2	1	56.5994	67.52	16.34	28.2202			Deamidation of N (N475-{N475 N483})	Deamidation of N (1)	Single Protein		P54868	6	9	9	6	9	6	4	9	99.845	Confident
3	O14558	Heat shock protein beta-6 (HSPB6_HUMAN)	HSPB6	19	17.125	45	15.63	51.2658					Single Protein		O14558	1	2	2	1	2	1	1	2	99.845	Doubtful
4	P68431	Histone H3.1 (H31_HUMAN)	HIST1H3A	6	15.3945	76.47	30.88	178.18	Oxidation of M(M121)	Oxidation of M(1)			Related Proteins	P84243, Q16695, Q71DI3	P68431, P84243, Q16695, Q71DI3	5	5	0	0	5	5	7	7	99.845	Confident
5	P54886	Delta-1-pyrroline-5-carboxylate synthase (P5CS_HUMAN)	ALDH18A1	10	87.2475	71.95	1.01	9.6173					Single Protein		P54886	1	3	3	1	3	1	1	3	99.845	Doubtful
6	P27216	Annexin A13 (ANX13_HUMAN)	ANXA13	8	35.3932	100	3.16	19.6303					Single Protein		P27216	1	2	2	1	2	1	1	2	99.845	Doubtful
7	P54819	Adenylate kinase 2, mitochondrial (KAD2_HUMAN)	AK2	1	26.4608	89.54	33.05	66.4727	Deamidation of N(N94)	Deamidation of N(1)			Single Protein		P54819	7	7	6	6	6	6	7	7	99.845	Confident
8	Q9Y5Z4	Heme-binding protein 2 (HEBP2_HUMAN)	HEBP2	6	22.8612	64.39	3.9	39.5106					Single Protein		Q9Y5Z4	1	2	2	1	2	1	1	2	99.845	Doubtful
9	Q8WXF1	Paraspeckle component 1 (PSPC1_HUMAN)	PSPC1	13	58.7062	67.11	8.03	28.011					Single Protein		Q8WXF1	3	5	5	3	5	3	3	6	99.845	Confident
10	Q13724	Mannosyl-oligosaccharide glucosidase (MOGS_HUMAN)	MOGS	2	91.8606	65.95	1.43	8.73685					Single Protein		Q13724	1	3	3	1	3	1	1	3	99.845	Doubtful
11	Q8WXF8	DNA-binding death effector domain-containing protein 2 (DEDD2_HUMAN)	DEDD2	19	36.1565	74.23	7.36	21.1712	Deamidation of Q(Q273)	Deamidation of Q(1)			Single Protein		Q8WXF8	1	2	2	1	2	1	1	2	91.1765	Doubtful
12	Q92522	Histone H1x (H1X_HUMAN)	H1FX	3	22.4735	100	5.63	29.1228					Single Protein		Q92522	1	2	2	1	2	1	1	2	99.845	Doubtful
13	P41567	Eukaryotic translation initiation factor 1 (EIF1_HUMAN)	EIF1	17	12.7246	78.76	15.04	54.8952					Single Protein		P41567	1	1	1	1	1	1	1	1	99.845	Doubtful
14	P68104	Elongation factor 1-alpha 1 (EF1A1_HUMAN)	EEF1A1	6	50.1091	60.61	25.11	97.1029	Deamidation of N(N284); Oxidation of M(M276)	Deamidation of N(1); Oxidation of M(1)			Related Proteins	Q5VTE0	P68104, Q5VTE0	11	13	13	11	13	11	17	20	99.845	Confident
15	P40227	T-complex protein 1 subunit zeta (TCPZ_HUMAN)	CCT6A	7	57.9876	77.02	11.86	20.2718					Single Protein		P40227	5	7	6	4	7	5	3	7	99.845	Confident
16	Q9UL46	Proteasome activator complex subunit 2 (PSME2_HUMAN)	PSME2	14	27.3843	100	24.69	46.2858					Single Protein		Q9UL46	6	7	7	6	7	6	6	8	99.845	Confident
17	Q92506	Estradiol 17-beta-dehydrogenase 8 (DHB8_HUMAN)	HSD17B8	CHR_HSCHR6_MHC_QBL_CTG1	26.9568	67.82	5.75	35.0461					Single Protein		Q92506	1	1	1	1	1	1	1	1	99.845	Doubtful
18	P01857	Immunoglobulin heavy constant gamma 1 (IGHG1_HUMAN)	IGHG1	14	36.0832	73.03	43.33	114.929	Deamidation of N(N198, N267)	Deamidation of N(2)			Related Proteins	P0DOX5	P01857, P0DOX5	11	13	9	8	9	8	17	19	99.845	Confident
19	Q9H4M9	EH domain-containing protein 1 (EHD1_HUMAN)	EHD1	11	60.5887	77.15	4.12	30.8615					Single Protein		Q9H4M9	2	5	4	1	4	1	3	6	99.845	Confident
20	Q96A26	Protein FAM162A (F162A_HUMAN)	FAM162A	3	17.3312	100	7.14	40.2803					Single Protein		Q96A26	1	2	2	1	2	1	1	2	99.845	Doubtful
21	Q9Y678	Coatomer subunit gamma-1 (COPG1_HUMAN)	COPG1	3	97.6555	85.13	4.92	13.6205					Single Protein		Q9Y678	3	5	4	2	5	3	3	5	99.845	Confident
22	Q9UKM9	RNA-binding protein Raly (RALY_HUMAN)	RALY	20	32.4436	73.53	17.32	50.4814					Single Protein		Q9UKM9	4	8	8	4	8	4	4	9	99.845	Confident
23	P46379	Large proline-rich protein BAG6 (BAG6_HUMAN)	BAG6	6	119.334	42.14	0.88	12.2835					Single Protein		P46379	1	2	2	1	2	1	1	2	99.845	Doubtful
24	Q9BTT6	Leucine-rich repeat-containing protein 1 (LRRC1_HUMAN)	LRRC1	6	59.2049	71.37	2.67	12.8164					Single Protein		Q9BTT6	1	1	1	1	1	1	1	1	99.845	Doubtful
25	Q96A08	Histone H2B type 1-A (H2B1A_HUMAN)	HIST1H2BA	6	14.1587	100	32.28	160.099	Deamidation of Q(Q49)	Deamidation of Q(1)			Single Protein		Q96A08	6	8	3	3	3	3	10	16	99.845	Confident
26	Q9H4A4	Aminopeptidase B (AMPB_HUMAN)	RNPEP	1	72.5495	69.23	4.62	22.5644					Single Protein		Q9H4A4	3	3	3	3	3	3	3	3	99.845	Confident
27	Q9BTZ2	Dehydrogenase/reductase SDR family member 4 (DHRS4_HUMAN)	DHRS4	14	29.5184	56.47	3.24	29.3989					Single Protein		Q9BTZ2	1	2	2	1	2	1	1	2	99.845	Doubtful
28	P61981	14-3-3 protein gamma (1433G_HUMAN)	YWHAG	7	28.2849	89.47	23.08	44.9936	Deamidation of N(N43); Oxidation of M(M27)	Deamidation of N(1); Oxidation of M(1)			Single Protein		P61981	7	10	5	2	5	2	7	10	99.845	Confident
29	P04229	HLA class II histocompatibility antigen, DRB1-1 beta chain (2B11_HUMAN)	HLA-DRB1	6	29.895	60.15	3.38	11.6601					Related Proteins	P13760, P13761, P79483, Q29974, Q30134, Q30154, Q9GIY3, Q9TQE0	P04229, P13760, P13761, P79483, Q29974, Q30134, Q30154, Q9GIY3, Q9TQE0	1	1	0	0	0	0	1	1	99.845	Doubtful
30	P30837	Aldehyde dehydrogenase X, mitochondrial (AL1B1_HUMAN)	ALDH1B1	9	57.1702	69.44	23.98	66.984	Deamidation of N(N58); Oxidation of M(M208)	Deamidation of N(1); Oxidation of M(1)			Single Protein		P30837	10	16	15	10	16	10	12	18	99.845	Confident
31	Q9Y639	Neuroplastin (NPTN_HUMAN)	NPTN	15	44.3595	60.8	2.51	19.0281					Single Protein		Q9Y639	1	1	1	1	1	1	1	1	99.845	Doubtful
32	P60660	Myosin light polypeptide 6 (MYL6_HUMAN)	MYL6	12	16.9191	82.12	50.99	123.78	Deamidation of N(N45, N101); Deamidation of Q(Q83); Oxidation of M(M73)	Deamidation of N(2); Deamidation of Q(1); Oxidation of M(1)			Single Protein		P60660	11	14	12	9	14	11	15	19	99.845	Confident
33	Q9Y646	Carboxypeptidase Q (CBPQ_HUMAN)	CPQ	8	51.8545	63.77	2.33	17.4737					Single Protein		Q9Y646	1	2	2	1	2	1	1	2	99.845	Doubtful
34	P17844	Probable ATP-dependent RNA helicase DDX5 (DDX5_HUMAN)	DDX5	17	69.1047	71.5	12.05	17.3205					Single Protein		P17844	7	11	6	4	6	4	6	11	99.845	Confident
35	P17858	ATP-dependent 6-phosphofructokinase, liver type (PFKAL_HUMAN)	PFKL	21	84.9642	69.74	9.36	27.0773			Deamidation of Q (Q662-{N656 Q662 Q663})	Deamidation of Q (1)	Single Protein		P17858	5	10	7	4	7	4	6	12	99.845	Confident
36	Q6NZI2	Caveolae-associated protein 1 (CAVN1_HUMAN)	CAVIN1	17	43.4498	79.49	8.97	20.0102					Single Protein		Q6NZI2	2	2	2	2	2	2	2	3	99.845	Doubtful
37	P48960	CD97 antigen (CD97_HUMAN)	CD97		91.8091	51.38	2.4	9.55803					Single Protein		P48960	1	2	2	1	2	1	1	2	99.845	Doubtful
38	P09382	Galectin-1 (LEG1_HUMAN)	LGALS1	22	14.7062	80.74	47.41	191.893	Deamidation of N(N119); Oxidation of M(M121)	Deamidation of N(1); Oxidation of M(1)			Single Protein		P09382	7	9	9	7	9	7	13	16	99.845	Confident
39	P61960	Ubiquitin-fold modifier 1 (UFM1_HUMAN)	UFM1	13	9.11187	67.06	17.65	72.9784					Single Protein		P61960	1	1	1	1	1	1	1	1	99.845	Doubtful
40	P22314	Ubiquitin-like modifier-activating enzyme 1 (UBA1_HUMAN)	UBA1	X	117.774	73.44	22.31	27.439	Deamidation of N(N44, N924, N928, N966); Deamidation of Q(Q108)	Deamidation of N(4); Deamidation of Q(1)			Single Protein		P22314	16	24	24	16	24	16	18	30	99.845	Confident
41	P61966	AP-1 complex subunit sigma-1A (AP1S1_HUMAN)	AP1S1	7	18.7206	84.18	10.13	39.2605					Single Protein		P61966	1	2	2	1	2	1	1	2	99.845	Doubtful
42	Q8WY22	BRI3-binding protein (BRI3B_HUMAN)	BRI3BP	12	27.8178	53.39	7.57	32.9955					Single Protein		Q8WY22	1	2	2	1	2	1	1	2	99.845	Doubtful
43	P36957	Dihydrolipoyllysine-residue succinyltransferase component of 2-oxoglutarate dehydrogenase complex, mitochondrial (ODO2_HUMAN)	DLST	14	48.7245	71.52	6.84	32.6795					Single Protein		P36957	3	3	3	3	3	3	3	3	99.845	Confident
44	P36952	Serpin B5 (SPB5_HUMAN)	SERPINB5	18	42.0734	86.4	4	16.5418					Single Protein		P36952	1	1	1	1	1	1	1	1	99.845	Doubtful
45	P11678	Eosinophil peroxidase (PERE_HUMAN)	EPX	17	80.9891	84.34	7.27	21.7082					Single Protein		P11678	5	7	4	3	4	3	6	8	99.845	Confident
46	P36955	Pigment epithelium-derived factor (PEDF_HUMAN)	SERPINF1	CHR_HSCHR17_1_CTG2	46.2833	72.01	11	39.0431					Single Protein		P36955	4	4	4	4	4	4	4	4	99.845	Confident
47	Q9Y6R7	IgGFc-binding protein (FCGBP_HUMAN)	FCGBP	CHR_HG2021_PATCH	571.639	39.63	3.15	2.99762			Deamidation of N (N1344-{N1344 Q1346}, N2545-{N2545 Q2547}, N3746-{N3746 Q3748})	Deamidation of N (3)	Single Protein		Q9Y6R7	9	17	17	9	17	9	9	18	99.845	Confident
48	P61978	Heterogeneous nuclear ribonucleoprotein K (HNRPK_HUMAN)	HNRNPK	9	50.9444	77.11	43.63	70.539	Deamidation of N(N73, N453); Oxidation of M(M27, M42)	Deamidation of N(2); Oxidation of M(2)			Single Protein		P61978	19	21	21	19	21	19	25	27	99.845	Confident
49	Q9BUL8	Programmed cell death protein 10 (PDC10_HUMAN)	PDCD10	3	24.6858	76.42	6.13	29.2602					Single Protein		Q9BUL8	1	2	2	1	2	1	1	2	91.2886	Doubtful
50	Q96RQ9	L-amino-acid oxidase (OXLA_HUMAN)	IL4I1	19	62.8417	76.01	2.65	13.6333					Single Protein		Q96RQ9	1	1	1	1	1	1	1	1	99.845	Doubtful
51	Q9ULC5	Long-chain-fatty-acid--CoA ligase 5 (ACSL5_HUMAN)	ACSL5	10	75.9422	71.16	2.93	11.5731					Single Protein		Q9ULC5	1	2	2	1	2	1	1	2	99.845	Doubtful
52	Q9Y6N5	Sulfide:quinone oxidoreductase, mitochondrial (SQOR_HUMAN)	SQOR	15	49.9289	92.22	20	38.7564					Single Protein		Q9Y6N5	7	9	9	7	9	7	7	9	99.845	Confident
53	Q9NY33	Dipeptidyl peptidase 3 (DPP3_HUMAN)	DPP3	11	82.5378	72.32	12.48	23.8958					Single Protein		Q9NY33	6	9	9	6	9	6	6	9	99.845	Confident
54	P01111	GTPase NRas (RASN_HUMAN)	NRAS	1	21.2155	73.02	17.46	46.4964					Related Proteins	P01112	P01111, P01112	3	3	1	1	2	2	3	3	99.845	Confident
55	O75533	Splicing factor 3B subunit 1 (SF3B1_HUMAN)	SF3B1	2	145.738	75.38	0.92	5.38002					Single Protein		O75533	1	6	6	1	6	1	1	6	99.845	Doubtful
56	O75531	Barrier-to-autointegration factor (BAF_HUMAN)	BANF1	11	10.052	73.03	40.45	162.63	Oxidation of M(M15)	Oxidation of M(1)			Single Protein		O75531	3	4	4	3	4	3	4	5	99.845	Confident
57	Q96AB3	Isochorismatase domain-containing protein 2 (ISOC2_HUMAN)	ISOC2	19	22.3228	71.22	7.32	36.0649					Single Protein		Q96AB3	1	1	1	1	1	1	1	2	99.845	Doubtful
58	Q9BUF5	Tubulin beta-6 chain (TBB6_HUMAN)	TUBB6	18	49.825	54.26	25.78	38.6803	Oxidation of M(M233, M257, M267)	Oxidation of M(3)			Single Protein		Q9BUF5	12	17	2	2	2	2	14	19	99.845	Confident
59	Q9ULA0	Aspartyl aminopeptidase (DNPEP_HUMAN)	DNPEP	2	52.3949	63.58	8	35.2166	Deamidation of N(N210)	Deamidation of N(1)			Single Protein		Q9ULA0	3	5	5	3	5	3	4	6	99.845	Confident
60	Q07954	Prolow-density lipoprotein receptor-related protein 1 (LRP1_HUMAN)	LRP1	12	504.276	69.52	1.12	2.5255					Single Protein		Q07954	4	12	12	4	12	4	3	12	99.845	Confident
61	Q07955	Serine/arginine-rich splicing factor 1 (SRSF1_HUMAN)	SRSF1	17	27.7278	100	31.85	73.4303					Single Protein		Q07955	7	7	7	7	7	7	9	10	99.845	Confident
62	O75506	Heat shock factor-binding protein 1 (HSBP1_HUMAN)	HSBP1	16	8.53817	100	14.47	81.6205					Single Protein		O75506	1	1	1	1	1	1	1	1	99.845	Doubtful
63	O95994	Anterior gradient protein 2 homolog (AGR2_HUMAN)	AGR2	7	19.9666	100	16	64.9855	Oxidation of M(M164)	Oxidation of M(1)			Single Protein		O95994	3	3	3	3	3	3	3	3	99.845	Confident
64	P35613	Basigin (BASI_HUMAN)	BSG	19	42.1741	57.4	4.68	24.9123					Single Protein		P35613	1	2	2	1	2	1	1	2	99.845	Doubtful
65	P35611	Alpha-adducin (ADDA_HUMAN)	ADD1	4	80.9047	61.19	1.36	11.0377					Single Protein		P35611	1	2	2	1	2	1	1	2	99.845	Doubtful
66	Q9Y6C2	EMILIN-1 (EMIL1_HUMAN)	EMILIN1	2	106.629	56.5	9.06	21.0785					Single Protein		Q9Y6C2	7	11	11	7	11	7	6	11	99.845	Confident
67	Q96AG4	Leucine-rich repeat-containing protein 59 (LRC59_HUMAN)	LRRC59	17	34.9089	91.86	11.4	16.8381					Single Protein		Q96AG4	3	7	7	3	7	3	2	7	99.845	Confident
68	Q9Y6C9	Mitochondrial carrier homolog 2 (MTCH2_HUMAN)	MTCH2	11	33.3089	62.71	16.17	60.389					Single Protein		Q9Y6C9	4	5	5	4	5	4	4	6	99.845	Confident
69	Q9UKY7	Protein CDV3 homolog (CDV3_HUMAN)	CDV3	3	27.3184	68.6	3.1	35.0461					Single Protein		Q9UKY7	1	1	1	1	1	1	1	1	99.845	Doubtful
70	P35606	Coatomer subunit beta' (COPB2_HUMAN)	COPB2	3	102.422	79.03	8.17	20.4821	Deamidation of N(N445)	Deamidation of N(1)			Single Protein		P35606	6	6	6	6	6	6	6	6	99.845	Confident
71	P40199	Carcinoembryonic antigen-related cell adhesion molecule 6 (CEAM6_HUMAN)	CEACAM6	19	37.1717	38.37	21.8	56.316					Single Protein		P40199	4	5	3	3	3	3	5	6	99.845	Confident
72	Q9BUJ2	Heterogeneous nuclear ribonucleoprotein U-like protein 1 (HNRL1_HUMAN)	HNRNPUL1	19	95.6793	65.19	2.92	14.5614					Single Protein		Q9BUJ2	2	4	4	2	4	2	2	5	99.845	Confident
73	P12956	X-ray repair cross-complementing protein 6 (XRCC6_HUMAN)	XRCC6	22	69.7991	85.55	26.93	30.5174	Deamidation of Q(Q416)	Deamidation of Q(1)			Single Protein		P12956	12	15	15	12	15	12	12	17	99.845	Confident
74	P12955	Xaa-Pro dipeptidase (PEPD_HUMAN)	PEPD	19	54.5129	60.04	5.48	27.8737					Single Protein		P12955	3	3	3	3	3	3	3	3	99.845	Confident
75	Q9Y6E2	Basic leucine zipper and W2 domain-containing protein 2 (BZW2_HUMAN)	BZW2	7	48.132	87.35	2.15	14.8047					Single Protein		Q9Y6E2	1	1	1	1	1	1	1	1	99.845	Doubtful
76	Q92597	Protein NDRG1 (NDRG1_HUMAN)	NDRG1	8	42.8077	51.27	3.55	27.3267					Single Protein		Q92597	1	1	1	1	1	1	1	1	99.845	Doubtful
77	Q9BUH6	Protein PAXX (PAXX_HUMAN)	PAXX		21.626	86.76	5.88	30.4076					Single Protein		Q9BUH6	1	2	2	1	2	1	1	2	99.845	Doubtful
78	P04908	Histone H2A type 1-B/E (H2A1B_HUMAN)	HIST1H2AB	6	14.1269	77.69	43.85	125.919	Deamidation of Q(Q105)	Deamidation of Q(1)			Related Proteins	P0C0S8, P16104, P20671, Q7L7L0, Q8IUE6, Q93077, Q96KK5, Q99878, Q9BTM1	P04908, P0C0S8, P16104, P20671, Q7L7L0, Q8IUE6, Q93077, Q96KK5, Q99878, Q9BTM1	6	7	0	0	0	0	8	17	99.845	Confident
79	P09327	Villin-1 (VILI_HUMAN)	VIL1	2	92.6367	70.01	9.67	18.9247	Deamidation of N(N471)	Deamidation of N(1)			Single Protein		P09327	7	11	11	7	11	7	6	11	99.845	Confident
80	Q7KZF4	Staphylococcal nuclease domain-containing protein 1 (SND1_HUMAN)	SND1	7	101.934	84.51	15.27	14.1105			Deamidation of N (N119-{N119 N122})	Deamidation of N (1)	Single Protein		Q7KZF4	10	17	17	10	17	10	9	18	99.845	Confident
81	Q9H3K6	BolA-like protein 2 (BOLA2_HUMAN)	BOLA2	16	10.1102	100	18.6	72.1298					Single Protein		Q9H3K6	1	1	1	1	1	1	1	1	99.845	Doubtful
82	P27348	14-3-3 protein theta (1433T_HUMAN)	YWHAQ	2	27.7468	89.39	29.39	53.2761	Deamidation of N(N42); Oxidation of M(M160)	Deamidation of N(1); Oxidation of M(1)	Deamidation of N (N144-{Q140 N144 Q146 Q150})	Deamidation of N (1)	Single Protein		P27348	8	12	5	3	5	3	8	12	99.845	Confident
83	Q13748	Tubulin alpha-3C/D chain (TBA3C_HUMAN)	TUBA3C	13	49.9276	68.44	31.33	23.1892	Deamidation of N(N50, N226); Oxidation of M(M413)	Deamidation of N(2); Oxidation of M(1)	Deamidation of N (N249-{N249 Q256 N258}, N356-{N356 Q358})	Deamidation of N (2)	Related Proteins	Q6PEY2, Q71U36	Q13748, Q6PEY2, Q71U36	13	14	0	0	0	0	15	16	99.845	Confident
84	P02042	Hemoglobin subunit delta (HBD_HUMAN)	HBD	11	16.0453	100	70.75	131.476	Deamidation of N(N103, N140); Oxidation of M(M56)	Deamidation of N(2); Oxidation of M(1)			Single Protein		P02042	13	13	5	5	5	5	23	26	99.845	Confident
85	P27361	Mitogen-activated protein kinase 3 (MK03_HUMAN)	MAPK3	16	43.1081	75.99	2.37	18.2446					Single Protein		P27361	1	2	1	1	1	1	1	2	99.845	Doubtful
86	P40306	Proteasome subunit beta type-10 (PSB10_HUMAN)	PSMB10	16	28.9181	61.54	7.33	36.9236					Single Protein		P40306	1	3	3	1	3	1	1	3	99.845	Doubtful
87	Q9UJU6	Drebrin-like protein (DBNL_HUMAN)	DBNL	7	48.1776	76.51	5.81	28.2819					Single Protein		Q9UJU6	2	5	5	2	5	2	2	5	99.845	Confident
88	P28676	Grancalcin (GRAN_HUMAN)	GCA	2	23.9945	65.9	9.22	65.0681					Single Protein		P28676	2	4	4	2	4	2	2	4	99.845	Confident
89	Q9H3H3	UPF0696 protein C11orf68 (CK068_HUMAN)	C11orf68	11	27.3377	68.53	4.38	31.1717					Single Protein		Q9H3H3	1	1	1	1	1	1	1	1	99.845	Doubtful
90	Q9H3G5	Probable serine carboxypeptidase CPVL (CPVL_HUMAN)	CPVL	7	54.1291	67.44	2.73	17.8252					Single Protein		Q9H3G5	1	3	3	1	3	1	1	4	99.845	Doubtful
91	Q9UK76	Jupiter microtubule associated homolog 1 (JUPI1_HUMAN)	JPT1	17	16.0049	57.14	15.58	55.3854					Single Protein		Q9UK76	1	1	1	1	1	1	1	1	99.845	Doubtful
92	Q9Y4W6	AFG3-like protein 2 (AFG32_HUMAN)	AFG3L2	18	88.5282	76.79	3.01	4.33787					Single Protein		Q9Y4W6	2	4	4	2	4	2	1	4	99.845	Doubtful
93	P53618	Coatomer subunit beta (COPB_HUMAN)	COPB1	11	107.074	76.92	1.26	7.13827					Single Protein		P53618	1	2	2	1	2	1	1	2	99.845	Doubtful
94	Q9H3N1	Thioredoxin-related transmembrane protein 1 (TMX1_HUMAN)	TMX1	14	31.7708	48.21	4.29	32.4773					Single Protein		Q9H3N1	1	1	1	1	1	1	1	1	99.845	Doubtful
95	P53621	Coatomer subunit alpha (COPA_HUMAN)	COPA	1	138.258	83.5	2.21	8.42821					Single Protein		P53621	2	3	3	2	3	2	2	3	99.845	Confident
96	O43175	D-3-phosphoglycerate dehydrogenase (SERA_HUMAN)	PHGDH	1	56.6144	60.41	2.81	17.7233					Single Protein		O43175	1	3	2	1	3	1	1	3	99.845	Doubtful
97	P26038	Moesin (MOES_HUMAN)	MSN	X	67.7778	90.12	25.13	36.9869	Oxidation of M(M200, M577)	Oxidation of M(2)			Single Protein		P26038	17	25	15	10	17	12	16	27	99.845	Confident
98	Q14956	Transmembrane glycoprotein NMB (GPNMB_HUMAN)	GPNMB	7	63.8819	47.38	1.57	16.4978					Single Protein		Q14956	1	2	2	1	2	1	1	2	99.845	Doubtful
99	P53634	Dipeptidyl peptidase 1 (CATC_HUMAN)	CTSC	11	51.8203	72.79	4.32	23.6161					Single Protein		P53634	2	3	3	2	3	2	2	3	99.845	Confident
100	P04632	Calpain small subunit 1 (CPNS1_HUMAN)	CAPNS1	19	28.2977	60.82	8.96	28.586					Single Protein		P04632	1	1	1	1	1	1	1	1	99.845	Doubtful
101	P16615	Sarcoplasmic/endoplasmic reticulum calcium ATPase 2 (AT2A2_HUMAN)	ATP2A2	12	114.683	60.56	4.32	16.4662					Single Protein		P16615	4	6	5	3	6	4	4	6	99.845	Confident
102	Q02978	Mitochondrial 2-oxoglutarate/malate carrier protein (M2OM_HUMAN)	SLC25A11	17	34.0399	80.25	9.87	41.2046					Single Protein		Q02978	3	4	4	3	4	3	3	4	99.845	Confident
103	O43169	Cytochrome b5 type B (CYB5B_HUMAN)	CYB5B	16	16.322	76.71	14.38	83.078					Single Protein		O43169	2	3	3	2	3	2	2	3	99.845	Confident
104	Q9HDC9	Adipocyte plasma membrane-associated protein (APMAP_HUMAN)	APMAP	20	46.4509	66.35	18.75	42.6623			Deamidation of N (N97-{N97 Q98})	Deamidation of N (1)	Single Protein		Q9HDC9	5	5	5	5	5	5	5	5	99.845	Confident
105	Q99873	Protein arginine N-methyltransferase 1 (ANM1_HUMAN)	PRMT1	19	42.4339	79.78	5.12	25.686					Single Protein		Q99873	2	3	2	1	3	2	2	3	99.845	Confident
106	O43143	Pre-mRNA-splicing factor ATP-dependent RNA helicase DHX15 (DHX15_HUMAN)	DHX15	4	90.8752	74.34	6.04	16.0111					Single Protein		O43143	4	4	4	4	4	4	3	5	99.845	Confident
107	P54920	Alpha-soluble NSF attachment protein (SNAA_HUMAN)	NAPA	19	33.2113	100	3.39	21.0277					Single Protein		P54920	1	2	2	1	2	1	1	3	99.845	Doubtful
108	P17931	Galectin-3 (LEG3_HUMAN)	LGALS3	14	26.1361	48.8	25.6	176.325	Deamidation of N(N153); Oxidation of M(M130)	Deamidation of N(1); Oxidation of M(1)			Single Protein		P17931	8	10	10	8	10	8	10	13	99.845	Confident
109	Q9ULW8	Protein-arginine deiminase type-3 (PADI3_HUMAN)	PADI3	CHR_HG2095_PATCH	74.6952	62.8	1.51	4.33484					Related Proteins	Q9UM07	Q9ULW8, Q9UM07	1	2	0	0	2	1	1	2	99.845	Doubtful
110	P17987	T-complex protein 1 subunit alpha (TCPA_HUMAN)	TCP1	6	60.3056	84.71	12.59	29.1144	Deamidation of N(N492)	Deamidation of N(1)	Deamidation of N (N450-{N450 N455 Q458})	Deamidation of N (1)	Single Protein		P17987	6	7	7	6	7	6	6	7	99.845	Confident
111	P29966	Myristoylated alanine-rich C-kinase substrate (MARCS_HUMAN)	MARCKS	6	31.5359	51.81	11.14	90.1622					Single Protein		P29966	2	3	3	2	3	2	3	4	99.845	Confident
112	Q9Y4P3	Transducin beta-like protein 2 (TBL2_HUMAN)	TBL2	7	49.7662	83	2.91	13.8773					Single Protein		Q9Y4P3	1	1	1	1	1	1	1	1	99.845	Doubtful
113	Q9BT78	COP9 signalosome complex subunit 4 (CSN4_HUMAN)	COPS4	4	46.2397	100	2.46	15.2787					Single Protein		Q9BT78	1	1	1	1	1	1	1	1	99.845	Doubtful
114	P15311	Ezrin (EZRI_HUMAN)	EZR	6	69.3697	87.2	10.41	25.7021					Single Protein		P15311	7	12	4	2	4	2	7	14	99.845	Confident
115	P17980	26S proteasome regulatory subunit 6A (PRS6A_HUMAN)	PSMC3	11	49.1725	92.48	5.92	15.2787					Single Protein		P17980	2	5	5	2	5	2	1	5	99.845	Doubtful
116	Q9Y5M8	Signal recognition particle receptor subunit beta (SRPRB_HUMAN)	SRPRB	3	29.6838	89.67	5.9	22.8899					Single Protein		Q9Y5M8	1	1	1	1	1	1	1	1	99.845	Doubtful
117	P41091	Eukaryotic translation initiation factor 2 subunit 3 (IF2G_HUMAN)	EIF2S3	X	51.0772	71.82	7.84	20.9733					Related Proteins	Q2VIR3	P41091, Q2VIR3	3	6	0	0	6	3	4	7	99.845	Confident
118	P09493	Tropomyosin alpha-1 chain (TPM1_HUMAN)	TPM1	15	32.6887	100	16.9	61.8348					Single Protein		P09493	6	8	5	3	5	3	8	11	99.845	Confident
119	P09496	Clathrin light chain A (CLCA_HUMAN)	CLTA	9	27.06	41.94	3.63	59.6458					Single Protein		P09496	1	2	2	1	2	1	1	2	99.845	Doubtful
120	Q96QK1	Vacuolar protein sorting-associated protein 35 (VPS35_HUMAN)	VPS35	16	91.6489	76.26	4.9	12.4749					Single Protein		Q96QK1	3	9	9	3	9	3	2	9	99.845	Confident
121	P47755	F-actin-capping protein subunit alpha-2 (CAZA2_HUMAN)	CAPZA2	7	32.9286	90.91	21.68	44.1017					Single Protein		P47755	4	5	4	3	4	3	4	6	99.845	Confident
122	P47756	F-actin-capping protein subunit beta (CAPZB_HUMAN)	CAPZB	1	31.3308	81.23	5.05	22.3941					Single Protein		P47756	1	4	4	1	4	1	1	4	99.845	Doubtful
123	A6NNZ2	Tubulin beta-8 chain-like protein LOC260334 (TBB8L_HUMAN)			49.5406	44.82	13.74	40.6381	Oxidation of M(M257, M267)	Oxidation of M(2)			Related and Unrelated Proteins	Q13885, Q9BVA1	A6NNZ2, Q13885, Q9BVA1	8	11	1	1	1	1	10	13	99.845	Confident
124	Q9Y606	tRNA pseudouridine synthase A (TRUA_HUMAN)	PUS1	12	47.4399	93.68	2.81	14.5273					Single Protein		Q9Y606	1	3	3	1	3	1	1	4	99.845	Doubtful
125	P35754	Glutaredoxin-1 (GLRX1_HUMAN)	GLRX	5	11.7682	72.64	11.32	87.7806					Single Protein		P35754	2	2	2	2	2	2	2	2	99.845	Confident
126	P22392	Nucleoside diphosphate kinase B (NDKB_HUMAN)	NME2	17	17.2869	100	17.76	55.0939	Oxidation of M(M90)	Oxidation of M(1)			Related Proteins	O60361	O60361, P22392	3	3	0	0	1	1	6	6	99.845	Confident
127	Q1KMD3	Heterogeneous nuclear ribonucleoprotein U-like protein 2 (HNRL2_HUMAN)	HNRNPUL2	11	85.0522	72.82	3.08	13.3833	Oxidation of M(M493)	Oxidation of M(1)			Single Protein		Q1KMD3	3	9	9	3	9	3	2	9	99.845	Confident
128	P60709	Actin, cytoplasmic 1 (ACTB_HUMAN)	ACTB	7	41.7097	76.8	62.67	52.4528	Deamidation of N(N12, N92, N111, N252, N296); Deamidation of Q(Q49); Oxidation of M(M16, M44, M47, M153, M190, M305, M325)	Deamidation of N(5); Deamidation of Q(1); Oxidation of M(7)			Single Protein		P60709	44	48	2	2	2	2	81	97	99.845	Confident
129	Q9Y5J9	Mitochondrial import inner membrane translocase subunit Tim8 B (TIM8B_HUMAN)	TIMM8B	11	9.33754	100	13.25	74.7369					Single Protein		Q9Y5J9	1	1	1	1	1	1	1	1	99.845	Doubtful
130	Q00341	Vigilin (VIGLN_HUMAN)	HDLBP	2	141.368	90.85	3.79	9.65404					Single Protein		Q00341	3	6	6	3	6	3	3	6	99.845	Confident
131	Q9Y5L4	Mitochondrial import inner membrane translocase subunit Tim13 (TIM13_HUMAN)	TIMM13	19	10.493	100	26.32	97.9446					Single Protein		Q9Y5L4	2	2	2	2	2	2	2	2	99.845	Confident
132	P33121	Long-chain-fatty-acid--CoA ligase 1 (ACSL1_HUMAN)	ACSL1	4	77.8929	64.04	2.87	17.7911					Single Protein		P33121	2	5	5	2	5	2	2	5	99.845	Confident
133	Q86X55	Histone-arginine methyltransferase CARM1 (CARM1_HUMAN)	CARM1	19	65.8114	45.89	2.14	17.0886			Deamidation of N (N44-{N44 Q48})	Deamidation of N (1)	Single Protein		Q86X55	1	1	1	1	1	1	1	1	99.845	Doubtful
134	Q00325	Phosphate carrier protein, mitochondrial (MPCP_HUMAN)	SLC25A3	12	40.0687	74.59	16.85	43.851	Deamidation of N(N105)	Deamidation of N(1)			Single Protein		Q00325	5	8	8	5	8	5	5	9	99.845	Confident
135	P08195	4F2 cell-surface antigen heavy chain (4F2_HUMAN)	SLC3A2	11	67.9517	69.84	6.03	10.4642	Deamidation of N(N316)	Deamidation of N(1)			Single Protein		P08195	3	3	3	3	3	3	2	3	99.845	Confident
136	Q13630	GDP-L-fucose synthase (FCL_HUMAN)	TSTA3	CHR_HSCHR8_3_CTG7	35.87	79.75	8.41	32.9955					Single Protein		Q13630	2	3	3	2	3	2	2	3	99.845	Confident
137	P52272	Heterogeneous nuclear ribonucleoprotein M (HNRPM_HUMAN)	HNRNPM	19	77.4643	84.66	28.63	29.5691	Deamidation of N(N629); Oxidation of M(M105, M226, M349, M592, M607)	Deamidation of N(1); Oxidation of M(5)			Single Protein		P52272	19	31	31	19	31	19	14	32	99.845	Confident
138	Q14974	Importin subunit beta-1 (IMB1_HUMAN)	KPNB1	17	97.108	59.13	2.97	15.5598	Deamidation of Q(Q563)	Deamidation of Q(1)			Single Protein		Q14974	2	4	4	2	4	2	2	4	99.845	Doubtful
139	O75643	U5 small nuclear ribonucleoprotein 200 kDa helicase (U520_HUMAN)	SNRNP200	2	244.353	76.03	1.17	4.83866					Single Protein		O75643	2	9	9	2	9	2	2	9	99.845	Confident
140	P40261	Nicotinamide N-methyltransferase (NNMT_HUMAN)	NNMT	11	29.5551	64.39	3.79	63.9501					Single Protein		P40261	1	2	2	1	2	1	2	3	99.845	Doubtful
141	O94776	Metastasis-associated protein MTA2 (MTA2_HUMAN)	MTA2	11	74.9757	83.08	1.5	10.2532					Single Protein		O94776	1	2	2	1	2	1	1	2	99.845	Doubtful
142	Q7Z434	Mitochondrial antiviral-signaling protein (MAVS_HUMAN)	MAVS	20	56.4931	40.93	4.81	33.7128					Single Protein		Q7Z434	2	3	3	2	3	2	2	3	99.845	Doubtful
143	P11766	Alcohol dehydrogenase class-3 (ADHX_HUMAN)	ADH5	4	39.6984	57.22	8.82	32.0853					Single Protein		P11766	3	3	3	3	3	3	2	3	99.845	Confident
144	P08123	Collagen alpha-2(I) chain (CO1A2_HUMAN)	COL1A2	7	129.235	64.64	4.54	12.7762					Single Protein		P08123	5	11	11	5	11	5	6	13	99.845	Confident
145	Q92499	ATP-dependent RNA helicase DDX1 (DDX1_HUMAN)	DDX1	2	82.3798	88.51	10.27	21.6242	Deamidation of N(N338)	Deamidation of N(1)			Single Protein		Q92499	5	7	7	5	7	5	5	7	99.845	Confident
146	O75629	Protein CREG1 (CREG1_HUMAN)	CREG1	1	24.0593	75	9.55	37.5949					Single Protein		O75629	1	1	1	1	1	1	1	1	99.845	Doubtful
147	Q07812	Apoptosis regulator BAX (BAX_HUMAN)	BAX	19	21.1708	78.13	17.19	62.0316					Single Protein		Q07812	2	4	4	2	4	2	2	5	99.845	Doubtful
148	P08133	Annexin A6 (ANXA6_HUMAN)	ANXA6	5	75.8256	91.68	26.3	42.9316	Deamidation of N(N636); Oxidation of M(M286)	Deamidation of N(1); Oxidation of M(1)			Single Protein		P08133	16	20	20	16	20	16	17	22	99.845	Confident
149	P09467	Fructose-1,6-bisphosphatase 1 (F16P1_HUMAN)	FBP1	9	36.8188	79.59	12.13	55.6962					Single Protein		P09467	3	4	4	3	4	3	5	6	99.845	Confident
150	P09429	High mobility group protein B1 (HMGB1_HUMAN)	HMGB1	13	24.8782	85.58	17.21	97.1348					Single Protein		P09429	4	8	5	3	8	4	6	11	99.845	Confident
151	O75608	Acyl-protein thioesterase 1 (LYPA1_HUMAN)	LYPLA1	8	24.6535	60	5.65	32.6482					Single Protein		O75608	1	1	1	1	1	1	1	1	99.845	Doubtful
152	Q9UJZ1	Stomatin-like protein 2, mitochondrial (STML2_HUMAN)	STOML2	9	38.5102	75.56	28.09	36.8821	Deamidation of Q(Q281)	Deamidation of Q(1)	Deamidation of Q (Q267-{Q267 N269})	Deamidation of Q (1)	Single Protein		Q9UJZ1	6	8	8	6	8	6	5	8	99.845	Confident
153	Q9Y3Z3	Deoxynucleoside triphosphate triphosphohydrolase SAMHD1 (SAMH1_HUMAN)	SAMHD1	20	72.1548	89.62	9.27	22.0158					Single Protein		Q9Y3Z3	4	8	8	4	8	4	4	8	99.845	Confident
154	P28331	NADH-ubiquinone oxidoreductase 75 kDa subunit, mitochondrial (NDUS1_HUMAN)	NDUFS1	CHR_HSCHR2_6_CTG7_2	79.4165	77.99	8.94	20.7436					Single Protein		P28331	4	6	6	4	6	4	4	6	99.845	Confident
155	P55957	BH3-interacting domain death agonist (BID_HUMAN)	BID	22	21.981	85.64	6.67	31.8111					Single Protein		P55957	1	1	1	1	1	1	1	1	99.845	Doubtful
156	P67936	Tropomyosin alpha-4 chain (TPM4_HUMAN)	TPM4	19	28.5045	100	20.97	89.6398	Deamidation of Q(Q15)	Deamidation of Q(1)			Single Protein		P67936	8	8	6	6	6	6	10	10	99.845	Confident
157	Q9BRX8	Redox-regulatory protein FAM213A (F213A_HUMAN)	FAM213A	10	25.7474	69.87	4.8	33.172					Single Protein		Q9BRX8	1	1	1	1	1	1	1	1	91.2048	Doubtful
158	P30626	Sorcin (SORCN_HUMAN)	SRI	7	21.6624	72.22	9.6	65.0681					Single Protein		P30626	2	7	7	2	7	2	2	8	99.845	Confident
159	P31942	Heterogeneous nuclear ribonucleoprotein H3 (HNRH3_HUMAN)	HNRNPH3	10	36.9031	68.5	7.8	39.3851					Single Protein		P31942	2	4	4	2	4	2	3	6	99.845	Confident
160	Q9NVA2	Septin-11 (SEP11_HUMAN)	SEPT11	4	49.3672	83.92	11.89	28.8465					Single Protein		Q9NVA2	5	7	4	2	7	5	4	9	99.845	Confident
161	P31943	Heterogeneous nuclear ribonucleoprotein H (HNRH1_HUMAN)	HNRNPH1	5	49.1984	71.71	15.81	39.4115			Deamidation of N (N109-{N103 N109})	Deamidation of N (1)	Single Protein		P31943	5	6	4	3	4	3	7	8	99.845	Confident
162	P31946	14-3-3 protein beta/alpha (1433B_HUMAN)	YWHAB	20	28.0648	100	35.77	75.5614	Deamidation of N(N44); Deamidation of Q(Q113); Oxidation of M(M28, M162)	Deamidation of N(1); Deamidation of Q(1); Oxidation of M(2)			Single Protein		P31946	10	13	4	3	4	3	12	17	99.845	Confident
163	P31948	Stress-induced-phosphoprotein 1 (STIP1_HUMAN)	STIP1	11	62.5994	94.11	4.05	18.2089					Single Protein		P31948	2	6	6	2	6	2	2	6	99.845	Confident
164	P31947	14-3-3 protein sigma (1433S_HUMAN)	SFN	1	27.7567	79.44	33.47	69.2802	Deamidation of N(N42)	Deamidation of N(1)			Single Protein		P31947	7	12	9	4	9	4	7	13	99.845	Confident
165	P17661	Desmin (DESM_HUMAN)	DES	2	53.5031	88.51	41.7	44.0517	Deamidation of N(N107)	Deamidation of N(1)	Deamidation of N (N116-{Q113 N116}), Deamidation of Q (Q253-{Q251 Q253 Q255 Q257 Q258 Q260})	Deamidation of N (1), Deamidation of Q (1)	Single Protein		P17661	18	24	19	14	19	14	17	29	99.845	Confident
166	P31949	Protein S100-A11 (S10AB_HUMAN)	S100A11	1	11.7328	70.48	32.38	153.682					Single Protein		P31949	3	3	3	3	3	3	3	3	99.845	Confident
167	Q9Y3U8	60S ribosomal protein L36 (RL36_HUMAN)	RPL36	19	12.2459	100	30.48	123.079	Oxidation of M(M97)	Oxidation of M(1)			Single Protein		Q9Y3U8	5	6	6	5	6	5	4	6	99.845	Confident
168	Q9UIL1	Short coiled-coil protein (SCOC_HUMAN)	SCOC	4	18.0341	65.41	11.32	39.0136					Single Protein		Q9UIL1	1	1	1	1	1	1	1	1	99.845	Doubtful
169	P29692	Elongation factor 1-delta (EF1D_HUMAN)	EEF1D	CHR_HSCHR8_3_CTG7	31.1028	73.67	26.69	54.0845	Deamidation of N(N30); Oxidation of M(M29)	Deamidation of N(1); Oxidation of M(1)			Single Protein		P29692	6	8	8	6	8	6	6	10	99.845	Confident
170	P39019	40S ribosomal protein S19 (RS19_HUMAN)	RPS19	19	16.0505	100	37.24	90.5519	Deamidation of N(N85); Oxidation of M(M75)	Deamidation of N(1); Oxidation of M(1)			Single Protein		P39019	6	9	9	6	9	6	5	9	99.845	Confident
171	P39023	60S ribosomal protein L3 (RL3_HUMAN)	RPL3	22	46.0798	87.34	12.41	34.633	Deamidation of N(N186)	Deamidation of N(1)			Single Protein		P39023	4	8	8	4	8	4	4	9	99.845	Confident
172	Q07666	KH domain-containing, RNA-binding, signal transduction-associated protein 1 (KHDR1_HUMAN)	KHDRBS1	1	48.1972	61.17	3.16	20.6772	Oxidation of M(M21)	Oxidation of M(1)			Single Protein		Q07666	1	2	2	1	2	1	1	2	99.845	Doubtful
173	Q06323	Proteasome activator complex subunit 1 (PSME1_HUMAN)	PSME1	14	28.705	100	14.06	70.5848					Single Protein		Q06323	3	5	5	3	5	3	4	6	99.845	Confident
174	Q9Y490	Talin-1 (TLN1_HUMAN)	TLN1	9	269.599	72.22	4.76	6.75025					Single Protein		Q9Y490	9	16	13	8	16	9	8	16	99.845	Confident
175	Q13505	Metaxin-1 (MTX1_HUMAN)	MTX1	1	51.4306	70.6	3.43	14.2601					Single Protein		Q13505	1	2	2	1	2	1	1	2	99.845	Doubtful
176	Q86V81	THO complex subunit 4 (THOC4_HUMAN)	ALYREF	17	26.8716	80.16	33.07	67.1808	Deamidation of Q(Q179)	Deamidation of Q(1)	Deamidation of N (N177-{Q165 N167 N177 Q184 Q188})	Deamidation of N (1)	Single Protein		Q86V81	6	6	6	6	6	6	7	7	99.845	Confident
177	Q01523	Defensin-5 (DEF5_HUMAN)	DEFA5	8	10.065	100	36.17	98.9866	Deamidation of N(N49)	Deamidation of N(1)			Single Protein		Q01523	2	2	2	2	2	2	2	2	99.845	Confident
178	Q01524	Defensin-6 (DEF6_HUMAN)	DEFA6	8	10.9682	100	43	93.0474	Deamidation of Q(Q47)	Deamidation of Q(1)			Single Protein		Q01524	4	4	4	4	4	4	2	4	99.845	Confident
179	Q9BS26	Endoplasmic reticulum resident protein 44 (ERP44_HUMAN)	ERP44	9	46.9414	66.01	1.97	21.2437					Single Protein		Q9BS26	1	2	2	1	2	1	1	2	99.845	Doubtful
180	Q9BRP8	Partner of Y14 and mago (PYM1_HUMAN)	PYM1	12	22.642	84.8	8.33	35.8564					Single Protein		Q9BRP8	1	1	1	1	1	1	1	1	99.845	Doubtful
181	Q01518	Adenylyl cyclase-associated protein 1 (CAP1_HUMAN)	CAP1	1	51.8687	80.42	34.74	34.2584	Deamidation of N(N449); Deamidation of Q(Q139); Oxidation of M(M4)	Deamidation of N(1); Deamidation of Q(1); Oxidation of M(1)	Oxidation of M (M162-{M157 M162})	Oxidation of M (1)	Single Protein		Q01518	12	19	17	11	19	12	13	22	99.845	Confident
182	P60468	Protein transport protein Sec61 subunit beta (SC61B_HUMAN)	SEC61B	9	9.9681	73.96	21.88	96.9244					Single Protein		P60468	2	2	2	2	2	2	2	2	99.845	Confident
183	Q9UIJ7	GTP:AMP phosphotransferase AK3, mitochondrial (KAD3_HUMAN)	AK3	9	25.5495	100	20.26	43.2673	Oxidation of M(M71)	Oxidation of M(1)			Single Protein		Q9UIJ7	4	7	7	4	7	4	3	7	99.845	Confident
184	P31930	Cytochrome b-c1 complex subunit 1, mitochondrial (QCR1_HUMAN)	UQCRC1	3	52.6124	71.25	17.92	28.6639					Single Protein		P31930	6	7	7	6	7	6	5	8	99.845	Confident
185	P31937	3-hydroxyisobutyrate dehydrogenase, mitochondrial (3HIDH_HUMAN)	HIBADH	7	35.3058	77.38	15.77	43.7402			Deamidation of Q (Q84-{Q79 Q84})	Deamidation of Q (1)	Single Protein		P31937	3	3	3	3	3	3	3	3	99.845	Confident
186	Q9NUQ9	Protein FAM49B (FA49B_HUMAN)	FAM49B	8	36.7246	91.67	22.22	43.7157					Single Protein		Q9NUQ9	5	6	6	5	6	5	5	6	99.845	Confident
187	P31939	Bifunctional purine biosynthesis protein PURH (PUR9_HUMAN)	ATIC	2	64.5753	91.39	14.53	27.1688			Deamidation of N (N438-{N438 Q440 Q448 Q449})	Deamidation of N (1)	Single Protein		P31939	7	8	8	7	8	7	7	9	99.845	Confident
188	Q02818	Nucleobindin-1 (NUCB1_HUMAN)	NUCB1	19	53.8463	89.37	8.03	24.6691					Single Protein		Q02818	3	5	5	3	5	3	3	5	99.845	Confident
189	Q99798	Aconitate hydratase, mitochondrial (ACON_HUMAN)	ACO2	22	85.3719	73.97	8.59	22.554			Deamidation of N (N634-{N634 Q638})	Deamidation of N (1)	Single Protein		Q99798	5	11	11	5	11	5	5	11	99.845	Confident
190	P61769	Beta-2-microglobulin (B2MG_HUMAN)	B2M	CHR_HSCHR15_3_CTG8	13.7059	100	8.4	52.1274					Single Protein		P61769	1	2	2	1	2	1	1	3	99.845	Doubtful
191	Q86UX7	Fermitin family homolog 3 (URP2_HUMAN)	FERMT3	11	75.905	82.16	4.2	14.6762					Single Protein		Q86UX7	2	4	4	2	4	2	2	4	99.845	Confident
192	Q9BS40	Latexin (LXN_HUMAN)	LXN	3	25.7339	49.55	8.11	44.3083					Single Protein		Q9BS40	1	1	1	1	1	1	1	2	99.845	Doubtful
193	O75390	Citrate synthase, mitochondrial (CISY_HUMAN)	CS	12	51.6795	57.73	8.37	38.035					Single Protein		O75390	3	7	7	3	7	3	3	7	99.845	Confident
194	P24752	Acetyl-CoA acetyltransferase, mitochondrial (THIL_HUMAN)	ACAT1	11	45.1706	78.92	7.26	23.6762					Single Protein		P24752	2	4	4	2	4	2	2	4	99.845	Confident
195	Q86VP6	Cullin-associated NEDD8-dissociated protein 1 (CAND1_HUMAN)	CAND1	12	136.289	67.8	5.28	8.22389					Single Protein		Q86VP6	5	9	9	5	9	5	4	10	99.845	Confident
196	Q9Y4L1	Hypoxia up-regulated protein 1 (HYOU1_HUMAN)	HYOU1	CHR_HG2217_PATCH	111.266	85.49	1.9	6.42149					Single Protein		Q9Y4L1	1	4	4	1	4	1	1	4	99.845	Doubtful
197	P22102	Trifunctional purine biosynthetic protein adenosine-3 (PUR2_HUMAN)	GART	CHR_HSCHR21_4_CTG1_1	107.699	67.43	3.76	10.7569					Single Protein		P22102	2	4	4	2	4	2	2	4	99.845	Confident
198	Q9BSJ8	Extended synaptotagmin-1 (ESYT1_HUMAN)	ESYT1	12	122.78	66.49	7.25	14.6868					Single Protein		Q9BSJ8	6	7	7	6	7	6	5	8	99.845	Confident
199	O75368	SH3 domain-binding glutamic acid-rich-like protein (SH3L1_HUMAN)	SH3BGRL	X	12.7664	77.19	46.49	113.362					Single Protein		O75368	4	4	4	4	4	4	4	5	99.845	Confident
200	O75369	Filamin-B (FLNB_HUMAN)	FLNB	3	277.99	73.25	7.15	8.60304	Deamidation of N(N39); Deamidation of Q(Q41); Oxidation of M(M75)	Deamidation of N(1); Deamidation of Q(1); Oxidation of M(1)			Single Protein		O75369	15	25	19	10	19	10	14	26	99.845	Confident
201	O75367	Core histone macro-H2A.1 (H2AY_HUMAN)	H2AFY	5	39.5925	84.14	29.3	61.9568					Single Protein		O75367	9	10	5	5	9	8	13	14	99.845	Confident
202	Q9HD89	Resistin (RETN_HUMAN)	RETN	19	11.4115	100	10.19	57.4367					Single Protein		Q9HD89	1	1	1	1	1	1	1	1	99.845	Doubtful
203	Q9BSH5	Haloacid dehalogenase-like hydrolase domain-containing protein 3 (HDHD3_HUMAN)	HDHD3	9	27.9824	68.13	19.12	64.3813	Deamidation of Q(Q47)	Deamidation of Q(1)			Single Protein		Q9BSH5	5	5	5	5	5	5	5	5	99.845	Confident
204	O75348	V-type proton ATPase subunit G 1 (VATG1_HUMAN)	ATP6V1G1	9	13.7491	100	9.32	52.5692					Single Protein		O75348	1	2	2	1	2	1	1	2	99.845	Doubtful
205	O75347	Tubulin-specific chaperone A (TBCA_HUMAN)	TBCA	5	12.8467	100	10.19	114.873					Single Protein		O75347	2	3	3	2	3	2	3	4	99.845	Confident
206	O75340	Programmed cell death protein 6 (PDCD6_HUMAN)	PDCD6	5	21.8548	55.5	10.47	58.8908					Single Protein		O75340	2	3	3	2	3	2	2	3	99.845	Confident
207	P10153	Non-secretory ribonuclease (RNAS2_HUMAN)	RNASE2	14	18.3421	29.19	9.32	60.2249					Single Protein		P10153	1	3	3	1	3	1	1	3	99.845	Doubtful
208	P10155	60 kDa SS-A/Ro ribonucleoprotein (RO60_HUMAN)	TROVE2	1	60.6312	85.87	2.04	12.6595					Single Protein		P10155	1	1	1	1	1	1	1	1	99.845	Doubtful
209	P46108	Adapter molecule crk (CRK_HUMAN)	CRK	17	33.81	73.03	14.47	45.1288					Single Protein		P46108	3	4	4	3	4	3	3	4	99.845	Confident
210	P36776	Lon protease homolog, mitochondrial (LONM_HUMAN)	LONP1	19	106.422	70.39	6.57	18.5634					Single Protein		P36776	5	9	9	5	9	5	5	9	99.845	Confident
211	P35442	Thrombospondin-2 (TSP2_HUMAN)	THBS2	6	129.908	65.1	4.86	12.5242					Single Protein		P35442	4	5	4	3	4	3	3	5	99.845	Confident
212	Q99832	T-complex protein 1 subunit eta (TCPH_HUMAN)	CCT7	2	59.3289	89.13	11.6	27.718					Single Protein		Q99832	5	7	7	5	7	5	5	7	99.845	Confident
213	O75323	Protein NipSnap homolog 2 (NIPS2_HUMAN)	NIPSNAP2	7	33.7212	81.82	3.15	21.6894					Single Protein		O75323	1	1	1	1	1	1	1	1	99.845	Doubtful
214	Q02878	60S ribosomal protein L6 (RL6_HUMAN)	RPL6	12	32.7076	100	25.35	77.8985	Deamidation of N(N101, N279)	Deamidation of N(2)			Single Protein		Q02878	5	5	5	5	5	5	7	8	99.845	Confident
215	Q96PK6	RNA-binding protein 14 (RBM14_HUMAN)	RBM14	11	69.4489	45.89	8.52	42.7912					Single Protein		Q96PK6	5	5	5	5	5	5	5	5	99.845	Confident
216	Q99829	Copine-1 (CPNE1_HUMAN)	CPNE1	20	59.0215	50.09	4.66	34.5901					Single Protein		Q99829	2	2	2	2	2	2	2	2	99.845	Confident
217	P48739	Phosphatidylinositol transfer protein beta isoform (PIPNB_HUMAN)	PITPNB	22	31.5199	91.14	4.43	22.8899					Single Protein		P48739	1	2	2	1	2	1	1	2	99.845	Doubtful
218	P48735	Isocitrate dehydrogenase [NADP], mitochondrial (IDHP_HUMAN)	IDH2	15	50.8769	84.96	26.99	53.5071	Deamidation of Q(Q95)	Deamidation of Q(1)			Single Protein		P48735	11	13	12	10	12	10	11	15	99.845	Confident
219	P54578	Ubiquitin carboxyl-terminal hydrolase 14 (UBP14_HUMAN)	USP14	18	56.033	81.38	8.1	24.9944					Single Protein		P54578	3	5	5	3	5	3	3	5	99.845	Confident
220	P54577	Tyrosine--tRNA ligase, cytoplasmic (SYYC_HUMAN)	YARS	1	59.1061	95.45	3.79	17.6226					Single Protein		P54577	2	2	2	2	2	2	2	2	99.845	Confident
221	Q13510	Acid ceramidase (ASAH1_HUMAN)	ASAH1	8	44.6308	69.11	24.81	41.7338	Deamidation of Q(Q346); Oxidation of M(M116, M354)	Deamidation of Q(1); Oxidation of M(2)			Single Protein		Q13510	7	8	8	7	8	7	5	9	99.845	Confident
222	O75306	NADH dehydrogenase [ubiquinone] iron-sulfur protein 2, mitochondrial (NDUS2_HUMAN)	NDUFS2	1	52.5117	87.9	2.59	13.3978					Single Protein		O75306	1	2	2	1	2	1	1	2	90.893	Doubtful
223	Q14847	LIM and SH3 domain protein 1 (LASP1_HUMAN)	LASP1	17	29.6982	72.41	12.64	35.556	Oxidation of M(M64)	Oxidation of M(1)	Deamidation of Q (Q114-{Q114 Q116 N119})	Deamidation of Q (1)	Single Protein		Q14847	4	9	9	4	9	4	3	9	99.845	Confident
224	Q86VI3	Ras GTPase-activating-like protein IQGAP3 (IQGA3_HUMAN)	IQGAP3	1	184.584	79.03	0.61	4.33787	Deamidation of N(N1348)	Deamidation of N(1)			Single Protein		Q86VI3	1	5	4	1	4	1	1	5	99.845	Doubtful
225	P41250	Glycine--tRNA ligase (GARS_HUMAN)	GARS	7	83.1126	79.03	5.68	17.4875					Single Protein		P41250	4	6	6	4	6	4	4	6	99.845	Confident
226	P29590	Protein PML (PML_HUMAN)	PML	15	97.4889	72.9	2.83	13.3881					Single Protein		P29590	2	5	5	2	5	2	2	5	99.845	Confident
227	P43897	Elongation factor Ts, mitochondrial (EFTS_HUMAN)	TSFM	12	35.3682	74.15	5.23	19.0866					Single Protein		P43897	1	2	2	1	2	1	1	2	99.845	Doubtful
228	O95747	Serine/threonine-protein kinase OSR1 (OXSR1_HUMAN)	OXSR1	3	57.9861	79.32	7.78	18.6702					Single Protein		O95747	3	3	3	3	3	3	2	3	99.845	Confident
229	Q9NVJ2	ADP-ribosylation factor-like protein 8B (ARL8B_HUMAN)	ARL8B	3	21.5251	86.56	29.57	76.1499			Deamidation of Q (Q119-{N109 N113 Q119 Q121 N130})	Deamidation of Q (1)	Single Protein		Q9NVJ2	5	6	6	5	6	5	5	6	99.845	Confident
230	Q9H2U2	Inorganic pyrophosphatase 2, mitochondrial (IPYR2_HUMAN)	PPA2	4	37.896	100	10.48	32.5016					Single Protein		Q9H2U2	3	4	3	2	3	2	3	5	99.845	Confident
231	P00746	Complement factor D (CFAD_HUMAN)	CFD	19	27.0159	72.73	5.93	29.8229					Single Protein		P00746	1	2	2	1	2	1	1	2	99.845	Doubtful
232	Q13561	Dynactin subunit 2 (DCTN2_HUMAN)	DCTN2	12	44.2039	75.56	3.99	17.279					Single Protein		Q13561	1	1	1	1	1	1	1	1	99.845	Doubtful
233	Q13564	NEDD8-activating enzyme E1 regulatory subunit (ULA1_HUMAN)	NAE1	16	60.2086	81.84	3	13.3115					Single Protein		Q13564	1	1	1	1	1	1	1	1	99.845	Doubtful
234	P11413	Glucose-6-phosphate 1-dehydrogenase (G6PD_HUMAN)	G6PD	X	59.219	79.22	7.77	22.0824					Single Protein		P11413	3	3	3	3	3	3	3	4	99.845	Confident
235	P00738	Haptoglobin (HPT_HUMAN)	HP	16	45.1766	67.49	7.64	35.1002					Single Protein		P00738	3	5	5	3	5	3	3	5	99.845	Confident
236	Q9UJ70	N-acetyl-D-glucosamine kinase (NAGK_HUMAN)	NAGK	2	37.3519	79.36	13.37	64.3796					Single Protein		Q9UJ70	3	4	4	3	4	3	4	5	99.845	Confident
237	P55884	Eukaryotic translation initiation factor 3 subunit B (EIF3B_HUMAN)	EIF3B	7	92.4238	68.8	7	23.1058					Single Protein		P55884	5	9	9	5	9	5	5	9	99.845	Confident
238	O95777	U6 snRNA-associated Sm-like protein LSm8 (LSM8_HUMAN)	LSM8	7	10.3963	75	16.67	64.6163					Single Protein		O95777	1	1	1	1	1	1	1	1	99.845	Doubtful
239	P78527	DNA-dependent protein kinase catalytic subunit (PRKDC_HUMAN)	PRKDC	8	468.788	77.18	2.96	3.41487					Single Protein		P78527	10	20	20	10	20	10	9	21	99.845	Confident
240	P00761	Trypsin (TRYP_PIG)			24.3938	68.4	25.11	187.695	Deamidation of N(N74, N85, N87, N91, N105); Oxidation of M(M94)	Deamidation of N(5); Oxidation of M(1)			Single Protein		P00761	12	13	13	12	13	12	17	19	99.845	Confident
241	P12724	Eosinophil cationic protein (ECP_HUMAN)	RNASE3	14	18.3733	64.38	16.88	58.1546	Deamidation of Q(Q36)	Deamidation of Q(1)			Single Protein		P12724	2	2	2	2	2	2	2	2	99.845	Doubtful
242	Q13596	Sorting nexin-1 (SNX1_HUMAN)	SNX1	15	59.0331	72.61	2.11	15.3544					Single Protein		Q13596	1	1	1	1	1	1	1	1	99.845	Doubtful
243	Q13595	Transformer-2 protein homolog alpha (TRA2A_HUMAN)	TRA2A	7	32.6691	88.3	4.96	24.9123					Single Protein		Q13595	1	2	2	1	2	1	1	3	99.845	Doubtful
244	Q96AE4	Far upstream element-binding protein 1 (FUBP1_HUMAN)	FUBP1	1	67.5185	57.76	1.24	4.35309					Related Proteins	Q96I24	Q96AE4, Q96I24	1	2	0	0	2	1	1	2	99.845	Doubtful
245	P27105	Erythrocyte band 7 integral membrane protein (STOM_HUMAN)	STOM	9	31.7107	89.58	15.63	39.4877	Oxidation of M(M239)	Oxidation of M(1)			Single Protein		P27105	3	5	5	3	5	3	3	5	99.845	Confident
246	Q9H1E5	Thioredoxin-related transmembrane protein 4 (TMX4_HUMAN)	TMX4	20	38.9277	60.17	3.44	23.4082					Single Protein		Q9H1E5	1	1	1	1	1	1	1	1	99.845	Doubtful
247	P05787	Keratin, type II cytoskeletal 8 (K2C8_HUMAN)	KRT8	12	53.6711	83.23	57.56	89.5837	Deamidation of N(N145, N222, N250); Deamidation of Q(Q236); Oxidation of M(M136, M139, M168, M189, M256, M378, M409)	Deamidation of N(3); Deamidation of Q(1); Oxidation of M(7)			Single Protein		P05787	38	46	36	31	39	32	47	57	99.845	Confident
248	Q9H1E3	Nuclear ubiquitous casein and cyclin-dependent kinase substrate 1 (NUCKS_HUMAN)	NUCKS1	1	27.28	90.12	7.82	25.5274					Single Protein		Q9H1E3	1	2	2	1	2	1	1	2	99.845	Doubtful
249	Q9BR76	Coronin-1B (COR1B_HUMAN)	CORO1B	11	54.2002	55.42	14.31	39.8775					Single Protein		Q9BR76	5	5	4	4	4	4	5	5	99.845	Confident
250	P15104	Glutamine synthetase (GLNA_HUMAN)	GLUL	1	42.0373	60.05	5.36	27.6927					Single Protein		P15104	1	1	1	1	1	1	1	1	99.845	Doubtful
251	P30740	Leukocyte elastase inhibitor (ILEU_HUMAN)	SERPINB1	6	42.7147	71.5	26.65	86.8778					Single Protein		P30740	9	11	10	8	10	8	12	15	99.845	Confident
252	P16444	Dipeptidase 1 (DPEP1_HUMAN)	DPEP1	16	45.645	83.94	16.79	46.0412					Single Protein		P16444	5	5	5	5	5	5	6	7	99.845	Confident
253	Q9UHQ9	NADH-cytochrome b5 reductase 1 (NB5R1_HUMAN)	CYB5R1	1	34.0732	71.15	2.62	25.4228					Single Protein		Q9UHQ9	1	2	2	1	2	1	1	2	99.845	Doubtful
254	P15121	Aldose reductase (ALDR_HUMAN)	AKR1B1	7	35.8305	79.43	2.85	22.0753					Single Protein		P15121	1	2	2	1	2	1	1	2	99.845	Doubtful
255	Q9Y2S2	Lambda-crystallin homolog (CRYL1_HUMAN)	CRYL1	13	35.3961	77.74	4.39	50.0255					Single Protein		Q9Y2S2	1	3	3	1	3	1	2	4	99.845	Doubtful
256	P28482	Mitogen-activated protein kinase 1 (MK01_HUMAN)	MAPK1	22	41.3632	70.83	11.11	40.2057					Single Protein		P28482	3	5	4	3	4	3	4	6	99.845	Confident
257	P40121	Macrophage-capping protein (CAPG_HUMAN)	CAPG	2	38.4745	50.29	37.93	71.4577	Oxidation of M(M1, M107)	Oxidation of M(2)			Single Protein		P40121	13	14	14	13	14	13	14	17	99.845	Confident
258	Q9NTX5	Ethylmalonyl-CoA decarboxylase (ECHD1_HUMAN)	ECHDC1	6	33.6765	91.21	3.58	20.2057					Single Protein		Q9NTX5	1	1	1	1	1	1	1	1	99.845	Doubtful
259	Q06210	Glutamine--fructose-6-phosphate aminotransferase [isomerizing] 1 (GFPT1_HUMAN)	GFPT1	2	78.7563	95.99	2.29	8.87434					Single Protein		Q06210	1	3	3	1	3	1	1	3	99.845	Doubtful
260	P54709	Sodium/potassium-transporting ATPase subunit beta-3 (AT1B3_HUMAN)	ATP1B3	3	31.4921	64.87	3.94	30.2593					Single Protein		P54709	1	1	1	1	1	1	1	1	99.845	Doubtful
261	Q9UHL4	Dipeptidyl peptidase 2 (DPP2_HUMAN)	DPP7	9	54.3072	65.24	11.59	30.2652			Deamidation of N (N414-{N409 N414 N416})	Deamidation of N (1)	Single Protein		Q9UHL4	4	4	4	4	4	4	4	4	99.845	Confident
262	Q9Y365	START domain-containing protein 10 (STA10_HUMAN)	STARD10	11	33.0276	84.88	4.12	25.114					Single Protein		Q9Y365	1	1	1	1	1	1	1	1	99.845	Doubtful
263	Q06203	Amidophosphoribosyltransferase (PUR1_HUMAN)	PPAT	4	57.3624	66.54	1.93	18.0324					Single Protein		Q06203	1	1	1	1	1	1	1	1	99.845	Doubtful
264	P42765	3-ketoacyl-CoA thiolase, mitochondrial (THIM_HUMAN)	ACAA2	18	41.8976	72.54	31.49	50.4411	Deamidation of Q(Q61); Oxidation of M(M56, M314)	Deamidation of Q(1); Oxidation of M(2)			Single Protein		P42765	12	12	12	12	12	12	13	13	99.845	Confident
265	P42766	60S ribosomal protein L35 (RL35_HUMAN)	RPL35	9	14.5426	100	18.7	75.6483					Single Protein		P42766	2	4	4	2	4	2	2	4	99.845	Confident
266	P15153	Ras-related C3 botulinum toxin substrate 2 (RAC2_HUMAN)	RAC2	22	21.4151	59.38	16.67	66.9825					Single Protein		P15153	3	3	1	1	1	1	3	3	99.845	Confident
267	Q02218	2-oxoglutarate dehydrogenase, mitochondrial (ODO1_HUMAN)	OGDH	7	115.861	70.38	3.13	10.9574					Related Proteins	Q9ULD0	Q02218, Q9ULD0	3	5	0	0	5	3	4	6	99.845	Confident
268	Q9Y2V7	Conserved oligomeric Golgi complex subunit 6 (COG6_HUMAN)	COG6	13	73.2326	62.71	2.13	11.3611					Single Protein		Q9Y2V7	1	1	1	1	1	1	1	1	91.1765	Doubtful
269	P54727	UV excision repair protein RAD23 homolog B (RD23B_HUMAN)	RAD23B	9	43.1446	43.28	10.27	62.7342					Single Protein		P54727	4	5	5	4	5	4	4	5	99.845	Confident
270	P00918	Carbonic anhydrase 2 (CAH2_HUMAN)	CA2	8	29.2279	78.85	3.46	27.088					Single Protein		P00918	1	1	1	1	1	1	1	1	99.845	Doubtful
271	P00915	Carbonic anhydrase 1 (CAH1_HUMAN)	CA1	8	28.8524	65.9	21.46	58.4762			Deamidation of N (N28-{N25 N27 N28 Q29})	Deamidation of N (1)	Single Protein		P00915	4	6	6	4	6	4	4	7	99.845	Confident
272	Q9Y383	Putative RNA-binding protein Luc7-like 2 (LC7L2_HUMAN)	LUC7L2	7	46.4856	100	2.81	15.8244					Single Protein		Q9Y383	1	2	2	1	2	1	1	2	99.845	Doubtful
273	Q9Y305	Acyl-coenzyme A thioesterase 9, mitochondrial (ACOT9_HUMAN)	ACOT9	X	49.8695	82.23	4.56	16.1121					Single Protein		Q9Y305	1	5	5	1	5	1	1	5	99.845	Doubtful
274	Q9UHG3	Prenylcysteine oxidase 1 (PCYOX_HUMAN)	PCYOX1	2	56.6037	58.61	2.18	15.3164					Single Protein		Q9UHG3	1	1	1	1	1	1	1	1	99.845	Doubtful
275	P04406	Glyceraldehyde-3-phosphate dehydrogenase (G3P_HUMAN)	GAPDH	12	36.0304	73.13	51.04	146.459	Deamidation of N(N9, N136, N167, N225, N322); Deamidation of Q(Q78); Oxidation of M(M130, M175, M331)	Deamidation of N(5); Deamidation of Q(1); Oxidation of M(3)			Single Protein		P04406	22	26	26	22	26	22	35	43	99.845	Confident
276	Q8WU39	Marginal zone B- and B1-cell-specific protein (MZB1_HUMAN)	MZB1	5	20.6812	73.02	26.98	68.377	Oxidation of M(M60)	Oxidation of M(1)			Single Protein		Q8WU39	4	4	4	4	4	4	4	4	99.845	Confident
277	Q86U42	Polyadenylate-binding protein 2 (PABP2_HUMAN)	PABPN1	14	32.729	58.82	3.59	29.8229					Single Protein		Q86U42	1	1	1	1	1	1	1	1	99.845	Doubtful
278	Q9Y2Q3	Glutathione S-transferase kappa 1 (GSTK1_HUMAN)	GSTK1	7	25.4803	88.94	35.84	94.6943	Oxidation of M(M203)	Oxidation of M(1)			Single Protein		Q9Y2Q3	6	7	7	6	7	6	7	8	99.845	Confident
279	Q99623	Prohibitin-2 (PHB2_HUMAN)	PHB2	12	33.2759	100	34.45	61.6545	Oxidation of M(M101, M120)	Oxidation of M(2)			Single Protein		Q99623	9	13	13	9	13	9	10	14	99.845	Confident
280	Q9Y2R0	Cytochrome c oxidase assembly factor 3 homolog, mitochondrial (COA3_HUMAN)	COA3	17	11.7241	74.53	9.43	58.5204					Single Protein		Q9Y2R0	1	1	1	1	1	1	1	1	99.845	Doubtful
281	Q69YL0	Uncharacterized protein NCBP2-AS2 (NCAS2_HUMAN)	NCBP2-AS2	3	10.884	100	11.11	62.6582					Single Protein		Q69YL0	1	3	3	1	3	1	1	3	91.1377	Doubtful
282	Q9Y333	U6 snRNA-associated Sm-like protein LSm2 (LSM2_HUMAN)	LSM2	CHR_HSCHR6_MHC_APD_CTG1	10.8276	100	20	65.2964					Single Protein		Q9Y333	1	2	2	1	2	1	1	2	99.845	Doubtful
283	Q56VL3	OCIA domain-containing protein 2 (OCAD2_HUMAN)	OCIAD2	4	16.9426	83.12	8.44	40.2803					Single Protein		Q56VL3	1	1	1	1	1	1	1	1	99.845	Doubtful
284	Q9BQL6	Fermitin family homolog 1 (FERM1_HUMAN)	FERMT1	20	77.3874	75.48	4.14	15.7707					Single Protein		Q9BQL6	2	2	2	2	2	2	2	2	99.845	Confident
285	P16422	Epithelial cell adhesion molecule (EPCAM_HUMAN)	EPCAM	2	34.9097	65.92	5.1	21.997					Single Protein		P16422	1	1	1	1	1	1	1	1	99.845	Doubtful
286	Q9UHB9	Signal recognition particle subunit SRP68 (SRP68_HUMAN)	SRP68	17	70.6856	86.12	1.44	10.496					Single Protein		Q9UHB9	1	2	2	1	2	1	1	2	91.2886	Doubtful
287	P42704	Leucine-rich PPR motif-containing protein, mitochondrial (LPPRC_HUMAN)	LRPPRC	2	157.805	90.24	7.96	12.5886					Single Protein		P42704	9	15	15	9	15	9	9	15	99.845	Confident
288	Q9BQS7	Hephaestin (HEPH_HUMAN)	HEPH	X	130.365	56.74	1.21	7.86205					Single Protein		Q9BQS7	1	3	3	1	3	1	1	3	91.0226	Doubtful
289	P05783	Keratin, type I cytoskeletal 18 (K1C18_HUMAN)	KRT18	12	48.0285	73.72	56.28	60.7785	Deamidation of N(N143); Oxidation of M(M58, M174, M213, M313, M335)	Deamidation of N(1); Oxidation of M(5)	Deamidation of Q (Q337-{Q334 Q337 N339 Q351})	Deamidation of Q (1)	Single Protein		P05783	25	31	29	24	30	24	30	38	99.845	Confident
290	Q9UHD8	Septin-9 (SEPT9_HUMAN)	SEPT9	CHR_HSCHR17_3_CTG4	65.3608	85.84	7.85	19.7015					Single Protein		Q9UHD8	4	4	4	4	4	4	3	4	99.845	Confident
291	O75396	Vesicle-trafficking protein SEC22b (SC22B_HUMAN)	SEC22B	1	24.5775	86.05	16.74	52.8952	Oxidation of M(M149)	Oxidation of M(1)			Single Protein		O75396	3	5	5	3	5	3	3	5	99.845	Confident
292	P16403	Histone H1.2 (H12_HUMAN)	HIST1H1C	6	21.3517	100	29.11	73.7125			Deamidation of N (N76-{N76 N77})	Deamidation of N (1)	Single Protein		P16403	7	10	4	2	4	2	8	14	99.845	Confident
293	P16402	Histone H1.3 (H13_HUMAN)	HIST1H1D	6	22.3363	100	23.98	45.0211			Deamidation of N (N77-{N77 N78})	Deamidation of N (1)	Single Protein		P16402	6	11	5	1	5	1	6	15	99.845	Confident
294	P16401	Histone H1.5 (H15_HUMAN)	HIST1H1B	6	22.5665	100	27.88	69.9914	Deamidation of N(N58, N79)	Deamidation of N(2)			Single Protein		P16401	7	12	11	6	11	6	7	16	99.845	Confident
295	Q9Y3I0	tRNA-splicing ligase RtcB homolog (RTCB_HUMAN)	RTCB	22	55.1749	74.85	16.63	37.2494	Oxidation of M(M147)	Oxidation of M(1)			Single Protein		Q9Y3I0	7	13	13	7	13	7	6	13	99.845	Confident
296	P36871	Phosphoglucomutase-1 (PGM1_HUMAN)	PGM1	1	61.4105	82.74	15.12	32.4217					Single Protein		P36871	8	12	12	8	12	8	8	14	99.845	Confident
297	Q8WUM4	Programmed cell death 6-interacting protein (PDC6I_HUMAN)	PDCD6IP	3	95.9631	71.66	0.92	8.47426					Single Protein		Q8WUM4	1	5	5	1	5	1	1	5	91.2886	Doubtful
298	O75489	NADH dehydrogenase [ubiquinone] iron-sulfur protein 3, mitochondrial (NDUS3_HUMAN)	NDUFS3	11	30.2227	88.64	14.02	43.0775					Single Protein		O75489	3	4	4	3	4	3	3	5	99.845	Confident
299	Q01469	Fatty acid-binding protein, epidermal (FABP5_HUMAN)	FABP5	8	15.1546	100	13.33	68.924					Single Protein		Q01469	2	2	2	2	2	2	2	2	99.845	Confident
300	P23526	Adenosylhomocysteinase (SAHH_HUMAN)	AHCY	20	47.6852	70.6	13.43	49.8287					Single Protein		P23526	6	10	10	6	10	6	6	10	99.845	Confident
301	P23528	Cofilin-1 (COF1_HUMAN)	CFL1	11	18.4907	100	44.58	85.6805	Deamidation of Q(Q62)	Deamidation of Q(1)			Single Protein		P23528	7	7	7	7	7	7	7	9	99.845	Confident
302	P09234	U1 small nuclear ribonucleoprotein C (RU1C_HUMAN)	SNRPC	6	17.3812	37.74	7.55	103.386					Single Protein		P09234	1	1	1	1	1	1	1	1	99.845	Doubtful
303	P62491	Ras-related protein Rab-11A (RB11A_HUMAN)	RAB11A	15	24.3784	75.46	24.54	64.6163					Related Proteins	Q15907	P62491, Q15907	5	5	4	4	4	4	5	5	99.845	Confident
304	O75475	PC4 and SFRS1-interacting protein (PSIP1_HUMAN)	PSIP1	9	60.0667	95.28	3.21	11.7041					Single Protein		O75475	1	4	4	1	4	1	1	4	99.845	Doubtful
305	Q02790	Peptidyl-prolyl cis-trans isomerase FKBP4 (FKBP4_HUMAN)	FKBP4	12	51.7721	100	5.66	20.2718					Single Protein		Q02790	2	5	5	2	5	2	2	5	99.845	Doubtful
306	P51114	Fragile X mental retardation syndrome-related protein 1 (FXR1_HUMAN)	FXR1	3	69.6779	85.67	1.29	5.57838					Related Proteins	P51116, Q06787	P51114, P51116, Q06787	1	1	0	0	1	1	1	1	99.845	Doubtful
307	P35579	Myosin-9 (MYH9_HUMAN)	MYH9	22	226.392	96.17	9.23	12.9074	Deamidation of Q(Q623); Oxidation of M(M627)	Deamidation of Q(1); Oxidation of M(1)			Single Protein		P35579	15	23	16	12	23	15	16	26	99.845	Confident
308	P23588	Eukaryotic translation initiation factor 4B (IF4B_HUMAN)	EIF4B	12	69.1103	87.23	3.93	16.6156					Single Protein		P23588	2	6	6	2	6	2	2	6	99.845	Confident
309	Q99729	Heterogeneous nuclear ribonucleoprotein A/B (ROAA_HUMAN)	HNRNPAB	5	36.2024	62.35	9.94	55.2276	Oxidation of M(M71)	Oxidation of M(1)			Single Protein		Q99729	4	5	5	4	5	4	4	5	99.845	Confident
310	Q9NUJ1	Mycophenolic acid acyl-glucuronide esterase, mitochondrial (ABHDA_HUMAN)	ABHD10	3	33.9107	88.24	3.59	22.9747					Single Protein		Q9NUJ1	1	1	1	1	1	1	1	1	99.845	Doubtful
311	Q99715	Collagen alpha-1(XII) chain (COCA1_HUMAN)	COL12A1	6	332.941	66.73	3.3	3.92426					Single Protein		Q99715	8	18	18	8	18	8	6	18	99.845	Confident
312	Q99714	3-hydroxyacyl-CoA dehydrogenase type-2 (HCD2_HUMAN)	HSD17B10	X	26.9061	80.46	57.09	95.54	Deamidation of N(N152); Oxidation of M(M178, M194)	Deamidation of N(1); Oxidation of M(2)			Single Protein		Q99714	11	12	12	11	12	11	14	16	99.845	Confident
313	P10253	Lysosomal alpha-glucosidase (LYAG_HUMAN)	GAA	17	105.257	44.01	3.68	22.8658					Single Protein		P10253	3	4	4	3	4	3	3	5	99.845	Confident
314	P11586	C-1-tetrahydrofolate synthase, cytoplasmic (C1TC_HUMAN)	MTHFD1	14	101.495	74.33	6.1	18.3233					Single Protein		P11586	5	9	9	5	9	5	5	9	99.845	Confident
315	P22234	Multifunctional protein ADE2 (PUR6_HUMAN)	PAICS	4	47.0491	76.71	9.88	32.0351					Single Protein		P22234	3	4	4	3	4	3	3	4	99.845	Confident
316	O75439	Mitochondrial-processing peptidase subunit beta (MPPB_HUMAN)	PMPCB	7	54.3315	77.3	2.04	15.2412					Single Protein		O75439	1	3	3	1	3	1	1	3	99.845	Doubtful
317	O75436	Vacuolar protein sorting-associated protein 26A (VP26A_HUMAN)	VPS26A	10	38.1457	92.97	7.65	28.4549	Oxidation of M(M261)	Oxidation of M(1)			Single Protein		O75436	2	4	4	2	4	2	2	4	99.845	Confident
318	P36873	Serine/threonine-protein phosphatase PP1-gamma catalytic subunit (PP1G_HUMAN)	PPP1CC	12	36.9597	87.62	8.67	27.3991					Single Protein		P36873	2	2	1	1	1	1	2	2	99.845	Confident
319	Q9H299	SH3 domain-binding glutamic acid-rich-like protein 3 (SH3L3_HUMAN)	SH3BGRL3	1	10.4313	64.52	39.78	215.388					Single Protein		Q9H299	4	4	4	4	4	4	4	4	99.845	Confident
320	P55854	Small ubiquitin-related modifier 3 (SUMO3_HUMAN)	SUMO3	21	11.6297	57.28	11.65	105.138					Related Proteins	P61956, Q6EEV6	P55854, P61956, Q6EEV6	1	1	1	1	1	1	1	1	99.845	Doubtful
321	O95831	Apoptosis-inducing factor 1, mitochondrial (AIFM1_HUMAN)	AIFM1	X	66.8589	82.06	18.43	32.9241					Single Protein		O95831	9	11	11	9	11	9	9	11	99.845	Confident
322	P12814	Alpha-actinin-1 (ACTN1_HUMAN)	ACTN1	14	102.993	86.66	25.45	28.9316	Deamidation of N(N729); Deamidation of Q(Q696); Oxidation of M(M221)	Deamidation of N(1); Deamidation of Q(1); Oxidation of M(1)			Single Protein		P12814	18	31	19	10	22	13	21	36	99.845	Confident
323	Q9BRA2	Thioredoxin domain-containing protein 17 (TXD17_HUMAN)	TXNDC17	17	13.9318	100	8.13	50.4322					Single Protein		Q9BRA2	1	2	2	1	2	1	1	2	99.845	Doubtful
324	P39060	Collagen alpha-1(XVIII) chain (COIA1_HUMAN)	COL18A1	21	178.077	43.79	2.62	8.03778					Single Protein		P39060	3	5	5	3	5	3	2	5	99.845	Confident
325	P15090	Fatty acid-binding protein, adipocyte (FABP4_HUMAN)	FABP4	8	14.7095	100	31.82	121.4	Oxidation of M(M21)	Oxidation of M(1)			Single Protein		P15090	4	4	4	4	4	4	5	5	99.845	Confident
326	Q13405	39S ribosomal protein L49, mitochondrial (RM49_HUMAN)	MRPL49	11	19.1859	100	8.43	37.3684					Single Protein		Q13405	1	2	2	1	2	1	1	2	91.0012	Doubtful
327	Q13409	Cytoplasmic dynein 1 intermediate chain 2 (DC1I2_HUMAN)	DYNC1I2	2	71.4121	58.31	1.57	14.6647					Single Protein		Q13409	1	2	2	1	2	1	1	2	99.845	Doubtful
328	Q14739	Lamin-B receptor (LBR_HUMAN)	LBR	1	70.658	59.19	1.79	14.0026					Single Protein		Q14739	1	3	3	1	3	1	1	3	99.845	Doubtful
329	P39059	Collagen alpha-1(XV) chain (COFA1_HUMAN)	COL15A1	9	141.632	38.98	0.65	9.21718					Single Protein		P39059	1	2	2	1	2	1	1	2	91.514	Doubtful
330	Q9Y3B3	Transmembrane emp24 domain-containing protein 7 (TMED7_HUMAN)	TMED7	5	25.1556	77.68	13.39	41.539	Deamidation of Q(Q127)	Deamidation of Q(1)			Single Protein		Q9Y3B3	2	2	2	2	2	2	2	2	99.845	Doubtful
331	Q13418	Integrin-linked protein kinase (ILK_HUMAN)	ILK	11	51.3859	73.45	3.1	0	Oxidation of M(M350)	Oxidation of M(1)			Single Protein		Q13418	1	4	4	1	4	1	0	4	91.8605	Doubtful
332	Q86UE4	Protein LYRIC (LYRIC_HUMAN)	MTDH	8	63.7988	72.51	6.87	23.9925					Single Protein		Q86UE4	3	4	4	3	4	3	3	4	99.845	Confident
333	Q13423	NAD(P) transhydrogenase, mitochondrial (NNTM_HUMAN)	NNT	5	113.823	51.47	2.03	15.1543					Single Protein		Q13423	2	3	3	2	3	2	2	3	99.845	Confident
334	P53396	ATP-citrate synthase (ACLY_HUMAN)	ACLY	17	120.762	75.48	2.09	10.8827					Single Protein		P53396	2	5	5	2	5	2	2	5	99.845	Confident
335	O95865	N(G),N(G)-dimethylarginine dimethylaminohydrolase 2 (DDAH2_HUMAN)	DDAH2	CHR_HSCHR6_MHC_DBB_CTG1	29.6255	71.58	9.12	45.6115					Single Protein		O95865	2	3	2	2	3	2	2	3	99.845	Confident
336	Q9Y3D6	Mitochondrial fission 1 protein (FIS1_HUMAN)	FIS1	7	16.927	80.92	10.53	40.8103					Single Protein		Q9Y3D6	1	1	1	1	1	1	1	1	99.845	Doubtful
337	P15088	Mast cell carboxypeptidase A (CBPA3_HUMAN)	CPA3	3	48.6388	87.77	3.36	14.8757					Single Protein		P15088	1	2	2	1	2	1	1	2	99.845	Doubtful
338	Q13435	Splicing factor 3B subunit 2 (SF3B2_HUMAN)	SF3B2	11	100.165	69.39	1.34	8.52082					Single Protein		Q13435	1	2	2	1	2	1	1	2	99.845	Doubtful
339	Q14766	Latent-transforming growth factor beta-binding protein 1 (LTBP1_HUMAN)	LTBP1	2	186.673	57.35	0.52	5.29732					Single Protein		Q14766	1	2	2	1	2	1	1	2	99.845	Doubtful
340	Q14764	Major vault protein (MVP_HUMAN)	MVP	16	99.2659	71.56	11.53	22.6299					Single Protein		Q14764	8	12	12	8	12	8	8	13	99.845	Confident
341	P54652	Heat shock-related 70 kDa protein 2 (HSP72_HUMAN)	HSPA2	14	69.9779	74.8	14.24	18.6452	Deamidation of N(N32, N358, N508)	Deamidation of N(3)			Single Protein		P54652	10	11	1	0	1	0	12	14	99.845	Confident
342	P09211	Glutathione S-transferase P (GSTP1_HUMAN)	GSTP1	11	23.341	80	58.57	165.643	Deamidation of N(N94, N205, N207)	Deamidation of N(3)	Deamidation of Q (Q25-{Q25 Q27 Q40})	Deamidation of Q (1)	Single Protein		P09211	10	14	14	10	14	10	12	18	99.845	Confident
343	Q13442	28 kDa heat- and acid-stable phosphoprotein (HAP28_HUMAN)	PDAP1	7	20.6176	100	13.26	62.8313					Single Protein		Q13442	3	3	3	3	3	3	3	3	99.845	Confident
344	Q13445	Transmembrane emp24 domain-containing protein 1 (TMED1_HUMAN)	TMED1	19	25.1897	37.44	3.96	56.9097					Single Protein		Q13445	1	1	1	1	1	1	1	1	99.845	Doubtful
345	P24844	Myosin regulatory light polypeptide 9 (MYL9_HUMAN)	MYL9	20	19.8144	82.56	62.21	131.02	Deamidation of N(N95, N155); Oxidation of M(M40, M57, M142)	Deamidation of N(2); Oxidation of M(3)			Single Protein		P24844	13	15	5	5	5	5	20	24	99.845	Confident
346	Q13451	Peptidyl-prolyl cis-trans isomerase FKBP5 (FKBP5_HUMAN)	FKBP5	6	51.1796	100	3.28	13.5737					Single Protein		Q13451	1	2	2	1	2	1	1	2	91.1765	Doubtful
347	P12830	Cadherin-1 (CADH1_HUMAN)	CDH1	16	97.3959	41.95	3.85	21.997					Single Protein		P12830	2	2	2	2	2	2	2	2	99.845	Confident
348	Q9H223	EH domain-containing protein 4 (EHD4_HUMAN)	EHD4	15	61.1365	80.78	3.88	19.9245					Single Protein		Q9H223	2	2	2	2	2	2	2	2	99.845	Confident
349	Q9HC35	Echinoderm microtubule-associated protein-like 4 (EMAL4_HUMAN)	EML4	2	108.848	69.93	0.92	7.1465					Single Protein		Q9HC35	1	3	3	1	3	1	1	4	99.845	Doubtful
350	O14498	Immunoglobulin superfamily containing leucine-rich repeat protein (ISLR_HUMAN)	ISLR	15	45.9684	34.35	4.91	37.0707					Single Protein		O14498	2	4	4	2	4	2	2	5	99.845	Confident
351	P24821	Tenascin (TENA_HUMAN)	TNC	9	240.7	65.56	1.95	4.40315					Single Protein		P24821	4	8	8	4	8	4	2	8	99.845	Confident
352	O75947	ATP synthase subunit d, mitochondrial (ATP5H_HUMAN)	ATP5H	17	18.4795	100	16.15	57.7934	Deamidation of N(N48)	Deamidation of N(1)			Single Protein		O75947	2	3	3	2	3	2	2	3	99.845	Doubtful
353	P13073	Cytochrome c oxidase subunit 4 isoform 1, mitochondrial (COX41_HUMAN)	COX4I1	16	19.564	100	24.26	76.4689					Single Protein		P13073	4	6	6	4	6	4	4	6	99.845	Confident
354	Q92973	Transportin-1 (TNPO1_HUMAN)	TNPO1	5	102.289	55.35	1.34	9.45604					Single Protein		Q92973	1	4	4	1	4	1	1	4	99.845	Doubtful
355	Q00839	Heterogeneous nuclear ribonucleoprotein U (HNRPU_HUMAN)	HNRNPU	1	90.528	66.79	12.12	29.7581	Deamidation of N(N424); Oxidation of M(M534)	Deamidation of N(1); Oxidation of M(1)	Deamidation of Q (Q477-{Q477 N478})	Deamidation of Q (1)	Single Protein		Q00839	10	13	13	10	13	10	10	14	99.845	Confident
356	P62736	Actin, aortic smooth muscle (ACTA_HUMAN)	ACTA2	10	41.9818	76.92	51.99	52.1271	Deamidation of N(N80, N254); Deamidation of Q(Q51); Oxidation of M(M46, M49, M84, M178, M192, M327)	Deamidation of N(2); Deamidation of Q(1); Oxidation of M(6)			Related Proteins	P68032, P68133	P62736, P68032, P68133	30	36	0	0	0	0	52	65	99.845	Confident
357	P10809	60 kDa heat shock protein, mitochondrial (CH60_HUMAN)	HSPD1	2	61.0164	86.04	31.06	44.2672	Oxidation of M(M145)	Oxidation of M(1)	Deamidation of Q (Q99-{Q99 N103 N104 N106})	Deamidation of Q (1)	Single Protein		P10809	16	23	23	16	23	16	19	27	99.845	Confident
358	P27695	DNA-(apurinic or apyrimidinic site) lyase (APEX1_HUMAN)	APEX1	14	35.5322	100	8.18	29.2602					Single Protein		P27695	2	3	3	2	3	2	2	3	99.845	Confident
359	Q92947	Glutaryl-CoA dehydrogenase, mitochondrial (GCDH_HUMAN)	GCDH	19	48.0964	74.66	2.05	15.4692					Single Protein		Q92947	1	1	1	1	1	1	1	1	99.845	Doubtful
360	Q92945	Far upstream element-binding protein 2 (FUBP2_HUMAN)	KHSRP	19	73.07	60.48	17.3	28.6056			Deamidation of Q (Q271-{Q271 Q275 N276 N278})	Deamidation of Q (1)	Single Protein		Q92945	8	10	10	8	10	8	7	11	99.845	Confident
361	P26373	60S ribosomal protein L13 (RL13_HUMAN)	RPL13	16	24.2465	100	14.69	61.2476	Oxidation of M(M155)	Oxidation of M(1)			Single Protein		P26373	4	6	6	4	6	4	4	6	99.845	Confident
362	P26368	Splicing factor U2AF 65 kDa subunit (U2AF2_HUMAN)	U2AF2	19	53.4672	60.84	11.16	33.3503					Single Protein		P26368	3	4	4	3	4	3	3	4	99.845	Confident
363	O75915	PRA1 family protein 3 (PRAF3_HUMAN)	ARL6IP5	3	21.6004	48.94	4.79	67.4257					Single Protein		O75915	1	2	2	1	2	1	1	2	91.3017	Doubtful
364	Q12864	Cadherin-17 (CAD17_HUMAN)	CDH17	8	92.1619	62.38	7.45	29.335					Single Protein		Q12864	4	7	7	4	7	4	5	8	99.845	Confident
365	Q9H8Y8	Golgi reassembly-stacking protein 2 (GORS2_HUMAN)	GORASP2	2	47.116	36.28	3.54	28.7183					Single Protein		Q9H8Y8	1	3	3	1	3	1	1	3	99.845	Doubtful
366	P59665	Neutrophil defensin 1 (DEF1_HUMAN)	DEFA1	8	10.1942	67.02	19.15	147.694					Related Proteins	P59666	P59665, P59666	2	3	3	2	3	2	2	3	99.845	Confident
367	P07203	Glutathione peroxidase 1 (GPX1_HUMAN)	GPX1	3	22.0751	84.73	23.15	73.3319					Single Protein		P07203	4	6	5	3	5	3	4	6	99.845	Confident
368	P38159	RNA-binding motif protein, X chromosome (RBMX_HUMAN)	RBMX	X	42.3063	100	17.39	9.01925					Related Proteins	Q96E39	P38159, Q96E39	5	8	0	0	0	0	4	9	99.845	Confident
369	P53999	Activated RNA polymerase II transcriptional coactivator p15 (TCP4_HUMAN)	SUB1	5	14.3864	100	29.92	154.672					Single Protein		P53999	3	6	6	3	6	3	5	8	99.845	Confident
370	P63313	Thymosin beta-10 (TYB10_HUMAN)	TMSB10	2	5.02255	100	31.82	140.981					Single Protein		P63313	1	1	1	1	1	1	1	1	99.845	Doubtful
371	Q15019	Septin-2 (SEPT2_HUMAN)	SEPT2	2	41.4613	86.15	24.38	56.4184					Single Protein		Q15019	5	7	7	5	7	5	6	8	99.845	Confident
372	P14317	Hematopoietic lineage cell-specific protein (HCLS1_HUMAN)	HCLS1	3	53.981	68.93	5.97	27.7753					Single Protein		P14317	3	5	5	3	5	3	2	5	99.845	Confident
373	P14314	Glucosidase 2 subunit beta (GLU2B_HUMAN)	PRKCSH	19	59.3878	49.62	7.39	34.7871	Oxidation of M(M130)	Oxidation of M(1)			Single Protein		P14314	5	6	6	5	6	5	4	7	99.845	Confident
374	O00303	Eukaryotic translation initiation factor 3 subunit F (EIF3F_HUMAN)	EIF3F	CHR_HSCHR11_1_CTG1_2	37.5402	48.74	7.28	66.8444					Single Protein		O00303	2	2	2	2	2	2	3	3	99.845	Confident
375	O96000	NADH dehydrogenase [ubiquinone] 1 beta subcomplex subunit 10 (NDUBA_HUMAN)	NDUFB10	16	20.7632	100	8.14	36.0649					Single Protein		O96000	1	1	1	1	1	1	1	1	99.845	Doubtful
376	O14949	Cytochrome b-c1 complex subunit 8 (QCR8_HUMAN)	UQCRQ	5	9.90012	100	15.85	75.6483					Single Protein		O14949	1	1	1	1	1	1	1	1	99.845	Doubtful
377	Q15020	Squamous cell carcinoma antigen recognized by T-cells 3 (SART3_HUMAN)	SART3	12	109.865	83.07	2.8	7.27217					Single Protein		Q15020	2	3	3	2	3	2	1	3	99.845	Doubtful
378	Q15029	116 kDa U5 small nuclear ribonucleoprotein component (U5S1_HUMAN)	EFTUD2	17	109.366	66.36	5.97	7.74146					Single Protein		Q15029	4	4	3	3	3	3	3	5	99.845	Confident
379	P16989	Y-box-binding protein 3 (YBOX3_HUMAN)	YBX3	12	40.066	71.24	13.71	35.2627					Single Protein		P16989	3	4	2	1	2	1	4	5	99.845	Confident
380	P14324	Farnesyl pyrophosphate synthase (FPPS_HUMAN)	FDPS	1	48.2446	60.38	7.16	46.1545					Single Protein		P14324	2	4	4	2	4	2	3	5	99.845	Confident
381	P61326	Protein mago nashi homolog (MGN_HUMAN)	MAGOH	1	17.1528	100	13.7	42.4874					Related Proteins	Q96A72	P61326, Q96A72	1	1	1	1	1	1	1	1	99.845	Doubtful
382	Q15046	Lysine--tRNA ligase (SYK_HUMAN)	KARS	16	68.0046	67	8.71	23.806					Single Protein		Q15046	4	5	5	4	5	4	3	5	99.845	Confident
383	P01011	Alpha-1-antichymotrypsin (AACT_HUMAN)	SERPINA3	14	47.6205	83.92	21.28	41.7764	Oxidation of M(M219)	Oxidation of M(1)			Single Protein		P01011	7	8	8	7	8	7	7	8	99.845	Confident
384	O14979	Heterogeneous nuclear ribonucleoprotein D-like (HNRDL_HUMAN)	HNRNPDL	4	46.4091	77.86	7.62	30.579					Single Protein		O14979	3	5	4	2	4	2	3	11	99.845	Confident
385	P01009	Alpha-1-antitrypsin (A1AT_HUMAN)	SERPINA1	14	46.707	71.53	18.66	41.7351	Deamidation of N(N338)	Deamidation of N(1)			Single Protein		P01009	7	12	11	6	12	7	6	12	99.845	Confident
386	P01008	Antithrombin-III (ANT3_HUMAN)	SERPINC1	1	52.5689	82.76	4.74	20.0533					Single Protein		P01008	2	4	4	2	4	2	2	4	99.845	Confident
387	Q15056	Eukaryotic translation initiation factor 4H (IF4H_HUMAN)	EIF4H	7	27.3684	88.31	13.71	37.5191					Single Protein		Q15056	2	3	3	2	3	2	2	4	99.845	Confident
388	P39656	Dolichyl-diphosphooligosaccharide--protein glycosyltransferase 48 kDa subunit (OST48_HUMAN)	DDOST	1	50.769	55.26	15.13	36.0715					Single Protein		P39656	6	7	7	6	7	6	5	7	99.845	Confident
389	O14907	Tax1-binding protein 3 (TX1B3_HUMAN)	TAX1BP3	17	13.7261	77.42	13.71	50.0255					Single Protein		O14907	1	1	1	1	1	1	1	1	99.845	Doubtful
390	Q15063	Periostin (POSTN_HUMAN)	POSTN	13	93.2553	80.02	25.72	55.6409	Deamidation of N(N220, N445, N482)	Deamidation of N(3)	Deamidation of N (N637-{N637 Q639 N645}), Deamidation of Q (Q232-{Q232 Q238})	Deamidation of N (1), Deamidation of Q (1)	Single Protein		Q15063	15	19	19	15	19	15	22	27	99.845	Confident
391	P01034	Cystatin-C (CYTC_HUMAN)	CST3	20	15.7891	80.82	18.49	42.4874					Single Protein		P01034	2	2	2	2	2	2	1	2	91.2886	Doubtful
392	Q9H910	Jupiter microtubule associated homolog 2 (JUPI2_HUMAN)	JPT2	16	20.051	85.79	7.37	32.6482					Single Protein		Q9H910	1	1	1	1	1	1	1	1	99.845	Doubtful
393	O43491	Band 4.1-like protein 2 (E41L2_HUMAN)	EPB41L2	6	112.519	80.1	4.78	16.2996					Single Protein		O43491	3	3	3	3	3	3	4	4	99.845	Confident
394	P01024	Complement C3 (CO3_HUMAN)	C3	19	187.03	84.97	4.33	8.88575	Deamidation of Q(Q983)	Deamidation of Q(1)			Single Protein		P01024	5	17	17	5	17	5	5	17	99.845	Confident
395	P01023	Alpha-2-macroglobulin (A2MG_HUMAN)	A2M	12	163.188	71.51	1.22	5.33376					Single Protein		P01023	1	1	1	1	1	1	1	1	99.845	Doubtful
396	Q12805	EGF-containing fibulin-like extracellular matrix protein 1 (FBLN3_HUMAN)	EFEMP1	2	54.6042	69.17	20.49	71.3386	Deamidation of N(N432, N434); Oxidation of M(M448, M467)	Deamidation of N(2); Oxidation of M(2)			Single Protein		Q12805	13	16	16	13	16	13	17	21	99.845	Confident
397	P13010	X-ray repair cross-complementing protein 5 (XRCC5_HUMAN)	XRCC5	2	82.6523	73.22	12.57	36.2178	Oxidation of M(M40)	Oxidation of M(1)			Single Protein		P13010	7	8	8	7	8	7	9	10	99.845	Confident
398	Q15084	Protein disulfide-isomerase A6 (PDIA6_HUMAN)	PDIA6	2	48.0913	72.95	17.73	43.9881					Single Protein		Q15084	6	6	6	6	6	6	8	9	99.845	Confident
399	P40616	ADP-ribosylation factor-like protein 1 (ARL1_HUMAN)	ARL1	12	20.4044	100	7.73	34.2716					Single Protein		P40616	1	2	2	1	2	1	1	2	99.845	Doubtful
400	Q92900	Regulator of nonsense transcripts 1 (RENT1_HUMAN)	UPF1	19	124.267	68.82	0.97	7.0651					Single Protein		Q92900	1	4	4	1	4	1	1	4	91.3017	Doubtful
401	P56192	Methionine--tRNA ligase, cytoplasmic (SYMC_HUMAN)	MARS	12	101.052	65.11	1.33	9.30009					Single Protein		P56192	1	2	2	1	2	1	1	2	99.845	Doubtful
402	P20160	Azurocidin (CAP7_HUMAN)	AZU1	19	26.8687	45.82	5.18	28.1962					Single Protein		P20160	1	1	1	1	1	1	1	1	99.845	Doubtful
403	P07195	L-lactate dehydrogenase B chain (LDHB_HUMAN)	LDHB	12	36.6151	84.73	17.37	48.2224	Deamidation of N(N21)	Deamidation of N(1)			Single Protein		P07195	6	7	7	6	7	6	5	8	99.845	Confident
404	P46783	40S ribosomal protein S10 (RS10_HUMAN)	RPS10	6	18.8859	100	23.03	106.519					Single Protein		P46783	3	6	6	3	6	3	4	7	99.845	Confident
405	P83731	60S ribosomal protein L24 (RL24_HUMAN)	RPL24	3	17.7679	100	19.11	72.4361	Oxidation of M(M91)	Oxidation of M(1)			Single Protein		P83731	3	5	5	3	5	3	3	6	99.845	Confident
406	P46782	40S ribosomal protein S5 (RS5_HUMAN)	RPS5	19	22.8621	86.27	31.37	69.4308			Deamidation of Q (Q29-{Q29 N31 Q36})	Deamidation of Q (1)	Single Protein		P46782	5	6	6	5	6	5	5	6	99.845	Confident
407	P46781	40S ribosomal protein S9 (RS9_HUMAN)	RPS9	CHR_HSCHR19LRC_LRC_S_CTG3_1	22.5776	100	24.74	57.0222	Deamidation of N(N75)	Deamidation of N(1)			Single Protein		P46781	5	9	9	5	9	5	4	10	99.845	Confident
408	Q16401	26S proteasome non-ATPase regulatory subunit 5 (PSMD5_HUMAN)	PSMD5	9	56.1604	81.35	6.75	10.9985					Single Protein		Q16401	3	5	5	3	5	3	2	5	99.845	Confident
409	P46777	60S ribosomal protein L5 (RL5_HUMAN)	RPL5	1	34.3407	88.22	14.14	40.2495	Oxidation of M(M200, M208)	Oxidation of M(2)			Single Protein		P46777	6	8	8	6	8	6	3	11	99.845	Confident
410	P46776	60S ribosomal protein L27a (RL27A_HUMAN)	RPL27A	11	16.551	100	19.59	76.8409					Single Protein		P46776	3	3	3	3	3	3	3	3	99.845	Confident
411	P20231	Tryptase beta-2 (TRYB2_HUMAN)	TPSB2	16	30.4955	55.64	9.82	68.5432					Related Proteins	Q15661	P20231, Q15661	2	3	3	2	3	2	3	4	99.845	Confident
412	P46779	60S ribosomal protein L28 (RL28_HUMAN)	RPL28	19	15.7377	100	5.84	45.2785					Single Protein		P46779	1	1	1	1	1	1	1	1	99.845	Doubtful
413	P46778	60S ribosomal protein L21 (RL21_HUMAN)	RPL21	13	18.5531	100	16.25	96.9244	Oxidation of M(M31)	Oxidation of M(1)			Single Protein		P46778	2	2	2	2	2	2	3	3	99.845	Confident
414	P56134	ATP synthase subunit f, mitochondrial (ATPK_HUMAN)	ATP5J2	7	10.9107	100	25.53	120.984	Oxidation of M(M32)	Oxidation of M(1)			Single Protein		P56134	3	3	3	3	3	3	3	3	99.845	Confident
415	Q05707	Collagen alpha-1(XIV) chain (COEA1_HUMAN)	COL14A1	8	193.394	56.85	1.28	7.1465					Single Protein		Q05707	2	4	4	2	4	2	2	4	99.845	Confident
416	P32119	Peroxiredoxin-2 (PRDX2_HUMAN)	PRDX2	19	21.8782	58.08	27.78	103.536	Deamidation of N(N144)	Deamidation of N(1)			Single Protein		P32119	7	9	7	5	7	5	8	14	99.845	Confident
417	O43516	WAS/WASL-interacting protein family member 1 (WIPF1_HUMAN)	WIPF1	2	51.2274	62.82	2.19	16.8107					Single Protein		O43516	1	1	1	1	1	1	1	1	99.845	Doubtful
418	O00571	ATP-dependent RNA helicase DDX3X (DDX3X_HUMAN)	DDX3X	X	73.198	84.59	3.47	13.1201					Related Proteins	O15523	O00571, O15523	2	5	2	1	2	1	2	5	99.845	Confident
419	Q15102	Platelet-activating factor acetylhydrolase IB subunit gamma (PA1B3_HUMAN)	PAFAH1B3	19	25.7182	76.62	7.79	40.2803					Single Protein		Q15102	2	2	2	2	2	2	2	2	99.845	Confident
420	P16949	Stathmin (STMN1_HUMAN)	STMN1	1	17.292	100	14.09	62.4479					Single Protein		P16949	2	3	3	2	3	2	2	3	99.845	Confident
421	Q15113	Procollagen C-endopeptidase enhancer 1 (PCOC1_HUMAN)	PCOLCE	7	47.942	68.15	3.56	18.6842					Single Protein		Q15113	1	3	3	1	3	1	1	3	99.845	Doubtful
422	Q15121	Astrocytic phosphoprotein PEA-15 (PEA15_HUMAN)	PEA15	1	15.0308	82.31	9.23	47.7166					Single Protein		Q15121	1	2	2	1	2	1	1	2	99.845	Doubtful
423	Q15124	Phosphoglucomutase-like protein 5 (PGM5_HUMAN)	PGM5	9	62.1857	82.36	6.53	23.0212	Deamidation of N(N140)	Deamidation of N(1)			Single Protein		Q15124	3	3	3	3	3	3	3	3	99.845	Confident
424	O43504	Ragulator complex protein LAMTOR5 (LTOR5_HUMAN)	LAMTOR5	1	9.60772	73.63	15.38	68.1666					Single Protein		O43504	1	1	1	1	1	1	1	1	99.845	Doubtful
425	P07108	Acyl-CoA-binding protein (ACBP_HUMAN)	DBI	2	10.038	100	41.38	112.893	Oxidation of M(M25, M47)	Oxidation of M(2)			Single Protein		P07108	4	6	6	4	6	4	3	7	99.845	Confident
426	Q03135	Caveolin-1 (CAV1_HUMAN)	CAV1	7	20.4585	80.9	7.87	43.0775					Single Protein		Q03135	1	1	1	1	1	1	1	1	99.845	Doubtful
427	P0CG47	Polyubiquitin-B (UBB_HUMAN)	UBB	17	25.7458	100	40.61	34.6125					Related and Unrelated Proteins	P0CG48, P62979, P62987	P0CG47, P0CG48, P62979, P62987	4	5	5	4	5	4	7	9	99.845	Confident
428	P52597	Heterogeneous nuclear ribonucleoprotein F (HNRPF_HUMAN)	HNRNPF	10	45.6429	63.37	17.59	54.0694					Single Protein		P52597	5	6	4	3	4	3	7	8	99.845	Confident
429	Q96EP5	DAZ-associated protein 1 (DAZP1_HUMAN)	DAZAP1	19	43.3561	48.16	3.93	27.8169					Single Protein		Q96EP5	1	2	2	1	2	1	1	2	99.845	Doubtful
430	Q9P015	39S ribosomal protein L15, mitochondrial (RM15_HUMAN)	MRPL15	8	33.3989	100	3.04	20.9566					Single Protein		Q9P015	1	1	1	1	1	1	1	1	99.845	Doubtful
431	Q9P016	Thymocyte nuclear protein 1 (THYN1_HUMAN)	THYN1	11	25.681	100	3.56	27.5696					Single Protein		Q9P016	1	1	1	1	1	1	1	1	99.845	Doubtful
432	P63244	Receptor of activated protein C kinase 1 (RACK1_HUMAN)	RACK1	5	35.0546	66.25	23.03	52.8345	Deamidation of N(N15)	Deamidation of N(1)			Single Protein		P63244	6	8	8	6	8	6	7	9	99.845	Confident
433	Q9H9B4	Sideroflexin-1 (SFXN1_HUMAN)	SFXN1	5	35.5963	72.36	15.53	50.285	Deamidation of N(N211)	Deamidation of N(1)			Single Protein		Q9H9B4	4	4	4	4	4	4	4	4	99.845	Confident
434	O00425	Insulin-like growth factor 2 mRNA-binding protein 3 (IF2B3_HUMAN)	IGF2BP3	7	63.6656	79.62	2.25	6.72794					Related Proteins	Q9NZI8, Q9Y6M1	O00425, Q9NZI8, Q9Y6M1	1	1	0	0	1	1	1	1	99.845	Doubtful
435	Q9P035	Very-long-chain (3R)-3-hydroxyacyl-CoA dehydratase 3 (HACD3_HUMAN)	HACD3	15	43.1316	71.82	3.04	21.8421					Single Protein		Q9P035	1	2	2	1	2	1	1	2	99.845	Doubtful
436	P63261	Actin, cytoplasmic 2 (ACTG_HUMAN)	ACTG1	17	41.7658	76.8	62.67	45.6083	Deamidation of N(N12, N92, N111, N252, N296); Deamidation of Q(Q49); Oxidation of M(M44, M47, M153, M190, M305, M325)	Deamidation of N(5); Deamidation of Q(1); Oxidation of M(6)			Single Protein		P63261	43	47	1	1	1	1	80	96	99.845	Confident
437	P63279	SUMO-conjugating enzyme UBC9 (UBC9_HUMAN)	UBE2I	16	17.9952	64.56	14.56	24.4219					Single Protein		P63279	2	2	2	2	2	2	1	2	99.845	Doubtful
438	P07148	Fatty acid-binding protein, liver (FABPL_HUMAN)	FABP1	2	14.1994	100	19.69	73.2657					Single Protein		P07148	2	3	3	2	3	2	2	3	99.845	Confident
439	P52790	Hexokinase-3 (HXK3_HUMAN)	HK3	5	98.9621	59.37	4.98	18.7407					Single Protein		P52790	4	5	4	3	4	3	4	5	99.845	Confident
440	P50135	Histamine N-methyltransferase (HNMT_HUMAN)	HNMT	2	33.2736	67.81	3.42	25.114					Single Protein		P50135	1	1	1	1	1	1	1	1	99.845	Doubtful
441	Q92841	Probable ATP-dependent RNA helicase DDX17 (DDX17_HUMAN)	DDX17	22	80.222	70.51	16.32	30.4035					Single Protein		Q92841	10	16	11	7	11	7	9	17	99.845	Confident
442	P62136	Serine/threonine-protein phosphatase PP1-alpha catalytic subunit (PP1A_HUMAN)	PPP1CA	11	37.4878	87.88	10.3	36.3634					Single Protein		P62136	3	3	2	2	2	2	3	3	99.845	Confident
443	P62140	Serine/threonine-protein phosphatase PP1-beta catalytic subunit (PP1B_HUMAN)	PPP1CB	2	37.1626	87.77	7.34	27.0172					Single Protein		P62140	2	3	2	1	2	1	2	3	99.845	Confident
444	Q92820	Gamma-glutamyl hydrolase (GGH_HUMAN)	GGH	8	35.9412	55.97	7.23	27.3267					Single Protein		Q92820	2	2	2	2	2	2	1	2	91.3972	Doubtful
445	P10909	Clusterin (CLUS_HUMAN)	CLU	8	52.461	80.85	9.35	14.2405					Single Protein		P10909	3	6	6	3	6	3	2	7	99.845	Confident
446	P07305	Histone H1.0 (H10_HUMAN)	H1F0	22	20.8502	100	15.46	66.6147	Oxidation of M(M31)	Oxidation of M(1)			Single Protein		P07305	4	4	4	4	4	4	4	4	99.845	Confident
447	P49189	4-trimethylaminobutyraldehyde dehydrogenase (AL9A1_HUMAN)	ALDH9A1	1	53.767	74.7	9.51	32.5523					Single Protein		P49189	4	4	4	4	4	4	4	4	99.845	Confident
448	Q92890	Ubiquitin recognition factor in ER-associated degradation protein 1 (UFD1_HUMAN)	UFD1	22	34.4783	76.55	4.23	23.9504					Single Protein		Q92890	1	1	1	1	1	1	1	1	99.845	Doubtful
449	P09972	Fructose-bisphosphate aldolase C (ALDOC_HUMAN)	ALDOC	17	39.4312	76.65	5.22	25.5625					Single Protein		P09972	2	3	2	2	2	2	2	3	99.845	Confident
450	P08648	Integrin alpha-5 (ITA5_HUMAN)	ITGA5	12	114.465	55.67	1.33	9.67732					Single Protein		P08648	1	5	5	1	5	1	1	5	99.845	Doubtful
451	O00483	Cytochrome c oxidase subunit NDUFA4 (NDUA4_HUMAN)	NDUFA4	7	9.36391	70.37	12.35	76.5822					Single Protein		O00483	1	1	1	1	1	1	1	1	99.845	Doubtful
452	O00487	26S proteasome non-ATPase regulatory subunit 14 (PSDE_HUMAN)	PSMD14	2	34.5546	58.71	4.19	26.1737					Single Protein		O00487	1	4	4	1	4	1	1	4	99.845	Doubtful
453	Q92876	Kallikrein-6 (KLK6_HUMAN)	KLK6	19	26.8384	86.07	4.92	29.5389					Single Protein		Q92876	1	2	2	1	2	1	1	2	99.845	Doubtful
454	P08621	U1 small nuclear ribonucleoprotein 70 kDa (RU17_HUMAN)	SNRNP70	19	51.5258	85.58	4.12	15.4692			Deamidation of Q (Q399-{Q399 N401 N408})	Deamidation of Q (1)	Single Protein		P08621	1	4	4	1	4	1	1	4	99.845	Doubtful
455	P09960	Leukotriene A-4 hydrolase (LKHA4_HUMAN)	LTA4H	12	69.2412	86.25	15.55	28.8382					Single Protein		P09960	6	8	8	6	8	6	6	8	99.845	Confident
456	Q9UNZ2	NSFL1 cofactor p47 (NSF1C_HUMAN)	NSFL1C	20	40.5483	82.97	14.86	39.0431					Single Protein		Q9UNZ2	4	5	5	4	5	4	4	6	99.845	Confident
457	P02452	Collagen alpha-1(I) chain (CO1A1_HUMAN)	COL1A1	17	138.857	64	6.08	8.22026	Oxidation of M(M181)	Oxidation of M(1)			Single Protein		P02452	8	13	13	8	13	8	6	15	99.845	Confident
458	O00422	Histone deacetylase complex subunit SAP18 (SAP18_HUMAN)	SAP18	13	17.55	100	10.46	40.5435					Single Protein		O00422	1	1	1	1	1	1	1	1	99.845	Doubtful
459	Q00796	Sorbitol dehydrogenase (DHSO_HUMAN)	SORD	15	38.2998	77.87	19.61	39.6747					Single Protein		Q00796	5	6	6	5	6	5	5	7	99.845	Confident
460	Q96CX2	BTB/POZ domain-containing protein KCTD12 (KCD12_HUMAN)	KCTD12	13	35.6787	67.69	13.23	45.6725					Single Protein		Q96CX2	3	3	3	3	3	3	3	3	99.845	Confident
461	Q96CW1	AP-2 complex subunit mu (AP2M1_HUMAN)	AP2M1	3	49.623	86.9	3.45	14.2601					Single Protein		Q96CW1	1	2	2	1	2	1	1	2	99.845	Doubtful
462	Q16777	Histone H2A type 2-C (H2A2C_HUMAN)	HIST2H2AC	1	13.9798	77.52	58.14	174.303	Deamidation of N(N69, N90); Deamidation of Q(Q105); Oxidation of M(M52)	Deamidation of N(2); Deamidation of Q(1); Oxidation of M(1)			Related Proteins	Q6FI13	Q16777, Q6FI13	10	11	3	3	3	3	13	22	99.845	Confident
463	P02461	Collagen alpha-1(III) chain (CO3A1_HUMAN)	COL3A1	2	138.479	59.82	0.75	5.57838					Single Protein		P02461	1	2	2	1	2	1	1	2	91.2805	Doubtful
464	O43598	2'-deoxynucleoside 5'-phosphate N-hydrolase 1 (DNPH1_HUMAN)	DNPH1	6	19.0966	81.03	9.77	43.994					Single Protein		O43598	1	2	2	1	2	1	1	2	99.845	Doubtful
465	P62891	60S ribosomal protein L39 (RL39_HUMAN)	RPL39	X	6.40265	100	19.61	121.631					Related Proteins	Q59GN2	P62891, Q59GN2	1	1	1	1	1	1	1	1	99.845	Doubtful
466	P37108	Signal recognition particle 14 kDa protein (SRP14_HUMAN)	SRP14	15	14.5608	77.94	7.35	45.6115					Single Protein		P37108	1	2	2	1	2	1	1	2	99.845	Doubtful
467	P13164	Interferon-induced transmembrane protein 1 (IFM1_HUMAN)	IFITM1	11	13.9553	36	29.6	206.772	Oxidation of M(M1)	Oxidation of M(1)			Single Protein		P13164	2	2	2	2	2	2	2	2	99.845	Confident
468	Q5VYY1	Ankyrin repeat domain-containing protein 22 (ANR22_HUMAN)	ANKRD22	10	21.8344	72.25	6.28	32.4773					Single Protein		Q5VYY1	1	1	1	1	1	1	1	1	99.845	Doubtful
469	P27797	Calreticulin (CALR_HUMAN)	CALR	19	48.1118	59.95	12.23	64.9855					Single Protein		P27797	3	7	7	3	7	3	5	10	99.845	Confident
470	O75131	Copine-3 (CPNE3_HUMAN)	CPNE3	8	60.0921	58.66	1.68	2.26063					Related Proteins	O95741, Q86YQ8, Q8IYJ1, Q96A23, Q96FN4, Q9HCH3, Q9UBL6	O75131, O95741, Q86YQ8, Q8IYJ1, Q96A23, Q96FN4, Q9HCH3, Q9UBL6	1	1	0	0	1	1	1	1	99.845	Doubtful
471	P62191	26S proteasome regulatory subunit 4 (PRS4_HUMAN)	PSMC1	14	49.1537	91.36	2.73	5.14358					Related and Unrelated Proteins	P62195, Q8NB90	P62191, P62195, Q8NB90	1	1	0	0	1	1	1	1	99.845	Doubtful
472	O00410	Importin-5 (IPO5_HUMAN)	IPO5	13	123.55	63.72	0.82	7.08123					Single Protein		O00410	1	2	2	1	2	1	1	2	99.845	Doubtful
473	P26447	Protein S100-A4 (S10A4_HUMAN)	S100A4	1	11.7207	70.3	7.92	61.4174					Single Protein		P26447	1	4	4	1	4	1	1	4	99.845	Doubtful
474	O43670	BUB3-interacting and GLEBS motif-containing protein ZNF207 (ZN207_HUMAN)	ZNF207	17	50.7171	27.41	2.72	47.3524					Single Protein		O43670	1	1	1	1	1	1	1	2	99.845	Doubtful
475	O43681	ATPase ASNA1 (ASNA_HUMAN)	ASNA1	19	38.7674	72.7	2.87	22.1541					Single Protein		O43681	1	1	1	1	1	1	1	1	99.845	Doubtful
476	P20292	Arachidonate 5-lipoxygenase-activating protein (AL5AP_HUMAN)	ALOX5AP	13	18.1454	37.27	4.97	70.4905					Single Protein		P20292	1	1	1	1	1	1	1	1	99.845	Doubtful
477	P34897	Serine hydroxymethyltransferase, mitochondrial (GLYM_HUMAN)	SHMT2	12	55.9577	87.3	21.43	37.6578	Oxidation of M(M193)	Oxidation of M(1)			Single Protein		P34897	9	11	11	9	11	9	9	11	99.845	Confident
478	P98095	Fibulin-2 (FBLN2_HUMAN)	FBLN2	3	126.489	47.64	2.62	12.0528					Single Protein		P98095	2	2	2	2	2	2	2	2	99.845	Confident
479	O43617	Trafficking protein particle complex subunit 3 (TPPC3_HUMAN)	TRAPPC3	1	20.2611	71.11	6.11	48.4622					Single Protein		O43617	1	2	2	1	2	1	1	2	91.2886	Doubtful
480	Q15008	26S proteasome non-ATPase regulatory subunit 6 (PSMD6_HUMAN)	PSMD6	3	45.5023	93.83	6.68	23.9196					Single Protein		Q15008	2	6	6	2	6	2	2	6	99.845	Confident
481	Q15005	Signal peptidase complex subunit 2 (SPCS2_HUMAN)	SPCS2	11	24.9867	77.43	7.52	53.1699					Single Protein		Q15005	2	2	2	2	2	2	2	2	99.845	Confident
482	P08559	Pyruvate dehydrogenase E1 component subunit alpha, somatic form, mitochondrial (ODPA_HUMAN)	PDHA1	X	43.2676	69.74	7.95	29.2662					Single Protein		P08559	3	7	3	1	7	3	3	7	99.845	Confident
483	P62081	40S ribosomal protein S7 (RS7_HUMAN)	RPS7	2	22.1133	84.54	22.16	106.584					Single Protein		P62081	4	6	6	4	6	4	6	8	99.845	Confident
484	Q12792	Twinfilin-1 (TWF1_HUMAN)	TWF1	12	40.2577	86	6	26.585					Single Protein		Q12792	2	3	3	2	3	2	2	3	99.845	Confident
485	P07237	Protein disulfide-isomerase (PDIA1_HUMAN)	P4HB	17	57.0807	82.48	39.96	64.8716	Deamidation of N(N458)	Deamidation of N(1)			Single Protein		P07237	18	22	22	18	22	18	18	25	99.845	Confident
486	Q9H7Z7	Prostaglandin E synthase 2 (PGES2_HUMAN)	PTGES2	9	41.9167	93.1	5.04	16.454	Deamidation of Q(Q128)	Deamidation of Q(1)			Single Protein		Q9H7Z7	1	2	2	1	2	1	1	2	99.845	Doubtful
487	Q05682	Caldesmon (CALD1_HUMAN)	CALD1	7	93.1754	96.6	10.21	12.46			Deamidation of Q (Q87-{N85 Q87})	Deamidation of Q (1)	Single Protein		Q05682	7	16	16	7	16	7	6	16	99.845	Confident
488	P08571	Monocyte differentiation antigen CD14 (CD14_HUMAN)	CD14	5	40.0507	61.87	12.53	35.5143					Single Protein		P08571	3	4	4	3	4	3	2	4	99.845	Confident
489	P08574	Cytochrome c1, heme protein, mitochondrial (CY1_HUMAN)	CYC1	8	35.399	60.31	3.69	50.8456					Single Protein		P08574	1	1	1	1	1	1	2	2	99.845	Doubtful
490	P01889	HLA class I histocompatibility antigen, B-7 alpha chain (1B07_HUMAN)	HLA-B	CHR_HSCHR6_MHC_COX_CTG1	40.4349	82.87	3.87	9.51405					Related Proteins	P01891, P03989, P10316, P16190, P18462, P18463, P18464, P30450, P30453, P30457, P30460, P30461, P30462, P30464, P30466, P30475, P30479, P30480, P30481, P30483, P30484, P30485, P30486, P30487, P30488, P30490, P30491, P30493, P30495, P30498, P30685, Q04826, Q29718, Q29836, Q29940, Q31610, Q31612, Q95365	P01889, P01891, P03989, P10316, P16190, P18462, P18463, P18464, P30450, P30453, P30457, P30460, P30461, P30462, P30464, P30466, P30475, P30479, P30480, P30481, P30483, P30484, P30485, P30486, P30487, P30488, P30490, P30491, P30493, P30495, P30498, P30685, Q04826, Q29718, Q29836, Q29940, Q31610, Q31612, Q95365	1	2	0	0	0	0	1	2	99.845	Doubtful
491	Q9BXK5	Bcl-2-like protein 13 (B2L13_HUMAN)	BCL2L13	22	52.6906	49.07	1.86	16.8564					Single Protein		Q9BXK5	1	1	1	1	1	1	1	1	99.845	Doubtful
492	P09874	Poly [ADP-ribose] polymerase 1 (PARP1_HUMAN)	PARP1	1	113.012	85.5	4.93	14.4072					Single Protein		P09874	4	5	5	4	5	4	4	5	99.845	Confident
493	Q9BXN1	Asporin (ASPN_HUMAN)	ASPN	9	43.3893	77.11	3.68	17.9282					Single Protein		Q9BXN1	1	5	5	1	5	1	1	5	99.845	Doubtful
494	Q6DN03	Putative histone H2B type 2-C (H2B2C_HUMAN)	HIST2H2BC	1	21.4582	100	12.44	58.9247	Oxidation of M(M60, M63)	Oxidation of M(2)			Related Proteins	Q6DRA6	Q6DN03, Q6DRA6	3	6	6	3	6	3	3	6	99.845	Confident
495	Q96TA1	Niban-like protein 1 (NIBL1_HUMAN)	FAM129B	9	84.0847	71.58	2.95	15.7707					Single Protein		Q96TA1	2	6	6	2	6	2	2	7	99.845	Confident
496	O00151	PDZ and LIM domain protein 1 (PDLI1_HUMAN)	PDLIM1	10	36.049	74.16	10.33	31.224					Single Protein		O00151	2	3	3	2	3	2	2	3	99.845	Confident
497	Q9UMY4	Sorting nexin-12 (SNX12_HUMAN)	SNX12	X	19.7181	80.81	5.23	44.6271					Single Protein		Q9UMY4	1	1	1	1	1	1	1	1	99.845	Doubtful
498	P27482	Calmodulin-like protein 3 (CALL3_HUMAN)	CALML3	10	16.88	100	13.42	41.6319	Oxidation of M(M110)	Oxidation of M(1)			Single Protein		P27482	1	2	2	1	2	1	1	4	99.845	Doubtful
499	O60814	Histone H2B type 1-K (H2B1K_HUMAN)	HIST1H2BK	6	13.8816	100	42.06	157.956	Deamidation of N(N64, N68); Oxidation of M(M60, M63)	Deamidation of N(2); Oxidation of M(2)			Related Proteins	P57053, P58876, P62807, Q5QNW6, Q93079, Q99877, Q99879, Q99880	O60814, P57053, P58876, P62807, Q5QNW6, Q93079, Q99877, Q99879, Q99880	18	21	0	0	16	15	32	42	99.845	Confident
500	P38117	Electron transfer flavoprotein subunit beta (ETFB_HUMAN)	ETFB	19	27.8262	86.27	29.41	104.829					Single Protein		P38117	8	9	9	8	9	8	9	11	99.845	Confident
501	O00159	Unconventional myosin-Ic (MYO1C_HUMAN)	MYO1C	17	121.606	87.96	1.79	0			Deamidation of Q (Q1020-{N1014 N1017 N1019 Q1020})	Deamidation of Q (1)	Single Protein		O00159	1	5	5	1	5	1	0	5	91.1045	Doubtful
502	O00161	Synaptosomal-associated protein 23 (SNP23_HUMAN)	SNAP23	15	23.3395	88.63	6.64	29.3989					Single Protein		O00161	1	2	2	1	2	1	1	2	99.845	Doubtful
503	P14174	Macrophage migration inhibitory factor (MIF_HUMAN)	MIF	22	12.4682	52.17	9.57	103.386	Oxidation of M(M3)	Oxidation of M(1)			Single Protein		P14174	1	1	1	1	1	1	1	1	99.845	Doubtful
504	P40429	60S ribosomal protein L13a (RL13A_HUMAN)	RPL13A	19	23.5624	100	20.2	69.7728	Oxidation of M(M118)	Oxidation of M(1)			Single Protein		P40429	5	5	5	5	5	5	5	5	99.845	Confident
505	P63104	14-3-3 protein zeta/delta (1433Z_HUMAN)	YWHAZ	8	27.7277	100	47.76	76.8585	Deamidation of N(N42, N108); Oxidation of M(M160)	Deamidation of N(2); Oxidation of M(1)			Single Protein		P63104	13	15	7	7	7	7	14	17	99.845	Confident
506	Q13951	Core-binding factor subunit beta (PEBB_HUMAN)	CBFB	16	21.4947	85.71	8.79	34.0833					Single Protein		Q13951	1	3	3	1	3	1	1	3	99.845	Doubtful
507	Q9NZB2	Constitutive coactivator of PPAR-gamma-like protein 1 (F120A_HUMAN)	FAM120A	9	121.811	71.2	4.03	5.31092					Single Protein		Q9NZB2	4	5	5	4	5	4	2	5	99.845	Confident
508	P10606	Cytochrome c oxidase subunit 5B, mitochondrial (COX5B_HUMAN)	COX5B	2	13.6869	100	18.6	72.1298					Single Protein		P10606	2	2	2	2	2	2	2	2	99.845	Confident
509	P26196	Probable ATP-dependent RNA helicase DDX6 (DDX6_HUMAN)	DDX6	11	54.3823	83.44	3.93	12.843					Single Protein		P26196	1	5	5	1	5	1	1	5	92.8968	Doubtful
510	P23919	Thymidylate kinase (KTHY_HUMAN)	DTYMK	2	23.8045	88.68	9.91	14.6301					Single Protein		P23919	2	3	3	2	3	2	1	3	99.845	Doubtful
511	P38159	RNA-binding motif protein, X chromosome (RBMX_HUMAN)	RBMX	X	42.3063	100	24.81	31.4082	Oxidation of M(M40)	Oxidation of M(1)			Single Protein		P38159	9	13	0	0	0	0	8	14	92.0147	Confident
512	O00115	Deoxyribonuclease-2-alpha (DNS2A_HUMAN)	DNASE2	19	39.5555	41.94	3.33	26.5092					Single Protein		O00115	1	1	1	1	1	1	1	1	99.845	Doubtful
513	P09622	Dihydrolipoyl dehydrogenase, mitochondrial (DLDH_HUMAN)	DLD	7	54.143	69.35	8.06	28.1497	Oxidation of M(M361)	Oxidation of M(1)			Single Protein		P09622	3	5	5	3	5	3	3	5	99.845	Confident
514	Q96TC7	Regulator of microtubule dynamics protein 3 (RMD3_HUMAN)	RMDN3	15	52.086	77.66	5.96	23.7973					Single Protein		Q96TC7	2	4	4	2	4	2	2	4	99.845	Confident
515	P11908	Ribose-phosphate pyrophosphokinase 2 (PRPS2_HUMAN)	PRPS2	X	34.747	76.42	4.72	22.8057					Single Protein		P11908	1	2	2	1	2	1	1	2	99.845	Doubtful
516	P0DME0	Protein SETSIP (SETLP_HUMAN)	SETSIP	1	34.8613	56.62	8.94	23.3787					Related Proteins	Q01105	P0DME0, Q01105	2	3	0	0	3	2	2	5	99.845	Confident
517	Q9BWD1	Acetyl-CoA acetyltransferase, cytosolic (THIC_HUMAN)	ACAT2	6	41.3244	50.88	5.29	28.0263					Single Protein		Q9BWD1	2	2	2	2	2	2	2	2	99.845	Confident
518	O14773	Tripeptidyl-peptidase 1 (TPP1_HUMAN)	TPP1	11	61.2096	54.71	10.66	61.128					Single Protein		O14773	4	5	5	4	5	4	7	8	99.845	Confident
519	Q92743	Serine protease HTRA1 (HTRA1_HUMAN)	HTRA1	10	51.2546	54.37	4.17	25.2846					Single Protein		Q92743	2	4	4	2	4	2	2	4	99.845	Confident
520	P14678	Small nuclear ribonucleoprotein-associated proteins B and B' (RSMB_HUMAN)	SNRPB	20	24.5937	77.92	9.58	8.6155					Related Proteins	P63162	P14678, P63162	2	3	2	1	3	2	1	3	99.845	Doubtful
521	Q7L9L4	MOB kinase activator 1B (MOB1B_HUMAN)	MOB1B	4	25.0746	64.35	5.09	37.3684					Related Proteins	Q9H8S9	Q7L9L4, Q9H8S9	1	1	1	1	1	1	1	1	99.845	Doubtful
522	P35637	RNA-binding protein FUS (FUS_HUMAN)	FUS	16	53.3938	49.05	2.66	7.33234					Related Proteins	Q92804	P35637, Q92804	1	2	0	0	2	1	1	2	99.845	Doubtful
523	Q01995	Transgelin (TAGL_HUMAN)	TAGLN	11	22.5964	100	61.69	100.262	Oxidation of M(M86, M111, M131, M179)	Oxidation of M(4)			Single Protein		Q01995	18	21	21	18	21	18	15	25	99.845	Confident
524	Q9UMS4	Pre-mRNA-processing factor 19 (PRP19_HUMAN)	PRPF19	11	55.1463	45.04	3.37	17.5231					Single Protein		Q9UMS4	1	1	1	1	1	1	1	1	99.845	Doubtful
525	Q4G0N4	NAD kinase 2, mitochondrial (NAKD2_HUMAN)	NADK2	5	49.4022	87.56	2.94	14.0343					Single Protein		Q4G0N4	1	2	2	1	2	1	1	2	99.845	Doubtful
526	O43242	26S proteasome non-ATPase regulatory subunit 3 (PSMD3_HUMAN)	PSMD3	17	60.9395	90.64	2.81	11.6164					Single Protein		O43242	1	5	5	1	5	1	1	5	99.845	Doubtful
527	O14950	Myosin regulatory light chain 12B (ML12B_HUMAN)	MYL12B	18	19.7665	82.56	50.58	161.312	Deamidation of N(N95); Oxidation of M(M40, M57)	Deamidation of N(1); Oxidation of M(2)			Related Proteins	P19105	O14950, P19105	10	12	2	2	2	2	18	21	99.845	Confident
528	Q00610	Clathrin heavy chain 1 (CLH1_HUMAN)	CLTC	17	191.493	74.51	7.16	9.4094					Single Protein		Q00610	8	16	16	8	16	8	7	17	99.845	Confident
529	Q96C86	m7GpppX diphosphatase (DCPS_HUMAN)	DCPS	11	38.585	80.42	3.26	20.6085					Single Protein		Q96C86	1	1	1	1	1	1	1	1	91.1765	Doubtful
530	P04792	Heat shock protein beta-1 (HSPB1_HUMAN)	HSPB1	7	22.7685	66.83	47.8	259.175	Deamidation of N(N102, N177)	Deamidation of N(2)			Single Protein		P04792	11	12	12	11	12	11	18	20	99.845	Confident
531	P10599	Thioredoxin (THIO_HUMAN)	TXN	9	11.7297	77.14	22.86	118.155					Single Protein		P10599	2	3	3	2	3	2	3	4	99.845	Confident
532	Q96D15	Reticulocalbin-3 (RCN3_HUMAN)	RCN3	19	37.47	63.72	19.82	48.5064					Single Protein		Q96D15	5	6	6	5	6	5	5	6	99.845	Confident
533	P33241	Lymphocyte-specific protein 1 (LSP1_HUMAN)	LSP1	11	37.169	74.93	8.85	10.0701					Single Protein		P33241	2	3	3	2	3	2	1	3	99.845	Doubtful
534	O75477	Erlin-1 (ERLN1_HUMAN)	ERLIN1	10	38.9013	84.39	3.47	8.9641					Related Proteins	O94905	O75477, O94905	1	1	0	0	1	1	1	1	99.845	Doubtful
535	P08294	Extracellular superoxide dismutase [Cu-Zn] (SODE_HUMAN)	SOD3	4	25.8347	58.33	10	56.7362					Single Protein		P08294	2	3	3	2	3	2	2	5	99.845	Confident
536	P60866	40S ribosomal protein S20 (RS20_HUMAN)	RPS20	8	13.3643	100	9.24	52.1274					Single Protein		P60866	1	1	1	1	1	1	1	1	99.845	Doubtful
537	Q9UNL2	Translocon-associated protein subunit gamma (SSRG_HUMAN)	SSR3	3	21.0672	51.35	7.57	40.8103					Single Protein		Q9UNL2	1	2	2	1	2	1	1	2	99.845	Doubtful
538	O75526	RNA-binding motif protein, X-linked-like-2 (RMXL2_HUMAN)	RBMXL2	11	42.7882	100	7.65	10.3398	Oxidation of M(M40)	Oxidation of M(1)			Related Proteins	P38159	O75526, P38159	4	4	0	0	0	0	4	4	92.3077	Confident
539	Q96CN7	Isochorismatase domain-containing protein 1 (ISOC1_HUMAN)	ISOC1	5	32.2161	72.82	8.39	37.8241					Single Protein		Q96CN7	2	3	3	2	3	2	2	3	99.845	Confident
540	P21291	Cysteine and glycine-rich protein 1 (CSRP1_HUMAN)	CSRP1	1	20.5538	100	19.17	48.2111	Deamidation of Q(Q75)	Deamidation of Q(1)			Single Protein		P21291	3	5	5	3	5	3	2	5	99.845	Doubtful
541	Q9UNF0	Protein kinase C and casein kinase substrate in neurons protein 2 (PACN2_HUMAN)	PACSIN2	22	55.7039	69.55	2.26	15.9875					Single Protein		Q9UNF0	1	2	2	1	2	1	1	2	99.845	Doubtful
542	Q96CT7	Coiled-coil domain-containing protein 124 (CC124_HUMAN)	CCDC124	19	25.8196	100	10.31	41.7253					Single Protein		Q96CT7	2	2	2	2	2	2	2	2	99.845	Confident
543	O94826	Mitochondrial import receptor subunit TOM70 (TOM70_HUMAN)	TOMM70	3	67.412	80.1	3.45	5.77575					Single Protein		O94826	2	3	3	2	3	2	1	3	91.3017	Doubtful
544	P63241	Eukaryotic translation initiation factor 5A-1 (IF5A1_HUMAN)	EIF5A	17	16.8214	68.18	15.58	36.9236					Related Proteins	Q6IS14	P63241, Q6IS14	3	4	0	0	4	3	3	4	99.845	Confident
545	Q9UNH7	Sorting nexin-6 (SNX6_HUMAN)	SNX6	14	46.6198	91.13	7.14	16.7653					Single Protein		Q9UNH7	3	4	4	3	4	3	1	4	91.9068	Doubtful
546	Q9NZU5	LIM and cysteine-rich domains protein 1 (LMCD1_HUMAN)	LMCD1	3	40.8061	93.42	9.04	25.4924					Single Protein		Q9NZU5	2	3	3	2	3	2	2	3	99.845	Confident
547	P47897	Glutamine--tRNA ligase (SYQ_HUMAN)	QARS	3	87.7429	91.23	4.77	23.945					Single Protein		P47897	3	6	6	3	6	3	4	7	99.845	Confident
548	P21281	V-type proton ATPase subunit B, brain isoform (VATB2_HUMAN)	ATP6V1B2	8	56.4649	82.78	9.98	27.2642					Single Protein		P21281	4	5	5	4	5	4	4	5	99.845	Confident
549	Q09028	Histone-binding protein RBBP4 (RBBP4_HUMAN)	RBBP4	1	47.6261	41.18	5.18	46.0631					Single Protein		Q09028	2	4	4	2	4	2	2	4	99.845	Confident
550	Q00688	Peptidyl-prolyl cis-trans isomerase FKBP3 (FKBP3_HUMAN)	FKBP3	14	25.1613	87.95	14.73	23.0772					Single Protein		Q00688	3	3	3	3	3	3	2	3	99.845	Confident
551	P60842	Eukaryotic initiation factor 4A-I (IF4A1_HUMAN)	EIF4A1	17	46.1246	91.38	46.06	74.9329	Oxidation of M(M178, M187)	Oxidation of M(2)	Deamidation of Q (Q59-{Q59 Q60})	Deamidation of Q (1)	Single Protein		P60842	18	20	9	8	9	8	19	23	99.845	Confident
552	P10515	Dihydrolipoyllysine-residue acetyltransferase component of pyruvate dehydrogenase complex, mitochondrial (ODP2_HUMAN)	DLAT	11	68.9531	72.64	2.32	12.4561					Single Protein		P10515	1	3	3	1	3	1	1	4	99.845	Doubtful
553	Q7Z6Z7	E3 ubiquitin-protein ligase HUWE1 (HUWE1_HUMAN)	HUWE1	X	481.589	61.2	0.27	0					Single Protein		Q7Z6Z7	1	8	8	1	8	1	0	8	91.5037	Doubtful
554	Q9H773	dCTP pyrophosphatase 1 (DCTP1_HUMAN)	DCTPP1	16	18.6694	81.76	11.18	54.7338					Single Protein		Q9H773	2	3	3	2	3	2	2	3	99.845	Confident
555	P09525	Annexin A4 (ANXA4_HUMAN)	ANXA4	2	35.8601	91.54	36.68	65.0807	Deamidation of N(N15); Oxidation of M(M17)	Deamidation of N(1); Oxidation of M(1)			Single Protein		P09525	13	17	17	13	17	13	14	18	99.845	Confident
556	Q9NZJ9	Diphosphoinositol polyphosphate phosphohydrolase 2 (NUDT4_HUMAN)	NUDT4	12	20.2932	66.11	5.56	43.3787					Single Protein		Q9NZJ9	1	2	2	1	2	1	1	2	99.845	Doubtful
557	O00193	Small acidic protein (SMAP_HUMAN)	SMAP		20.3202	74.86	12.57	45.2785	Deamidation of N(N26)	Deamidation of N(1)			Single Protein		O00193	1	2	2	1	2	1	1	2	99.845	Doubtful
558	P63000	Ras-related C3 botulinum toxin substrate 1 (RAC1_HUMAN)	RAC1	7	21.4362	59.38	16.67	66.9825					Single Protein		P63000	3	4	2	1	2	1	3	4	99.845	Confident
559	P08246	Neutrophil elastase (ELNE_HUMAN)	ELANE	19	28.4998	43.45	12.36	50.0989					Single Protein		P08246	3	3	3	3	3	3	3	3	99.845	Confident
560	Q9NZL9	Methionine adenosyltransferase 2 subunit beta (MAT2B_HUMAN)	MAT2B	5	37.5282	65.57	7.49	34.462					Single Protein		Q9NZL9	2	2	2	2	2	2	2	2	99.845	Confident
561	Q9BWM7	Sideroflexin-3 (SFXN3_HUMAN)	SFXN3	10	35.4805	90.34	16.2	44.5629					Single Protein		Q9BWM7	4	4	4	4	4	4	4	4	99.845	Confident
562	Q06830	Peroxiredoxin-1 (PRDX1_HUMAN)	PRDX1	1	22.0963	75.38	33.17	80.8866	Deamidation of N(N145); Oxidation of M(M21)	Deamidation of N(1); Oxidation of M(1)			Single Protein		Q06830	9	10	8	7	8	7	8	10	99.845	Confident
563	Q06828	Fibromodulin (FMOD_HUMAN)	FMOD	1	43.1515	46.54	5.59	39.9345					Single Protein		Q06828	2	3	3	2	3	2	2	3	99.845	Confident
564	Q9NZN4	EH domain-containing protein 2 (EHD2_HUMAN)	EHD2	19	61.1227	77.9	13.81	29.6845					Single Protein		Q9NZN4	6	8	7	5	7	5	6	8	99.845	Confident
565	P08238	Heat shock protein HSP 90-beta (HS90B_HUMAN)	HSP90AB1	6	83.2121	82.46	24.59	39.9954	Oxidation of M(M93, M466)	Oxidation of M(2)	Deamidation of N (N100-{N100 N101})	Deamidation of N (1)	Single Protein		P08238	18	21	7	6	11	8	25	29	99.845	Confident
566	P08236	Beta-glucuronidase (BGLR_HUMAN)	GUSB	7	74.6847	47.16	5.22	24.1055	Deamidation of N(N84)	Deamidation of N(1)			Single Protein		P08236	2	3	3	2	3	2	2	3	99.845	Doubtful
567	Q92616	eIF-2-alpha kinase activator GCN1 (GCN1_HUMAN)	GCN1	12	292.572	81.77	1.68	3.83542					Single Protein		Q92616	3	5	5	3	5	3	2	5	99.845	Confident
568	O75821	Eukaryotic translation initiation factor 3 subunit G (EIF3G_HUMAN)	EIF3G	19	35.5889	67.5	5	19.3849					Single Protein		O75821	1	2	2	1	2	1	1	3	99.845	Doubtful
569	O75822	Eukaryotic translation initiation factor 3 subunit J (EIF3J_HUMAN)	EIF3J	15	29.0445	90.31	8.53	12.0216					Single Protein		O75822	2	3	3	2	3	2	1	3	99.845	Doubtful
570	O00264	Membrane-associated progesterone receptor component 1 (PGRC1_HUMAN)	PGRMC1	X	21.6578	64.1	11.28	61.2154					Single Protein		O00264	2	2	2	2	2	2	2	2	99.845	Confident
571	O00273	DNA fragmentation factor subunit alpha (DFFA_HUMAN)	DFFA	1	36.4995	72.81	8.76	28.111					Single Protein		O00273	2	3	3	2	3	2	2	3	99.845	Confident
572	P63208	S-phase kinase-associated protein 1 (SKP1_HUMAN)	SKP1	5	18.6462	82.82	7.36	38.0562					Single Protein		P63208	1	4	4	1	4	1	1	4	99.845	Doubtful
573	P52565	Rho GDP-dissociation inhibitor 1 (GDIR1_HUMAN)	ARHGDIA	17	23.1927	64.71	20.59	86.155	Oxidation of M(M145)	Oxidation of M(1)			Single Protein		P52565	3	3	3	3	3	3	3	4	99.845	Confident
574	P52566	Rho GDP-dissociation inhibitor 2 (GDIR2_HUMAN)	ARHGDIB	12	22.9736	75.12	23.38	56.5794					Single Protein		P52566	3	4	4	3	4	3	3	4	99.845	Confident
575	Q5JTV8	Torsin-1A-interacting protein 1 (TOIP1_HUMAN)	TOR1AIP1	1	66.2083	89.02	2.4	11.4029					Single Protein		Q5JTV8	1	3	3	1	3	1	1	3	99.845	Doubtful
576	Q13813	Spectrin alpha chain, non-erythrocytic 1 (SPTN1_HUMAN)	SPTAN1	9	284.364	93.69	2.91	5.22785					Single Protein		Q13813	5	23	23	5	23	5	4	23	99.845	Confident
577	P63220	40S ribosomal protein S21 (RS21_HUMAN)	RPS21	20	9.10557	100	30.12	74.7369	Oxidation of M(M1, M62)	Oxidation of M(2)			Single Protein		P63220	2	4	4	2	4	2	1	4	99.845	Doubtful
578	Q96AZ6	Interferon-stimulated gene 20 kDa protein (ISG20_HUMAN)	ISG20	15	20.3506	100	6.08	34.2716					Single Protein		Q96AZ6	1	1	1	1	1	1	1	1	99.845	Doubtful
579	O00299	Chloride intracellular channel protein 1 (CLIC1_HUMAN)	CLIC1	CHR_HSCHR6_MHC_DBB_CTG1	26.9057	88.8	31.12	65.2061	Deamidation of N(N212)	Deamidation of N(1)			Single Protein		O00299	5	7	7	5	7	5	5	8	99.845	Confident
580	Q9ULZ3	Apoptosis-associated speck-like protein containing a CARD (ASC_HUMAN)	PYCARD	16	21.6133	76.92	11.28	62.0316					Single Protein		Q9ULZ3	2	2	2	2	2	2	2	2	99.845	Confident
581	Q13838	Spliceosome RNA helicase DDX39B (DX39B_HUMAN)	DDX39B	CHR_HSCHR6_MHC_COX_CTG1	48.9599	78.74	19.86	43.4788	Deamidation of N(N361); Deamidation of Q(Q244); Oxidation of M(M364)	Deamidation of N(1); Deamidation of Q(1); Oxidation of M(1)			Single Protein		Q13838	8	12	5	4	12	8	8	12	99.845	Confident
582	O14880	Microsomal glutathione S-transferase 3 (MGST3_HUMAN)	MGST3	1	16.5056	49.34	17.76	61.2154					Single Protein		O14880	2	2	2	2	2	2	2	2	99.845	Confident
583	O00231	26S proteasome non-ATPase regulatory subunit 11 (PSD11_HUMAN)	PSMD11	17	47.434	93.36	15.88	33.5637	Deamidation of Q(Q144)	Deamidation of Q(1)			Single Protein		O00231	6	6	6	6	6	6	5	6	99.845	Confident
584	O00233	26S proteasome non-ATPase regulatory subunit 9 (PSMD9_HUMAN)	PSMD9	12	24.6665	74.89	4.04	37.1447					Single Protein		O00233	1	2	2	1	2	1	1	2	99.845	Doubtful
585	Q9BVC6	Transmembrane protein 109 (TM109_HUMAN)	TMEM109	11	26.1936	60.49	4.94	42.1984					Single Protein		Q9BVC6	1	1	1	1	1	1	1	1	99.845	Doubtful
586	Q5VWZ2	Lysophospholipase-like protein 1 (LYPL1_HUMAN)	LYPLAL1	1	26.2994	74.68	3.8	30.2593					Single Protein		Q5VWZ2	1	2	2	1	2	1	1	2	99.845	Doubtful
587	Q9ULV4	Coronin-1C (COR1C_HUMAN)	CORO1C	12	53.2151	65.61	5.7	32.0222					Single Protein		Q9ULV4	3	5	4	2	4	2	3	5	99.845	Confident
588	O43399	Tumor protein D54 (TPD54_HUMAN)	TPD52L2	20	22.2243	87.86	33.01	73.7755	Oxidation of M(M22)	Oxidation of M(1)			Single Protein		O43399	6	6	6	6	6	6	6	6	99.845	Confident
589	P15531	Nucleoside diphosphate kinase A (NDKA_HUMAN)	NME1	17	17.1377	83.55	34.87	104.973	Oxidation of M(M90)	Oxidation of M(1)			Single Protein		P15531	5	8	4	2	4	2	9	12	99.845	Confident
590	O60234	Glia maturation factor gamma (GMFG_HUMAN)	GMFG	19	16.7904	80.99	6.34	21.8421					Related Proteins	P60983	O60234, P60983	1	1	0	0	1	1	1	1	91.2048	Doubtful
591	P28838	Cytosol aminopeptidase (AMPL_HUMAN)	LAP3	4	56.1308	86.71	18.5	37.4651					Single Protein		P28838	8	11	11	8	11	8	8	12	99.845	Confident
592	Q9UM00	Calcium load-activated calcium channel (TMCO1_HUMAN)	TMCO1	1	21.1612	70.74	7.98	39.5106					Single Protein		Q9UM00	1	2	2	1	2	1	1	2	99.845	Doubtful
593	O00203	AP-3 complex subunit beta-1 (AP3B1_HUMAN)	AP3B1	5	121.244	74.77	1.65	7.11372	Deamidation of Q(Q475); Oxidation of M(M471, M483)	Deamidation of Q(1); Oxidation of M(2)			Single Protein		O00203	1	2	2	1	2	1	1	2	91.1765	Doubtful
594	O43390	Heterogeneous nuclear ribonucleoprotein R (HNRPR_HUMAN)	HNRNPR	CHR_HSCHR1_4_CTG3	70.8992	80.25	11.37	31.0284					Single Protein		O43390	6	12	9	5	9	5	7	15	99.845	Confident
595	P01892	HLA class I histocompatibility antigen, A-2 alpha chain (1A02_HUMAN)	HLA-A	6	40.8962	76.99	8.49	13.1982					Related Proteins	P10319, P18465	P01892, P10319, P18465	2	3	0	0	0	0	2	3	99.845	Confident
596	P15586	N-acetylglucosamine-6-sulfatase (GNS_HUMAN)	GNS	12	62.042	57.43	2.17	13.8155					Single Protein		P15586	1	2	2	1	2	1	1	2	99.845	Doubtful
597	P04899	Guanine nucleotide-binding protein G(i) subunit alpha-2 (GNAI2_HUMAN)	GNAI2	3	40.4251	84.23	18.03	34.774					Single Protein		P04899	5	5	2	2	4	4	5	5	99.845	Confident
598	Q96RW7	Hemicentin-1 (HMCN1_HUMAN)	HMCN1	1	613.001	66.8	0.28	1.38897					Single Protein		Q96RW7	1	4	4	1	4	1	1	4	99.845	Doubtful
599	P68036	Ubiquitin-conjugating enzyme E2 L3 (UB2L3_HUMAN)	UBE2L3	22	17.8502	83.77	24.03	100.701					Single Protein		P68036	2	2	2	2	2	2	4	4	99.845	Confident
600	O14818	Proteasome subunit alpha type-7 (PSA7_HUMAN)	PSMA7	20	27.8696	100	25.81	57.1124					Single Protein		O14818	5	7	7	5	7	5	5	10	99.845	Confident
601	Q01813	ATP-dependent 6-phosphofructokinase, platelet type (PFKAP_HUMAN)	PFKP	10	85.5415	69.01	5.36	12.9882					Single Protein		Q01813	3	8	5	2	5	2	2	8	99.845	Confident
602	Q9NYU2	UDP-glucose:glycoprotein glucosyltransferase 1 (UGGG1_HUMAN)	UGGT1	2	177.078	64.76	3.15	9.65142					Single Protein		Q9NYU2	4	7	7	4	7	4	4	7	99.845	Confident
603	P22695	Cytochrome b-c1 complex subunit 2, mitochondrial (QCR2_HUMAN)	UQCRC2	CHR_HG926_PATCH	48.4129	71.74	20.75	60.6228	Deamidation of N(N45); Oxidation of M(M218)	Deamidation of N(1); Oxidation of M(1)			Single Protein		P22695	8	10	10	8	10	8	10	12	99.845	Confident
604	Q86YV0	RAS protein activator like-3 (RASL3_HUMAN)	RASAL3	19	111.829	78.24	0.89	6.94643					Single Protein		Q86YV0	1	2	2	1	2	1	1	2	99.845	Doubtful
605	P59998	Actin-related protein 2/3 complex subunit 4 (ARPC4_HUMAN)	ARPC4	3	19.6543	100	19.05	67.6932					Single Protein		P59998	3	4	4	3	4	3	3	4	99.845	Confident
606	P47985	Cytochrome b-c1 complex subunit Rieske, mitochondrial (UCRI_HUMAN)	UQCRFS1	19	29.6494	66.06	12.77	40.9979					Single Protein		P47985	3	3	1	1	3	3	3	3	99.845	Confident
607	P60981	Destrin (DEST_HUMAN)	DSTN	20	18.4935	100	13.94	56.3924					Single Protein		P60981	2	3	3	2	3	2	2	3	99.845	Confident
608	P35998	26S proteasome regulatory subunit 7 (PRS7_HUMAN)	PSMC2	7	48.6031	94.23	8.55	33.4273					Single Protein		P35998	3	5	5	3	5	3	4	6	99.845	Confident
609	P04843	Dolichyl-diphosphooligosaccharide--protein glycosyltransferase subunit 1 (RPN1_HUMAN)	RPN1	3	68.5268	77.43	18.12	43.1055					Single Protein		P04843	9	14	14	9	14	9	9	16	99.845	Confident
610	P04844	Dolichyl-diphosphooligosaccharide--protein glycosyltransferase subunit 2 (RPN2_HUMAN)	RPN2	20	69.241	54.04	13.95	41.2064					Single Protein		P04844	5	7	7	5	7	5	6	8	99.845	Confident
611	Q96C19	EF-hand domain-containing protein D2 (EFHD2_HUMAN)	EFHD2	1	26.6805	81.25	24.17	72.6353			Deamidation of N (N66-{N66 Q67 Q73})	Deamidation of N (1)	Single Protein		Q96C19	5	7	7	5	7	5	5	7	99.845	Confident
612	P07093	Glia-derived nexin (GDN_HUMAN)	SERPINE2	2	43.9742	70.1	3.02	20.2057					Single Protein		P07093	1	1	1	1	1	1	1	1	99.845	Doubtful
613	Q9NZ45	CDGSH iron-sulfur domain-containing protein 1 (CISD1_HUMAN)	CISD1	10	12.1912	100	12.04	57.4367					Single Protein		Q9NZ45	1	1	1	1	1	1	1	1	99.845	Doubtful
614	Q00577	Transcriptional activator protein Pur-alpha (PURA_HUMAN)	PURA	5	34.8894	54.04	18.94	49.8792			Deamidation of Q (Q184-{Q184 Q186 Q193})	Deamidation of Q (1)	Single Protein		Q00577	3	4	4	3	4	3	3	4	99.845	Doubtful
615	P07099	Epoxide hydrolase 1 (HYEP_HUMAN)	EPHX1	1	52.915	65.93	6.15	24.358					Single Protein		P07099	2	4	4	2	4	2	2	4	99.845	Confident
616	P60953	Cell division control protein 42 homolog (CDC42_HUMAN)	CDC42	1	21.245	64.92	6.81	40.8103					Single Protein		P60953	1	2	2	1	2	1	1	2	99.845	Doubtful
617	P20073	Annexin A7 (ANXA7_HUMAN)	ANXA7	10	52.7058	55.94	10.45	40.3205					Single Protein		P20073	5	6	6	5	6	5	4	7	99.845	Confident
618	P21397	Amine oxidase [flavin-containing] A (AOFA_HUMAN)	MAOA	X	59.6435	72.87	2.09	12.6854	Deamidation of N(N212)	Deamidation of N(1)			Single Protein		P21397	1	4	4	1	4	1	1	5	99.845	Doubtful
619	O94979	Protein transport protein Sec31A (SC31A_HUMAN)	SEC31A	4	132.931	46.97	0.74	8.1944					Single Protein		O94979	1	3	3	1	3	1	1	3	99.845	Doubtful
620	P21399	Cytoplasmic aconitate hydratase (ACOC_HUMAN)	ACO1	9	98.3366	71.09	10.35	19.8069			Deamidation of N (N620-{N620 N624})	Deamidation of N (1)	Single Protein		P21399	6	8	8	6	8	6	5	8	99.845	Confident
621	P48059	LIM and senescent cell antigen-like-containing domain protein 1 (LIMS1_HUMAN)	LIMS1	2	37.2258	82.15	3.69	10.6584					Related Proteins	Q7Z4I7	P48059, Q7Z4I7	1	1	0	0	1	1	1	1	99.845	Doubtful
622	P23946	Chymase (CMA1_HUMAN)	CMA1	14	27.3072	86.64	4.45	28.9867					Single Protein		P23946	1	2	2	1	2	1	1	2	99.845	Doubtful
623	P09651	Heterogeneous nuclear ribonucleoprotein A1 (ROA1_HUMAN)	HNRNPA1	12	38.723	73.92	28.23	71.3677	Oxidation of M(M72)	Oxidation of M(1)			Single Protein		P09651	10	16	6	4	12	8	14	23	99.845	Confident
624	P62820	Ras-related protein Rab-1A (RAB1A_HUMAN)	RAB1A	2	22.6634	100	20	35.3025					Related Proteins	Q9H0U4	P62820, Q9H0U4	3	3	1	1	1	1	4	4	99.845	Confident
625	P22626	Heterogeneous nuclear ribonucleoproteins A2/B1 (ROA2_HUMAN)	HNRNPA2B1	7	37.4067	62.89	50.42	108.876	Deamidation of N(N178, N218, N245, N335)	Deamidation of N(4)			Single Protein		P22626	15	20	17	13	17	13	21	33	99.845	Confident
626	P63173	60S ribosomal protein L38 (RL38_HUMAN)	RPL38	17	8.21273	100	31.43	177.233					Single Protein		P63173	2	3	3	2	3	2	3	4	99.845	Confident
627	P09661	U2 small nuclear ribonucleoprotein A' (RU2A_HUMAN)	SNRPA1	15	28.3981	76.47	12.55	51.693					Single Protein		P09661	3	4	4	3	4	3	3	5	99.845	Confident
628	P60900	Proteasome subunit alpha type-6 (PSA6_HUMAN)	PSMA6	14	27.3818	69.11	8.94	54.7338					Single Protein		P60900	2	3	3	2	3	2	2	3	99.845	Confident
629	Q92688	Acidic leucine-rich nuclear phosphoprotein 32 family member B (AN32B_HUMAN)	ANP32B	9	28.7703	54.18	3.19	37.5949					Single Protein		Q92688	1	5	5	1	5	1	1	5	99.845	Doubtful
630	P10619	Lysosomal protective protein (PPGB_HUMAN)	CTSA	20	54.4311	61.88	2.71	17.6728					Single Protein		P10619	1	2	2	1	2	1	1	2	99.845	Doubtful
631	P11940	Polyadenylate-binding protein 1 (PABP1_HUMAN)	PABPC1	8	70.6259	70.6	15.72	22.0328					Single Protein		P11940	8	12	4	2	12	8	6	13	99.845	Confident
632	Q9NZ08	Endoplasmic reticulum aminopeptidase 1 (ERAP1_HUMAN)	ERAP1	5	107.166	73.43	3.83	14.1801					Single Protein		Q9NZ08	3	4	4	3	4	3	3	4	99.845	Confident
633	O75874	Isocitrate dehydrogenase [NADP] cytoplasmic (IDHC_HUMAN)	IDH1	2	46.6295	86.71	30.19	66.8669	Oxidation of M(M398)	Oxidation of M(1)			Single Protein		O75874	12	17	16	11	16	11	13	20	99.845	Confident
634	P10620	Microsomal glutathione S-transferase 1 (MGST1_HUMAN)	MGST1	12	17.5872	61.94	10.32	51.2658					Single Protein		P10620	1	1	1	1	1	1	1	1	99.845	Doubtful
635	P35900	Keratin, type I cytoskeletal 20 (K1C20_HUMAN)	KRT20	CHR_HSCHR17_4_CTG4	48.4569	93.87	5.19	21.9451					Single Protein		P35900	2	6	5	2	6	2	2	6	99.845	Confident
636	P08311	Cathepsin G (CATG_HUMAN)	CTSG	14	28.8191	80.39	31.76	103.28	Oxidation of M(M110)	Oxidation of M(1)			Single Protein		P08311	9	13	13	9	13	9	12	17	99.845	Confident
637	P33316	Deoxyuridine 5'-triphosphate nucleotidohydrolase, mitochondrial (DUT_HUMAN)	DUT	15	26.5466	100	6.75	24.6157					Single Protein		P33316	1	1	1	1	1	1	1	1	99.845	Doubtful
638	P10301	Ras-related protein R-Ras (RRAS_HUMAN)	RRAS	19	23.4659	88.07	12.39	21.3411					Related Proteins	P62070	P10301, P62070	2	2	0	0	2	2	2	2	99.845	Confident
639	P51148	Ras-related protein Rab-5C (RAB5C_HUMAN)	RAB5C	17	23.4678	75.93	37.5	68.206					Single Protein		P51148	6	7	5	4	5	4	6	7	99.845	Confident
640	P51149	Ras-related protein Rab-7a (RAB7A_HUMAN)	RAB7A	3	23.4748	100	26.09	60.9328	Oxidation of M(M59)	Oxidation of M(1)			Single Protein		P51149	5	6	6	5	6	5	4	7	99.845	Confident
641	P51159	Ras-related protein Rab-27A (RB27A_HUMAN)	RAB27A	15	24.8523	86.88	9.05	29.9398					Single Protein		P51159	2	2	1	1	1	1	2	2	99.845	Confident
642	P21333	Filamin-A (FLNA_HUMAN)	FLNA	X	280.564	67.62	17.98	12.3773	Deamidation of N(N1502); Oxidation of M(M102)	Deamidation of N(1); Oxidation of M(1)			Single Protein		P21333	36	48	42	31	42	31	36	51	99.845	Confident
643	P09669	Cytochrome c oxidase subunit 6C (COX6C_HUMAN)	COX6C	8	8.77569	100	22.67	41.3544					Single Protein		P09669	2	2	2	2	2	2	1	2	99.845	Doubtful
644	Q9BVK6	Transmembrane emp24 domain-containing protein 9 (TMED9_HUMAN)	TMED9	5	27.2602	100	12.77	39.5946	Oxidation of M(M136)	Oxidation of M(1)			Single Protein		Q9BVK6	3	5	5	3	5	3	2	5	99.845	Confident
645	Q8NE86	Calcium uniporter protein, mitochondrial (MCU_HUMAN)	MCU	10	39.8418	73.22	2.85	21.997					Single Protein		Q8NE86	1	1	1	1	1	1	1	1	99.845	Doubtful
646	O60443	Gasdermin-E (GSDME_HUMAN)	GSDME		54.5204	61.09	2.22	21.1953	Deamidation of Q(Q47)	Deamidation of Q(1)			Single Protein		O60443	2	4	4	2	4	2	2	4	91.9068	Doubtful
647	P08962	CD63 antigen (CD63_HUMAN)	CD63	12	25.6191	47.48	4.2	43.994					Single Protein		P08962	1	1	1	1	1	1	1	1	99.845	Doubtful
648	Q8NE71	ATP-binding cassette sub-family F member 1 (ABCF1_HUMAN)	ABCF1	CHR_HSCHR6_MHC_COX_CTG1	95.8665	78.82	1.18	7.95277					Single Protein		Q8NE71	1	2	2	1	2	1	1	2	99.845	Doubtful
649	P19623	Spermidine synthase (SPEE_HUMAN)	SRM	1	33.8027	73.18	5.96	34.462					Single Protein		P19623	2	2	2	2	2	2	2	2	99.845	Confident
650	Q96IJ6	Mannose-1-phosphate guanyltransferase alpha (GMPPA_HUMAN)	GMPPA	2	46.2621	51.67	3.81	22.6393					Single Protein		Q96IJ6	1	1	1	1	1	1	1	1	91.1765	Doubtful
651	P61158	Actin-related protein 3 (ARP3_HUMAN)	ACTR3	2	47.341	76.08	20.81	57.3589	Deamidation of N(N260); Deamidation of Q(Q255); Oxidation of M(M327)	Deamidation of N(1); Deamidation of Q(1); Oxidation of M(1)			Single Protein		P61158	8	9	9	8	9	8	8	11	99.845	Confident
652	P06312	Immunoglobulin kappa variable 4-1 (KV401_HUMAN)	IGKV4-1	2	13.3716	40.5	7.44	126.595					Single Protein		P06312	1	1	1	1	1	1	1	1	99.845	Doubtful
653	P07602	Prosaposin (SAP_HUMAN)	PSAP	10	58.0738	76.53	6.11	4.28099					Single Protein		P07602	3	5	5	3	5	3	1	5	99.845	Doubtful
654	P61163	Alpha-centractin (ACTZ_HUMAN)	ACTR1A	10	42.5869	76.86	5.85	16.4978					Single Protein		P61163	1	2	2	1	2	1	1	2	99.845	Doubtful
655	P62495	Eukaryotic peptide chain release factor subunit 1 (ERF1_HUMAN)	ETF1	5	49.0001	93.82	5.26	14.1949					Single Protein		P62495	2	2	2	2	2	2	1	2	99.845	Doubtful
656	P61160	Actin-related protein 2 (ARP2_HUMAN)	ACTR2	2	44.7322	76.14	21.57	73.4287	Deamidation of N(N76); Oxidation of M(M56, M67, M114, M309)	Deamidation of N(1); Oxidation of M(4)			Single Protein		P61160	8	10	10	8	10	8	10	14	99.845	Confident
657	P48147	Prolyl endopeptidase (PPCE_HUMAN)	PREP	6	80.648	80.42	5.77	12.3079	Oxidation of M(M67)	Oxidation of M(1)			Single Protein		P48147	3	7	7	3	7	3	2	7	99.845	Confident
658	P21912	Succinate dehydrogenase [ubiquinone] iron-sulfur subunit, mitochondrial (SDHB_HUMAN)	SDHB	1	31.6088	90.71	3.57	22.1541					Single Protein		P21912	1	1	1	1	1	1	1	1	99.845	Doubtful
659	P50453	Serpin B9 (SPB9_HUMAN)	SERPINB9	6	42.3763	83.78	8.78	12.5861					Single Protein		P50453	3	5	4	2	4	2	2	5	99.845	Confident
660	P19652	Alpha-1-acid glycoprotein 2 (A1AG2_HUMAN)	ORM2	9	23.5876	81.59	9.45	50.4322					Single Protein		P19652	2	2	1	1	1	1	2	2	99.845	Confident
661	P50454	Serpin H1 (SERPH_HUMAN)	SERPINH1	11	46.4112	86.84	35.65	52.9661	Deamidation of Q(Q101); Oxidation of M(M58)	Deamidation of Q(1); Oxidation of M(1)			Single Protein		P50454	12	16	16	12	16	12	15	20	99.845	Confident
662	P21964	Catechol O-methyltransferase (COMT_HUMAN)	COMT	22	30.0176	59.78	5.9	22.8899					Single Protein		P21964	1	1	1	1	1	1	1	1	99.845	Doubtful
663	P61106	Ras-related protein Rab-14 (RAB14_HUMAN)	RAB14	9	23.8819	86.05	35.35	72.1298	Oxidation of M(M89)	Oxidation of M(1)			Single Protein		P61106	7	7	6	6	6	6	7	7	99.845	Confident
664	P20645	Cation-dependent mannose-6-phosphate receptor (MPRD_HUMAN)	M6PR	12	30.9734	72.56	5.05	54.4137					Single Protein		P20645	1	1	1	1	1	1	2	2	99.845	Doubtful
665	P05023	Sodium/potassium-transporting ATPase subunit alpha-1 (AT1A1_HUMAN)	ATP1A1	1	112.824	61.97	10.07	22.5328					Single Protein		P05023	8	11	6	4	11	8	9	12	99.845	Confident
666	P07686	Beta-hexosaminidase subunit beta (HEXB_HUMAN)	HEXB	5	63.0712	65.29	16.19	34.1522					Single Protein		P07686	7	10	9	6	9	6	6	11	99.845	Confident
667	P05026	Sodium/potassium-transporting ATPase subunit beta-1 (AT1B1_HUMAN)	ATP1B1	1	35.0389	79.54	4.62	23.3202					Single Protein		P05026	1	2	2	1	2	1	1	2	99.845	Doubtful
668	P20618	Proteasome subunit beta type-1 (PSB1_HUMAN)	PSMB1	CHR_HSCHR6_1_CTG5	26.4724	88.8	32.37	75.318	Oxidation of M(M172, M186)	Oxidation of M(2)			Single Protein		P20618	7	8	8	7	8	7	8	9	99.845	Confident
669	P13473	Lysosome-associated membrane glycoprotein 2 (LAMP2_HUMAN)	LAMP2	X	44.9323	53.41	4.88	30.8104					Single Protein		P13473	2	2	2	2	2	2	2	2	99.845	Confident
670	P49419	Alpha-aminoadipic semialdehyde dehydrogenase (AL7A1_HUMAN)	ALDH7A1	5	58.4501	63.82	10.95	23.3849	Deamidation of N(N56)	Deamidation of N(1)			Single Protein		P49419	4	5	5	4	5	4	3	5	99.845	Confident
671	Q07065	Cytoskeleton-associated protein 4 (CKAP4_HUMAN)	CKAP4	12	65.9827	85.38	4.82	17.2951					Single Protein		Q07065	2	6	6	2	6	2	2	6	99.845	Confident
672	O95168	NADH dehydrogenase [ubiquinone] 1 beta subcomplex subunit 4 (NDUB4_HUMAN)	NDUFB4	3	15.1991	100	21.71	72.1298					Single Protein		O95168	2	2	2	2	2	2	2	2	99.845	Confident
673	P49411	Elongation factor Tu, mitochondrial (EFTU_HUMAN)	TUFM	16	49.5102	94.03	17.92	33.6233					Single Protein		P49411	6	7	7	6	7	6	6	7	99.845	Confident
674	P02794	Ferritin heavy chain (FRIH_HUMAN)	FTH1	11	21.2123	100	22.95	70.6189					Single Protein		P02794	4	4	4	4	4	4	4	4	99.845	Confident
675	Q08380	Galectin-3-binding protein (LG3BP_HUMAN)	LGALS3BP	17	65.2893	66.15	11.28	20.3038	Deamidation of Q(Q389)	Deamidation of Q(1)			Single Protein		Q08380	6	7	7	6	7	6	5	7	99.845	Confident
676	P12111	Collagen alpha-3(VI) chain (CO6A3_HUMAN)	COL6A3	2	343.457	72.46	10.39	8.94934	Deamidation of Q(Q348, Q1242); Oxidation of M(M616)	Deamidation of Q(2); Oxidation of M(1)			Single Protein		P12111	25	32	32	25	32	25	25	33	99.845	Confident
677	P14780	Matrix metalloproteinase-9 (MMP9_HUMAN)	MMP9	20	78.4084	68.74	3.68	11.4873					Single Protein		P14780	2	3	3	2	3	2	1	3	99.845	Doubtful
678	Q14195	Dihydropyrimidinase-related protein 3 (DPYL3_HUMAN)	DPYSL3	5	61.9241	75.61	30.18	24.0434	Deamidation of N(N356)	Deamidation of N(1)			Single Protein		Q14195	12	16	14	10	14	10	10	16	99.845	Confident
679	P00167	Cytochrome b5 (CYB5_HUMAN)	CYB5A	18	15.3205	72.39	20.15	95.9252					Single Protein		P00167	2	3	3	2	3	2	2	3	99.845	Confident
680	P62424	60S ribosomal protein L7a (RL7A_HUMAN)	RPL7A	CHR_HG2030_PATCH	29.977	90.98	19.17	76.5678					Single Protein		P62424	5	6	6	5	6	5	6	7	99.845	Confident
681	O95197	Reticulon-3 (RTN3_HUMAN)	RTN3	11	112.541	60.76	1.07	8.74917					Single Protein		O95197	1	3	3	1	3	1	1	4	99.845	Doubtful
682	P61224	Ras-related protein Rap-1b (RAP1B_HUMAN)	RAP1B	12	20.8116	72.83	28.26	54.5024					Related Proteins	A6NIZ1	A6NIZ1, P61224	4	5	4	3	4	3	4	5	99.845	Confident
683	P24158	Myeloblastin (PRTN3_HUMAN)	PRTN3	19	27.7893	19.14	20.7	107.635			Deamidation of Q (Q104-{Q93 Q97 Q98 Q104 N108 N109 N114})	Deamidation of Q (1)	Single Protein		P24158	5	6	6	5	6	5	6	8	99.845	Confident
684	Q07020	60S ribosomal protein L18 (RL18_HUMAN)	RPL18	19	21.6211	100	26.6	76.9896					Single Protein		Q07020	4	6	6	4	6	4	5	8	99.845	Confident
685	Q07021	Complement component 1 Q subcomponent-binding protein, mitochondrial (C1QBP_HUMAN)	C1QBP	17	31.3426	61.35	16.67	45.8271					Single Protein		Q07021	4	5	5	4	5	4	4	5	99.845	Confident
686	O00754	Lysosomal alpha-mannosidase (MA2B1_HUMAN)	MAN2B1	19	113.672	65.48	1.58	7.28926	Deamidation of N(N832)	Deamidation of N(1)			Single Protein		O00754	1	3	3	1	3	1	1	3	99.845	Doubtful
687	P13489	Ribonuclease inhibitor (RINI_HUMAN)	RNH1	CHR_HSCHR11_1_CTG8	49.9411	86.77	2.39	14.4934					Single Protein		P13489	1	3	3	1	3	1	1	3	99.845	Doubtful
688	O00764	Pyridoxal kinase (PDXK_HUMAN)	PDXK	21	35.0799	78.53	18.59	57.8118					Single Protein		O00764	5	6	6	5	6	5	5	6	99.845	Confident
689	Q09666	Neuroblast differentiation-associated protein AHNAK (AHNK_HUMAN)	AHNAK	11	628.699	92.46	1.27	1.28852					Single Protein		Q09666	2	16	16	2	16	2	2	16	99.845	Confident
690	Q14204	Cytoplasmic dynein 1 heavy chain 1 (DYHC1_HUMAN)	DYNC1H1	14	532.072	83.49	3.49	4.30135	Deamidation of Q(Q1278)	Deamidation of Q(1)			Single Protein		Q14204	13	28	28	13	28	13	11	29	99.845	Confident
691	P55265	Double-stranded RNA-specific adenosine deaminase (DSRAD_HUMAN)	ADAR	1	135.981	84.18	1.22	5.8742					Single Protein		P55265	1	1	1	1	1	1	1	1	91.1765	Doubtful
692	Q16881	Thioredoxin reductase 1, cytoplasmic (TRXR1_HUMAN)	TXNRD1	12	70.8622	84.13	2.31	9.55803					Single Protein		Q16881	1	1	1	1	1	1	1	1	99.845	Doubtful
693	Q6DD88	Atlastin-3 (ATLA3_HUMAN)	ATL3	11	60.5034	62.85	4.25	22.1015					Single Protein		Q6DD88	2	3	3	2	3	2	2	3	99.845	Confident
694	P02748	Complement component C9 (CO9_HUMAN)	C9	5	63.1327	68.52	3.94	19.0671					Single Protein		P02748	2	3	3	2	3	2	2	3	99.845	Confident
695	P02746	Complement C1q subcomponent subunit B (C1QB_HUMAN)	C1QB	1	26.7045	68.38	5.53	31.3291					Single Protein		P02746	1	1	1	1	1	1	1	1	91.2048	Doubtful
696	P02743	Serum amyloid P-component (SAMP_HUMAN)	APCS	1	25.3711	43.5	15.7	64.6163					Single Protein		P02743	3	5	5	3	5	3	3	5	99.845	Confident
697	Q93009	Ubiquitin carboxyl-terminal hydrolase 7 (UBP7_HUMAN)	USP7	16	128.22	84.39	1.27	5.97032					Single Protein		Q93009	1	7	7	1	7	1	1	8	99.845	Doubtful
698	Q16891	MICOS complex subunit MIC60 (MIC60_HUMAN)	IMMT	2	83.6263	83.11	10.95	31.3337	Deamidation of Q(Q551)	Deamidation of Q(1)			Single Protein		Q16891	6	6	6	6	6	6	7	7	99.845	Confident
699	Q14240	Eukaryotic initiation factor 4A-II (IF4A2_HUMAN)	EIF4A2	3	46.3728	92.38	24.32	33.9117	Oxidation of M(M179, M188)	Oxidation of M(2)	Deamidation of Q (Q60-{Q60 Q61})	Deamidation of Q (1)	Single Protein		Q14240	11	13	2	1	2	1	10	13	99.845	Confident
700	P43243	Matrin-3 (MATR3_HUMAN)	MATR3	5	94.5648	75.56	12.28	26.0519	Deamidation of N(N380)	Deamidation of N(1)			Single Protein		P43243	7	12	12	7	12	7	8	17	99.845	Confident
701	P02730	Band 3 anion transport protein (B3AT_HUMAN)	SLC4A1	17	101.727	48.41	1.43	11.4239					Single Protein		P02730	1	1	1	1	1	1	1	1	99.845	Doubtful
702	Q04837	Single-stranded DNA-binding protein, mitochondrial (SSBP_HUMAN)	SSBP1	CHR_HSCHR7_1_CTG6	17.249	100	39.19	85.2236					Single Protein		Q04837	5	7	7	5	7	5	4	8	99.845	Confident
703	P02768	Serum albumin (ALBU_HUMAN)	ALB	4	69.3215	95.57	29.89	47.2201	Oxidation of M(M353, M572)	Oxidation of M(2)			Single Protein		P02768	21	27	27	21	27	21	27	37	99.845	Confident
704	Q15582	Transforming growth factor-beta-induced protein ig-h3 (BGH3_HUMAN)	TGFBI	5	74.634	70.42	19.47	36.7851	Deamidation of N(N417); Deamidation of Q(Q523); Oxidation of M(M502, M517)	Deamidation of N(1); Deamidation of Q(1); Oxidation of M(2)			Single Protein		Q15582	13	15	15	13	15	13	14	16	99.845	Confident
705	Q96JA1	Leucine-rich repeats and immunoglobulin-like domains protein 1 (LRIG1_HUMAN)	LRIG1	CHR_HG2235_PATCH	119.038	71.73	1.1	7.38471	Deamidation of Q(Q215)	Deamidation of Q(1)			Single Protein		Q96JA1	1	1	1	1	1	1	1	1	91.2048	Doubtful
706	P02766	Transthyretin (TTHY_HUMAN)	TTR	18	15.877	83.67	8.84	42.1984					Single Protein		P02766	1	1	1	1	1	1	1	1	99.845	Doubtful
707	P02763	Alpha-1-acid glycoprotein 1 (A1AG1_HUMAN)	ORM1	9	23.4968	79.6	16.42	145.387					Single Protein		P02763	3	4	3	2	3	2	5	6	99.845	Confident
708	Q14254	Flotillin-2 (FLOT2_HUMAN)	FLOT2	17	47.0347	94.39	5.37	21.74					Single Protein		Q14254	2	3	3	2	3	2	2	3	99.845	Confident
709	P12109	Collagen alpha-1(VI) chain (CO6A1_HUMAN)	COL6A1	21	108.462	76.65	11.19	15.4581					Single Protein		P12109	8	10	10	8	10	8	7	13	99.845	Confident
710	P12110	Collagen alpha-2(VI) chain (CO6A2_HUMAN)	COL6A2	21	108.512	71.15	3.93	13.3011					Single Protein		P12110	3	8	8	3	8	3	3	8	99.845	Confident
711	P02751	Fibronectin (FINC_HUMAN)	FN1	2	262.46	54.02	17.64	15.782	Deamidation of N(N1488, N1852); Deamidation of Q(Q1845); Oxidation of M(M926, M1283)	Deamidation of N(2); Deamidation of Q(1); Oxidation of M(2)			Single Protein		P02751	27	33	33	27	33	27	29	39	99.845	Confident
712	P02750	Leucine-rich alpha-2-glycoprotein (A2GL_HUMAN)	LRG1	19	38.1541	70.32	2.88	22.9747					Single Protein		P02750	1	1	1	1	1	1	1	1	99.845	Doubtful
713	P02792	Ferritin light chain (FRIL_HUMAN)	FTL	19	20.0071	80.57	23.43	157.645					Single Protein		P02792	4	4	4	4	4	4	7	9	99.845	Confident
714	P02790	Hemopexin (HEMO_HUMAN)	HPX	11	51.6433	66.23	5.19	14.9114					Single Protein		P02790	1	1	1	1	1	1	1	1	99.845	Doubtful
715	P02788	Lactotransferrin (TRFL_HUMAN)	LTF	3	78.1319	88.03	20	26.1826	Deamidation of N(N280)	Deamidation of N(1)			Single Protein		P02788	12	19	18	11	18	11	11	19	99.845	Confident
716	P02787	Serotransferrin (TRFE_HUMAN)	TF	3	77.0136	88.11	12.75	32.3166					Single Protein		P02787	8	12	11	7	11	7	9	13	99.845	Confident
717	P02786	Transferrin receptor protein 1 (TFR1_HUMAN)	TFRC	3	84.8179	78.03	5.13	17.4692					Single Protein		P02786	3	5	5	3	5	3	3	5	99.845	Confident
718	P50502	Hsc70-interacting protein (F10A1_HUMAN)	ST13	22	41.3055	71	2.71	7.89206					Related Proteins	Q8IZP2, Q8NFI4	P50502, Q8IZP2, Q8NFI4	1	1	0	0	1	1	1	1	99.845	Doubtful
719	P55209	Nucleosome assembly protein 1-like 1 (NP1L1_HUMAN)	NAP1L1	12	45.3459	50.13	7.16	26.941					Single Protein		P55209	2	4	3	1	4	2	2	4	99.845	Confident
720	P27635	60S ribosomal protein L10 (RL10_HUMAN)	RPL10	X	24.5879	87.38	10.75	45.8957	Oxidation of M(M136)	Oxidation of M(1)			Related Proteins	Q96L21	P27635, Q96L21	3	5	0	0	5	3	5	8	99.845	Confident
721	P56537	Eukaryotic translation initiation factor 6 (IF6_HUMAN)	EIF6	20	26.5822	49.8	11.43	66.5056			Deamidation of N (N74-{N74 N75 Q79 Q82})	Deamidation of N (1)	Single Protein		P56537	3	4	4	3	4	3	3	4	99.845	Confident
722	P56545	C-terminal-binding protein 2 (CTBP2_HUMAN)	CTBP2	10	48.9141	62.25	2.47	18.7975					Single Protein		P56545	1	3	3	1	3	1	1	3	99.845	Doubtful
723	P07585	Decorin (PGS2_HUMAN)	DCN	12	39.7218	78.27	10.86	31.6782	Deamidation of N(N193)	Deamidation of N(1)			Single Protein		P07585	3	4	4	3	4	3	3	4	99.845	Confident
724	Q16822	Phosphoenolpyruvate carboxykinase [GTP], mitochondrial (PCKGM_HUMAN)	PCK2	14	70.6536	71.41	6.72	24.0656					Single Protein		Q16822	4	10	9	4	10	4	4	10	99.845	Confident
725	P18283	Glutathione peroxidase 2 (GPX2_HUMAN)	GPX2	14	21.9411	85.79	15.79	57.1344					Single Protein		P18283	3	4	3	2	3	2	3	4	91.2886	Confident
726	P01892	HLA class I histocompatibility antigen, A-2 alpha chain (1A02_HUMAN)	HLA-A	6	40.8962	76.99	12.88	37.7092					Related Proteins	P10316	P01892, P10316	4	6	0	0	0	0	4	6	99.845	Confident
727	Q16836	Hydroxyacyl-coenzyme A dehydrogenase, mitochondrial (HCDH_HUMAN)	HADH	4	34.2719	62.74	7.64	63.4499	Oxidation of M(M178)	Oxidation of M(1)			Single Protein		Q16836	3	3	3	3	3	3	4	4	99.845	Confident
728	O60493	Sorting nexin-3 (SNX3_HUMAN)	SNX3	6	18.7508	79.63	10.49	24.0433					Single Protein		O60493	2	3	3	2	3	2	1	3	91.0226	Doubtful
729	P45880	Voltage-dependent anion-selective channel protein 2 (VDAC2_HUMAN)	VDAC2	10	31.5465	86.05	21.43	68.2429	Deamidation of N(N179, N249)	Deamidation of N(2)			Single Protein		P45880	7	11	11	7	11	7	7	13	99.845	Confident
730	P61086	Ubiquitin-conjugating enzyme E2 K (UBE2K_HUMAN)	UBE2K	4	22.3926	86	18.5	56.8623					Single Protein		P61086	3	5	5	3	5	3	3	5	99.845	Confident
731	P61088	Ubiquitin-conjugating enzyme E2 N (UBE2N_HUMAN)	UBE2N	12	17.127	81.58	26.32	103.386					Single Protein		P61088	3	4	2	1	4	3	4	5	99.845	Confident
732	Q16851	UTP--glucose-1-phosphate uridylyltransferase (UGPA_HUMAN)	UGP2	2	56.9047	81.69	7.68	24.1967					Single Protein		Q16851	3	4	4	3	4	3	3	4	99.845	Confident
733	Q16853	Membrane primary amine oxidase (AOC3_HUMAN)	AOC3	17	84.5683	52.56	8.78	34.1196					Single Protein		Q16853	6	8	6	5	8	6	7	9	99.845	Confident
734	Q9NP97	Dynein light chain roadblock-type 1 (DLRB1_HUMAN)	DYNLRB1	20	10.9147	100	16.67	64.6163					Single Protein		Q9NP97	1	1	1	1	1	1	1	1	99.845	Doubtful
735	Q96IU4	Protein ABHD14B (ABHEB_HUMAN)	ABHD14B	3	22.3316	56.19	4.76	42.7804					Single Protein		Q96IU4	1	1	1	1	1	1	1	2	99.845	Doubtful
736	Q9P2R7	Succinate--CoA ligase [ADP-forming] subunit beta, mitochondrial (SUCB1_HUMAN)	SUCLA2	13	50.2852	70.63	1.94	13.3978					Single Protein		Q9P2R7	1	3	3	1	3	1	1	3	99.845	Doubtful
737	O60568	Procollagen-lysine,2-oxoglutarate 5-dioxygenase 3 (PLOD3_HUMAN)	PLOD3	7	84.7315	72.63	1.9	9.34211					Single Protein		O60568	1	3	3	1	3	1	1	3	99.845	Doubtful
738	Q8IVH4	Methylmalonic aciduria type A protein, mitochondrial (MMAA_HUMAN)	MMAA	4	46.5085	79.67	2.39	18.6281	Deamidation of Q(Q120)	Deamidation of Q(1)			Single Protein		Q8IVH4	1	3	3	1	3	1	1	3	90.893	Doubtful
739	O95202	Mitochondrial proton/calcium exchanger protein (LETM1_HUMAN)	LETM1	4	83.302	93.1	2.03	8.39399	Oxidation of M(M421)	Oxidation of M(1)			Single Protein		O95202	2	4	4	2	4	2	1	4	92.3077	Doubtful
740	P05388	60S acidic ribosomal protein P0 (RLA0_HUMAN)	RPLP0	12	34.2518	66.88	17.67	27.1497					Related Proteins	Q8NHW5	P05388, Q8NHW5	4	5	0	0	5	4	4	5	99.845	Confident
741	O60547	GDP-mannose 4,6 dehydratase (GMDS_HUMAN)	GMDS	6	41.9232	92.2	2.42	16.6752					Single Protein		O60547	1	2	2	1	2	1	1	2	99.845	Doubtful
742	P61289	Proteasome activator complex subunit 3 (PSME3_HUMAN)	PSME3	17	29.4876	84.65	5.91	28.8519					Single Protein		P61289	1	1	1	1	1	1	1	1	99.845	Doubtful
743	P49591	Serine--tRNA ligase, cytoplasmic (SYSC_HUMAN)	SARS	1	58.74	82.1	6.81	23.942					Single Protein		P49591	3	6	6	3	6	3	3	7	99.845	Confident
744	Q9UBE0	SUMO-activating enzyme subunit 1 (SAE1_HUMAN)	SAE1	19	38.4256	92.49	8.67	26.8923					Single Protein		Q9UBE0	2	2	2	2	2	2	2	2	99.845	Confident
745	P07737	Profilin-1 (PROF1_HUMAN)	PFN1	17	15.0446	82.14	45.71	164.732	Deamidation of N(N62); Oxidation of M(M86, M114)	Deamidation of N(1); Oxidation of M(2)			Single Protein		P07737	8	9	9	8	9	8	11	13	99.845	Confident
746	Q8IVE3	Pleckstrin homology domain-containing family H member 2 (PKHH2_HUMAN)	PLEKHH2	2	168.124	73.95	0.94	5.12658					Single Protein		Q8IVE3	1	4	4	1	4	1	1	5	99.845	Doubtful
747	P20700	Lamin-B1 (LMNB1_HUMAN)	LMNB1	5	66.3676	84.81	16.04	28.9368	Deamidation of Q(Q572)	Deamidation of Q(1)			Single Protein		P20700	7	8	6	6	6	6	7	8	99.845	Confident
748	P49588	Alanine--tRNA ligase, cytoplasmic (SYAC_HUMAN)	AARS	16	106.743	83.78	4.86	12.7924					Single Protein		P49588	4	4	4	4	4	4	3	4	99.845	Confident
749	P07741	Adenine phosphoribosyltransferase (APT_HUMAN)	APRT	16	19.5954	100	11.67	51.693					Single Protein		P07741	2	2	2	2	2	2	2	3	99.845	Confident
750	P61221	ATP-binding cassette sub-family E member 1 (ABCE1_HUMAN)	ABCE1	4	67.271	77.96	2.84	11.8381					Single Protein		P61221	1	3	3	1	3	1	1	3	99.845	Doubtful
751	P61225	Ras-related protein Rap-2b (RAP2B_HUMAN)	RAP2B	3	20.4912	72.68	6.56	33.8971					Single Protein		P61225	1	2	2	1	2	1	1	2	99.845	Doubtful
752	P05141	ADP/ATP translocase 2 (ADT2_HUMAN)	SLC25A5	X	32.8312	79.53	29.19	56.246					Single Protein		P05141	9	11	3	3	3	3	10	13	99.845	Confident
753	P56381	ATP synthase subunit epsilon, mitochondrial (ATP5E_HUMAN)	ATP5F1E		5.77611	100	15.69	121.631					Related Proteins	Q5VTU8	P56381, Q5VTU8	1	1	1	1	1	1	1	1	99.845	Doubtful
754	P05109	Protein S100-A8 (S10A8_HUMAN)	S100A8	1	10.8276	100	36.56	124.508	Deamidation of N(N10)	Deamidation of N(1)			Single Protein		P05109	6	8	8	6	8	6	7	10	99.845	Confident
755	Q02083	N-acylethanolamine-hydrolyzing acid amidase (NAAA_HUMAN)	NAAA	4	40.0409	63.51	4.74	21.997					Single Protein		Q02083	1	1	1	1	1	1	1	1	99.845	Doubtful
756	O60506	Heterogeneous nuclear ribonucleoprotein Q (HNRPQ_HUMAN)	SYNCRIP	6	69.5596	77.21	13	34.4032					Single Protein		O60506	5	10	7	4	7	4	6	11	99.845	Confident
757	P61247	40S ribosomal protein S3a (RS3A_HUMAN)	RPS3A	4	29.9257	100	24.62	63.861	Deamidation of N(N76); Oxidation of M(M38, M229)	Deamidation of N(1); Oxidation of M(2)			Single Protein		P61247	8	11	11	8	11	8	8	11	99.845	Confident
758	P18428	Lipopolysaccharide-binding protein (LBP_HUMAN)	LBP	20	53.3499	45.95	4.57	22.8057					Single Protein		P18428	2	3	3	2	3	2	1	3	99.845	Doubtful
759	P61254	60S ribosomal protein L26 (RL26_HUMAN)	RPL26	17	17.2475	100	18.62	131.906					Single Protein		P61254	4	4	4	4	4	4	5	5	99.845	Confident
760	P06454	Prothymosin alpha (PTMA_HUMAN)	PTMA	2	12.196	47.75	37.84	243.835	Deamidation of N(N29)	Deamidation of N(1)			Single Protein		P06454	5	6	6	5	6	5	4	7	99.845	Confident
761	P01591	Immunoglobulin J chain (IGJ_HUMAN)	JCHAIN	4	18.087	77.99	7.55	50.0255					Single Protein		P01591	1	1	1	1	1	1	1	1	99.845	Doubtful
762	P12268	Inosine-5'-monophosphate dehydrogenase 2 (IMDH2_HUMAN)	IMPDH2	3	55.7696	63.62	7.39	29.6931					Single Protein		P12268	3	3	3	3	3	3	3	4	99.845	Confident
763	Q15393	Splicing factor 3B subunit 3 (SF3B3_HUMAN)	SF3B3	16	135.492	60.15	1.15	7.2046					Single Protein		Q15393	1	4	4	1	4	1	1	4	99.845	Doubtful
764	P50552	Vasodilator-stimulated phosphoprotein (VASP_HUMAN)	VASP	19	39.8051	60.53	6.05	36.4892					Single Protein		P50552	2	3	3	2	3	2	2	4	99.845	Confident
765	P51888	Prolargin (PRELP_HUMAN)	PRELP	1	43.7822	75.13	24.35	87.6788	Deamidation of N(N252, N259); Oxidation of M(M157, M224)	Deamidation of N(2); Oxidation of M(2)			Single Protein		P51888	11	13	13	11	13	11	15	19	99.845	Confident
766	P12236	ADP/ATP translocase 3 (ADT3_HUMAN)	SLC25A6	X	32.8452	81.21	25.17	39.7982					Single Protein		P12236	8	10	1	1	1	1	9	11	99.845	Confident
767	O95295	SNARE-associated protein Snapin (SNAPN_HUMAN)	SNAPIN	1	14.8649	80.88	10.29	45.6115					Single Protein		O95295	1	1	1	1	1	1	1	1	99.845	Doubtful
768	O95292	Vesicle-associated membrane protein-associated protein B/C (VAPB_HUMAN)	VAPB	20	27.2111	86.83	17.28	51.448					Single Protein		O95292	3	4	3	2	3	2	3	4	91.5089	Confident
769	P51884	Lumican (LUM_HUMAN)	LUM	12	38.4048	74.56	31.95	54.2855					Single Protein		P51884	8	12	12	8	12	8	7	14	99.845	Confident
770	O95299	NADH dehydrogenase [ubiquinone] 1 alpha subcomplex subunit 10, mitochondrial (NDUAA_HUMAN)	NDUFA10	CHR_HG2233_PATCH	40.7249	76.9	6.2	19.2048					Single Protein		O95299	1	1	1	1	1	1	1	1	99.845	Doubtful
771	P12235	ADP/ATP translocase 1 (ADT1_HUMAN)	SLC25A4	4	33.0432	81.21	25.17	39.7982					Single Protein		P12235	8	11	3	1	3	1	9	12	90.9905	Doubtful
772	Q8TDZ2	[F-actin]-monooxygenase MICAL1 (MICA1_HUMAN)	MICAL1	6	117.801	65.14	1.31	7.52811					Single Protein		Q8TDZ2	1	2	2	1	2	1	1	2	99.845	Doubtful
773	P26885	Peptidyl-prolyl cis-trans isomerase FKBP2 (FKBP2_HUMAN)	FKBP2	11	15.6393	80.28	8.45	43.6842					Single Protein		P26885	1	1	1	1	1	1	1	1	99.845	Doubtful
774	Q8IVE0	Putative ciliary rootlet coiled-coil protein-like 2 protein (CROL2_HUMAN)	CROCCP3	1	33.3142	100	5.92	21.6138	Deamidation of N(N248)	Deamidation of N(1)			Single Protein		Q8IVE0	1	2	2	1	2	1	1	2	99.845	Doubtful
775	Q96HE7	ERO1-like protein alpha (ERO1A_HUMAN)	ERO1A	14	54.3581	80.77	6.2	21.2923					Single Protein		Q96HE7	2	2	2	2	2	2	2	2	99.845	Confident
776	O76021	Ribosomal L1 domain-containing protein 1 (RL1D1_HUMAN)	RSL1D1	16	54.9389	94.49	1.63	12.6595					Single Protein		O76021	1	3	3	1	3	1	1	3	99.845	Doubtful
777	P49753	Acyl-coenzyme A thioesterase 2, mitochondrial (ACOT2_HUMAN)	ACOT2	14	53.1847	83.23	4.55	19.2645					Related Proteins	Q86TX2	P49753, Q86TX2	2	2	2	2	2	2	2	2	99.845	Confident
778	P12277	Creatine kinase B-type (KCRB_HUMAN)	CKB	14	42.6173	74.28	14.96	41.9586					Single Protein		P12277	4	5	5	4	5	4	4	5	99.845	Confident
779	Q6P4A8	Phospholipase B-like 1 (PLBL1_HUMAN)	PLBD1	12	63.2142	64.74	3.98	24.1055					Single Protein		Q6P4A8	2	2	2	2	2	2	2	2	99.845	Confident
780	Q96HC4	PDZ and LIM domain protein 5 (PDLI5_HUMAN)	PDLIM5	4	63.9045	63.42	2.35	15.4307					Single Protein		Q96HC4	1	3	3	1	3	1	1	3	99.845	Doubtful
781	Q9GZT3	SRA stem-loop-interacting RNA-binding protein, mitochondrial (SLIRP_HUMAN)	SLIRP	14	12.3414	100	34.86	104.335					Single Protein		Q9GZT3	3	3	3	3	3	3	3	3	99.845	Confident
782	E9PAV3	Nascent polypeptide-associated complex subunit alpha, muscle-specific form (NACAM_HUMAN)	NACA	12	205.295	64.77	1.97	6.42948	Oxidation of M(M2048)	Oxidation of M(1)			Related Proteins	Q13765	E9PAV3, Q13765	4	5	0	0	5	4	5	6	99.845	Confident
783	Q08211	ATP-dependent RNA helicase A (DHX9_HUMAN)	DHX9	1	140.869	70.94	12.2	18.7652	Deamidation of N(N845)	Deamidation of N(1)			Single Protein		Q08211	11	16	16	11	16	11	12	19	99.845	Confident
784	Q15417	Calponin-3 (CNN3_HUMAN)	CNN3	1	36.3908	73.86	10.94	53.1821	Oxidation of M(M219)	Oxidation of M(1)			Single Protein		Q15417	4	7	6	4	6	4	4	7	99.845	Confident
785	P30085	UMP-CMP kinase (KCY_HUMAN)	CMPK1	1	22.2083	100	16.84	85.4517					Single Protein		P30085	3	5	4	2	4	2	4	6	99.845	Confident
786	P30086	Phosphatidylethanolamine-binding protein 1 (PEBP1_HUMAN)	PEBP1	12	21.0437	82.89	37.43	186.095	Deamidation of N(N95)	Deamidation of N(1)			Single Protein		P30086	6	7	7	6	7	6	9	12	99.845	Confident
787	Q96HY6	DDRGK domain-containing protein 1 (DDRGK_HUMAN)	DDRGK1	20	35.5895	79.3	8.6	37.3684					Single Protein		Q96HY6	2	2	2	2	2	2	2	2	99.845	Confident
788	Q15427	Splicing factor 3B subunit 4 (SF3B4_HUMAN)	SF3B4	1	44.3571	41.98	3.3	27.4476					Single Protein		Q15427	1	1	1	1	1	1	1	1	99.845	Doubtful
789	Q9UBT2	SUMO-activating enzyme subunit 2 (SAE2_HUMAN)	UBA2	19	71.1792	68.28	2.34	10.9985					Single Protein		Q9UBT2	1	3	3	1	3	1	1	3	99.845	Doubtful
790	P30084	Enoyl-CoA hydratase, mitochondrial (ECHM_HUMAN)	ECHS1	10	31.3671	89.66	15.86	39.2154					Single Protein		P30084	3	5	5	3	5	3	3	5	99.845	Confident
791	Q16762	Thiosulfate sulfurtransferase (THTR_HUMAN)	TST	22	33.4078	81.48	9.76	58.3004	Deamidation of N(N128)	Deamidation of N(1)			Single Protein		Q16762	2	2	2	2	2	2	3	3	99.845	Confident
792	Q15436	Protein transport protein Sec23A (SC23A_HUMAN)	SEC23A	14	86.1053	72.55	7.45	14.8813					Single Protein		Q15436	4	5	5	4	5	4	3	5	99.845	Confident
793	Q15435	Protein phosphatase 1 regulatory subunit 7 (PP1R7_HUMAN)	PPP1R7	2	41.5385	91.67	3.06	17.231					Single Protein		Q15435	1	2	2	1	2	1	1	2	99.845	Doubtful
794	Q14103	Heterogeneous nuclear ribonucleoprotein D0 (HNRPD_HUMAN)	HNRNPD	4	38.4103	64.79	5.63	47.198	Oxidation of M(M99)	Oxidation of M(1)			Single Protein		Q14103	3	3	2	2	2	2	3	3	99.845	Confident
795	Q14108	Lysosome membrane protein 2 (SCRB2_HUMAN)	SCARB2	4	54.2555	62.76	8.37	34.1885	Deamidation of N(N331); Deamidation of Q(Q344)	Deamidation of N(1); Deamidation of Q(1)			Single Protein		Q14108	4	5	5	4	5	4	4	5	99.845	Confident
796	Q53GQ0	Very-long-chain 3-oxoacyl-CoA reductase (DHB12_HUMAN)	HSD17B12	11	34.3022	55.77	9.29	33.7128					Single Protein		Q53GQ0	2	4	4	2	4	2	2	4	99.845	Confident
797	Q96I99	Succinate--CoA ligase [GDP-forming] subunit beta, mitochondrial (SUCB2_HUMAN)	SUCLG2	3	46.4814	71.76	10.42	29.2351	Deamidation of N(N406)	Deamidation of N(1)			Single Protein		Q96I99	3	5	5	3	5	3	3	5	99.845	Confident
798	Q9UNF1	Melanoma-associated antigen D2 (MAGD2_HUMAN)	MAGED2	X	64.9144	75.08	1.98	6.14174					Related Proteins	Q9Y5V3	Q9UNF1, Q9Y5V3	1	1	0	0	1	1	1	1	99.845	Doubtful
799	Q9UBV8	Peflin (PEF1_HUMAN)	PEF1	1	30.3613	34.51	4.58	50.4322					Single Protein		Q9UBV8	1	1	1	1	1	1	1	1	99.845	Doubtful
800	Q6P587	Acylpyruvase FAHD1, mitochondrial (FAHD1_HUMAN)	FAHD1	16	24.8267	86.16	7.14	32.1407					Single Protein		Q6P587	1	1	1	1	1	1	1	1	99.845	Doubtful
801	Q15459	Splicing factor 3A subunit 1 (SF3A1_HUMAN)	SF3A1	22	88.8305	75.66	1.64	0					Single Protein		Q15459	1	5	5	1	5	1	0	5	91.0885	Doubtful
802	P31483	Nucleolysin TIA-1 isoform p40 (TIA1_HUMAN)	TIA1	2	42.9356	60.62	3.37	23.9504					Related Proteins	Q01085	P31483, Q01085	1	1	1	1	1	1	1	1	99.845	Doubtful
803	Q16795	NADH dehydrogenase [ubiquinone] 1 alpha subcomplex subunit 9, mitochondrial (NDUA9_HUMAN)	NDUFA9	12	42.4826	100	8.75	24.681					Single Protein		Q16795	2	2	2	2	2	2	2	2	99.845	Confident
804	O15173	Membrane-associated progesterone receptor component 2 (PGRC2_HUMAN)	PGRMC2	4	23.8037	72.65	3.59	38.2911					Single Protein		O15173	1	2	2	1	2	1	1	2	99.845	Doubtful
805	Q9UBQ7	Glyoxylate reductase/hydroxypyruvate reductase (GRHPR_HUMAN)	GRHPR	9	35.6457	63.11	12.2	32.6482					Single Protein		Q9UBQ7	2	3	3	2	3	2	2	3	99.845	Confident
806	Q14152	Eukaryotic translation initiation factor 3 subunit A (EIF3A_HUMAN)	EIF3A	10	166.468	97.47	3.76	9.5941					Single Protein		Q14152	4	12	12	4	12	4	4	12	99.845	Confident
807	P82979	SAP domain-containing ribonucleoprotein (SARNP_HUMAN)	SARNP	12	23.6564	82.86	9.05	53.4755					Single Protein		P82979	2	2	2	2	2	2	2	2	99.845	Confident
808	P14868	Aspartate--tRNA ligase, cytoplasmic (SYDC_HUMAN)	DARS	2	57.1	93.21	8.58	30.9937					Single Protein		P14868	3	8	8	3	8	3	4	10	99.845	Confident
809	P14866	Heterogeneous nuclear ribonucleoprotein L (HNRPL_HUMAN)	HNRNPL	CHR_HG26_PATCH	64.0924	54.5	15.79	40.1335	Deamidation of N(N230); Deamidation of Q(Q233)	Deamidation of N(1); Deamidation of Q(1)			Single Protein		P14866	7	12	12	7	12	7	7	14	99.845	Confident
810	Q99613	Eukaryotic translation initiation factor 3 subunit C (EIF3C_HUMAN)	EIF3C	16	105.278	69.77	2.74	4.03852					Related Proteins	B5ME19	B5ME19, Q99613	2	9	9	2	9	2	1	9	99.845	Doubtful
811	Q9UBR2	Cathepsin Z (CATZ_HUMAN)	CTSZ	20	33.8462	62.71	3.3	28.9867					Single Protein		Q9UBR2	1	1	1	1	1	1	1	1	99.845	Doubtful
812	Q14166	Tubulin--tyrosine ligase-like protein 12 (TTL12_HUMAN)	TTLL12	22	74.356	68.94	7.61	18.6434					Single Protein		Q14166	3	4	4	3	4	3	3	4	99.845	Confident
813	O15116	U6 snRNA-associated Sm-like protein LSm1 (LSM1_HUMAN)	LSM1	8	15.1701	100	12.03	46.6403			Deamidation of Q (Q37-{Q37 N40 Q45})	Deamidation of Q (1)	Single Protein		O15116	1	1	1	1	1	1	1	1	99.845	Doubtful
814	P45974	Ubiquitin carboxyl-terminal hydrolase 5 (UBP5_HUMAN)	USP5	12	95.7253	64.69	4.43	13.0868	Deamidation of Q(Q311)	Deamidation of Q(1)			Single Protein		P45974	2	11	11	2	11	2	2	12	99.845	Doubtful
815	P20674	Cytochrome c oxidase subunit 5A, mitochondrial (COX5A_HUMAN)	COX5A	15	16.7517	80.67	27.33	94.4259	Oxidation of M(M82)	Oxidation of M(1)			Single Protein		P20674	5	5	5	5	5	5	5	5	99.845	Confident
816	P43304	Glycerol-3-phosphate dehydrogenase, mitochondrial (GPDM_HUMAN)	GPD2	2	80.8016	82.53	5.09	18.1959					Single Protein		P43304	3	5	5	3	5	3	3	5	99.845	Confident
817	P43307	Translocon-associated protein subunit alpha (SSRA_HUMAN)	SSR1	6	32.2153	46.15	8.04	44.0983					Single Protein		P43307	2	3	3	2	3	2	2	3	99.845	Confident
818	O15127	Secretory carrier-associated membrane protein 2 (SCAM2_HUMAN)	SCAMP2	15	36.6253	24.32	3.65	44.9504					Single Protein		O15127	1	1	1	1	1	1	1	1	99.845	Doubtful
819	P06396	Gelsolin (GELS_HUMAN)	GSN	9	85.6442	57.42	25.58	36.5533	Deamidation of Q(Q272, Q401, Q628, Q631)	Deamidation of Q(4)	Deamidation of N (N589-{N589 N591})	Deamidation of N (1)	Single Protein		P06396	16	19	19	16	19	16	17	20	99.845	Confident
820	O15144	Actin-related protein 2/3 complex subunit 2 (ARPC2_HUMAN)	ARPC2	2	34.3115	79.33	20.67	80.4545					Single Protein		O15144	6	9	9	6	9	6	7	10	99.845	Confident
821	O15145	Actin-related protein 2/3 complex subunit 3 (ARPC3_HUMAN)	ARPC3	12	20.5334	83.15	6.18	34.8492	Oxidation of M(M19)	Oxidation of M(1)			Single Protein		O15145	1	1	1	1	1	1	1	1	99.845	Doubtful
822	O15143	Actin-related protein 2/3 complex subunit 1B (ARC1B_HUMAN)	ARPC1B	7	40.9234	79.03	9.41	48.1612			Deamidation of N (N52-{N52 Q54 N65})	Deamidation of N (1)	Single Protein		O15143	2	4	4	2	4	2	3	5	99.845	Confident
823	P55327	Tumor protein D52 (TPD52_HUMAN)	TPD52	8	24.3122	72.32	6.7	32.3081					Single Protein		P55327	1	2	2	1	2	1	1	2	99.845	Doubtful
824	P21980	Protein-glutamine gamma-glutamyltransferase 2 (TGM2_HUMAN)	TGM2	20	77.2797	63.32	4.8	32.4273					Single Protein		P21980	3	4	4	3	4	3	4	5	99.845	Confident
825	Q4VC31	Coiled-coil domain-containing protein 58 (CCD58_HUMAN)	CCDC58	3	16.6095	100	11.81	43.0775					Single Protein		Q4VC31	1	1	1	1	1	1	1	1	99.845	Doubtful
826	P30049	ATP synthase subunit delta, mitochondrial (ATPD_HUMAN)	ATP5F1D		17.4792	33.93	8.33	108.827					Single Protein		P30049	1	2	2	1	2	1	1	2	99.845	Doubtful
827	P30041	Peroxiredoxin-6 (PRDX6_HUMAN)	PRDX6	1	25.0192	100	40.63	71.8032					Single Protein		P30041	7	7	7	7	7	7	7	7	99.845	Confident
828	P30042	ES1 protein homolog, mitochondrial (ES1_HUMAN)	C21orf33	21	28.1527	70.9	12.31	30.8615					Single Protein		P30042	3	3	3	3	3	3	2	3	92.4121	Confident
829	P30043	Flavin reductase (NADPH) (BLVRB_HUMAN)	BLVRB	19	22.1054	61.65	20.39	100.375					Single Protein		P30043	3	3	3	3	3	3	5	5	99.845	Confident
830	P30044	Peroxiredoxin-5, mitochondrial (PRDX5_HUMAN)	PRDX5	11	22.0725	100	24.3	63.7708	Oxidation of M(M183)	Oxidation of M(1)			Single Protein		P30044	6	6	6	6	6	6	5	6	99.845	Confident
831	P30048	Thioredoxin-dependent peroxide reductase, mitochondrial (PRDX3_HUMAN)	PRDX3	10	27.6752	66.41	17.19	50.5443	Deamidation of N(N150)	Deamidation of N(1)			Single Protein		P30048	3	6	6	3	6	3	3	6	99.845	Confident
832	P05090	Apolipoprotein D (APOD_HUMAN)	APOD	3	21.2618	63.49	5.82	42.4874					Single Protein		P05090	1	1	1	1	1	1	1	1	91.1045	Doubtful
833	P05091	Aldehyde dehydrogenase, mitochondrial (ALDH2_HUMAN)	ALDH2	12	56.3456	68.86	23.98	51.3533	Oxidation of M(M208, M410, M422)	Oxidation of M(3)			Single Protein		P05091	11	13	13	11	13	11	11	14	99.845	Confident
834	P30050	60S ribosomal protein L12 (RL12_HUMAN)	RPL12	9	17.8075	100	28.48	87.7215					Single Protein		P30050	4	4	4	4	4	4	5	5	99.845	Confident
835	P69905	Hemoglobin subunit alpha (HBA_HUMAN)	HBA1	16	15.2479	59.86	64.08	269.09	Deamidation of N(N69, N79); Oxidation of M(M33, M77)	Deamidation of N(2); Oxidation of M(2)			Single Protein		P69905	14	17	17	14	17	14	22	27	99.845	Confident
836	Q9UBG0	C-type mannose receptor 2 (MRC2_HUMAN)	MRC2	17	166.568	54.63	1.83	9.29545					Single Protein		Q9UBG0	2	2	2	2	2	2	2	2	99.845	Confident
837	Q8IVT2	Mitotic interactor and substrate of PLK1 (MISP_HUMAN)	MISP	19	75.311	74.52	2.21	11.1168					Single Protein		Q8IVT2	1	3	3	1	3	1	1	3	99.845	Doubtful
838	Q16718	NADH dehydrogenase [ubiquinone] 1 alpha subcomplex subunit 5 (NDUA5_HUMAN)	NDUFA5	7	13.4502	78.45	8.62	53.4755					Single Protein		Q16718	1	1	1	1	1	1	1	1	99.845	Doubtful
839	P30040	Endoplasmic reticulum resident protein 29 (ERP29_HUMAN)	ERP29	12	28.9752	70.5	9.58	35.6503					Single Protein		P30040	2	3	3	2	3	2	2	3	99.845	Confident
840	Q9UBI6	Guanine nucleotide-binding protein G(I)/G(S)/G(O) subunit gamma-12 (GBG12_HUMAN)	GNG12	1	8.00117	100	15.28	86.155					Single Protein		Q9UBI6	1	1	1	1	1	1	1	1	99.845	Doubtful
841	Q6IAA8	Ragulator complex protein LAMTOR1 (LTOR1_HUMAN)	LAMTOR1	11	17.7338	66.46	8.07	38.5289					Single Protein		Q6IAA8	1	1	1	1	1	1	1	1	99.845	Doubtful
842	Q96HS1	Serine/threonine-protein phosphatase PGAM5, mitochondrial (PGAM5_HUMAN)	PGAM5	12	31.9846	69.9	3.46	24.1368					Single Protein		Q96HS1	1	1	1	1	1	1	1	1	99.845	Doubtful
843	Q16740	ATP-dependent Clp protease proteolytic subunit, mitochondrial (CLPP_HUMAN)	CLPP	19	30.1606	69.68	4.33	27.9422					Single Protein		Q16740	1	2	2	1	2	1	1	2	99.845	Doubtful
844	P49257	Protein ERGIC-53 (LMAN1_HUMAN)	LMAN1	18	57.513	60.59	5.49	25.7037					Single Protein		P49257	2	2	2	2	2	2	2	2	99.845	Confident
845	P08727	Keratin, type I cytoskeletal 19 (K1C19_HUMAN)	KRT19	17	44.0791	92.5	62.75	90.7155	Deamidation of N(N105, N184); Deamidation of Q(Q203); Oxidation of M(M177, M202, M316)	Deamidation of N(2); Deamidation of Q(1); Oxidation of M(3)	Deamidation of N (N393-{Q387 N392 N393})	Deamidation of N (1)	Single Protein		P08727	26	33	29	22	32	25	33	42	99.845	Confident
846	P62244	40S ribosomal protein S15a (RS15A_HUMAN)	RPS15A	16	14.83	100	33.08	87.4805					Single Protein		P62244	3	5	5	3	5	3	3	6	99.845	Confident
847	P62241	40S ribosomal protein S8 (RS8_HUMAN)	RPS8	1	24.1902	100	13.46	44.7343					Single Protein		P62241	2	5	5	2	5	2	2	5	99.845	Confident
848	P49247	Ribose-5-phosphate isomerase (RPIA_HUMAN)	RPIA	2	33.248	91.96	6.11	19.9459					Single Protein		P49247	1	1	1	1	1	1	1	1	99.845	Doubtful
849	P62249	40S ribosomal protein S16 (RS16_HUMAN)	RPS16	19	16.435	100	30.82	121.797	Deamidation of N(N35); Oxidation of M(M41)	Deamidation of N(1); Oxidation of M(1)			Single Protein		P62249	5	8	8	5	8	5	7	11	99.845	Confident
850	Q8NBQ5	Estradiol 17-beta-dehydrogenase 11 (DHB11_HUMAN)	HSD17B11	4	32.9147	80.33	6	23.0601					Single Protein		Q8NBQ5	1	1	1	1	1	1	1	1	99.845	Doubtful
851	P26599	Polypyrimidine tract-binding protein 1 (PTBP1_HUMAN)	PTBP1	19	57.1856	56.31	14.5	45.1288	Deamidation of N(N336); Oxidation of M(M90)	Deamidation of N(1); Oxidation of M(1)			Single Protein		P26599	6	9	7	4	9	6	6	11	99.845	Confident
852	P62258	14-3-3 protein epsilon (1433E_HUMAN)	YWHAE	17	29.1554	100	45.88	86.6427	Deamidation of N(N43, N139); Oxidation of M(M1, M33)	Deamidation of N(2); Oxidation of M(2)			Single Protein		P62258	13	15	12	10	12	10	14	18	99.845	Confident
853	P08708	40S ribosomal protein S17 (RS17_HUMAN)	RPS17	15	15.5404	100	23.7	84.2404	Oxidation of M(M126)	Oxidation of M(1)			Single Protein		P08708	3	4	4	3	4	3	3	4	99.845	Confident
854	P62266	40S ribosomal protein S23 (RS23_HUMAN)	RPS23	5	15.7977	81.12	21.68	32.5341					Single Protein		P62266	4	4	4	4	4	4	2	6	99.845	Confident
855	P62263	40S ribosomal protein S14 (RS14_HUMAN)	RPS14	5	16.2625	73.51	36.42	155.545					Single Protein		P62263	5	6	6	5	6	5	6	7	99.845	Confident
856	P62269	40S ribosomal protein S18 (RS18_HUMAN)	RPS18	CHR_HSCHR6_MHC_MCF_CTG1	17.7079	100	30.26	110.188	Deamidation of N(N101)	Deamidation of N(1)			Single Protein		P62269	6	8	8	6	8	6	6	9	99.845	Confident
857	P08758	Annexin A5 (ANXA5_HUMAN)	ANXA5	4	35.9144	84.38	44.69	62.5785	Deamidation of Q(Q127); Oxidation of M(M214, M299)	Deamidation of Q(1); Oxidation of M(2)			Single Protein		P08758	12	13	13	12	13	12	13	15	99.845	Confident
858	P50213	Isocitrate dehydrogenase [NAD] subunit alpha, mitochondrial (IDH3A_HUMAN)	IDH3A	15	39.5661	72.68	9.02	17.6427					Single Protein		P50213	3	4	4	3	4	3	2	4	99.845	Confident
859	O75351	Vacuolar protein sorting-associated protein 4B (VPS4B_HUMAN)	VPS4B	18	49.2715	84.91	2.7	8.227					Related Proteins	Q6PIW4, Q9UN37	O75351, Q6PIW4, Q9UN37	1	1	0	0	1	1	1	1	99.845	Doubtful
860	P07437	Tubulin beta chain (TBB5_HUMAN)	TUBB	CHR_HSCHR6_MHC_MANN_CTG1	49.639	54.5	51.13	91.8433	Oxidation of M(M73, M257, M267, M363, M388)	Oxidation of M(5)			Single Protein		P07437	23	31	6	5	6	5	33	42	99.845	Confident
861	P0DMV8	Heat shock 70 kDa protein 1A (HS71A_HUMAN)	HSPA1A	CHR_HSCHR6_MHC_APD_CTG1	70.009	70.2	30.11	31.9262	Deamidation of N(N31, N505); Oxidation of M(M549)	Deamidation of N(2); Oxidation of M(1)			Related Proteins	P0DMV9	P0DMV8, P0DMV9	17	20	8	6	14	11	17	23	99.845	Confident
862	P16104	Histone H2AX (H2AX_HUMAN)	H2AFX	11	15.1354	79.72	22.38	66.2731	Deamidation of Q(Q105)	Deamidation of Q(1)			Related Proteins	Q8IUE6, Q96QV6	P16104, Q8IUE6, Q96QV6	5	6	0	0	0	0	5	14	99.845	Confident
863	P08134	Rho-related GTP-binding protein RhoC (RHOC_HUMAN)	RHOC	1	21.9923	72.02	4.15	16.0704					Related Proteins	P61586	P08134, P61586	1	1	0	0	0	0	1	1	99.845	Doubtful
864	P51571	Translocon-associated protein subunit delta (SSRD_HUMAN)	SSR4	X	18.9866	61.27	17.34	91.8987					Single Protein		P51571	2	2	2	2	2	2	3	3	99.845	Confident
865	P51570	Galactokinase (GALK1_HUMAN)	GALK1	17	42.2456	57.65	6.12	20.2718					Single Protein		P51570	2	3	3	2	3	2	1	3	99.845	Doubtful
866	Q8NC51	Plasminogen activator inhibitor 1 RNA-binding protein (PAIRB_HUMAN)	SERBP1	1	44.9385	91.91	11.03	33.6349					Single Protein		Q8NC51	4	6	4	3	6	4	4	6	99.845	Confident
867	Q8NBS9	Thioredoxin domain-containing protein 5 (TXND5_HUMAN)	TXNDC5	6	47.5987	67.36	8.8	35.1175					Single Protein		Q8NBS9	4	7	7	4	7	4	4	7	99.845	Confident
868	Q8NBJ5	Procollagen galactosyltransferase 1 (GT251_HUMAN)	COLGALT1	19	71.5905	79.74	7.72	3.74587	Deamidation of Q(Q611)	Deamidation of Q(1)			Single Protein		Q8NBJ5	4	7	7	4	7	4	1	7	99.845	Doubtful
869	P25205	DNA replication licensing factor MCM3 (MCM3_HUMAN)	MCM3	6	90.924	92.2	1.11	8.06653					Single Protein		P25205	1	4	4	1	4	1	1	4	91.3017	Doubtful
870	Q8N1G4	Leucine-rich repeat-containing protein 47 (LRC47_HUMAN)	LRRC47	1	63.4337	76.67	6.35	19.5889					Single Protein		Q8N1G4	2	6	6	2	6	2	2	6	99.845	Confident
871	P14550	Alcohol dehydrogenase [NADP(+)] (AK1A1_HUMAN)	AKR1A1	1	36.5499	88.92	25.23	55.6537					Single Protein		P14550	7	8	8	7	8	7	7	8	99.845	Confident
872	P15880	40S ribosomal protein S2 (RS2_HUMAN)	RPS2	16	31.3046	100	9.56	31.7568	Deamidation of N(N134)	Deamidation of N(1)			Single Protein		P15880	2	5	5	2	5	2	2	5	99.845	Confident
873	Q15293	Reticulocalbin-1 (RCN1_HUMAN)	RCN1	11	38.8662	67.07	8.46	31.1195	Deamidation of N(N181)	Deamidation of N(1)			Single Protein		Q15293	2	5	5	2	5	2	2	5	99.845	Confident
874	P26583	High mobility group protein B2 (HMGB2_HUMAN)	HMGB2	4	24.0187	87.56	6.22	29.6802					Single Protein		P26583	1	2	2	1	2	1	1	2	91.2938	Doubtful
875	P37235	Hippocalcin-like protein 1 (HPCL1_HUMAN)	HPCAL1	2	22.299	100	5.18	32.1407					Single Protein		P37235	1	1	1	1	1	1	1	1	99.845	Doubtful
876	P38571	Lysosomal acid lipase/cholesteryl ester hydrolase (LICH_HUMAN)	LIPA	10	45.3897	51.13	2.76	23.9504					Single Protein		P38571	1	3	3	1	3	1	1	3	99.845	Doubtful
877	P55072	Transitional endoplasmic reticulum ATPase (TERA_HUMAN)	VCP	9	89.2657	80.52	28.78	41.5392	Oxidation of M(M46, M219, M332, M550)	Oxidation of M(4)	Deamidation of N (N33-{N33 N36 Q43}, N351-{N348 N351})	Deamidation of N (2)	Single Protein		P55072	21	26	26	21	26	21	22	29	99.845	Confident
878	P13284	Gamma-interferon-inducible lysosomal thiol reductase (GILT_HUMAN)	IFI30	19	27.945	33.2	4.4	112.376	Oxidation of M(M188)	Oxidation of M(1)			Single Protein		P13284	2	3	3	2	3	2	3	4	99.845	Confident
879	P55084	Trifunctional enzyme subunit beta, mitochondrial (ECHB_HUMAN)	HADHB	2	51.2615	66.24	26.16	48.7379					Single Protein		P55084	10	14	14	10	14	10	11	16	99.845	Confident
880	P55083	Microfibril-associated glycoprotein 4 (MFAP4_HUMAN)	MFAP4	17	28.6299	45.1	7.06	55.3854	Deamidation of Q(Q115)	Deamidation of Q(1)			Single Protein		P55083	2	3	3	2	3	2	2	3	99.845	Doubtful
881	P49207	60S ribosomal protein L34 (RL34_HUMAN)	RPL34	4	13.2845	100	7.69	53.0185					Single Protein		P49207	1	1	1	1	1	1	1	1	99.845	Doubtful
882	Q9P1F3	Costars family protein ABRACL (ABRAL_HUMAN)	ABRACL	6	9.05086	69.14	19.75	114.873	Oxidation of M(M1)	Oxidation of M(1)			Single Protein		Q9P1F3	2	2	2	2	2	2	2	2	99.845	Confident
883	O00534	von Willebrand factor A domain-containing protein 5A (VMA5A_HUMAN)	VWA5A	11	86.434	66.28	1.27	9.48495					Single Protein		O00534	1	3	3	1	3	1	1	3	99.845	Doubtful
884	Q16629	Serine/arginine-rich splicing factor 7 (SRSF7_HUMAN)	SRSF7	2	27.35	100	8.82	60.8153	Deamidation of N(N45)	Deamidation of N(1)			Single Protein		Q16629	2	3	2	1	2	1	3	4	99.845	Doubtful
885	P0C0S5	Histone H2A.Z (H2AZ_HUMAN)	H2AFZ	4	13.5446	77.34	37.5	71.3471					Related Proteins	Q71UI9	P0C0S5, Q71UI9	3	5	0	0	4	2	5	10	99.845	Confident
886	P18085	ADP-ribosylation factor 4 (ARF4_HUMAN)	ARF4	3	20.4977	84.44	35.56	76.1036					Single Protein		P18085	5	6	4	4	4	4	5	6	99.845	Confident
887	Q04637	Eukaryotic translation initiation factor 4 gamma 1 (IF4G1_HUMAN)	EIF4G1	3	175.382	61.04	1.63	9.01622					Single Protein		Q04637	2	4	4	2	4	2	2	4	99.845	Confident
888	Q16630	Cleavage and polyadenylation specificity factor subunit 6 (CPSF6_HUMAN)	CPSF6	12	59.1734	51.54	2.54	20.075					Single Protein		Q16630	1	1	1	1	1	1	1	1	99.845	Doubtful
889	P55036	26S proteasome non-ATPase regulatory subunit 4 (PSMD4_HUMAN)	PSMD4	1	40.7112	49.07	4.77	26.0637					Single Protein		P55036	1	2	2	1	2	1	1	2	99.845	Doubtful
890	P01911	HLA class II histocompatibility antigen, DRB1-15 beta chain (2B1F_HUMAN)	HLA-DRB1	6	29.947	60.15	3.38	11.6601					Related Proteins	P01912, P04440, P20039, Q5Y7A7, Q95IE3	P01911, P01912, P04440, P20039, Q5Y7A7, Q95IE3	1	1	0	0	0	0	1	1	99.845	Doubtful
891	O43776	Asparagine--tRNA ligase, cytoplasmic (SYNC_HUMAN)	NARS	18	62.9025	78.65	11.13	32.8628	Deamidation of N(N468)	Deamidation of N(1)			Single Protein		O43776	5	9	9	5	9	5	5	9	99.845	Confident
892	P56385	ATP synthase subunit e, mitochondrial (ATP5I_HUMAN)	ATP5I	4	7.92833	100	14.49	89.9009					Single Protein		P56385	1	2	2	1	2	1	1	2	99.845	Doubtful
893	P68371	Tubulin beta-4B chain (TBB4B_HUMAN)	TUBB4B	9	49.799	54.38	49.89	56.1853	Deamidation of N(N52); Oxidation of M(M73, M257, M267, M293, M388)	Deamidation of N(1); Oxidation of M(5)			Single Protein		P68371	22	29	6	6	6	6	30	38	99.845	Confident
894	P68366	Tubulin alpha-4A chain (TBA4A_HUMAN)	TUBA4A	2	49.8924	68.3	37.5	63.0772	Deamidation of N(N226); Oxidation of M(M413)	Deamidation of N(1); Oxidation of M(1)	Deamidation of N (N249-{N249 Q256 N258}, N356-{N356 Q358})	Deamidation of N (2)	Single Protein		P68366	15	16	3	3	3	3	19	20	99.845	Confident
895	P55060	Exportin-2 (XPO2_HUMAN)	CSE1L	20	110.346	72.81	4.12	6.35049					Single Protein		P55060	3	6	6	3	6	3	2	6	92.8881	Confident
896	Q9P2E9	Ribosome-binding protein 1 (RRBP1_HUMAN)	RRBP1	20	152.365	90.92	3.4	9.63703					Single Protein		Q9P2E9	4	8	8	4	8	4	4	8	99.845	Confident
897	P27824	Calnexin (CALX_HUMAN)	CANX	CHR_HG30_PATCH	67.5259	57.94	13.51	46.1545					Single Protein		P27824	8	9	9	8	9	8	8	11	99.845	Confident
898	O43760	Synaptogyrin-2 (SNG2_HUMAN)	SYNGR2	17	24.7941	34.82	4.46	59.6458					Single Protein		O43760	1	1	1	1	1	1	1	1	99.845	Doubtful
899	Q14019	Coactosin-like protein (COTL1_HUMAN)	COTL1	16	15.935	80.99	8.45	43.6842					Single Protein		Q14019	1	2	2	1	2	1	1	2	99.845	Doubtful
900	O43768	Alpha-endosulfine (ENSA_HUMAN)	ENSA	1	13.3808	100	14.05	51.2658	Deamidation of Q(Q105)	Deamidation of Q(1)			Single Protein		O43768	1	2	2	1	2	1	1	2	99.845	Doubtful
901	Q8N2F6	Armadillo repeat-containing protein 10 (ARM10_HUMAN)	ARMC10	CHR_HSCHR7_1_CTG4_4	37.5166	74.64	4.96	21.8421					Single Protein		Q8N2F6	1	1	1	1	1	1	1	1	99.845	Doubtful
902	P02511	Alpha-crystallin B chain (CRYAB_HUMAN)	CRYAB	11	20.1464	65.71	30.86	92.0733	Oxidation of M(M1, M68)	Oxidation of M(2)			Single Protein		P02511	7	7	7	7	7	7	5	7	99.845	Confident
903	Q3ZCQ8	Mitochondrial import inner membrane translocase subunit TIM50 (TIM50_HUMAN)	TIMM50	19	39.6215	65.16	3.12	26.9703					Single Protein		Q3ZCQ8	1	1	1	1	1	1	1	1	99.845	Doubtful
904	P98179	RNA-binding protein 3 (RBM3_HUMAN)	RBM3	X	17.16	79.62	11.46	148.876	Oxidation of M(M64)	Oxidation of M(1)			Single Protein		P98179	2	2	2	2	2	2	4	4	99.845	Confident
905	P55008	Allograft inflammatory factor 1 (AIF1_HUMAN)	AIF1	CHR_HSCHR6_MHC_QBL_CTG1	16.6926	100	23.81	63.2976					Single Protein		P55008	2	3	3	2	3	2	2	3	99.845	Confident
906	P55010	Eukaryotic translation initiation factor 5 (IF5_HUMAN)	EIF5	14	49.1918	83.99	4.64	0					Single Protein		P55010	2	2	2	2	2	2	0	2	91.0226	Doubtful
907	P02545	Prelamin-A/C (LMNA_HUMAN)	LMNA	1	74.0947	86.6	21.23	32.0502	Deamidation of N(N473, N532); Deamidation of Q(Q355); Oxidation of M(M371, M540)	Deamidation of N(2); Deamidation of Q(1); Oxidation of M(2)			Single Protein		P02545	17	22	21	17	21	17	16	22	99.845	Confident
908	Q16698	2,4-dienoyl-CoA reductase, mitochondrial (DECR_HUMAN)	DECR1	8	36.0448	83.88	21.79	60.7971			Deamidation of N (N143-{N139 N143 N144 N148})	Deamidation of N (1)	Single Protein		Q16698	5	7	7	5	7	5	6	8	99.845	Confident
909	Q15366	Poly(rC)-binding protein 2 (PCBP2_HUMAN)	PCBP2	12	38.5556	70.96	14.25	40.7698			Deamidation of Q (Q130-{Q130 Q132 N140})	Deamidation of Q (1)	Single Protein		Q15366	4	7	2	2	2	2	4	7	99.845	Confident
910	Q15365	Poly(rC)-binding protein 1 (PCBP1_HUMAN)	PCBP1	2	37.4739	74.44	26.97	45.9133			Deamidation of Q (Q130-{Q130 Q132 N140}, Q245-{Q244 Q245})	Deamidation of Q (2)	Single Protein		Q15365	6	9	4	4	4	4	6	9	99.845	Confident
911	Q8IUX7	Adipocyte enhancer-binding protein 1 (AEBP1_HUMAN)	AEBP1	7	130.847	58.12	1.21	7.23823	Deamidation of N(N763)	Deamidation of N(1)			Single Protein		Q8IUX7	1	3	3	1	3	1	1	3	99.845	Doubtful
912	Q15369	Elongin-C (ELOC_HUMAN)	ELOC	8	12.465	72.32	17.86	55.3854					Single Protein		Q15369	1	1	1	1	1	1	1	1	99.845	Doubtful
913	P55011	Solute carrier family 12 member 2 (S12A2_HUMAN)	SLC12A2	5	131.364	59.32	4.37	15.2217					Single Protein		P55011	4	4	4	4	4	4	4	4	99.845	Confident
914	O43747	AP-1 complex subunit gamma-1 (AP1G1_HUMAN)	AP1G1	16	91.2931	58.03	1.22	10.2701					Single Protein		O43747	1	4	4	1	4	1	1	4	99.845	Doubtful
915	P27816	Microtubule-associated protein 4 (MAP4_HUMAN)	MAP4	3	120.93	72.92	3.13	10.7321					Single Protein		P27816	2	6	6	2	6	2	2	6	99.845	Confident
916	Q8IV08	Phospholipase D3 (PLD3_HUMAN)	PLD3	19	54.6705	59.39	4.08	26.8923					Single Protein		Q8IV08	2	2	2	2	2	2	2	2	99.845	Confident
917	P46940	Ras GTPase-activating-like protein IQGAP1 (IQGA1_HUMAN)	IQGAP1	15	189.134	74.41	17.2	14.3272	Deamidation of N(N208, N1587); Deamidation of Q(Q1042)	Deamidation of N(2); Deamidation of Q(1)			Single Protein		P46940	19	29	28	19	28	19	19	31	99.845	Confident
918	P07355	Annexin A2 (ANXA2_HUMAN)	ANXA2	15	38.5798	92.92	39.23	94.2109	Deamidation of Q(Q193); Oxidation of M(M240)	Deamidation of Q(1); Oxidation of M(1)			Single Protein		P07355	16	20	20	16	20	16	20	24	99.845	Confident
919	P98160	Basement membrane-specific heparan sulfate proteoglycan core protein (PGBM_HUMAN)	HSPG2	1	468.532	52.47	2.57	6.11287	Deamidation of Q(Q182, Q1354, Q1362)	Deamidation of Q(3)			Single Protein		P98160	8	11	11	8	11	8	8	11	99.845	Confident
920	P19338	Nucleolin (NUCL_HUMAN)	NCL	2	76.5684	79.15	10.28	28.5267	Deamidation of N(N618)	Deamidation of N(1)			Single Protein		P19338	8	12	12	8	12	8	8	16	99.845	Confident
921	P61204	ADP-ribosylation factor 3 (ARF3_HUMAN)	ARF3	12	20.5877	85.08	37.57	54.9957	Oxidation of M(M134)	Oxidation of M(1)			Related Proteins	P84077	P61204, P84077	5	6	0	0	4	4	6	7	99.845	Confident
922	A0A0C4DH25	Immunoglobulin kappa variable 3D-20 (KVD20_HUMAN)	IGKV3D-20	2	12.5072	43.97	21.55	117.782					Single Protein		A0A0C4DH25	2	2	2	2	2	2	2	2	99.845	Confident
923	Q8NBX0	Saccharopine dehydrogenase-like oxidoreductase (SCPDL_HUMAN)	SCCPDH	1	47.1214	55.71	3.26	14.4596					Single Protein		Q8NBX0	1	4	4	1	4	1	1	4	99.845	Doubtful
924	P07339	Cathepsin D (CATD_HUMAN)	CTSD	11	44.5236	73.79	25.49	73.1892	Oxidation of M(M201, M246)	Oxidation of M(2)			Single Protein		P07339	10	12	12	10	12	10	13	18	99.845	Confident
925	P34932	Heat shock 70 kDa protein 4 (HSP74_HUMAN)	HSPA4	5	94.2712	89.17	6.9	16.0338					Single Protein		P34932	4	4	4	4	4	4	4	4	99.845	Confident
926	O43707	Alpha-actinin-4 (ACTN4_HUMAN)	ACTN4	CHR_HG26_PATCH	104.788	83.1	39.19	31.2659	Deamidation of N(N609, N680, N748)	Deamidation of N(3)	Deamidation of N (N384-{N384 N385 Q388 Q392})	Deamidation of N (1)	Single Protein		O43707	26	36	25	19	27	21	30	44	99.845	Confident
927	P08670	Vimentin (VIME_HUMAN)	VIM	10	53.6191	92.7	60.94	71.6185	Deamidation of N(N102, N166, N303); Deamidation of Q(Q460); Oxidation of M(M14, M154, M183, M347, M372, M391)	Deamidation of N(3); Deamidation of Q(1); Oxidation of M(6)	Deamidation of N (N111-{Q108 N111}, N371-{Q366 Q370 N371}, N422-{N417 N422})	Deamidation of N (3)	Single Protein		P08670	40	52	45	34	47	36	50	76	99.845	Confident
928	Q9P258	Protein RCC2 (RCC2_HUMAN)	RCC2	CHR_HG2095_PATCH	56.0492	77.78	2.11	13.4851					Single Protein		Q9P258	1	1	1	1	1	1	1	1	99.845	Doubtful
929	O60240	Perilipin-1 (PLIN1_HUMAN)	PLIN1	15	55.9558	79.89	6.13	22.3135	Deamidation of N(N393)	Deamidation of N(1)			Single Protein		O60240	2	2	2	2	2	2	2	2	99.845	Doubtful
930	P21695	Glycerol-3-phosphate dehydrogenase [NAD(+)], cytoplasmic (GPDA_HUMAN)	GPD1	12	37.5433	82.52	2.58	19.5683					Single Protein		P21695	1	1	1	1	1	1	1	1	99.845	Doubtful
931	P46976	Glycogenin-1 (GLYG_HUMAN)	GYG1	3	39.3586	49.14	4	24.7138					Single Protein		P46976	1	1	1	1	1	1	1	1	99.845	Doubtful
932	P19367	Hexokinase-1 (HXK1_HUMAN)	HK1	10	102.42	75.57	7.96	21.6406					Single Protein		P19367	7	9	6	5	8	6	7	10	99.845	Confident
933	Q96H20	Vacuolar-sorting protein SNF8 (SNF8_HUMAN)	SNF8	17	28.8461	60.85	4.65	33.5306					Single Protein		Q96H20	1	1	1	1	1	1	1	1	99.845	Doubtful
934	P07384	Calpain-1 catalytic subunit (CAN1_HUMAN)	CAPN1	11	81.8382	74.65	11.06	36.2982	Deamidation of N(N367)	Deamidation of N(1)			Single Protein		P07384	7	11	11	7	11	7	8	15	99.845	Confident
935	P20340	Ras-related protein Rab-6A (RAB6A_HUMAN)	RAB6A	11	23.5779	100	25.48	50.0094					Single Protein		P20340	5	5	4	4	4	4	5	5	99.845	Confident
936	P61020	Ras-related protein Rab-5B (RAB5B_HUMAN)	RAB5B	12	23.6919	75.81	16.74	44.2396					Single Protein		P61020	3	3	1	1	1	1	3	3	99.845	Confident
937	P61026	Ras-related protein Rab-10 (RAB10_HUMAN)	RAB10	2	22.5266	100	22.5	51.4161					Single Protein		P61026	4	5	3	2	3	2	5	6	99.845	Confident
938	P48047	ATP synthase subunit O, mitochondrial (ATPO_HUMAN)	ATP5O	21	23.2627	100	25.82	53.3918	Oxidation of M(M185)	Oxidation of M(1)			Single Protein		P48047	4	4	4	4	4	4	3	4	99.845	Confident
939	P21810	Biglycan (PGS1_HUMAN)	BGN	X	41.6275	72.83	17.66	31.536					Single Protein		P21810	5	6	6	5	6	5	5	7	99.845	Confident
940	P49368	T-complex protein 1 subunit gamma (TCPG_HUMAN)	CCT3	1	60.4953	77.98	15.41	30.9483	Deamidation of Q(Q253); Oxidation of M(M305)	Deamidation of Q(1); Oxidation of M(1)			Single Protein		P49368	8	11	11	8	11	8	7	12	99.845	Confident
941	P50395	Rab GDP dissociation inhibitor beta (GDIB_HUMAN)	GDI2	10	50.6309	88.54	34.38	38.1734			Deamidation of N (N84-{N84 Q86}, N262-{N252 Q261 N262})	Deamidation of N (2)	Single Protein		P50395	11	11	7	7	11	11	10	12	99.845	Confident
942	P25398	40S ribosomal protein S12 (RS12_HUMAN)	RPS12	6	14.5055	100	24.24	86.155	Oxidation of M(M12)	Oxidation of M(1)			Single Protein		P25398	3	3	3	3	3	3	3	3	99.845	Confident
943	P62854	40S ribosomal protein S26 (RS26_HUMAN)	RPS26	12	13.0071	100	20.87	26.9703	Oxidation of M(M115)	Oxidation of M(1)			Related Proteins	Q5JNZ5	P62854, Q5JNZ5	3	3	0	0	3	3	2	3	93.0693	Confident
944	P12081	Histidine--tRNA ligase, cytoplasmic (SYHC_HUMAN)	HARS	5	57.3742	83.3	6.29	19.6718					Single Protein		P12081	3	5	5	3	5	3	2	5	99.845	Confident
945	Q9BZF1	Oxysterol-binding protein-related protein 8 (OSBL8_HUMAN)	OSBPL8	12	101.132	93.93	2.59	10.4665					Single Protein		Q9BZF1	2	3	3	2	3	2	2	3	99.845	Confident
946	P51665	26S proteasome non-ATPase regulatory subunit 7 (PSMD7_HUMAN)	PSMD7	16	37.0025	76.54	8.64	28.7183					Single Protein		P51665	2	3	3	2	3	2	2	3	99.845	Confident
947	P62310	U6 snRNA-associated Sm-like protein LSm3 (LSM3_HUMAN)	LSM3	3	11.838	66.67	11.76	91.2229					Single Protein		P62310	1	2	2	1	2	1	1	2	99.845	Doubtful
948	P62318	Small nuclear ribonucleoprotein Sm D3 (SMD3_HUMAN)	SNRPD3	22	13.9073	100	15.08	73.8471					Single Protein		P62318	2	2	2	2	2	2	2	2	99.845	Confident
949	P62314	Small nuclear ribonucleoprotein Sm D1 (SMD1_HUMAN)	SNRPD1	18	13.2734	100	36.97	108.599					Single Protein		P62314	4	4	4	4	4	4	4	4	99.845	Confident
950	P18206	Vinculin (VINC_HUMAN)	VCL	10	123.722	87.04	14.29	17.5073			Oxidation of M (M331-{M327 M331})	Oxidation of M (1)	Single Protein		P18206	12	20	20	12	20	12	11	23	99.845	Confident
951	P62328	Thymosin beta-4 (TYB4_HUMAN)	TMSB4X	X	5.04952	100	31.82	211.471	Oxidation of M(M7)	Oxidation of M(1)			Single Protein		P62328	2	3	3	2	3	2	2	4	99.845	Confident
952	Q9P0L0	Vesicle-associated membrane protein-associated protein A (VAPA_HUMAN)	VAPA	18	27.8752	77.11	10.44	66.7006					Single Protein		Q9P0L0	2	3	2	1	2	1	3	4	99.845	Confident
953	P62330	ADP-ribosylation factor 6 (ARF6_HUMAN)	ARF6	14	20.0694	84.57	12	53.1699					Single Protein		P62330	2	2	2	2	2	2	2	2	99.845	Confident
954	P62333	26S proteasome regulatory subunit 10B (PRS10_HUMAN)	PSMC6	14	44.1451	92.29	7.46	23.9196					Single Protein		P62333	2	2	2	2	2	2	2	2	99.845	Confident
955	P08865	40S ribosomal protein SA (RSSA_HUMAN)	RPSA	3	32.8334	66.44	45.08	87.9653	Deamidation of N(N141)	Deamidation of N(1)	Deamidation of N (N110-{N110 Q111 Q113})	Deamidation of N (1)	Single Protein		P08865	9	10	10	9	10	9	9	12	99.845	Confident
956	P61009	Signal peptidase complex subunit 3 (SPCS3_HUMAN)	SPCS3	4	20.3005	64.44	5	43.6842					Single Protein		P61009	1	1	1	1	1	1	1	1	99.845	Doubtful
957	P61019	Ras-related protein Rab-2A (RAB2A_HUMAN)	RAB2A	8	23.5308	87.26	25	90.2189	Deamidation of N(N183)	Deamidation of N(1)			Single Protein		P61019	4	6	6	4	6	4	5	7	99.845	Confident
958	P38646	Stress-70 protein, mitochondrial (GRP75_HUMAN)	HSPA9	5	73.6348	89.54	19	27.5684	Deamidation of N(N149)	Deamidation of N(1)			Single Protein		P38646	9	12	11	8	11	8	9	13	99.845	Confident
959	P25325	3-mercaptopyruvate sulfurtransferase (THTM_HUMAN)	MPST	22	33.1576	67.68	15.15	51.2827					Single Protein		P25325	4	7	7	4	7	4	4	7	99.845	Confident
960	Q9UQ80	Proliferation-associated protein 2G4 (PA2G4_HUMAN)	PA2G4	12	43.7592	92.13	24.11	46.4444	Deamidation of N(N328)	Deamidation of N(1)			Single Protein		Q9UQ80	8	11	11	8	11	8	8	11	99.845	Confident
961	Q15149	Plectin (PLEC_HUMAN)	PLEC	8	531.466	91.46	3.25	3.52171	Deamidation of N(N239); Deamidation of Q(Q4528); Oxidation of M(M232)	Deamidation of N(1); Deamidation of Q(1); Oxidation of M(1)			Single Protein		Q15149	12	38	35	11	38	12	11	38	99.845	Confident
962	P02679	Fibrinogen gamma chain (FIBG_HUMAN)	FGG	4	51.4789	94.04	11.48	34.6902	Deamidation of N(N280)	Deamidation of N(1)			Single Protein		P02679	5	6	6	5	6	5	6	8	99.845	Confident
963	P02675	Fibrinogen beta chain (FIBB_HUMAN)	FGB	4	55.8923	86.97	12.22	14.7694					Single Protein		P02675	4	5	5	4	5	4	3	5	99.845	Confident
964	P26641	Elongation factor 1-gamma (EF1G_HUMAN)	EEF1G	11	50.0871	78.95	14.19	74.74					Single Protein		P26641	6	10	10	6	10	6	10	14	99.845	Confident
965	P26640	Valine--tRNA ligase (SYVC_HUMAN)	VARS	CHR_HSCHR6_MHC_APD_CTG1	140.387	70.02	3.64	12.1112					Single Protein		P26640	3	7	7	3	7	3	3	7	99.845	Confident
966	P26639	Threonine--tRNA ligase, cytoplasmic (SYTC_HUMAN)	TARS	5	83.3819	91.15	5.95	18.4672					Single Protein		P26639	4	7	6	3	7	4	4	7	99.845	Confident
967	P40939	Trifunctional enzyme subunit alpha, mitochondrial (ECHA_HUMAN)	HADHA	2	82.9469	80.73	17.3	36.519					Single Protein		P40939	10	14	14	10	14	10	12	16	99.845	Confident
968	P51659	Peroxisomal multifunctional enzyme type 2 (DHB4_HUMAN)	HSD17B4	5	79.6363	74.73	8.56	21.6905					Single Protein		P51659	5	7	7	5	7	5	5	8	99.845	Confident
969	P62306	Small nuclear ribonucleoprotein F (RUXF_HUMAN)	SNRPF	12	9.71878	59.3	15.12	121.631					Single Protein		P62306	1	1	1	1	1	1	1	2	99.845	Doubtful
970	P62304	Small nuclear ribonucleoprotein E (RUXE_HUMAN)	SNRPE	1	10.7966	72.83	11.96	101.138	Oxidation of M(M14)	Oxidation of M(1)			Single Protein		P62304	2	2	2	2	2	2	2	2	99.845	Confident
971	Q9UQ35	Serine/arginine repetitive matrix protein 2 (SRRM2_HUMAN)	SRRM2	16	299.438	87.79	0.98	3.68651					Single Protein		Q9UQ35	2	7	7	2	7	2	2	7	99.845	Confident
972	Q12905	Interleukin enhancer-binding factor 2 (ILF2_HUMAN)	ILF2	1	43.0352	58.72	23.08	49.1936					Single Protein		Q12905	7	9	9	7	9	7	8	10	99.845	Confident
973	Q12906	Interleukin enhancer-binding factor 3 (ILF3_HUMAN)	ILF3	19	95.2791	64.77	11.07	25.5459	Deamidation of N(N192); Oxidation of M(M465)	Deamidation of N(1); Oxidation of M(1)			Single Protein		Q12906	9	16	15	9	16	9	8	16	99.845	Confident
974	Q15181	Inorganic pyrophosphatase (IPYR_HUMAN)	PPA1	10	32.6392	100	24.22	48.2945	Deamidation of N(N160); Oxidation of M(M146)	Deamidation of N(1); Oxidation of M(1)			Single Protein		Q15181	5	7	6	4	6	4	5	8	99.845	Confident
975	Q9BZE1	39S ribosomal protein L37, mitochondrial (RM37_HUMAN)	MRPL37	1	48.0871	94.09	4.02	14.6647					Single Protein		Q9BZE1	1	3	3	1	3	1	1	3	99.845	Doubtful
976	Q15185	Prostaglandin E synthase 3 (TEBP_HUMAN)	PTGES3	12	18.6854	79.38	6.25	48.8438					Single Protein		Q15185	1	1	1	1	1	1	1	1	99.845	Doubtful
977	Q6PCB0	von Willebrand factor A domain-containing protein 1 (VWA1_HUMAN)	VWA1	1	46.7753	71.46	4.04	16.4978					Single Protein		Q6PCB0	1	1	1	1	1	1	1	1	99.845	Doubtful
978	P49327	Fatty acid synthase (FAS_HUMAN)	FASN	17	273.254	67.06	6.13	6.09215	Deamidation of N(N813, N2225); Oxidation of M(M2232)	Deamidation of N(2); Oxidation of M(1)	Deamidation of N (N1191-{Q1189 N1191 N1193}), Deamidation of Q (Q1195-{Q1195 Q1200 Q1204})	Deamidation of N (1), Deamidation of Q (1)	Single Protein		P49327	9	15	15	9	15	9	7	16	99.845	Confident
979	Q12929	Epidermal growth factor receptor kinase substrate 8 (EPS8_HUMAN)	EPS8	12	91.8244	71.9	1.95	9.64722					Single Protein		Q12929	1	2	2	1	2	1	1	2	99.845	Doubtful
980	Q12931	Heat shock protein 75 kDa, mitochondrial (TRAP1_HUMAN)	TRAP1	16	80.0597	88.21	12.36	24.4485					Single Protein		Q12931	8	11	10	7	10	7	9	12	99.845	Confident
981	Q9BZZ5	Apoptosis inhibitor 5 (API5_HUMAN)	API5	11	58.9679	74.05	5.53	18.8737	Deamidation of Q(Q20)	Deamidation of Q(1)			Single Protein		Q9BZZ5	2	3	3	2	3	2	2	3	99.845	Doubtful
982	P62736	Actin, aortic smooth muscle (ACTA_HUMAN)	ACTA2	10	41.9818	76.92	57.29	65.5696	Deamidation of N(N80, N254, N299); Deamidation of Q(Q51); Oxidation of M(M46, M49, M84, M178, M192, M307, M327)	Deamidation of N(3); Deamidation of Q(1); Oxidation of M(7)			Related Proteins	P63267	P62736, P63267	35	41	0	0	0	0	64	76	99.845	Confident
983	Q16527	Cysteine and glycine-rich protein 2 (CSRP2_HUMAN)	CSRP2	12	20.9399	100	7.77	32.1407					Single Protein		Q16527	1	1	1	1	1	1	1	1	99.845	Doubtful
984	P31153	S-adenosylmethionine synthase isoform type-2 (METK2_HUMAN)	MAT2A	2	43.6333	76.71	10.38	34.462					Single Protein		P31153	3	3	3	3	3	3	3	3	92.1279	Confident
985	Q16531	DNA damage-binding protein 1 (DDB1_HUMAN)	DDB1	11	126.887	59.12	2.02	12.7462					Single Protein		Q16531	2	6	6	2	6	2	2	6	99.845	Confident
986	Q53EL6	Programmed cell death protein 4 (PDCD4_HUMAN)	PDCD4	10	51.703	86.14	2.77	14.326					Single Protein		Q53EL6	1	3	3	1	3	1	1	3	99.845	Doubtful
987	P31146	Coronin-1A (COR1A_HUMAN)	CORO1A	16	50.9938	64.43	12.58	39.7638					Single Protein		P31146	4	5	5	4	5	4	4	5	99.845	Confident
988	P52907	F-actin-capping protein subunit alpha-1 (CAZA1_HUMAN)	CAPZA1	1	32.9023	90.91	28.67	63.4672	Deamidation of N(N34)	Deamidation of N(1)			Single Protein		P52907	6	7	6	5	6	5	7	9	99.845	Confident
989	Q16543	Hsp90 co-chaperone Cdc37 (CDC37_HUMAN)	CDC37	19	44.44	84.66	24.34	18.325					Single Protein		Q16543	7	7	7	7	7	7	4	7	99.845	Confident
990	Q16540	39S ribosomal protein L23, mitochondrial (RM23_HUMAN)	MRPL23	11	17.7701	100	15.03	60.8153					Single Protein		Q16540	2	2	2	2	2	2	2	2	99.845	Confident
991	P40926	Malate dehydrogenase, mitochondrial (MDHM_HUMAN)	MDH2	7	35.4807	86.39	31.36	58.3274	Deamidation of N(N267); Oxidation of M(M266)	Deamidation of N(1); Oxidation of M(1)			Single Protein		P40926	9	9	9	9	9	9	11	12	99.845	Confident
992	P40925	Malate dehydrogenase, cytoplasmic (MDHC_HUMAN)	MDH1	2	36.403	70.66	18.86	65.8987	Oxidation of M(M90)	Oxidation of M(1)			Single Protein		P40925	6	8	8	6	8	6	7	9	99.845	Confident
993	P38606	V-type proton ATPase catalytic subunit A (VATA_HUMAN)	ATP6V1A	3	68.2605	70.5	13.94	37.2648	Deamidation of N(N159)	Deamidation of N(1)			Single Protein		P38606	6	8	8	6	8	6	6	9	99.845	Confident
994	P57764	Gasdermin-D (GSDMD_HUMAN)	GSDMD	CHR_HSCHR8_3_CTG7	52.7678	47.93	2.89	22.0753					Single Protein		P57764	1	1	1	1	1	1	1	1	99.845	Doubtful
995	P02649	Apolipoprotein E (APOE_HUMAN)	APOE	19	36.1318	100	39.75	61.12	Oxidation of M(M143)	Oxidation of M(1)			Single Protein		P02649	11	13	12	10	13	11	12	14	99.845	Confident
996	P02647	Apolipoprotein A-I (APOA1_HUMAN)	APOA1	11	30.7589	100	31.09	60.2394					Single Protein		P02647	7	10	10	7	10	7	7	10	99.845	Confident
997	Q16555	Dihydropyrimidinase-related protein 2 (DPYL2_HUMAN)	DPYSL2	8	62.2546	82.34	22.73	49.0496					Single Protein		Q16555	8	10	8	6	8	6	10	12	99.845	Confident
998	Q16563	Synaptophysin-like protein 1 (SYPL1_HUMAN)	SYPL1	7	28.5467	48.65	4.25	35.0461					Single Protein		Q16563	1	1	1	1	1	1	1	1	99.845	Doubtful
999	Q15233	Non-POU domain-containing octamer-binding protein (NONO_HUMAN)	NONO	X	54.1973	76.65	18.9	60.7824	Deamidation of N(N80); Oxidation of M(M441)	Deamidation of N(1); Oxidation of M(1)			Single Protein		Q15233	8	11	10	7	10	7	8	12	99.845	Confident
1000	P02671	Fibrinogen alpha chain (FIBA_HUMAN)	FGA	4	94.9144	66.51	3.93	17.1789					Single Protein		P02671	3	8	8	3	8	3	3	8	99.845	Confident
1001	P14618	Pyruvate kinase PKM (KPYM_HUMAN)	PKM	15	57.9	89.45	45.2	57.784	Deamidation of N(N199); Oxidation of M(M291, M494)	Deamidation of N(1); Oxidation of M(2)			Single Protein		P14618	24	26	25	23	26	24	28	32	99.845	Confident
1002	O43852	Calumenin (CALU_HUMAN)	CALU	7	37.0835	90.79	7.62	19.6926	Deamidation of Q(Q301)	Deamidation of Q(1)			Single Protein		O43852	1	3	3	1	3	1	1	3	99.845	Doubtful
1003	Q5SSJ5	Heterochromatin protein 1-binding protein 3 (HP1B3_HUMAN)	HP1BP3	1	61.1693	87.7	13.38	21.2022					Single Protein		Q5SSJ5	7	8	8	7	8	7	4	8	99.845	Confident
1004	Q8TD55	Pleckstrin homology domain-containing family O member 2 (PKHO2_HUMAN)	PLEKHO2	15	53.3171	65.92	5.1	25.0127					Single Protein		Q8TD55	2	2	2	2	2	2	2	2	99.845	Confident
1005	Q96FW1	Ubiquitin thioesterase OTUB1 (OTUB1_HUMAN)	OTUB1	11	31.2644	61.25	15.5	57.2247					Single Protein		Q96FW1	4	5	5	4	5	4	3	6	99.845	Confident
1006	P14625	Endoplasmin (ENPL_HUMAN)	HSP90B1	12	92.4113	88.04	13.57	26.3862	Oxidation of M(M622)	Oxidation of M(1)			Single Protein		P14625	10	21	19	8	19	8	11	23	99.845	Confident
1007	P15954	Cytochrome c oxidase subunit 7C, mitochondrial (COX7C_HUMAN)	COX7C	5	7.24082	100	14.29	98.4629					Single Protein		P15954	1	1	1	1	1	1	1	1	99.845	Doubtful
1008	P56470	Galectin-4 (LEG4_HUMAN)	LGALS4	CHR_HG26_PATCH	35.9182	65.02	41.18	158.571	Deamidation of N(N119, N253); Deamidation of Q(Q292)	Deamidation of N(2); Deamidation of Q(1)	Deamidation of N (N49-{N49 Q54 N65}, N266-{N266 Q272})	Deamidation of N (2)	Single Protein		P56470	14	15	15	14	15	14	21	24	99.845	Confident
1009	Q15257	Serine/threonine-protein phosphatase 2A activator (PTPA_HUMAN)	PTPA	9	40.6414	81.84	2.79	19.2645					Single Protein		Q15257	1	2	2	1	2	1	1	2	99.845	Doubtful
1010	Q7L0Y3	tRNA methyltransferase 10 homolog C (TM10C_HUMAN)	TRMT10C	3	47.3166	100	2.23	15.3925					Single Protein		Q7L0Y3	1	3	3	1	3	1	1	3	99.845	Doubtful
1011	P18124	60S ribosomal protein L7 (RL7_HUMAN)	RPL7	8	29.2072	100	27.82	64.8545					Single Protein		P18124	7	8	8	7	8	7	7	9	99.845	Confident
1012	P62714	Serine/threonine-protein phosphatase 2A catalytic subunit beta isoform (PP2AB_HUMAN)	PPP2CB	8	35.5523	79.94	3.56	22.8057					Related Proteins	P67775	P62714, P67775	1	3	3	1	3	1	1	3	99.845	Doubtful
1013	P00325	Alcohol dehydrogenase 1B (ADH1B_HUMAN)	ADH1B	4	39.8286	64.8	2.13	7.05707					Related Proteins	P00326, P07327	P00325, P00326, P07327	1	1	0	0	1	1	1	1	99.845	Doubtful
1014	P57737	Coronin-7 (CORO7_HUMAN)	CORO7	16	100.542	51.46	1.41	10.1858					Single Protein		P57737	1	2	2	1	2	1	1	2	99.845	Doubtful
1015	Q8TCJ2	Dolichyl-diphosphooligosaccharide--protein glycosyltransferase subunit STT3B (STT3B_HUMAN)	STT3B	3	93.6137	52.42	1.09	10.5496					Single Protein		Q8TCJ2	1	3	3	1	3	1	1	3	99.845	Doubtful
1016	P57735	Ras-related protein Rab-25 (RAB25_HUMAN)	RAB25	1	23.481	85.92	8.92	38.8304					Single Protein		P57735	2	2	1	1	1	1	2	2	99.845	Confident
1017	Q03252	Lamin-B2 (LMNB2_HUMAN)	LMNB2	19	69.9057	84.19	4.84	18.9121					Single Protein		Q03252	3	7	5	2	5	2	3	7	99.845	Confident
1018	O43813	LanC-like protein 1 (LANC1_HUMAN)	LANCL1	2	45.2536	68.42	3.01	19.0281					Single Protein		O43813	1	1	1	1	1	1	1	1	99.845	Doubtful
1019	Q8N163	Cell cycle and apoptosis regulator protein 2 (CCAR2_HUMAN)	CCAR2	8	102.838	66.63	2.6	11.9292					Single Protein		Q8N163	2	4	4	2	4	2	2	4	99.845	Confident
1020	P68402	Platelet-activating factor acetylhydrolase IB subunit beta (PA1B2_HUMAN)	PAFAH1B2	11	25.5531	69.43	12.23	97.534					Single Protein		P68402	2	3	3	2	3	2	3	4	99.845	Confident
1021	P62277	40S ribosomal protein S13 (RS13_HUMAN)	RPS13	11	17.2117	100	24.5	71.8909					Single Protein		P62277	4	4	4	4	4	4	3	6	99.845	Confident
1022	O43809	Cleavage and polyadenylation specificity factor subunit 5 (CPSF5_HUMAN)	NUDT21	16	26.2107	70.48	21.15	60.1717					Single Protein		O43809	3	6	6	3	6	3	3	6	99.845	Confident
1023	Q6P2Q9	Pre-mRNA-processing-splicing factor 8 (PRP8_HUMAN)	PRPF8	CHR_HSCHR17_1_CTG2	273.427	78.89	0.6	2.8705					Single Protein		Q6P2Q9	1	7	7	1	7	1	1	7	99.845	Doubtful
1024	Q96G03	Phosphoglucomutase-2 (PGM2_HUMAN)	PGM2	4	68.2404	87.42	3.27	17.392					Single Protein		Q96G03	2	5	5	2	5	2	2	5	92.4121	Confident
1025	P21796	Voltage-dependent anion-selective channel protein 1 (VDAC1_HUMAN)	VDAC1	5	30.7536	100	32.86	61.7046					Single Protein		P21796	8	9	8	7	8	7	9	11	99.845	Confident
1026	Q9H0E2	Toll-interacting protein (TOLIP_HUMAN)	TOLLIP	11	30.2622	75.91	4.74	29.8229					Single Protein		Q9H0E2	1	1	1	1	1	1	1	1	99.845	Doubtful
1027	Q9Y265	RuvB-like 1 (RUVB1_HUMAN)	RUVBL1	3	50.1963	80.04	2.63	15.9464					Single Protein		Q9Y265	1	2	2	1	2	1	1	2	99.845	Doubtful
1028	P05455	Lupus La protein (LA_HUMAN)	SSB	2	46.8082	100	12.25	31.6746					Single Protein		P05455	4	6	6	4	6	4	4	6	99.845	Confident
1029	Q9Y277	Voltage-dependent anion-selective channel protein 3 (VDAC3_HUMAN)	VDAC3	8	30.6393	85.51	15.19	51.2658					Single Protein		Q9Y277	3	4	3	2	3	2	4	6	99.845	Confident
1030	Q9Y285	Phenylalanine--tRNA ligase alpha subunit (SYFA_HUMAN)	FARSA	19	57.5275	67.52	4.92	23.3787					Single Protein		Q9Y285	2	4	4	2	4	2	2	4	99.845	Confident
1031	O15400	Syntaxin-7 (STX7_HUMAN)	STX7	6	29.7973	66.28	16.09	50.5443					Single Protein		O15400	3	3	3	3	3	3	3	3	99.845	Confident
1032	P06756	Integrin alpha-V (ITAV_HUMAN)	ITGAV	2	115.964	73.38	1.81	10.5376					Single Protein		P06756	2	3	3	2	3	2	2	3	99.845	Confident
1033	O95571	Persulfide dioxygenase ETHE1, mitochondrial (ETHE1_HUMAN)	ETHE1	19	27.8551	77.56	12.2	48.8438					Single Protein		O95571	2	2	2	2	2	2	3	3	99.845	Confident
1034	A0AVT1	Ubiquitin-like modifier-activating enzyme 6 (UBA6_HUMAN)	UBA6	4	117.895	73.29	0.86	6.46163					Single Protein		A0AVT1	1	2	2	1	2	1	1	2	99.845	Doubtful
1035	P29401	Transketolase (TKT_HUMAN)	TKT	3	67.8347	66.45	16.85	35.1776					Single Protein		P29401	7	10	10	7	10	7	8	11	99.845	Confident
1036	P55735	Protein SEC13 homolog (SEC13_HUMAN)	SEC13	3	35.5181	49.69	3.42	65.1592	Deamidation of N(N44)	Deamidation of N(1)			Single Protein		P55735	2	2	2	2	2	2	3	3	99.845	Confident
1037	P18754	Regulator of chromosome condensation (RCC1_HUMAN)	RCC1	1	44.9405	61.28	6.41	25.0127					Single Protein		P18754	2	2	2	2	2	2	2	2	99.845	Confident
1038	Q9Y224	RNA transcription, translation and transport factor protein (RTRAF_HUMAN)	RTRAF		28.0507	100	16.8	46.6084					Single Protein		Q9Y224	3	3	3	3	3	3	3	4	99.845	Confident
1039	P02538	Keratin, type II cytoskeletal 6A (K2C6A_HUMAN)	KRT6A	12	60.0083	72.16	5.67	26.3013	Oxidation of M(M452)	Oxidation of M(1)			Related Proteins	P04259	P02538, P04259	5	8	3	1	3	1	6	9	99.845	Confident
1040	Q9Y230	RuvB-like 2 (RUVB2_HUMAN)	RUVBL2	19	51.1246	82.07	9.5	29.9843					Single Protein		Q9Y230	4	6	6	4	6	4	4	6	99.845	Confident
1041	P61586	Transforming protein RhoA (RHOA_HUMAN)	RHOA	3	21.7541	72.02	10.36	56.2463	Oxidation of M(M134)	Oxidation of M(1)			Single Protein		P61586	3	4	0	0	0	0	3	5	92.8925	Confident
1042	Q9UGI8	Testin (TES_HUMAN)	TES	7	47.9639	81.24	2.85	15.9055					Single Protein		Q9UGI8	1	2	2	1	2	1	1	2	99.845	Doubtful
1043	P16152	Carbonyl reductase [NADPH] 1 (CBR1_HUMAN)	CBR1	21	30.3559	89.17	29.96	54.8655					Single Protein		P16152	6	6	6	6	6	6	6	6	99.845	Confident
1044	P04179	Superoxide dismutase [Mn], mitochondrial (SODM_HUMAN)	SOD2	6	24.7346	59.01	34.23	70.2351	Deamidation of N(N108)	Deamidation of N(1)	Deamidation of N (N91-{N91 N97 N104})	Deamidation of N (1)	Single Protein		P04179	5	6	6	5	6	5	4	6	99.845	Confident
1045	Q9Y262	Eukaryotic translation initiation factor 3 subunit L (EIF3L_HUMAN)	EIF3L	22	66.6844	76.95	5.14	19.1456					Single Protein		Q9Y262	2	3	3	2	3	2	2	3	99.845	Confident
1046	Q9Y263	Phospholipase A-2-activating protein (PLAP_HUMAN)	PLAA	9	87.1014	82.89	1.89	8.39399					Single Protein		Q9Y263	1	2	2	1	2	1	1	2	99.845	Doubtful
1047	P42677	40S ribosomal protein S27 (RS27_HUMAN)	RPS27	1	9.45484	66.67	15.48	24.6157			Deamidation of Q (Q26-{Q26 N29})	Deamidation of Q (1)	Related Proteins	Q71UM5	P42677, Q71UM5	1	1	0	0	1	1	1	1	99.845	Doubtful
1048	P50897	Palmitoyl-protein thioesterase 1 (PPT1_HUMAN)	PPT1	1	34.1713	61.11	10.78	47.7834	Oxidation of M(M112)	Oxidation of M(1)			Single Protein		P50897	3	4	4	3	4	3	3	4	99.845	Confident
1049	O60844	Zymogen granule membrane protein 16 (ZG16_HUMAN)	ZG16	16	18.1353	100	9.58	37.1447					Single Protein		O60844	1	1	1	1	1	1	1	1	99.845	Doubtful
1050	O60841	Eukaryotic translation initiation factor 5B (IF2P_HUMAN)	EIF5B	2	138.742	86.23	0.82	5.73305					Single Protein		O60841	1	6	6	1	6	1	1	7	99.845	Doubtful
1051	P23284	Peptidyl-prolyl cis-trans isomerase B (PPIB_HUMAN)	PPIB	15	23.7275	87.96	30.09	74.4625	Oxidation of M(M101)	Oxidation of M(1)	Deamidation of N (N148-{N148 Q151})	Deamidation of N (1)	Single Protein		P23284	7	8	8	7	8	7	7	8	99.845	Confident
1052	P06702	Protein S100-A9 (S10A9_HUMAN)	S100A9	1	13.2335	100	56.14	342.546	Deamidation of N(N17, N33, N69); Oxidation of M(M63, M81, M83)	Deamidation of N(3); Oxidation of M(3)			Single Protein		P06702	13	14	14	13	14	13	18	22	99.845	Confident
1053	P06703	Protein S100-A6 (S10A6_HUMAN)	S100A6	1	10.1733	72.22	27.78	103.386					Single Protein		P06703	2	2	2	2	2	2	2	2	99.845	Confident
1054	P36578	60S ribosomal protein L4 (RL4_HUMAN)	RPL4	15	47.6674	100	26	32.2488					Single Protein		P36578	11	17	17	11	17	11	11	19	99.845	Confident
1055	P62888	60S ribosomal protein L30 (RL30_HUMAN)	RPL30	8	12.7757	100	20.87	26.9703					Single Protein		P62888	2	4	4	2	4	2	1	4	91.5037	Doubtful
1056	P60228	Eukaryotic translation initiation factor 3 subunit E (EIF3E_HUMAN)	EIF3E	8	52.1874	88.76	2.02	13.9397					Single Protein		P60228	1	6	6	1	6	1	1	7	91.9068	Doubtful
1057	P35237	Serpin B6 (SPB6_HUMAN)	SERPINB6	6	42.5941	100	13.56	33.5455					Single Protein		P35237	4	8	7	3	8	4	4	8	99.845	Confident
1058	P62899	60S ribosomal protein L31 (RL31_HUMAN)	RPL31	2	14.4539	100	20	90.9797	Oxidation of M(M57)	Oxidation of M(1)			Single Protein		P62899	4	5	5	4	5	4	3	5	99.845	Confident
1059	P23246	Splicing factor, proline- and glutamine-rich (SFPQ_HUMAN)	SFPQ	1	76.1016	65.35	12.31	43.6411	Deamidation of N(N303)	Deamidation of N(1)			Single Protein		P23246	6	11	10	5	10	5	7	12	99.845	Confident
1060	P35222	Catenin beta-1 (CTNB1_HUMAN)	CTNNB1	3	85.4422	63	16.26	39.1451					Single Protein		P35222	9	13	12	8	13	9	10	15	99.845	Confident
1061	O75083	WD repeat-containing protein 1 (WDR1_HUMAN)	WDR1	4	66.1519	71.29	11.39	39.6313					Single Protein		O75083	6	8	8	6	8	6	7	9	99.845	Confident
1062	O60832	H/ACA ribonucleoprotein complex subunit 4 (DKC1_HUMAN)	DKC1	X	57.6378	94.94	4.09	6.0342					Single Protein		O60832	2	4	4	2	4	2	1	4	99.845	Doubtful
1063	P35232	Prohibitin (PHB_HUMAN)	PHB	17	29.7859	81.25	56.25	94.9342					Single Protein		P35232	11	11	11	11	11	11	14	14	99.845	Confident
1064	P06733	Alpha-enolase (ENOA_HUMAN)	ENO1	1	47.1393	93.09	47.7	53.3663	Deamidation of N(N154, N363); Oxidation of M(M97, M165, M244, M368)	Deamidation of N(2); Oxidation of M(4)			Single Protein		P06733	16	18	17	15	18	16	20	29	99.845	Confident
1065	Q6NUK1	Calcium-binding mitochondrial carrier protein SCaMC-1 (SCMC1_HUMAN)	SLC25A24	CHR_HSCHR1_6_CTG3	53.3203	79.25	10.69	32.1474					Single Protein		Q6NUK1	4	6	6	4	6	4	4	6	99.845	Confident
1066	Q9HAB8	Phosphopantothenate--cysteine ligase (PPCS_HUMAN)	PPCS	1	33.9838	67.85	2.89	29.3989					Single Protein		Q9HAB8	1	1	1	1	1	1	1	1	99.845	Doubtful
1067	P06744	Glucose-6-phosphate isomerase (G6PI_HUMAN)	GPI	CHR_HSCHR19_2_CTG3_1	63.1072	71.86	33.87	48.6264	Deamidation of N(N360, N386); Deamidation of Q(Q388); Oxidation of M(M65, M357, M437)	Deamidation of N(2); Deamidation of Q(1); Oxidation of M(3)	Deamidation of N (N200-{Q198 N200}, N543-{Q534 N543 N547})	Deamidation of N (2)	Single Protein		P06744	17	20	20	17	20	17	18	22	99.845	Confident
1068	P06748	Nucleophosmin (NPM_HUMAN)	NPM1	5	32.5548	70.75	28.91	88.4248	Deamidation of Q(Q84, Q281); Oxidation of M(M65, M81, M278)	Deamidation of Q(2); Oxidation of M(3)			Single Protein		P06748	9	9	9	9	9	9	11	12	99.845	Confident
1069	P62847	40S ribosomal protein S24 (RS24_HUMAN)	RPS24	10	15.4134	100	20.3	38.8669					Single Protein		P62847	3	4	4	3	4	3	2	6	99.845	Confident
1070	P62841	40S ribosomal protein S15 (RS15_HUMAN)	RPS15	19	17.0292	81.38	22.07	64.1706	Deamidation of N(N98)	Deamidation of N(1)	Oxidation of M (M93-{M83 M89 M93})	Oxidation of M (1)	Single Protein		P62841	2	2	2	2	2	2	2	2	99.845	Confident
1071	P06753	Tropomyosin alpha-3 chain (TPM3_HUMAN)	TPM3	1	32.9298	100	11.93	41.8985					Single Protein		P06753	5	5	2	2	2	2	5	5	99.845	Confident
1072	P0DN76	Splicing factor U2AF 35 kDa subunit-like protein (U2AF5_HUMAN)	U2AF1L5	21	27.8545	79.17	7.5	25.8465			Deamidation of N (N136-{N136 Q138})	Deamidation of N (1)	Related Proteins	Q01081	P0DN76, Q01081	1	2	2	1	2	1	1	2	99.845	Doubtful
1073	P62857	40S ribosomal protein S28 (RS28_HUMAN)	RPS28	19	7.8362	100	30.43	164.818	Oxidation of M(M35)	Oxidation of M(1)			Single Protein		P62857	3	3	3	3	3	3	3	3	99.845	Confident
1074	P62851	40S ribosomal protein S25 (RS25_HUMAN)	RPS25	CHR_HG2217_PATCH	13.7337	100	24	103.386					Single Protein		P62851	4	5	5	4	5	4	4	5	99.845	Confident
1075	P06727	Apolipoprotein A-IV (APOA4_HUMAN)	APOA4	11	45.3715	86.11	31.06	50.8597	Deamidation of N(N70); Deamidation of Q(Q320)	Deamidation of N(1); Deamidation of Q(1)	Deamidation of Q (Q299-{Q298 Q299})	Deamidation of Q (1)	Single Protein		P06727	13	16	16	13	16	13	13	17	99.845	Confident
1076	P35268	60S ribosomal protein L22 (RL22_HUMAN)	RPL22	1	14.7778	79.69	18.75	72.6933					Single Protein		P35268	2	3	3	2	3	2	2	3	99.845	Confident
1077	Q99536	Synaptic vesicle membrane protein VAT-1 homolog (VAT1_HUMAN)	VAT1	17	41.8934	68.45	20.36	56.8302	Oxidation of M(M261, M287)	Oxidation of M(2)			Single Protein		Q99536	6	6	6	6	6	6	7	7	99.845	Confident
1078	P35270	Sepiapterin reductase (SPRE_HUMAN)	SPR	2	28.0308	88.12	16.48	56.188	Oxidation of M(M205)	Oxidation of M(1)			Single Protein		P35270	4	6	6	4	6	4	4	6	99.845	Confident
1079	P62861	40S ribosomal protein S30 (RS30_HUMAN)	FAU	11	6.64382	100	18.64	105.138					Single Protein		P62861	1	2	2	1	2	1	1	2	99.845	Doubtful
1080	P06731	Carcinoembryonic antigen-related cell adhesion molecule 5 (CEAM5_HUMAN)	CEACAM5	19	76.7472	42.02	14.81	59.7501	Deamidation of N(N131, N630)	Deamidation of N(2)	Deamidation of Q (Q87-{Q78 Q87 Q88})	Deamidation of Q (1)	Single Protein		P06731	9	12	10	8	10	8	12	19	99.845	Confident
1081	P37837	Transaldolase (TALDO_HUMAN)	TALDO1	11	37.5165	73.59	26.71	92.9938					Single Protein		P37837	9	11	11	9	11	9	9	12	99.845	Confident
1082	Q9H0U6	39S ribosomal protein L18, mitochondrial (RM18_HUMAN)	MRPL18	6	20.5635	69.44	7.22	41.6319					Single Protein		Q9H0U6	1	1	1	1	1	1	1	1	99.845	Doubtful
1083	P12532	Creatine kinase U-type, mitochondrial (KCRU_HUMAN)	CKMT1A	15	47.0072	79.62	7.91	24.2944					Single Protein		P12532	2	2	2	2	2	2	2	2	99.845	Confident
1084	P13861	cAMP-dependent protein kinase type II-alpha regulatory subunit (KAP2_HUMAN)	PRKAR2A	3	45.49	100	7.92	23.0315					Single Protein		P13861	2	3	3	2	3	2	2	3	99.845	Confident
1085	Q9NTK5	Obg-like ATPase 1 (OLA1_HUMAN)	OLA1	2	44.7153	86.11	6.57	23.4968					Single Protein		Q9NTK5	2	2	2	2	2	2	2	2	99.845	Confident
1086	P01876	Immunoglobulin heavy constant alpha 1 (IGHA1_HUMAN)	IGHA1	CHR_HSCHR14_3_CTG1	37.6306	51.56	17.85	54.3194					Single Protein		P01876	6	7	6	5	7	6	5	7	99.845	Confident
1087	Q14697	Neutral alpha-glucosidase AB (GANAB_HUMAN)	GANAB	11	106.807	66.74	29.77	46.9183	Deamidation of N(N870); Deamidation of Q(Q68)	Deamidation of N(1); Deamidation of Q(1)			Single Protein		Q14697	22	26	26	22	26	22	27	32	99.845	Confident
1088	P62805	Histone H4 (H4_HUMAN)	HIST1H4A	6	11.3604	100	57.28	422.584	Deamidation of N(N26, N65); Deamidation of Q(Q28); Oxidation of M(M85)	Deamidation of N(2); Deamidation of Q(1); Oxidation of M(1)			Single Protein		P62805	18	19	19	18	19	18	34	38	99.845	Confident
1089	P11216	Glycogen phosphorylase, brain form (PYGB_HUMAN)	PYGB	20	96.6345	87.66	7	17.6692					Single Protein		P11216	5	7	5	3	7	5	5	7	99.845	Confident
1090	P11215	Integrin alpha-M (ITAM_HUMAN)	ITGAM	16	127.099	65.71	3.47	12.3748					Single Protein		P11215	3	5	5	3	5	3	3	5	99.845	Confident
1091	P63010	AP-2 complex subunit beta (AP2B1_HUMAN)	AP2B1	17	104.486	64.46	1.28	4.72802					Related Proteins	Q10567	P63010, Q10567	1	3	0	0	3	1	1	3	99.845	Doubtful
1092	P00568	Adenylate kinase isoenzyme 1 (KAD1_HUMAN)	AK1	9	21.6213	100	23.2	58.6209					Single Protein		P00568	3	4	4	3	4	3	3	4	99.845	Confident
1093	P62826	GTP-binding nuclear protein Ran (RAN_HUMAN)	RAN	12	24.4076	76.85	24.54	152.588					Single Protein		P62826	4	5	5	4	5	4	7	8	99.845	Confident
1094	P62829	60S ribosomal protein L23 (RL23_HUMAN)	RPL23	17	14.8561	100	16.43	66.4624	Oxidation of M(M60)	Oxidation of M(1)			Single Protein		P62829	2	3	3	2	3	2	2	4	99.845	Confident
1095	P37802	Transgelin-2 (TAGL2_HUMAN)	TAGLN2	1	22.3772	100	56.28	104.525	Deamidation of N(N181); Oxidation of M(M130, M189)	Deamidation of N(1); Oxidation of M(2)			Single Protein		P37802	11	14	14	11	14	11	12	17	99.845	Confident
1096	Q9UHA4	Ragulator complex protein LAMTOR3 (LTOR3_HUMAN)	LAMTOR3	4	13.6143	77.42	8.06	50.0255					Single Protein		Q9UHA4	1	1	1	1	1	1	1	1	99.845	Doubtful
1097	P00558	Phosphoglycerate kinase 1 (PGK1_HUMAN)	PGK1	X	44.5861	94	35.01	62.1823	Deamidation of N(N295); Oxidation of M(M251)	Deamidation of N(1); Oxidation of M(1)	Deamidation of N (N250-{N249 N250})	Deamidation of N (1)	Single Protein		P00558	13	17	17	13	17	13	14	21	99.845	Confident
1098	P36543	V-type proton ATPase subunit E 1 (VATE1_HUMAN)	ATP6V1E1	22	26.1288	87.61	11.95	41.1714			Oxidation of M (M207-{M207 M208})	Oxidation of M (1)	Single Protein		P36543	2	3	3	2	3	2	2	3	99.845	Confident
1099	P36542	ATP synthase subunit gamma, mitochondrial (ATPG_HUMAN)	ATP5F1C		32.9753	74.16	11.07	79.5277					Single Protein		P36542	3	3	3	3	3	3	4	4	99.845	Confident
1100	P23229	Integrin alpha-6 (ITA6_HUMAN)	ITGA6	2	126.526	80	4.07	11.2487					Single Protein		P23229	3	7	7	3	7	3	3	7	99.845	Confident
1101	P35221	Catenin alpha-1 (CTNA1_HUMAN)	CTNNA1	5	100.009	80.35	2.32	10.7569					Single Protein		P35221	2	4	3	2	4	2	2	5	92.3077	Confident
1102	P36551	Oxygen-dependent coproporphyrinogen-III oxidase, mitochondrial (HEM6_HUMAN)	CPOX	3	50.12	81.72	2.86	13.6633					Single Protein		P36551	1	1	1	1	1	1	1	1	99.845	Doubtful
1103	P24539	ATP synthase F(0) complex subunit B1, mitochondrial (AT5F1_HUMAN)	ATP5F1	1	28.8903	90.63	7.81	36.3466	Oxidation of M(M176)	Oxidation of M(1)			Single Protein		P24539	2	5	5	2	5	2	2	5	99.845	Confident
1104	P78371	T-complex protein 1 subunit beta (TCPB_HUMAN)	CCT2	12	57.4521	94.58	14.95	29.3732	Deamidation of N(N161); Oxidation of M(M160)	Deamidation of N(1); Oxidation of M(1)			Single Protein		P78371	5	6	6	5	6	5	6	7	99.845	Confident
1105	P24534	Elongation factor 1-beta (EF1B_HUMAN)	EEF1B2	CHR_HSCHR2_6_CTG7_2	24.7483	73.78	12	48.2111					Single Protein		P24534	2	2	2	2	2	2	2	2	99.845	Confident
1106	P11233	Ras-related protein Ral-A (RALA_HUMAN)	RALA	7	23.552	76.21	19.42	52.6968					Single Protein		P11233	3	3	2	2	3	3	3	3	99.845	Confident
1107	P53004	Biliverdin reductase A (BIEA_HUMAN)	BLVRA	7	33.4073	78.38	4.73	24.1368					Single Protein		P53004	1	1	1	1	1	1	1	1	99.845	Doubtful
1108	P53007	Tricarboxylate transport protein, mitochondrial (TXTP_HUMAN)	SLC25A1	22	33.991	81.03	11.9	46.8234					Single Protein		P53007	4	6	6	4	6	4	4	6	99.845	Confident
1109	P04080	Cystatin-B (CYTB_HUMAN)	CSTB	21	11.1326	76.53	45.92	137.145					Single Protein		P04080	3	4	4	3	4	3	4	5	99.845	Confident
1110	P04083	Annexin A1 (ANXA1_HUMAN)	ANXA1	9	38.69	93.06	23.41	54.7024	Deamidation of N(N195)	Deamidation of N(1)			Single Protein		P04083	8	9	9	8	9	8	9	11	99.845	Confident
1111	P16070	CD44 antigen (CD44_HUMAN)	CD44	11	81.4874	46.09	3.77	29.5389	Deamidation of Q(Q723)	Deamidation of Q(1)			Single Protein		P16070	2	2	2	2	2	2	3	3	99.845	Doubtful
1112	Q14624	Inter-alpha-trypsin inhibitor heavy chain H4 (ITIH4_HUMAN)	ITIH4	3	103.293	62.58	2.37	12.0372	Deamidation of N(N433)	Deamidation of N(1)			Single Protein		Q14624	2	3	3	2	3	2	2	3	99.845	Confident
1113	P04066	Tissue alpha-L-fucosidase (FUCO_HUMAN)	FUCA1	1	53.6547	69.1	2.36	17.6728					Single Protein		P04066	1	1	1	1	1	1	1	1	99.845	Doubtful
1114	Q9Y2B0	Protein canopy homolog 2 (CNPY2_HUMAN)	CNPY2	12	20.6392	100	18.13	62.486	Deamidation of N(N112)	Deamidation of N(1)			Single Protein		Q9Y2B0	3	3	3	3	3	3	3	3	99.845	Confident
1115	P78318	Immunoglobulin-binding protein 1 (IGBP1_HUMAN)	IGBP1	X	39.1975	92.04	4.72	18.2984					Single Protein		P78318	1	1	1	1	1	1	1	1	99.845	Doubtful
1116	P04075	Fructose-bisphosphate aldolase A (ALDOA_HUMAN)	ALDOA	16	39.3953	76.65	32.42	114.234	Deamidation of N(N120); Oxidation of M(M165)	Deamidation of N(1); Oxidation of M(1)			Single Protein		P04075	12	14	13	12	13	12	17	20	99.845	Confident
1117	P00505	Aspartate aminotransferase, mitochondrial (AATM_HUMAN)	GOT2	16	47.4873	81.4	17.44	30.5349	Oxidation of M(M174)	Oxidation of M(1)			Single Protein		P00505	6	8	8	6	8	6	5	8	99.845	Confident
1118	P01834	Immunoglobulin kappa constant (IGKC_HUMAN)	IGKC	2	11.7578	100	65.42	192.279					Single Protein		P01834	5	5	1	1	5	5	9	9	99.845	Confident
1119	P01833	Polymeric immunoglobulin receptor (PIGR_HUMAN)	PIGR	1	83.2317	85.34	4.06	12.7114					Single Protein		P01833	2	2	2	2	2	2	2	2	99.845	Confident
1120	Q14651	Plastin-1 (PLSI_HUMAN)	PLS1	3	70.2093	75.52	9.86	20.2277	Oxidation of M(M168)	Oxidation of M(1)			Single Protein		Q14651	6	7	4	3	4	3	5	7	99.845	Confident
1121	P25815	Protein S100-P (S100P_HUMAN)	S100P	4	10.3932	70.53	27.37	97.9446					Single Protein		P25815	2	3	3	2	3	2	2	3	99.845	Confident
1122	P68363	Tubulin alpha-1B chain (TBA1B_HUMAN)	TUBA1B	12	50.1196	68.51	29.71	78.6395	Deamidation of N(N50, N226); Oxidation of M(M413)	Deamidation of N(2); Oxidation of M(1)	Deamidation of N (N249-{N249 Q256 N258}, N356-{N356 Q358})	Deamidation of N (2)	Related Proteins	Q71U36, Q9BQE3	P68363, Q71U36, Q9BQE3	13	15	0	0	0	0	17	19	99.845	Confident
1123	P13804	Electron transfer flavoprotein subunit alpha, mitochondrial (ETFA_HUMAN)	ETFA	15	35.0576	91.59	24.62	36.3248					Single Protein		P13804	6	7	7	6	7	6	4	7	99.845	Confident
1124	P28066	Proteasome subunit alpha type-5 (PSA5_HUMAN)	PSMA5	1	26.3942	76.76	22.41	69.8554	Deamidation of Q(Q178); Oxidation of M(M59)	Deamidation of Q(1); Oxidation of M(1)			Single Protein		P28066	4	5	5	4	5	4	4	5	99.845	Confident
1125	P28065	Proteasome subunit beta type-9 (PSB9_HUMAN)	PSMB9	6	23.2495	53.88	6.85	43.0775					Single Protein		P28065	1	1	1	1	1	1	1	1	99.845	Doubtful
1126	P28062	Proteasome subunit beta type-8 (PSB8_HUMAN)	PSMB8	6	30.3346	77.9	9.42	38.932					Single Protein		P28062	2	4	4	2	4	2	2	5	99.845	Confident
1127	Q00059	Transcription factor A, mitochondrial (TFAM_HUMAN)	TFAM	10	29.0782	100	4.47	25.2161					Single Protein		Q00059	1	3	3	1	3	1	1	3	99.845	Doubtful
1128	P01859	Immunoglobulin heavy constant gamma 2 (IGHG2_HUMAN)	IGHG2	CHR_HSCHR14_3_CTG1	35.8778	62.58	20.86	68.5494	Deamidation of N(N194)	Deamidation of N(1)			Single Protein		P01859	5	7	3	2	3	2	8	11	99.845	Confident
1129	Q13347	Eukaryotic translation initiation factor 3 subunit I (EIF3I_HUMAN)	EIF3I	1	36.4786	80.92	3.08	21.3167					Single Protein		Q13347	1	2	2	1	2	1	1	2	99.845	Doubtful
1130	P28074	Proteasome subunit beta type-5 (PSB5_HUMAN)	PSMB5	14	28.4622	74.9	18.25	58.4762					Single Protein		P28074	4	5	5	4	5	4	4	6	99.845	Confident
1131	P28070	Proteasome subunit beta type-4 (PSB4_HUMAN)	PSMB4	1	29.1855	71.97	17.8	60.1081					Single Protein		P28070	4	6	6	4	6	4	4	6	99.845	Confident
1132	Q9HB07	UPF0160 protein MYG1, mitochondrial (MYG1_HUMAN)	C12orf10	12	42.4224	78.19	2.13	16.4978					Single Protein		Q9HB07	1	2	2	1	2	1	1	2	91.2886	Doubtful
1133	P43686	26S proteasome regulatory subunit 6B (PRS6B_HUMAN)	PSMC4	CHR_HG2021_PATCH	47.3365	74.64	3.11	19.8819					Single Protein		P43686	1	1	1	1	1	1	1	1	99.845	Doubtful
1134	P67809	Nuclease-sensitive element-binding protein 1 (YBOX1_HUMAN)	YBX1	1	35.9027	75	15.74	37.3293					Single Protein		P67809	3	5	3	1	3	1	4	6	99.845	Confident
1135	P16219	Short-chain specific acyl-CoA dehydrogenase, mitochondrial (ACADS_HUMAN)	ACADS	12	44.2688	78.16	2.43	17.8765					Single Protein		P16219	1	4	4	1	4	1	1	4	99.845	Doubtful
1136	P30520	Adenylosuccinate synthetase isozyme 2 (PURA2_HUMAN)	ADSS	1	50.0658	77.41	4.61	17.5727					Single Protein		P30520	1	1	1	1	1	1	1	1	99.845	Doubtful
1137	P16220	Cyclic AMP-responsive element-binding protein 1 (CREB1_HUMAN)	CREB1	2	36.6656	27.57	4.11	41.0805					Single Protein		P16220	1	2	2	1	2	1	1	2	99.845	Doubtful
1138	O15511	Actin-related protein 2/3 complex subunit 5 (ARPC5_HUMAN)	ARPC5	1	16.3103	84.11	21.19	75.3143	Oxidation of M(M51)	Oxidation of M(1)			Single Protein		O15511	3	5	5	3	5	3	3	5	99.845	Confident
1139	P01611	Immunoglobulin kappa variable 1D-12 (KVD12_HUMAN)	IGKV1D-12	2	12.6122	70.09	13.68	75.6483					Related Proteins	A0A0C4DH72, A0A0C4DH73, P01597, P04432	A0A0C4DH72, A0A0C4DH73, P01597, P01611, P04432	1	1	0	0	1	1	1	1	99.845	Doubtful
1140	P04216	Thy-1 membrane glycoprotein (THY1_HUMAN)	THY1	11	17.9233	62.73	6.21	48.4622					Single Protein		P04216	1	2	2	1	2	1	1	2	99.845	Doubtful
1141	P80748	Immunoglobulin lambda variable 3-21 (LV321_HUMAN)	IGLV3-21	22	12.438	42.74	13.68	77.5395					Related Proteins	A0A075B6K5	A0A075B6K5, P80748	1	1	1	1	1	1	1	1	99.845	Doubtful
1142	P18859	ATP synthase-coupling factor 6, mitochondrial (ATP5J_HUMAN)	ATP5J	21	12.5796	100	31.48	86.155					Single Protein		P18859	2	2	2	2	2	2	2	2	99.845	Doubtful
1143	O15533	Tapasin (TPSN_HUMAN)	TAPBP	CHR_HSCHR6_MHC_MCF_CTG1	47.5957	27.68	2.01	34.462					Single Protein		O15533	1	1	1	1	1	1	1	1	99.845	Doubtful
1144	P05556	Integrin beta-1 (ITB1_HUMAN)	ITGB1	10	88.357	65.41	3.63	15.3797					Single Protein		P05556	2	5	5	2	5	2	2	5	99.845	Doubtful
1145	O15551	Claudin-3 (CLD3_HUMAN)	CLDN3	7	23.3031	29.55	6.36	40.5435					Single Protein		O15551	1	2	2	1	2	1	1	2	91.0012	Doubtful
1146	Q99460	26S proteasome non-ATPase regulatory subunit 1 (PSMD1_HUMAN)	PSMD1	2	105.769	73.24	4.72	14.6931					Single Protein		Q99460	3	5	5	3	5	3	3	5	99.845	Confident
1147	Q9UFN0	Protein NipSnap homolog 3A (NPS3A_HUMAN)	NIPSNAP3A	9	28.4485	90.28	14.98	62.785					Single Protein		Q9UFN0	3	3	3	3	3	3	3	4	99.845	Confident
1148	P04233	HLA class II histocompatibility antigen gamma chain (HG2A_HUMAN)	CD74	5	33.4937	69.93	4.73	26.7378					Single Protein		P04233	1	1	1	1	1	1	1	1	99.845	Doubtful
1149	P41218	Myeloid cell nuclear differentiation antigen (MNDA_HUMAN)	MNDA	1	45.8072	88.21	11.06	31.6782					Single Protein		P41218	3	5	5	3	5	3	3	5	99.845	Confident
1150	Q8IZT6	Abnormal spindle-like microcephaly-associated protein (ASPM_HUMAN)	ASPM	1	409.54	92.87	0.26	1.84563			Deamidation of Q (Q1597-{Q1597}, Q1598-{Q1598 Q1600})	Deamidation of Q (2)	Single Protein		Q8IZT6	1	10	10	1	10	1	1	10	91.1045	Doubtful
1151	P16278	Beta-galactosidase (BGAL_HUMAN)	GLB1	3	76.0266	49.78	2.22	14.9114					Single Protein		P16278	1	6	6	1	6	1	1	6	99.845	Doubtful
1152	Q9NS69	Mitochondrial import receptor subunit TOM22 homolog (TOM22_HUMAN)	TOMM22	22	15.5118	65.49	40.14	36.4035	Oxidation of M(M54)	Oxidation of M(1)			Single Protein		Q9NS69	4	4	4	4	4	4	2	4	99.845	Confident
1153	Q562R1	Beta-actin-like protein 2 (ACTBL_HUMAN)	ACTBL2	5	41.976	76.86	22.87	52.5461	Deamidation of N(N253); Deamidation of Q(Q50); Oxidation of M(M45, M48, M154, M191)	Deamidation of N(1); Deamidation of Q(1); Oxidation of M(4)			Single Protein		Q562R1	14	16	4	3	4	3	22	25	99.845	Confident
1154	P30536	Translocator protein (TSPO_HUMAN)	TSPO	22	18.8156	30.18	9.47	62.0316					Single Protein		P30536	2	2	2	2	2	2	1	2	99.845	Doubtful
1155	Q6PIU2	Neutral cholesterol ester hydrolase 1 (NCEH1_HUMAN)	NCEH1	3	45.7787	56.37	5.88	24.9457					Single Protein		Q6PIU2	2	3	3	2	3	2	2	3	99.845	Confident
1156	Q9NRV9	Heme-binding protein 1 (HEBP1_HUMAN)	HEBP1	12	21.0835	87.3	8.47	32.821					Single Protein		Q9NRV9	1	1	1	1	1	1	1	1	99.845	Doubtful
1157	Q99497	Protein/nucleic acid deglycase DJ-1 (PARK7_HUMAN)	PARK7	1	19.8785	86.24	22.75	60.1717					Single Protein		Q99497	3	4	4	3	4	3	3	4	99.845	Confident
1158	P22061	Protein-L-isoaspartate(D-aspartate) O-methyltransferase (PIMT_HUMAN)	PCMT1	6	24.6206	67.84	8.81	60.4204					Single Protein		P22061	2	3	3	2	3	2	2	3	99.845	Confident
1159	P23396	40S ribosomal protein S3 (RS3_HUMAN)	RPS3	11	26.6714	100	60.91	75.7712	Deamidation of N(N22, N165)	Deamidation of N(2)			Single Protein		P23396	14	16	16	14	16	14	12	17	99.845	Confident
1160	P62993	Growth factor receptor-bound protein 2 (GRB2_HUMAN)	GRB2	17	25.1904	86.64	9.22	14.293					Single Protein		P62993	2	2	2	2	2	2	1	3	91.8555	Doubtful
1161	Q9C0K0	B-cell lymphoma/leukemia 11B (BC11B_HUMAN)	BCL11B	14	95.4588	61.41	1.12	9.16272	Deamidation of Q(Q848); Oxidation of M(M843)	Deamidation of Q(1); Oxidation of M(1)			Single Protein		Q9C0K0	1	1	1	1	1	1	1	1	99.845	Doubtful
1162	P11387	DNA topoisomerase 1 (TOP1_HUMAN)	TOP1	20	90.6689	96.86	5.49	15.5417					Single Protein		P11387	4	8	6	2	8	4	4	9	92.1328	Confident
1163	P23368	NAD-dependent malic enzyme, mitochondrial (MAOM_HUMAN)	ME2	18	65.4018	63.36	8.56	27.1497					Single Protein		P23368	4	5	5	4	5	4	4	5	99.845	Confident
1164	P01614	Immunoglobulin kappa variable 2D-40 (KVD40_HUMAN)	IGKV2D-40	2	13.3016	35.54	10.74	72.1298					Related Proteins	A0A075B6P5, A0A075B6S2, A0A075B6S6, A0A087WW87, A0A0A0MRZ7, A2NJV5, P01615, P06310	A0A075B6P5, A0A075B6S2, A0A075B6S6, A0A087WW87, A0A0A0MRZ7, A2NJV5, P01614, P01615, P06310	1	1	0	0	1	1	1	1	99.845	Doubtful
1165	P23381	Tryptophan--tRNA ligase, cytoplasmic (SYWC_HUMAN)	WARS	14	53.1316	82.17	10.83	29.7771					Single Protein		P23381	4	8	8	4	8	4	4	8	99.845	Confident
1166	P61626	Lysozyme C (LYSC_HUMAN)	LYZ	12	16.5263	81.08	8.11	41.9132					Single Protein		P61626	1	1	1	1	1	1	1	1	99.845	Doubtful
1167	P06865	Beta-hexosaminidase subunit alpha (HEXA_HUMAN)	HEXA	15	60.6643	65.97	4.91	24.8126					Single Protein		P06865	3	4	3	2	3	2	2	5	99.845	Confident
1168	P46063	ATP-dependent DNA helicase Q1 (RECQ1_HUMAN)	RECQL	12	73.41	78.43	1.69	10.5856					Single Protein		P46063	1	2	2	1	2	1	1	2	99.845	Doubtful
1169	Q99439	Calponin-2 (CNN2_HUMAN)	CNN2	19	33.6753	66.99	5.5	26.5092					Single Protein		Q99439	1	2	2	1	2	1	1	2	99.845	Doubtful
1170	P50990	T-complex protein 1 subunit theta (TCPQ_HUMAN)	CCT8	21	59.5825	88.14	19.16	34.2745	Oxidation of M(M385)	Oxidation of M(1)			Single Protein		P50990	9	13	13	9	13	9	9	14	99.845	Confident
1171	P50991	T-complex protein 1 subunit delta (TCPD_HUMAN)	CCT4	2	57.8878	77.92	15.03	28.0473					Single Protein		P50991	6	7	6	5	7	6	5	8	99.845	Confident
1172	P22087	rRNA 2'-O-methyltransferase fibrillarin (FBRL_HUMAN)	FBL	CHR_HG2021_PATCH	33.7634	89.72	19	42.5647					Single Protein		P22087	5	6	4	3	6	5	4	6	99.845	Confident
1173	P50995	Annexin A11 (ANX11_HUMAN)	ANXA11	10	54.3551	62.38	10.1	44.9647					Single Protein		P50995	5	6	6	5	6	5	5	7	99.845	Confident
1174	Q99426	Tubulin-folding cofactor B (TBCB_HUMAN)	TBCB	19	27.3085	89.34	8.2	38.1342					Single Protein		Q99426	2	6	6	2	6	2	2	6	99.845	Confident
1175	P18827	Syndecan-1 (SDC1_HUMAN)	SDC1	2	32.4419	26.77	5.48	44.6271					Single Protein		P18827	1	1	1	1	1	1	1	1	99.845	Doubtful
1176	P62917	60S ribosomal protein L8 (RL8_HUMAN)	RPL8	8	28.0073	78.21	10.51	48.2736					Single Protein		P62917	2	5	5	2	5	2	3	6	99.845	Confident
1177	P62910	60S ribosomal protein L32 (RL32_HUMAN)	RPL32	3	15.8498	100	16.3	68.924	Oxidation of M(M55, M69)	Oxidation of M(2)			Single Protein		P62910	2	5	5	2	5	2	2	5	91.2886	Confident
1178	P62913	60S ribosomal protein L11 (RL11_HUMAN)	RPL11	1	20.2396	85.39	12.92	52.2738					Single Protein		P62913	2	2	2	2	2	2	2	3	99.845	Confident
1179	Q13242	Serine/arginine-rich splicing factor 9 (SRSF9_HUMAN)	SRSF9	12	25.5264	100	13.57	51.4591					Single Protein		Q13242	3	3	3	3	3	3	3	3	99.845	Confident
1180	O75251	NADH dehydrogenase [ubiquinone] iron-sulfur protein 7, mitochondrial (NDUS7_HUMAN)	NDUFS7	19	23.5481	76.06	6.57	29.1228					Single Protein		O75251	1	1	1	1	1	1	1	1	99.845	Doubtful
1181	Q14587	Zinc finger protein 268 (ZN268_HUMAN)	ZNF268	12	108.303	91.87	1.06	3.27516	Oxidation of M(M857)	Oxidation of M(1)			Single Protein		Q14587	2	4	4	2	4	2	1	6	92.4168	Doubtful
1182	P62937	Peptidyl-prolyl cis-trans isomerase A (PPIA_HUMAN)	PPIA	7	18.0009	83.64	61.21	67.4347	Deamidation of N(N87); Oxidation of M(M61, M100, M136, M142)	Deamidation of N(1); Oxidation of M(4)	Deamidation of Q (Q111-{N102 N106 N108 Q111})	Deamidation of Q (1)	Single Protein		P62937	15	16	15	14	16	15	12	18	99.845	Confident
1183	P61604	10 kDa heat shock protein, mitochondrial (CH10_HUMAN)	HSPE1	2	10.9249	100	35.29	111.495					Single Protein		P61604	3	4	4	3	4	3	3	5	99.845	Confident
1184	Q13263	Transcription intermediary factor 1-beta (TIF1B_HUMAN)	TRIM28	19	88.4934	51.14	13.17	38.3994	Oxidation of M(M135)	Oxidation of M(1)			Single Protein		Q13263	9	11	11	9	11	9	9	12	99.845	Confident
1185	P11310	Medium-chain specific acyl-CoA dehydrogenase, mitochondrial (ACADM_HUMAN)	ACADM	1	46.5586	71.97	11.4	20.4881					Single Protein		P11310	4	6	6	4	6	4	3	6	99.845	Confident
1186	Q02543	60S ribosomal protein L18a (RL18A_HUMAN)	RPL18A	19	20.7489	100	11.93	52.8678					Single Protein		Q02543	2	7	7	2	7	2	2	7	99.845	Confident
1187	P49903	Selenide, water dikinase 1 (SPS1_HUMAN)	SEPHS1	10	42.8827	53.32	2.55	21.3902					Single Protein		P49903	1	2	2	1	2	1	1	2	99.845	Doubtful
1188	P62942	Peptidyl-prolyl cis-trans isomerase FKBP1A (FKB1A_HUMAN)	FKBP1A	20	11.9431	70.37	25	149.638	Oxidation of M(M67)	Oxidation of M(1)			Single Protein		P62942	3	3	3	3	3	3	3	3	99.845	Confident
1189	Q9NSD9	Phenylalanine--tRNA ligase beta subunit (SYFB_HUMAN)	FARSB	2	66.0735	75.55	3.23	17.7911					Single Protein		Q9NSD9	2	4	4	2	4	2	2	4	99.845	Confident
1190	Q13283	Ras GTPase-activating protein-binding protein 1 (G3BP1_HUMAN)	G3BP1	5	52.1321	73.18	9.66	40.4667					Single Protein		Q13283	4	6	6	4	6	4	4	7	99.845	Confident
1191	P48643	T-complex protein 1 subunit epsilon (TCPE_HUMAN)	CCT5	5	59.6328	78.93	6.84	21.0212					Single Protein		P48643	3	5	5	3	5	3	3	5	99.845	Confident
1192	Q9NSE4	Isoleucine--tRNA ligase, mitochondrial (SYIM_HUMAN)	IARS2	1	113.719	73.62	2.08	12.0998			Deamidation of Q (Q173-{Q173 N174})	Deamidation of Q (1)	Single Protein		Q9NSE4	2	2	2	2	2	2	2	2	99.845	Doubtful
1193	P48637	Glutathione synthetase (GSHB_HUMAN)	GSS	20	52.3523	76.16	4.01	22.5296					Single Protein		P48637	2	7	7	2	7	2	2	8	99.845	Confident
1194	P50914	60S ribosomal protein L14 (RL14_HUMAN)	RPL14	3	23.417	100	17.21	91.3644					Single Protein		P50914	3	4	4	3	4	3	5	6	99.845	Confident
1195	P62906	60S ribosomal protein L10a (RL10A_HUMAN)	RPL10A	6	24.8155	100	15.67	52.4077					Single Protein		P62906	3	6	6	3	6	3	3	6	99.845	Confident
1196	P24666	Low molecular weight phosphotyrosine protein phosphatase (PPAC_HUMAN)	ACP1	2	18.0308	84.81	5.7	39.2605					Single Protein		P24666	1	1	1	1	1	1	1	1	99.845	Doubtful
1197	P55786	Puromycin-sensitive aminopeptidase (PSA_HUMAN)	NPEPPS	17	103.211	68.23	4.68	16.0628					Single Protein		P55786	3	10	10	3	10	3	3	10	99.845	Confident
1198	P78417	Glutathione S-transferase omega-1 (GSTO1_HUMAN)	GSTO1	10	27.548	85.89	13.69	54.9394					Single Protein		P78417	3	4	4	3	4	3	3	4	99.845	Confident
1199	P01903	HLA class II histocompatibility antigen, DR alpha chain (DRA_HUMAN)	HLA-DRA	CHR_HSCHR6_8_CTG1	28.5887	50.79	18.11	95.2999	Deamidation of N(N149)	Deamidation of N(1)			Single Protein		P01903	4	4	4	4	4	4	5	6	99.845	Confident
1200	Q15843	NEDD8 (NEDD8_HUMAN)	NEDD8	14	9.06595	100	17.28	76.5822					Single Protein		Q15843	1	2	2	1	2	1	1	3	99.845	Doubtful
1201	Q15847	Adipogenesis regulatory factor (ADIRF_HUMAN)	ADIRF	10	7.84997	59.21	18.42	137.848					Single Protein		Q15847	1	1	1	1	1	1	1	1	99.845	Doubtful
1202	Q13200	26S proteasome non-ATPase regulatory subunit 2 (PSMD2_HUMAN)	PSMD2	3	100.136	79.07	9.03	18.9027					Single Protein		Q13200	6	11	11	6	11	6	6	11	99.845	Confident
1203	P55769	NHP2-like protein 1 (NH2L1_HUMAN)	SNU13	22	14.1646	78.13	6.25	48.4622					Single Protein		P55769	1	3	3	1	3	1	1	3	99.845	Doubtful
1204	Q13228	Methanethiol oxidase (SBP1_HUMAN)	SELENBP1	1	52.3576	89.41	15.25	32.1986	Deamidation of N(N208)	Deamidation of N(1)			Single Protein		Q13228	6	7	7	6	7	6	6	7	99.845	Confident
1205	O95336	6-phosphogluconolactonase (6PGL_HUMAN)	PGLS	19	27.5296	64.73	40.31	110.871					Single Protein		O95336	6	9	9	6	9	6	8	11	99.845	Confident
1206	Q9NQW7	Xaa-Pro aminopeptidase 1 (XPP1_HUMAN)	XPNPEP1	10	69.8732	66.61	5.14	17.7233					Single Protein		Q9NQW7	2	2	2	2	2	2	2	2	99.845	Confident
1207	P19823	Inter-alpha-trypsin inhibitor heavy chain H2 (ITIH2_HUMAN)	ITIH2	10	106.397	69.56	1.59	8.43967					Single Protein		P19823	1	1	1	1	1	1	1	1	99.845	Doubtful
1208	P20810	Calpastatin (ICAL_HUMAN)	CAST	5	76.5263	72.6	8.33	21.7563	Deamidation of Q(Q302)	Deamidation of Q(1)			Single Protein		P20810	4	7	7	4	7	4	4	7	99.845	Confident
1209	P19827	Inter-alpha-trypsin inhibitor heavy chain H1 (ITIH1_HUMAN)	ITIH1	3	101.326	55.65	1.98	8.97708					Single Protein		P19827	1	3	3	1	3	1	1	3	99.845	Doubtful
1210	O60664	Perilipin-3 (PLIN3_HUMAN)	PLIN3	19	47.0459	74.88	14.98	32.6357	Deamidation of N(N202); Deamidation of Q(Q146)	Deamidation of N(1); Deamidation of Q(1)			Single Protein		O60664	5	6	6	5	6	5	5	6	99.845	Confident
1211	P07858	Cathepsin B (CATB_HUMAN)	CTSB	8	37.7968	66.08	10.91	56.9844	Oxidation of M(M274)	Oxidation of M(1)			Single Protein		P07858	4	6	6	4	6	4	5	8	99.845	Confident
1212	P99999	Cytochrome c (CYC_HUMAN)	CYCS	7	11.7411	100	18.1	88.6166					Single Protein		P99999	2	2	2	2	2	2	2	2	99.845	Confident
1213	Q9C002	Normal mucosa of esophagus-specific gene 1 protein (NMES1_HUMAN)	NMES1		9.61117	68.67	18.07	74.7369					Single Protein		Q9C002	1	1	1	1	1	1	1	1	99.845	Doubtful
1214	Q8NFW8	N-acylneuraminate cytidylyltransferase (NEUA_HUMAN)	CMAS	12	48.3486	85.25	3	15.7042					Single Protein		Q8NFW8	1	2	2	1	2	1	1	2	91.1765	Doubtful
1215	Q9NR28	Diablo homolog, mitochondrial (DBLOH_HUMAN)	DIABLO	12	27.1137	74.48	8.79	44.9504					Single Protein		Q9NR28	2	3	3	2	3	2	2	3	99.845	Confident
1216	Q9NR30	Nucleolar RNA helicase 2 (DDX21_HUMAN)	DDX21	10	87.2904	85.57	2.55	12.4063					Single Protein		Q9NR30	2	4	4	2	4	2	2	4	99.845	Confident
1217	P61353	60S ribosomal protein L27 (RL27_HUMAN)	RPL27	17	15.7877	100	34.56	95.0239	Deamidation of N(N28)	Deamidation of N(1)			Single Protein		P61353	4	6	6	4	6	4	4	7	99.845	Confident
1218	P29218	Inositol monophosphatase 1 (IMPA1_HUMAN)	IMPA1	8	30.1692	79.42	3.97	28.1962					Single Protein		P29218	1	1	1	1	1	1	1	1	99.845	Doubtful
1219	Q9NR45	Sialic acid synthase (SIAS_HUMAN)	NANS	9	40.2815	67.41	5.01	20.9566					Single Protein		Q9NR45	1	1	1	1	1	1	1	1	99.845	Doubtful
1220	O95373	Importin-7 (IPO7_HUMAN)	IPO7	11	119.44	59.25	1.45	8.3041					Single Protein		O95373	1	5	5	1	5	1	1	5	91.0279	Doubtful
1221	Q96KP4	Cytosolic non-specific dipeptidase (CNDP2_HUMAN)	CNDP2	18	52.8449	88	30.32	40.1158					Single Protein		Q96KP4	10	11	11	10	11	10	11	12	99.845	Confident
1222	P06576	ATP synthase subunit beta, mitochondrial (ATPB_HUMAN)	ATP5F1B		56.5246	76.94	48.02	68.9737	Deamidation of Q(Q180, Q343, Q469); Oxidation of M(M113, M145, M250, M272, M339, M408, M478)	Deamidation of Q(3); Oxidation of M(7)			Single Protein		P06576	24	29	29	24	29	24	31	41	99.845	Confident
1223	P00390	Glutathione reductase, mitochondrial (GSHR_HUMAN)	GSR	8	56.221	74.71	4.41	6.96984					Single Protein		P00390	2	3	3	2	3	2	1	3	99.845	Doubtful
1224	P00387	NADH-cytochrome b5 reductase 3 (NB5R3_HUMAN)	CYB5R3	22	34.2127	79.4	29.57	69.5792					Single Protein		P00387	6	6	6	6	6	6	7	7	99.845	Confident
1225	P25685	DnaJ homolog subfamily B member 1 (DNJB1_HUMAN)	DNAJB1	19	38.0204	80.88	6.76	30.6077					Single Protein		P25685	2	4	4	2	4	2	2	4	99.845	Doubtful
1226	P0DP23	Calmodulin-1 (CALM1_HUMAN)	CALM1	14	16.8268	75.17	55.7	338.029	Deamidation of N(N98); Oxidation of M(M77)	Deamidation of N(1); Oxidation of M(1)	Deamidation of Q (Q136-{Q136 N138 Q144})	Deamidation of Q (1)	Related Proteins	P0DP24, P0DP25	P0DP23, P0DP24, P0DP25	11	12	12	11	12	11	20	24	99.845	Confident
1227	P51991	Heterogeneous nuclear ribonucleoprotein A3 (ROA3_HUMAN)	HNRNPA3	2	39.5706	76.19	28.31	56.6627	Oxidation of M(M158)	Oxidation of M(1)			Single Protein		P51991	10	12	10	10	10	10	10	18	99.845	Confident
1228	P61313	60S ribosomal protein L15 (RL15_HUMAN)	RPL15	3	24.1311	100	32.84	59.2949					Single Protein		P61313	6	8	8	6	8	6	5	9	99.845	Confident
1229	O75494	Serine/arginine-rich splicing factor 10 (SRS10_HUMAN)	SRSF10	1	31.2818	100	4.2	23.6762					Related Proteins	Q8WXF0	O75494, Q8WXF0	1	1	1	1	1	1	1	1	99.845	Doubtful
1230	O00182	Galectin-9 (LEG9_HUMAN)	LGALS9	17	39.4929	63.94	3.94	24.7138					Related Proteins	Q3B8N2, Q6DKI2	O00182, Q3B8N2, Q6DKI2	1	1	1	1	1	1	1	1	99.845	Doubtful
1231	P13693	Translationally-controlled tumor protein (TCTP_HUMAN)	TPT1	13	19.5826	72.67	8.14	124.063	Oxidation of M(M13)	Oxidation of M(1)			Single Protein		P13693	2	3	2	2	3	2	3	4	99.845	Confident
1232	Q07283	Trichohyalin (TRHY_HUMAN)	TCHH	1	253.777	98.76	0.62	3.19257					Single Protein		Q07283	1	34	34	1	34	1	1	34	91.8505	Doubtful
1233	Q8NFV4	Protein ABHD11 (ABHDB_HUMAN)	ABHD11	7	34.6681	61.27	4.13	22.7222					Single Protein		Q8NFV4	1	2	2	1	2	1	1	3	99.845	Doubtful
1234	Q14444	Caprin-1 (CAPR1_HUMAN)	CAPRIN1	11	78.318	41.75	3.24	28.8072					Single Protein		Q14444	2	6	6	2	6	2	2	6	99.845	Confident
1235	Q01130	Serine/arginine-rich splicing factor 2 (SRSF2_HUMAN)	SRSF2	17	25.4612	100	23.53	57.0728	Oxidation of M(M13)	Oxidation of M(1)			Single Protein		Q01130	4	5	4	3	5	4	4	6	99.845	Confident
1236	Q9C0C2	182 kDa tankyrase-1-binding protein (TB182_HUMAN)	TNKS1BP1	11	181.685	61.71	0.58	4.64308					Single Protein		Q9C0C2	1	2	2	1	2	1	1	2	99.845	Doubtful
1237	P38919	Eukaryotic initiation factor 4A-III (IF4A3_HUMAN)	EIF4A3	17	46.8412	87.35	18.25	36.2698			Deamidation of Q (Q65-{Q65 Q66})	Deamidation of Q (1)	Single Protein		P38919	7	8	5	4	5	4	7	8	99.845	Confident
1238	P13639	Elongation factor 2 (EF2_HUMAN)	EEF2	19	95.2769	72.03	16.78	37.313	Oxidation of M(M22, M430)	Oxidation of M(2)			Single Protein		P13639	15	18	17	14	17	14	20	25	99.845	Confident
1239	P51911	Calponin-1 (CNN1_HUMAN)	CNN1	19	33.1496	70.71	22.9	54.0606					Single Protein		P51911	5	9	8	5	8	5	5	9	99.845	Confident
1240	P42167	Lamina-associated polypeptide 2, isoforms beta/gamma (LAP2B_HUMAN)	TMPO	12	50.6395	86.12	1.76	14.8047					Single Protein		P42167	1	2	1	1	1	1	1	2	99.845	Doubtful
1241	P42166	Lamina-associated polypeptide 2, isoform alpha (LAP2A_HUMAN)	TMPO	12	75.4456	80.69	1.59	10.6037					Single Protein		P42166	1	3	2	1	2	1	1	3	99.845	Doubtful
1242	P43490	Nicotinamide phosphoribosyltransferase (NAMPT_HUMAN)	NAMPT	7	55.4866	85.95	14.66	21.7294					Single Protein		P43490	5	10	10	5	10	5	3	10	99.845	Confident
1243	P13611	Versican core protein (CSPG2_HUMAN)	VCAN	5	372.59	46.08	2.33	7.48289					Single Protein		P13611	6	11	11	6	11	6	6	11	99.845	Confident
1244	Q13151	Heterogeneous nuclear ribonucleoprotein A0 (ROA0_HUMAN)	HNRNPA0	5	30.8218	70.49	20.98	58.6655			Deamidation of N (N148-{Q147 N148})	Deamidation of N (1)	Single Protein		Q13151	5	6	5	5	5	5	4	8	99.845	Confident
1245	P54136	Arginine--tRNA ligase, cytoplasmic (SYRC_HUMAN)	RARS	5	75.3309	86.52	3.33	20.851					Single Protein		P54136	2	7	7	2	7	2	2	8	99.845	Doubtful
1246	P13667	Protein disulfide-isomerase A4 (PDIA4_HUMAN)	PDIA4	7	72.887	87.6	23.88	28.0813	Deamidation of N(N475); Oxidation of M(M583)	Deamidation of N(1); Oxidation of M(1)			Single Protein		P13667	10	13	13	10	13	10	10	14	99.845	Confident
1247	Q13162	Peroxiredoxin-4 (PRDX4_HUMAN)	PRDX4	X	30.5208	71.96	17.71	70.5772					Single Protein		Q13162	4	6	6	4	6	4	5	8	99.845	Confident
1248	Q14498	RNA-binding protein 39 (RBM39_HUMAN)	RBM39	20	59.3427	78.3	9.43	29.041					Single Protein		Q14498	4	6	6	4	6	4	4	6	99.845	Confident
1249	P11021	Endoplasmic reticulum chaperone BiP (BIP_HUMAN)	HSPA5	9	72.2884	85.93	39.14	46.528	Deamidation of N(N55, N177, N528); Oxidation of M(M148, M332)	Deamidation of N(3); Oxidation of M(2)	Deamidation of N (N90-{N82 Q83 N87 N90})	Deamidation of N (1)	Single Protein		P11021	25	27	25	23	25	23	28	33	99.845	Confident
1250	P00338	L-lactate dehydrogenase A chain (LDHA_HUMAN)	LDHA	11	36.6654	89.46	22.59	79.26	Deamidation of Q(Q66); Oxidation of M(M62, M63)	Deamidation of Q(1); Oxidation of M(2)			Single Protein		P00338	9	13	11	7	13	9	10	16	99.845	Confident
1251	Q13185	Chromobox protein homolog 3 (CBX3_HUMAN)	CBX3	7	20.7983	84.15	16.39	45.1961					Single Protein		Q13185	2	5	4	1	5	2	2	5	99.845	Confident
1252	P00367	Glutamate dehydrogenase 1, mitochondrial (DHE3_HUMAN)	GLUD1	10	61.3592	84.05	14.87	36.8244					Single Protein		P00367	7	13	13	7	13	7	8	14	99.845	Confident
1253	Q9UHD9	Ubiquilin-2 (UBQL2_HUMAN)	UBQLN2	X	65.6546	34.94	4.97	12.0567	Deamidation of N(N257)	Deamidation of N(1)			Related Proteins	Q9UMX0	Q9UHD9, Q9UMX0	2	3	0	0	3	2	2	3	99.845	Doubtful
1254	P00352	Retinal dehydrogenase 1 (AL1A1_HUMAN)	ALDH1A1	9	54.8269	74.45	5.39	24.9457					Single Protein		P00352	2	2	2	2	2	2	2	2	99.845	Confident
1255	Q8IZ83	Aldehyde dehydrogenase family 16 member A1 (A16A1_HUMAN)	ALDH16A1	19	85.0737	43.39	2	14.6301					Single Protein		Q8IZ83	1	3	3	1	3	1	1	3	99.845	Doubtful
1256	Q15717	ELAV-like protein 1 (ELAV1_HUMAN)	ELAVL1	19	36.0692	68.1	21.78	63.7102					Single Protein		Q15717	6	7	6	5	7	6	6	8	99.845	Confident
1257	P30101	Protein disulfide-isomerase A3 (PDIA3_HUMAN)	PDIA3	15	56.7467	89.11	39.6	45.17	Deamidation of N(N199); Oxidation of M(M434)	Deamidation of N(1); Oxidation of M(1)			Single Protein		P30101	14	17	17	14	17	14	15	20	99.845	Confident
1258	P20774	Mimecan (MIME_HUMAN)	OGN	9	33.9009	71.48	15.1	53.4486	Deamidation of N(N153)	Deamidation of N(1)			Single Protein		P20774	5	5	5	5	5	5	5	5	99.845	Confident
1259	P05155	Plasma protease C1 inhibitor (IC1_HUMAN)	SERPING1	11	55.1194	64.2	2.8	16.586					Single Protein		P05155	1	2	2	1	2	1	1	2	99.845	Doubtful
1260	P05164	Myeloperoxidase (PERM_HUMAN)	MPO	17	83.8148	87.92	25.5	29.4021	Oxidation of M(M341, M453, M509, M588, M688, M719)	Oxidation of M(6)			Single Protein		P05164	16	21	18	14	18	14	16	22	99.845	Confident
1261	Q15738	Sterol-4-alpha-carboxylate 3-dehydrogenase, decarboxylating (NSDHL_HUMAN)	NSDHL	X	41.8736	83.91	3.49	18.407					Single Protein		Q15738	1	1	1	1	1	1	1	1	99.845	Doubtful
1262	P30153	Serine/threonine-protein phosphatase 2A 65 kDa regulatory subunit A alpha isoform (2AAA_HUMAN)	PPP2R1A	19	65.2669	85.57	5.94	21.3768					Single Protein		P30153	3	6	6	3	6	3	3	6	99.845	Confident
1263	P42126	Enoyl-CoA delta isomerase 1, mitochondrial (ECI1_HUMAN)	ECI1	16	32.7952	66.56	13.58	31.2185	Oxidation of M(M60)	Oxidation of M(1)			Single Protein		P42126	5	5	5	5	5	5	4	5	99.845	Confident
1264	P01593	Immunoglobulin kappa variable 1D-33 (KVD33_HUMAN)	IGKV1D-33	2	12.8403	49.57	13.68	75.6483					Related Proteins	P01594	P01593, P01594	1	2	1	1	1	1	1	2	99.845	Doubtful
1265	P17174	Aspartate aminotransferase, cytoplasmic (AATC_HUMAN)	GOT1	10	46.2185	84.5	4.6	16.6305			Deamidation of Q (Q12-{Q12 Q14})	Deamidation of Q (1)	Single Protein		P17174	1	3	3	1	3	1	1	3	99.845	Doubtful
1266	O15212	Prefoldin subunit 6 (PFD6_HUMAN)	PFDN6	CHR_HSCHR6_MHC_COX_CTG1	14.5738	100	9.3	48.0865					Single Protein		O15212	1	2	2	1	2	1	1	2	99.845	Doubtful
1267	P05198	Eukaryotic translation initiation factor 2 subunit 1 (IF2A_HUMAN)	EIF2S1	14	36.0894	91.11	9.21	36.103					Single Protein		P05198	3	3	3	3	3	3	3	3	99.845	Confident
1268	O95433	Activator of 90 kDa heat shock protein ATPase homolog 1 (AHSA1_HUMAN)	AHSA1	14	38.2502	84.91	10.06	27.5288	Deamidation of Q(Q229)	Deamidation of Q(1)			Single Protein		O95433	2	3	3	2	3	2	2	3	99.845	Doubtful
1269	Q8IXM2	Chromatin complexes subunit BAP18 (BAP18_HUMAN)	BAP18		17.8893	65.7	13.95	54.0973					Single Protein		Q8IXM2	2	2	2	2	2	2	2	2	99.845	Confident
1270	P19971	Thymidine phosphorylase (TYPH_HUMAN)	TYMP	22	49.9242	62.66	30.71	47.1659					Single Protein		P19971	10	10	10	10	10	10	11	11	99.845	Confident
1271	P60174	Triosephosphate isomerase (TPIS_HUMAN)	TPI1	12	30.7717	89.86	60.84	106.234	Deamidation of N(N109); Deamidation of Q(Q261)	Deamidation of N(1); Deamidation of Q(1)			Single Protein		P60174	13	17	17	13	17	13	20	25	99.845	Confident
1272	P07996	Thrombospondin-1 (TSP1_HUMAN)	THBS1	15	129.3	73.42	7.01	14.0034			Deamidation of N (N205-{N205 N207 Q209 Q213 N214})	Deamidation of N (1)	Single Protein		P07996	7	8	7	6	7	6	6	8	99.845	Confident
1273	P04004	Vitronectin (VTNC_HUMAN)	VTN	17	54.2712	64.02	17.99	65.0842	Oxidation of M(M350)	Oxidation of M(1)			Single Protein		P04004	9	10	10	9	10	9	11	12	99.845	Confident
1274	Q08431	Lactadherin (MFGM_HUMAN)	MFGE8	15	43.0955	80.88	3.88	16.0288					Single Protein		Q08431	1	1	1	1	1	1	1	1	99.845	Doubtful
1275	P20962	Parathymosin (PTMS_HUMAN)	PTMS	12	11.5232	55.88	11.76	108.827					Single Protein		P20962	1	1	1	1	1	1	1	3	99.845	Doubtful
1276	P18621	60S ribosomal protein L17 (RL17_HUMAN)	RPL17	18	21.3833	100	26.09	36.5222					Single Protein		P18621	4	7	7	4	7	4	3	7	99.845	Confident
1277	O60784	Target of Myb protein 1 (TOM1_HUMAN)	TOM1	22	53.7849	57.11	2.24	16.9023					Single Protein		O60784	1	4	4	1	4	1	1	4	91.0226	Doubtful
1278	O60783	28S ribosomal protein S14, mitochondrial (RT14_HUMAN)	MRPS14	1	15.129	100	11.72	48.4622					Single Protein		O60783	1	2	2	1	2	1	1	2	99.845	Doubtful
1279	Q7L576	Cytoplasmic FMR1-interacting protein 1 (CYFP1_HUMAN)	CYFIP1	15	145.089	76.7	2.55	6.81042					Single Protein		Q7L576	3	7	4	1	7	3	2	7	99.845	Confident
1280	P17301	Integrin alpha-2 (ITA2_HUMAN)	ITGA2	5	129.214	54.19	3.13	14.1098					Single Protein		P17301	3	6	6	3	6	3	3	6	99.845	Confident
1281	O15305	Phosphomannomutase 2 (PMM2_HUMAN)	PMM2	16	28.0642	89.84	9.76	25.2161	Deamidation of N(N124)	Deamidation of N(1)			Single Protein		O15305	2	2	2	2	2	2	1	2	99.845	Doubtful
1282	Q6UWB4	Serine protease 55 (PRS55_HUMAN)	PRSS55	8	38.8307	89.49	3.98	19.6926	Deamidation of Q(Q300)	Deamidation of Q(1)			Single Protein		Q6UWB4	1	1	1	1	1	1	1	1	99.845	Doubtful
1283	O95479	GDH/6PGL endoplasmic bifunctional protein (G6PE_HUMAN)	H6PD	1	88.8364	62.33	1.39	9.87764					Single Protein		O95479	1	1	1	1	1	1	1	1	99.845	Doubtful
1284	O60762	Dolichol-phosphate mannosyltransferase subunit 1 (DPM1_HUMAN)	DPM1	20	29.6158	100	8.46	23.8583					Single Protein		O60762	1	2	2	1	2	1	1	2	91.2991	Doubtful
1285	O60763	General vesicular transport factor p115 (USO1_HUMAN)	USO1	4	107.828	64.86	3.01	12.6941					Single Protein		O60763	2	5	5	2	5	2	2	5	99.845	Confident
1286	P04040	Catalase (CATA_HUMAN)	CAT	11	59.7188	76.28	12.33	31.3356	Oxidation of M(M61)	Oxidation of M(1)			Single Protein		P04040	6	8	8	6	8	6	6	9	99.845	Confident
1287	P84103	Serine/arginine-rich splicing factor 3 (SRSF3_HUMAN)	SRSF3	6	19.3179	100	24.39	76.9091	Deamidation of N(N20)	Deamidation of N(1)			Single Protein		P84103	4	6	5	3	5	3	4	6	99.845	Confident
1288	P01911	HLA class II histocompatibility antigen, DRB1-15 beta chain (2B1F_HUMAN)	HLA-DRB1	6	29.947	60.15	4.89	23.3202					Related Proteins	P01912, Q5Y7A7, Q9GIY3	P01911, P01912, Q5Y7A7, Q9GIY3	1	1	0	0	0	0	1	1	99.845	Doubtful
1289	P05386	60S acidic ribosomal protein P1 (RLA1_HUMAN)	RPLP1	15	11.5067	39.47	14.04	87.3685					Single Protein		P05386	1	1	1	1	1	1	1	1	99.845	Doubtful
1290	P05387	60S acidic ribosomal protein P2 (RLA2_HUMAN)	RPLP2	11	11.6578	71.3	47.83	157.601	Deamidation of N(N47)	Deamidation of N(1)			Single Protein		P05387	4	5	5	4	5	4	4	7	99.845	Confident
1291	P32969	60S ribosomal protein L9 (RL9_HUMAN)	RPL9	4	21.8498	85.94	23.96	75.3856	Deamidation of N(N108)	Deamidation of N(1)			Single Protein		P32969	3	5	5	3	5	3	4	6	99.845	Confident
1292	O60749	Sorting nexin-2 (SNX2_HUMAN)	SNX2	5	58.4347	78.03	2.12	13.6633					Single Protein		O60749	1	6	6	1	6	1	1	6	99.845	Doubtful
1293	Q6GMV3	Putative peptidyl-tRNA hydrolase PTRHD1 (PTRD1_HUMAN)	PTRHD1	2	15.7953	60.71	10	44.3083					Single Protein		Q6GMV3	1	1	1	1	1	1	1	1	99.845	Doubtful
1294	P18669	Phosphoglycerate mutase 1 (PGAM1_HUMAN)	PGAM1	10	28.7858	89.37	27.95	75.3008	Deamidation of N(N223)	Deamidation of N(1)			Single Protein		P18669	4	7	7	4	7	4	5	8	99.845	Confident
1295	P05362	Intercellular adhesion molecule 1 (ICAM1_HUMAN)	ICAM1	19	57.789	56.39	3.2	16.1962					Single Protein		P05362	1	1	1	1	1	1	1	1	99.845	Doubtful
1296	P07900	Heat shock protein HSP 90-alpha (HS90A_HUMAN)	HSP90AA1	14	84.6067	81.97	29.64	42.4329	Deamidation of N(N51); Oxidation of M(M98, M180)	Deamidation of N(1); Oxidation of M(2)	Deamidation of N (N105-{N105 N106})	Deamidation of N (1)	Single Protein		P07900	23	24	16	15	16	15	29	33	99.845	Confident
1297	P62750	60S ribosomal protein L23a (RL23A_HUMAN)	RPL23A	17	17.6841	100	27.56	90.7941					Single Protein		P62750	5	7	7	5	7	5	5	7	99.845	Confident
1298	P62753	40S ribosomal protein S6 (RS6_HUMAN)	RPS6	9	28.663	100	6.02	24.9123	Oxidation of M(M32)	Oxidation of M(1)			Single Protein		P62753	2	2	2	2	2	2	1	3	99.845	Doubtful
1299	Q04917	14-3-3 protein eta (1433F_HUMAN)	YWHAH	22	28.201	89.43	34.96	56.5116	Deamidation of N(N39, N43)	Deamidation of N(2)			Single Protein		Q04917	9	10	6	5	6	5	8	10	99.845	Confident
1300	P07910	Heterogeneous nuclear ribonucleoproteins C1/C2 (HNRPC_HUMAN)	HNRNPC	14	33.6495	81.7	22.88	84.132	Oxidation of M(M74)	Oxidation of M(1)			Single Protein		P07910	9	11	4	4	11	9	11	14	99.845	Confident
1301	P11177	Pyruvate dehydrogenase E1 component subunit beta, mitochondrial (ODPB_HUMAN)	PDHB	3	39.208	64.07	12.26	36.5674					Single Protein		P11177	3	5	5	3	5	3	3	5	99.845	Confident
1302	Q6UW68	Transmembrane protein 205 (TM205_HUMAN)	TMEM205	19	21.1839	43.39	8.99	45.2785					Single Protein		Q6UW68	1	1	1	1	1	1	1	1	91.1765	Doubtful
1303	O60701	UDP-glucose 6-dehydrogenase (UGDH_HUMAN)	UGDH	4	54.9892	83.2	27.13	35.5234					Single Protein		O60701	9	12	12	9	12	9	9	13	99.845	Confident
1304	P25789	Proteasome subunit alpha type-4 (PSA4_HUMAN)	PSMA4	15	29.4652	78.54	3.45	27.088					Single Protein		P25789	1	2	2	1	2	1	1	2	91.143	Doubtful
1305	P25788	Proteasome subunit alpha type-3 (PSA3_HUMAN)	PSMA3	14	28.4151	79.22	10.2	61.4174					Single Protein		P25788	2	6	6	2	6	2	3	8	99.845	Confident
1306	P49755	Transmembrane emp24 domain-containing protein 10 (TMEDA_HUMAN)	TMED10	14	24.96	89.04	7.76	28.3249					Single Protein		P49755	1	1	1	1	1	1	1	1	99.845	Doubtful
1307	P25787	Proteasome subunit alpha type-2 (PSA2_HUMAN)	PSMA2	7	25.8823	80.34	29.91	101.736					Single Protein		P25787	4	5	5	4	5	4	5	6	99.845	Confident
1308	P25786	Proteasome subunit alpha type-1 (PSA1_HUMAN)	PSMA1	11	29.5369	78.33	25.86	61.3155					Single Protein		P25786	5	7	7	5	7	5	5	7	99.845	Confident
1309	P23142	Fibulin-1 (FBLN1_HUMAN)	FBLN1	22	77.1624	55.9	6.69	21.8298					Single Protein		P23142	4	6	6	4	6	4	4	6	99.845	Confident
1310	O60716	Catenin delta-1 (CTND1_HUMAN)	CTNND1	11	108.103	80.79	3.51	13.2238					Single Protein		O60716	3	3	3	3	3	3	3	3	99.845	Confident
1311	P61457	Pterin-4-alpha-carbinolamine dehydratase (PHS_HUMAN)	PCBD1	10	11.992	100	9.62	59.6458					Single Protein		P61457	1	2	2	1	2	1	1	2	99.845	Doubtful
1312	Q96JB5	CDK5 regulatory subunit-associated protein 3 (CK5P3_HUMAN)	CDK5RAP3	17	56.885	61.26	2.77	16.8564					Single Protein		Q96JB5	1	1	1	1	1	1	1	1	99.845	Doubtful
1313	P49748	Very long-chain specific acyl-CoA dehydrogenase, mitochondrial (ACADV_HUMAN)	ACADVL	17	70.3454	79.69	16.95	23.264					Single Protein		P49748	9	10	10	9	10	9	8	10	99.845	Confident
1314	P49747	Cartilage oligomeric matrix protein (COMP_HUMAN)	COMP	19	82.8076	64.07	1.72	10.9596					Single Protein		P49747	1	2	1	1	2	1	1	2	99.845	Doubtful
1315	Q969H8	Myeloid-derived growth factor (MYDGF_HUMAN)	MYDGF	19	18.7833	42.77	15.61	125.74					Single Protein		Q969H8	2	3	3	2	3	2	2	4	99.845	Confident
1316	P07954	Fumarate hydratase, mitochondrial (FUMH_HUMAN)	FH	1	54.6022	69.61	11.96	30.3295	Oxidation of M(M164)	Oxidation of M(1)			Single Protein		P07954	5	9	9	5	9	5	5	9	99.845	Confident
1317	Q969G5	Caveolae-associated protein 3 (CAVN3_HUMAN)	CAVIN3	11	27.6845	69.35	7.28	51.4074					Single Protein		Q969G5	2	5	5	2	5	2	2	5	99.845	Confident
1318	Q9H2S1	Small conductance calcium-activated potassium channel protein 2 (KCNN2_HUMAN)	KCNN2	5	63.719	59.93	1.38	4.54444	Deamidation of N(N421, N425)	Deamidation of N(2)			Related Proteins	Q92952, Q9UGI6	Q92952, Q9H2S1, Q9UGI6	1	1	0	0	1	1	1	1	91.2886	Doubtful
1319	Q6IBS0	Twinfilin-2 (TWF2_HUMAN)	TWF2	3	39.5233	93.12	10.89	26.6611					Single Protein		Q6IBS0	2	3	3	2	3	2	2	3	99.845	Confident
1320	Q9NPJ3	Acyl-coenzyme A thioesterase 13 (ACO13_HUMAN)	ACOT13	6	14.9509	75.71	7.14	58.5204					Single Protein		Q9NPJ3	1	2	2	1	2	1	1	2	91.2048	Doubtful
1321	Q02338	D-beta-hydroxybutyrate dehydrogenase, mitochondrial (BDH_HUMAN)	BDH1	CHR_HSCHR3_2_CTG3	38.1325	75.8	6.41	29.8229					Single Protein		Q02338	2	3	3	2	3	2	2	3	99.845	Confident
1322	Q8NFJ5	Retinoic acid-induced protein 3 (RAI3_HUMAN)	GPRC5A	12	40.2249	29.13	3.64	39.2605					Single Protein		Q8NFJ5	1	1	1	1	1	1	1	2	99.845	Doubtful
1323	P12429	Annexin A3 (ANXA3_HUMAN)	ANXA3	4	36.3527	92.57	12.07	41.6105					Single Protein		P12429	3	5	5	3	5	3	4	6	99.845	Confident
1324	Q6UX06	Olfactomedin-4 (OLFM4_HUMAN)	OLFM4	13	57.2438	70.59	23.33	62.8145	Deamidation of N(N207)	Deamidation of N(1)			Single Protein		Q6UX06	10	13	13	10	13	10	11	15	99.845	Confident
1325	Q14344	Guanine nucleotide-binding protein subunit alpha-13 (GNA13_HUMAN)	GNA13	17	44.0217	92.57	5.57	19.1963					Single Protein		Q14344	2	4	3	1	3	1	2	4	99.845	Confident
1326	Q13011	Delta(3,5)-Delta(2,4)-dienoyl-CoA isomerase, mitochondrial (ECH1_HUMAN)	ECH1	CHR_HG26_PATCH	35.7934	75.61	16.77	43.1826			Oxidation of M (M232-{M232 M233})	Oxidation of M (1)	Single Protein		Q13011	5	7	7	5	7	5	5	7	99.845	Confident
1327	P13727	Bone marrow proteoglycan (PRG2_HUMAN)	PRG2	11	25.1893	100	9.91	41.9132					Single Protein		P13727	2	2	2	2	2	2	2	2	99.845	Doubtful
1328	P25705	ATP synthase subunit alpha, mitochondrial (ATPA_HUMAN)	ATP5F1A		59.7136	85.71	34.9	56.029	Oxidation of M(M51)	Oxidation of M(1)			Single Protein		P25705	13	16	16	13	16	13	17	21	99.845	Confident
1329	Q9NQG5	Regulation of nuclear pre-mRNA domain-containing protein 1B (RPR1B_HUMAN)	RPRD1B	20	36.8772	79.45	4.91	23.9504					Single Protein		Q9NQG5	1	1	1	1	1	1	1	1	99.845	Doubtful
1330	P00441	Superoxide dismutase [Cu-Zn] (SODC_HUMAN)	SOD1	21	15.9259	62.99	9.09	51.2658					Single Protein		P00441	1	1	1	1	1	1	1	1	99.845	Doubtful
1331	P62701	40S ribosomal protein S4, X isoform (RS4X_HUMAN)	RPS4X	X	29.5791	100	30.8	61.8756	Oxidation of M(M87)	Oxidation of M(1)			Single Protein		P62701	9	12	5	3	12	9	9	16	99.845	Confident
1332	Q15691	Microtubule-associated protein RP/EB family member 1 (MARE1_HUMAN)	MAPRE1	20	29.9802	80.22	20.15	30.8615					Single Protein		Q15691	3	4	4	3	4	3	2	4	99.845	Confident
1333	Q8N5M1	ATP synthase mitochondrial F1 complex assembly factor 2 (ATPF2_HUMAN)	ATPAF2	17	32.7519	74.05	4.15	21.4642					Single Protein		Q8N5M1	1	1	1	1	1	1	1	1	99.845	Doubtful
1334	Q13045	Protein flightless-1 homolog (FLII_HUMAN)	FLII	CHR_HSCHR17_3_CTG1	144.659	72.97	0.79	5.8631					Single Protein		Q13045	1	5	5	1	5	1	1	5	99.845	Doubtful
1335	P13798	Acylamino-acid-releasing enzyme (ACPH_HUMAN)	APEH	3	81.1726	55.19	3.69	16.5271					Single Protein		P13798	2	3	3	2	3	2	2	3	99.845	Confident
1336	P13796	Plastin-2 (PLSL_HUMAN)	LCP1	13	70.2439	82.78	34.77	44.059	Oxidation of M(M404)	Oxidation of M(1)	Oxidation of M (M11-{M11 M12})	Oxidation of M (1)	Single Protein		P13796	19	21	18	17	18	17	22	27	99.845	Confident
1337	P13797	Plastin-3 (PLST_HUMAN)	PLS3	X	70.7662	77.14	8.89	18.9054					Single Protein		P13797	5	8	3	1	3	1	5	8	99.845	Confident
1338	P11142	Heat shock cognate 71 kDa protein (HSP7C_HUMAN)	HSPA8	11	70.8542	73.53	42.72	46.6565	Deamidation of N(N31, N151, N355, N364, N505); Oxidation of M(M87)	Deamidation of N(5); Oxidation of M(1)			Single Protein		P11142	26	31	20	15	20	15	31	39	99.845	Confident
1339	P49721	Proteasome subunit beta type-2 (PSB2_HUMAN)	PSMB2	1	22.8217	84.58	26.37	76.0191	Deamidation of N(N71)	Deamidation of N(1)			Single Protein		P49721	4	5	5	4	5	4	4	5	99.845	Confident
1340	P49720	Proteasome subunit beta type-3 (PSB3_HUMAN)	PSMB3	CHR_HSCHR17_7_CTG4	22.9335	69.76	30.73	133.751					Single Protein		P49720	4	5	5	4	5	4	5	6	99.845	Confident
1341	P00491	Purine nucleoside phosphorylase (PNPH_HUMAN)	PNP	14	32.0972	100	41.52	65.0144	Deamidation of N(N74)	Deamidation of N(1)			Single Protein		P00491	10	10	10	10	10	10	11	12	99.845	Confident
1342	P00492	Hypoxanthine-guanine phosphoribosyltransferase (HPRT_HUMAN)	HPRT1	X	24.5636	86.24	11.01	42.6823					Single Protein		P00492	2	3	3	2	3	2	2	3	99.845	Confident
1343	P00488	Coagulation factor XIII A chain (F13A_HUMAN)	F13A1	6	83.2146	71.31	9.02	21.5913					Single Protein		P00488	5	8	8	5	8	5	5	8	99.845	Confident
1344	Q9NQC3	Reticulon-4 (RTN4_HUMAN)	RTN4	2	129.851	49.92	1.09	7.53725					Single Protein		Q9NQC3	1	2	2	1	2	1	1	2	99.845	Doubtful
1345	Q49A26	Putative oxidoreductase GLYR1 (GLYR1_HUMAN)	GLYR1	16	60.518	72.15	2.35	12.3323					Single Protein		Q49A26	1	1	1	1	1	1	1	1	99.845	Doubtful
1346	P11117	Lysosomal acid phosphatase (PPAL_HUMAN)	ACP2	11	48.3135	69.27	2.6	21.1712					Single Protein		P11117	1	3	3	1	3	1	1	3	99.845	Doubtful
1347	P42224	Signal transducer and activator of transcription 1-alpha/beta (STAT1_HUMAN)	STAT1	2	87.2795	84	5.2	17.3891					Single Protein		P42224	3	8	8	3	8	3	3	8	99.845	Confident
1348	O15371	Eukaryotic translation initiation factor 3 subunit D (EIF3D_HUMAN)	EIF3D	22	63.9324	78.28	4.56	16.9795					Single Protein		O15371	2	2	2	2	2	2	2	2	99.845	Confident
1349	O15372	Eukaryotic translation initiation factor 3 subunit H (EIF3H_HUMAN)	EIF3H	8	39.9051	77.56	2.27	17.6226					Single Protein		O15372	1	1	1	1	1	1	1	1	99.845	Doubtful
1350	Q01082	Spectrin beta chain, non-erythrocytic 1 (SPTB2_HUMAN)	SPTBN1	2	274.439	92.98	3.51	5.6352					Single Protein		Q01082	6	14	13	6	14	6	5	14	99.845	Confident
1351	P84095	Rho-related GTP-binding protein RhoG (RHOG_HUMAN)	RHOG	11	21.2949	86.39	4.19	32.4773					Single Protein		P84095	1	2	2	1	2	1	1	2	99.845	Doubtful
1352	P84098	60S ribosomal protein L19 (RL19_HUMAN)	RPL19	17	23.4512	100	17.35	65.935			Deamidation of N (N30-{N27 N30 N34 N36})	Deamidation of N (1)	Single Protein		P84098	4	5	5	4	5	4	4	6	99.845	Confident
1353	O75964	ATP synthase subunit g, mitochondrial (ATP5L_HUMAN)	ATP5L	11	11.4212	76.7	12.62	60.2249					Related Proteins	Q7Z4Y8	O75964, Q7Z4Y8	1	1	1	1	1	1	1	1	99.845	Doubtful
1354	P68871	Hemoglobin subunit beta (HBB_HUMAN)	HBB	11	15.9883	100	88.44	273.296	Deamidation of N(N20, N103, N140); Oxidation of M(M56)	Deamidation of N(3); Oxidation of M(1)			Single Protein		P68871	16	16	8	8	8	8	32	35	99.845	Confident
1355	P80511	Protein S100-A12 (S10AC_HUMAN)	S100A12	1	10.5685	65.22	8.7	103.386					Single Protein		P80511	1	1	1	1	1	1	1	1	99.845	Doubtful
1356	P01700	Immunoglobulin lambda variable 1-47 (LV147_HUMAN)	IGLV1-47	22	12.2759	45.3	11.11	75.6483					Single Protein		P01700	1	1	1	1	1	1	1	1	99.845	Doubtful
1357	Q15631	Translin (TSN_HUMAN)	TSN	2	26.1668	87.28	12.28	40.8103					Single Protein		Q15631	2	3	3	2	3	2	2	3	99.845	Confident
1358	Q15637	Splicing factor 1 (SF01_HUMAN)	SF1	11	68.2859	41.31	3.76	39.3851					Single Protein		Q15637	2	4	4	2	4	2	3	6	99.845	Confident
1359	P84090	Enhancer of rudimentary homolog (ERH_HUMAN)	ERH	14	12.251	70.19	10.58	84.9748					Single Protein		P84090	1	2	2	1	2	1	1	2	99.845	Doubtful
1360	P00403	Cytochrome c oxidase subunit 2 (COX2_HUMAN)	MT-CO2	MT	25.5482	31.28	30.4	226.534	Deamidation of Q(Q157); Oxidation of M(M86)	Deamidation of Q(1); Oxidation of M(1)	Oxidation of M (M152-{M152 M153})	Oxidation of M (1)	Single Protein		P00403	7	7	7	7	7	7	7	7	99.845	Confident

## Sheet: Patient-2
	Main Accession	Description	Gene Name	Chromosome	MW [kDa]	Possible Coverage [%]	Coverage [%]	Spectrum Counting	Confidently Localized Modification Sites	# Confidently Localized Modification Sites	Ambiguously Localized Modification Sites	#Ambiguously Localized Modification Sites	Protein Inference	Secondary Accessions	Protein Group	#Validated Peptides	#Peptides	#Unique	#Validated Unique	#Unique to Group	#Validated Unique to Group	#Validated PSMs	#PSMs	Confidence [%]	Validation
1	P52209	6-phosphogluconate dehydrogenase, decarboxylating (6PGD_HUMAN)	PGD	1	53.106	80.12	16.56	51.7129					Single Protein		P52209	6	7	7	6	7	6	6	7	99.5863	Confident
2	O14558	Heat shock protein beta-6 (HSPB6_HUMAN)	HSPB6	19	17.125	45	23.75	108.066					Single Protein		O14558	2	3	3	2	3	2	2	3	99.5863	Confident
3	P68431	Histone H3.1 (H31_HUMAN)	HIST1H3A	6	15.3945	76.47	31.62	333.884	Oxidation of M(M121)	Oxidation of M(1)			Related Proteins	P84243, Q16695, Q71DI3	P68431, P84243, Q16695, Q71DI3	6	6	6	6	6	6	9	10	99.5863	Confident
4	P54886	Delta-1-pyrroline-5-carboxylate synthase (P5CS_HUMAN)	ALDH18A1	10	87.2475	71.95	8.3	42.1224			Deamidation of N (N202-{N202 N204})	Deamidation of N (1)	Single Protein		P54886	6	9	9	6	9	6	6	10	99.5863	Confident
5	O14579	Coatomer subunit epsilon (COPE_HUMAN)	COPE	19	34.4603	73.7	9.42	14.1515					Single Protein		O14579	2	2	2	2	2	2	1	2	99.5863	Doubtful
6	P54819	Adenylate kinase 2, mitochondrial (KAD2_HUMAN)	AK2	1	26.4608	89.54	27.62	65.0455	Deamidation of N(N94)	Deamidation of N(1)			Single Protein		P54819	5	7	6	5	6	5	4	7	99.5863	Confident
7	Q9UL25	Ras-related protein Rab-21 (RAB21_HUMAN)	RAB21	12	24.3323	100	4.44	38.7436					Single Protein		Q9UL25	1	2	2	1	2	1	1	3	95.8366	Doubtful
8	Q13724	Mannosyl-oligosaccharide glucosidase (MOGS_HUMAN)	MOGS	2	91.8606	65.95	1.43	12.2779					Single Protein		Q13724	1	4	4	1	4	1	1	4	99.5863	Doubtful
9	Q8WXF1	Paraspeckle component 1 (PSPC1_HUMAN)	PSPC1	13	58.7062	67.11	5.93	32.2068					Single Protein		Q8WXF1	2	3	3	2	3	2	2	3	99.5863	Confident
10	Q92522	Histone H1x (H1X_HUMAN)	H1FX	3	22.4735	100	4.69	40.9264					Single Protein		Q92522	1	3	3	1	3	1	1	3	99.5863	Doubtful
11	P68104	Elongation factor 1-alpha 1 (EF1A1_HUMAN)	EEF1A1	6	50.1091	60.61	33.77	86.9543	Deamidation of N(N284); Oxidation of M(M276)	Deamidation of N(1); Oxidation of M(1)			Related Proteins	Q5VTE0	P68104, Q5VTE0	13	13	13	13	13	13	15	17	99.5863	Confident
12	P40227	T-complex protein 1 subunit zeta (TCPZ_HUMAN)	CCT6A	7	57.9876	77.02	9.6	33.236					Single Protein		P40227	4	9	9	4	9	4	3	9	99.5863	Confident
13	Q9UL46	Proteasome activator complex subunit 2 (PSME2_HUMAN)	PSME2	14	27.3843	100	14.64	103.343					Single Protein		Q9UL46	3	3	3	3	3	3	4	4	99.5863	Confident
14	Q9UKM9	RNA-binding protein Raly (RALY_HUMAN)	RALY	20	32.4436	73.53	19.93	77.7521					Single Protein		Q9UKM9	5	8	8	5	8	5	5	8	99.5863	Confident
15	Q9Y5X3	Sorting nexin-5 (SNX5_HUMAN)	SNX5	20	46.7872	84.9	3.71	23.6884					Single Protein		Q9Y5X3	1	2	2	1	2	1	1	2	99.5863	Doubtful
16	Q9Y696	Chloride intracellular channel protein 4 (CLIC4_HUMAN)	CLIC4	1	28.7537	90.51	3.16	34.4558					Single Protein		Q9Y696	1	1	1	1	1	1	1	1	99.5863	Doubtful
17	Q96A08	Histone H2B type 1-A (H2B1A_HUMAN)	HIST1H2BA	6	14.1587	100	31.5	145.561	Deamidation of Q(Q49)	Deamidation of Q(1)			Single Protein		Q96A08	5	6	1	1	1	1	6	8	99.5863	Confident
18	P57088	Transmembrane protein 33 (TMM33_HUMAN)	TMEM33	4	27.9598	57.49	4.86	51.8888					Single Protein		P57088	1	1	1	1	1	1	1	1	99.5863	Doubtful
19	Q9NX63	MICOS complex subunit MIC19 (MIC19_HUMAN)	CHCHD3	7	26.1362	100	4.85	38.4023					Single Protein		Q9NX63	1	3	3	1	3	1	1	3	99.5863	Doubtful
20	P30837	Aldehyde dehydrogenase X, mitochondrial (AL1B1_HUMAN)	ALDH1B1	9	57.1702	69.44	8.7	41.2965	Deamidation of N(N58)	Deamidation of N(1)			Single Protein		P30837	3	3	3	3	3	3	3	4	99.5863	Confident
21	P60660	Myosin light polypeptide 6 (MYL6_HUMAN)	MYL6	12	16.9191	82.12	66.23	188.994	Deamidation of N(N101); Oxidation of M(M36, M73)	Deamidation of N(1); Oxidation of M(2)			Single Protein		P60660	13	13	13	13	13	13	13	17	99.5863	Confident
22	P17844	Probable ATP-dependent RNA helicase DDX5 (DDX5_HUMAN)	DDX5	17	69.1047	71.5	10.26	37.2749					Single Protein		P17844	7	15	8	3	8	3	7	15	99.5863	Confident
23	E9PRG8	Uncharacterized protein C11orf98 (CK098_HUMAN)	C11orf98	11	13.7896	71.31	10.66	100.199					Single Protein		E9PRG8	1	3	3	1	3	1	1	3	99.5863	Doubtful
24	P17858	ATP-dependent 6-phosphofructokinase, liver type (PFKAL_HUMAN)	PFKL	21	84.9642	69.74	3.59	20.7555					Single Protein		P17858	2	7	7	2	7	2	2	7	99.5863	Confident
25	P35659	Protein DEK (DEK_HUMAN)	DEK	6	42.6479	100	2.67	23.2462					Single Protein		P35659	1	1	1	1	1	1	1	1	99.5863	Doubtful
26	P09382	Galectin-1 (LEG1_HUMAN)	LGALS1	22	14.7062	80.74	34.07	102.24					Single Protein		P09382	4	7	7	4	7	4	3	8	99.5863	Confident
27	P61960	Ubiquitin-fold modifier 1 (UFM1_HUMAN)	UFM1	13	9.11187	67.06	17.65	102.557					Single Protein		P61960	1	2	2	1	2	1	1	2	99.5863	Doubtful
28	P22314	Ubiquitin-like modifier-activating enzyme 1 (UBA1_HUMAN)	UBA1	X	117.774	73.44	21.46	29.2827	Deamidation of N(N44, N376, N924); Oxidation of M(M1015)	Deamidation of N(3); Oxidation of M(1)			Single Protein		P22314	17	23	23	17	23	17	18	26	99.5863	Confident
29	P36957	Dihydrolipoyllysine-residue succinyltransferase component of 2-oxoglutarate dehydrogenase complex, mitochondrial (ODO2_HUMAN)	DLST	14	48.7245	71.52	4.42	25.0498					Single Protein		P36957	2	2	2	2	2	2	1	2	99.5863	Doubtful
30	P11678	Eosinophil peroxidase (PERE_HUMAN)	EPX	17	80.9891	84.34	15.94	39.1409	Deamidation of N(N192, N494); Oxidation of M(M535, M560)	Deamidation of N(2); Oxidation of M(2)			Single Protein		P11678	12	15	12	11	12	11	12	16	99.5863	Confident
31	Q9Y6R7	IgGFc-binding protein (FCGBP_HUMAN)	FCGBP	CHR_HG2021_PATCH	571.639	39.63	7.73	5.56552	Deamidation of N(N1302, N1757, N2503, N2958, N3704, N4159, N5353)	Deamidation of N(7)	Deamidation of N (N1344-{N1344 Q1346}, N2545-{N2545 Q2547}, N3746-{N3746 Q3748})	Deamidation of N (3)	Single Protein		Q9Y6R7	22	31	31	22	31	22	22	34	99.5863	Confident
32	P61970	Nuclear transport factor 2 (NTF2_HUMAN)	NUTF2	16	14.469	59.06	6.3	68.6403					Single Protein		P61970	1	1	1	1	1	1	1	1	99.5863	Doubtful
33	P61978	Heterogeneous nuclear ribonucleoprotein K (HNRPK_HUMAN)	HNRNPK	9	50.9444	77.11	33.05	82.2156	Oxidation of M(M321)	Oxidation of M(1)	Deamidation of Q (Q441-{Q441 Q443 Q445 N446 Q448 Q452 N453})	Deamidation of Q (1)	Single Protein		P61978	14	16	16	14	16	14	16	19	99.5863	Confident
34	Q9BUL8	Programmed cell death protein 10 (PDC10_HUMAN)	PDCD10	3	24.6858	76.42	4.72	41.1194					Single Protein		Q9BUL8	1	1	1	1	1	1	1	1	99.5863	Doubtful
35	P22392	Nucleoside diphosphate kinase B (NDKB_HUMAN)	NME2	17	17.2869	100	60.53	109.228	Oxidation of M(M90)	Oxidation of M(1)			Single Protein		P22392	8	8	1	1	4	4	10	11	99.5863	Confident
36	Q9ULC5	Long-chain-fatty-acid--CoA ligase 5 (ACSL5_HUMAN)	ACSL5	10	75.9422	71.16	3.51	16.2637					Single Protein		Q9ULC5	2	3	3	2	3	2	1	3	99.5863	Doubtful
37	Q96RP9	Elongation factor G, mitochondrial (EFGM_HUMAN)	GFM1	3	83.4184	76.17	2.8	20.1479					Single Protein		Q96RP9	2	3	3	2	3	2	2	3	99.5863	Confident
38	Q9Y6M1	Insulin-like growth factor 2 mRNA-binding protein 2 (IF2B2_HUMAN)	IGF2BP2	3	66.0806	72.29	14.19	39.2856					Single Protein		Q9Y6M1	6	9	7	5	9	6	5	9	99.5863	Confident
39	P61923	Coatomer subunit zeta-1 (COPZ1_HUMAN)	COPZ1	12	20.1855	61.02	6.21	0					Single Protein		P61923	1	2	2	1	2	1	0	2	95.4969	Doubtful
40	Q9Y6N5	Sulfide:quinone oxidoreductase, mitochondrial (SQOR_HUMAN)	SQOR	15	49.9289	92.22	10.22	36.7598	Oxidation of M(M209)	Oxidation of M(1)			Single Protein		Q9Y6N5	4	7	7	4	7	4	3	7	99.5863	Confident
41	Q9NY33	Dipeptidyl peptidase 3 (DPP3_HUMAN)	DPP3	11	82.5378	72.32	2.17	13.7065					Single Protein		Q9NY33	1	5	5	1	5	1	1	5	99.5863	Doubtful
42	O75531	Barrier-to-autointegration factor (BAF_HUMAN)	BANF1	11	10.052	73.03	26.97	195.895					Single Protein		O75531	1	1	1	1	1	1	2	2	99.5863	Doubtful
43	Q7Z4W1	L-xylulose reductase (DCXR_HUMAN)	DCXR	17	25.8966	88.52	4.92	35.7267					Single Protein		Q7Z4W1	1	1	1	1	1	1	1	1	99.5863	Doubtful
44	Q05315	Galectin-10 (LEG10_HUMAN)	CLC	19	16.4422	100	14.08	61.3896			Deamidation of Q (Q87-{N80 Q84 Q87})	Deamidation of Q (1)	Single Protein		Q05315	1	4	4	1	4	1	1	4	95.0541	Doubtful
45	P00966	Argininosuccinate synthase (ASSY_HUMAN)	ASS1	9	46.501	85.44	1.94	23.1229					Single Protein		P00966	1	2	2	1	2	1	1	2	99.5863	Doubtful
46	Q07960	Rho GTPase-activating protein 1 (RHG01_HUMAN)	ARHGAP1	11	50.4042	74.72	6.83	10.7092					Single Protein		Q07960	2	3	3	2	3	2	1	3	99.5863	Doubtful
47	Q07955	Serine/arginine-rich splicing factor 1 (SRSF1_HUMAN)	SRSF1	17	27.7278	100	18.15	80.2603					Single Protein		Q07955	5	8	8	5	8	5	5	9	99.5863	Confident
48	O95994	Anterior gradient protein 2 homolog (AGR2_HUMAN)	AGR2	7	19.9666	100	26.29	116.231					Single Protein		O95994	3	4	4	3	4	3	4	5	99.5863	Confident
49	Q96AG4	Leucine-rich repeat-containing protein 59 (LRC59_HUMAN)	LRRC59	17	34.9089	91.86	11.4	52.0578					Single Protein		Q96AG4	3	5	5	3	5	3	3	6	99.5863	Confident
50	Q9Y6C9	Mitochondrial carrier homolog 2 (MTCH2_HUMAN)	MTCH2	11	33.3089	62.71	13.53	95.0486					Single Protein		Q9Y6C9	3	3	3	3	3	3	4	5	99.5863	Confident
51	P40199	Carcinoembryonic antigen-related cell adhesion molecule 6 (CEAM6_HUMAN)	CEACAM6	19	37.1717	38.37	9.88	53.1544					Single Protein		P40199	2	2	2	2	2	2	2	2	99.5863	Confident
52	Q9BUJ2	Heterogeneous nuclear ribonucleoprotein U-like protein 1 (HNRL1_HUMAN)	HNRNPUL1	19	95.6793	65.19	4.67	25.0106					Single Protein		Q9BUJ2	3	3	3	3	3	3	3	3	99.5863	Confident
53	P12956	X-ray repair cross-complementing protein 6 (XRCC6_HUMAN)	XRCC6	22	69.7991	85.55	19.54	45.5042					Single Protein		P12956	10	12	12	10	12	10	11	14	99.5863	Confident
54	P12955	Xaa-Pro dipeptidase (PEPD_HUMAN)	PEPD	19	54.5129	60.04	2.03	21.366					Single Protein		P12955	1	3	3	1	3	1	1	3	99.5863	Doubtful
55	Q9Y6E2	Basic leucine zipper and W2 domain-containing protein 2 (BZW2_HUMAN)	BZW2	7	48.132	87.35	2.15	20.8051					Single Protein		Q9Y6E2	1	2	2	1	2	1	1	2	99.5863	Doubtful
56	Q96AE4	Far upstream element-binding protein 1 (FUBP1_HUMAN)	FUBP1	1	67.5185	57.76	2.02	18.3522					Single Protein		Q96AE4	1	2	2	1	2	1	1	2	95.0541	Doubtful
57	P04908	Histone H2A type 1-B/E (H2A1B_HUMAN)	HIST1H2AB	6	14.1269	77.69	46.92	142.255	Deamidation of Q(Q25)	Deamidation of Q(1)			Related Proteins	P0C0S8, P16104, P20671, Q7L7L0, Q8IUE6, Q93077, Q96KK5, Q99878, Q9BTM1	P04908, P0C0S8, P16104, P20671, Q7L7L0, Q8IUE6, Q93077, Q96KK5, Q99878, Q9BTM1	7	7	0	0	0	0	11	11	99.5863	Confident
58	P09327	Villin-1 (VILI_HUMAN)	VIL1	2	92.6367	70.01	15.48	32.1368					Single Protein		P09327	9	14	13	9	14	9	10	16	99.5863	Confident
59	Q7KZF4	Staphylococcal nuclease domain-containing protein 1 (SND1_HUMAN)	SND1	7	101.934	84.51	11.43	26.6542					Single Protein		Q7KZF4	7	12	12	7	12	7	7	12	99.5863	Confident
60	Q9H3K6	BolA-like protein 2 (BOLA2_HUMAN)	BOLA2	16	10.1102	100	18.6	101.364					Single Protein		Q9H3K6	1	1	1	1	1	1	1	1	99.5863	Doubtful
61	Q9UJS0	Calcium-binding mitochondrial carrier protein Aralar2 (CMC2_HUMAN)	SLC25A13	7	74.1286	73.78	2.67	16.6044					Single Protein		Q9UJS0	1	5	5	1	5	1	1	5	99.5863	Doubtful
62	P27348	14-3-3 protein theta (1433T_HUMAN)	YWHAQ	2	27.7468	89.39	19.18	59.3015					Single Protein		P27348	5	8	4	3	4	3	4	8	96.7186	Confident
63	Q13748	Tubulin alpha-3C/D chain (TBA3C_HUMAN)	TUBA3C	13	49.9276	68.44	32.67	57.7329	Deamidation of N(N50); Oxidation of M(M413)	Deamidation of N(1); Oxidation of M(1)			Related Proteins	Q6PEY2, Q71U36	Q13748, Q6PEY2, Q71U36	11	13	0	0	0	0	13	15	99.5863	Confident
64	P02042	Hemoglobin subunit delta (HBD_HUMAN)	HBD	11	16.0453	100	59.86	269.58	Deamidation of N(N103, N140)	Deamidation of N(2)			Single Protein		P02042	10	10	2	2	2	2	21	23	99.5863	Confident
65	P27361	Mitogen-activated protein kinase 3 (MK03_HUMAN)	MAPK3	16	43.1081	75.99	4.75	38.4588					Single Protein		P27361	2	4	4	2	4	2	2	4	99.5863	Confident
66	Q52LJ0	Protein FAM98B (FA98B_HUMAN)	FAM98B	15	37.167	83.03	3.33	29.2527					Single Protein		Q52LJ0	1	2	2	1	2	1	1	2	99.5863	Doubtful
67	P40306	Proteasome subunit beta type-10 (PSB10_HUMAN)	PSMB10	16	28.9181	61.54	7.33	51.8888					Single Protein		P40306	1	1	1	1	1	1	1	1	99.5863	Doubtful
68	P28676	Grancalcin (GRAN_HUMAN)	GCA	2	23.9945	65.9	4.15	60.9603					Single Protein		P28676	1	2	2	1	2	1	1	2	99.5863	Doubtful
69	Q9H3N1	Thioredoxin-related transmembrane protein 1 (TMX1_HUMAN)	TMX1	14	31.7708	48.21	4.29	45.6404					Single Protein		Q9H3N1	1	1	1	1	1	1	1	1	99.5863	Doubtful
70	P53621	Coatomer subunit alpha (COPA_HUMAN)	COPA	1	138.258	83.5	0.82	7.89612					Single Protein		P53621	1	3	3	1	3	1	1	3	99.5863	Doubtful
71	O43175	D-3-phosphoglycerate dehydrogenase (SERA_HUMAN)	PHGDH	1	56.6144	60.41	8.07	51.8888					Single Protein		O43175	4	7	7	4	7	4	4	7	99.5863	Confident
72	P26038	Moesin (MOES_HUMAN)	MSN	X	67.7778	90.12	7.45	26.6594					Single Protein		P26038	5	9	4	1	4	1	6	10	99.5863	Confident
73	Q14956	Transmembrane glycoprotein NMB (GPNMB_HUMAN)	GPNMB	7	63.8819	47.38	1.57	23.1844					Single Protein		Q14956	1	1	1	1	1	1	1	1	99.5863	Doubtful
74	P53634	Dipeptidyl peptidase 1 (CATC_HUMAN)	CTSC	11	51.8203	72.79	2.59	22.1252					Single Protein		P53634	1	1	1	1	1	1	1	1	99.5863	Doubtful
75	P04632	Calpain small subunit 1 (CPNS1_HUMAN)	CAPNS1	19	28.2977	60.82	8.58	60.258					Single Protein		P04632	2	2	2	2	2	2	2	2	99.5863	Confident
76	Q02978	Mitochondrial 2-oxoglutarate/malate carrier protein (M2OM_HUMAN)	SLC25A11	17	34.0399	80.25	9.87	57.9049					Single Protein		Q02978	3	5	5	3	5	3	3	5	99.5863	Confident
77	O43169	Cytochrome b5 type B (CYB5B_HUMAN)	CYB5B	16	16.322	76.71	14.38	116.75					Single Protein		O43169	2	2	2	2	2	2	2	2	99.5863	Confident
78	Q9HDC9	Adipocyte plasma membrane-associated protein (APMAP_HUMAN)	APMAP	20	46.4509	66.35	18.99	54.702			Deamidation of Q (Q98-{N97 Q98})	Deamidation of Q (1)	Single Protein		Q9HDC9	4	5	5	4	5	4	4	5	99.5863	Confident
79	Q96Q11	CCA tRNA nucleotidyltransferase 1, mitochondrial (TRNT1_HUMAN)	TRNT1	3	50.0961	85.71	2.3	21.9028					Single Protein		Q96Q11	1	2	2	1	2	1	1	2	99.5863	Doubtful
80	Q9Y570	Protein phosphatase methylesterase 1 (PPME1_HUMAN)	PPME1	11	42.2882	68.39	2.33	30.1637					Single Protein		Q9Y570	1	1	1	1	1	1	1	1	99.5863	Doubtful
81	O43143	Pre-mRNA-splicing factor ATP-dependent RNA helicase DHX15 (DHX15_HUMAN)	DHX15	4	90.8752	74.34	5.79	13.9289					Single Protein		O43143	4	7	7	4	7	4	3	7	96.9547	Confident
82	P17931	Galectin-3 (LEG3_HUMAN)	LGALS3	14	26.1361	48.8	25.6	151.243	Deamidation of N(N214)	Deamidation of N(1)			Single Protein		P17931	5	5	5	5	5	5	5	6	99.5863	Confident
83	P17987	T-complex protein 1 subunit alpha (TCPA_HUMAN)	TCP1	6	60.3056	84.71	14.21	18.0915			Deamidation of N (N450-{N450 N455 Q458})	Deamidation of N (1)	Single Protein		P17987	6	7	7	6	7	6	3	7	99.5863	Confident
84	Q9NVS9	Pyridoxine-5'-phosphate oxidase (PNPO_HUMAN)	PNPO	17	29.9688	89.27	3.07	33.3997					Single Protein		Q9NVS9	1	3	3	1	3	1	1	3	99.5863	Doubtful
85	Q9Y512	Sorting and assembly machinery component 50 homolog (SAM50_HUMAN)	SAMM50	22	51.9433	71.43	5.12	10.3042					Single Protein		Q9Y512	2	2	2	2	2	2	1	2	99.5863	Doubtful
86	P17980	26S proteasome regulatory subunit 6A (PRS6A_HUMAN)	PSMC3	11	49.1725	92.48	7.97	39.3639					Single Protein		P17980	3	4	4	3	4	3	3	4	99.5863	Confident
87	P10314	HLA class I histocompatibility antigen, A-32 alpha chain (1A32_HUMAN)	HLA-A	6	41.0222	70.68	13.97	17.3181					Related Proteins	P16189, P16190, P18462, P30450, P30453, P30456, P30457, P30459, P30512	P10314, P16189, P16190, P18462, P30450, P30453, P30456, P30457, P30459, P30512	4	4	0	0	2	2	4	4	99.5863	Confident
88	Q9Y5M8	Signal recognition particle receptor subunit beta (SRPRB_HUMAN)	SRPRB	3	29.6838	89.67	17.71	58.9732					Single Protein		Q9Y5M8	3	3	3	3	3	3	3	3	99.5863	Confident
89	P41091	Eukaryotic translation initiation factor 2 subunit 3 (IF2G_HUMAN)	EIF2S3	X	51.0772	71.82	5.72	41.6101					Related Proteins	Q2VIR3	P41091, Q2VIR3	2	2	2	2	2	2	3	3	99.5863	Confident
90	P09496	Clathrin light chain A (CLCA_HUMAN)	CLTA	9	27.06	41.94	3.63	83.8204					Single Protein		P09496	1	1	1	1	1	1	1	1	99.5863	Doubtful
91	Q96QK1	Vacuolar protein sorting-associated protein 35 (VPS35_HUMAN)	VPS35	16	91.6489	76.26	2.26	6.57415					Single Protein		Q96QK1	2	3	3	2	3	2	1	3	96.4344	Doubtful
92	Q9BTM9	Ubiquitin-related modifier 1 (URM1_HUMAN)	URM1	9	11.373	49.5	12.87	174.346					Single Protein		Q9BTM9	1	1	1	1	1	1	1	1	99.5863	Doubtful
93	P47755	F-actin-capping protein subunit alpha-2 (CAZA2_HUMAN)	CAPZA2	7	32.9286	90.91	16.43	53.3402					Single Protein		P47755	3	5	4	2	4	2	3	5	99.5863	Confident
94	P47756	F-actin-capping protein subunit beta (CAPZB_HUMAN)	CAPZB	1	31.3308	81.23	10.11	47.2057					Single Protein		P47756	2	3	3	2	3	2	2	3	99.5863	Confident
95	P30046	D-dopachrome decarboxylase (DOPD_HUMAN)	DDT	CHR_HSCHR22_1_CTG7	12.7037	67.8	10.17	108.966					Related Proteins	A6NHG4	A6NHG4, P30046	1	2	2	1	2	1	1	2	99.5863	Doubtful
96	P35754	Glutaredoxin-1 (GLRX1_HUMAN)	GLRX	5	11.7682	72.64	11.32	123.358					Single Protein		P35754	2	2	2	2	2	2	2	3	96.5826	Confident
97	Q1KMD3	Heterogeneous nuclear ribonucleoprotein U-like protein 2 (HNRL2_HUMAN)	HNRNPUL2	11	85.0522	72.82	3.08	21.1585					Single Protein		Q1KMD3	2	4	4	2	4	2	2	4	99.5863	Confident
98	P60709	Actin, cytoplasmic 1 (ACTB_HUMAN)	ACTB	7	41.7097	76.8	63.2	67.3658	Deamidation of N(N12, N92, N252, N296); Deamidation of Q(Q360); Oxidation of M(M16, M44, M47, M153, M190, M305, M325)	Deamidation of N(4); Deamidation of Q(1); Oxidation of M(7)			Single Protein		P60709	40	44	2	2	2	2	57	69	99.5863	Confident
99	Q00341	Vigilin (VIGLN_HUMAN)	HDLBP	2	141.368	90.85	3.79	13.5669	Deamidation of Q(Q1126)	Deamidation of Q(1)			Single Protein		Q00341	3	4	4	3	4	3	3	4	99.5863	Confident
100	Q9Y5L4	Mitochondrial import inner membrane translocase subunit Tim13 (TIM13_HUMAN)	TIMM13	19	10.493	100	14.74	91.7612					Single Protein		Q9Y5L4	1	1	1	1	1	1	1	1	99.5863	Doubtful
101	Q86X55	Histone-arginine methyltransferase CARM1 (CARM1_HUMAN)	CARM1	19	65.8114	45.89	3.62	0	Deamidation of N(N44)	Deamidation of N(1)			Single Protein		Q86X55	2	2	2	2	2	2	0	2	95.873	Doubtful
102	Q00325	Phosphate carrier protein, mitochondrial (MPCP_HUMAN)	SLC25A3	12	40.0687	74.59	15.19	57.1259	Deamidation of N(N105)	Deamidation of N(1)			Single Protein		Q00325	6	8	8	6	8	6	5	8	99.5863	Confident
103	P08195	4F2 cell-surface antigen heavy chain (4F2_HUMAN)	SLC3A2	11	67.9517	69.84	1.9	17.6464					Single Protein		P08195	1	2	2	1	2	1	1	2	99.5863	Doubtful
104	P52272	Heterogeneous nuclear ribonucleoprotein M (HNRPM_HUMAN)	HNRNPM	19	77.4643	84.66	18.63	37.8895					Single Protein		P52272	9	16	16	9	16	9	9	18	99.5863	Confident
105	Q14974	Importin subunit beta-1 (IMB1_HUMAN)	KPNB1	17	97.108	59.13	4.68	26.7253					Single Protein		Q14974	3	6	6	3	6	3	3	6	99.5863	Confident
106	P32322	Pyrroline-5-carboxylate reductase 1, mitochondrial (P5CR1_HUMAN)	PYCR1	17	33.3396	75.24	4.08	36.3222					Related Proteins	Q96C36	P32322, Q96C36	1	1	1	1	1	1	1	1	99.5863	Doubtful
107	P09417	Dihydropteridine reductase (DHPR_HUMAN)	QDPR	4	25.773	79.1	11.48	35.7267					Single Protein		P09417	2	2	2	2	2	2	1	2	99.5863	Doubtful
108	P52292	Importin subunit alpha-1 (IMA1_HUMAN)	KPNA2	17	57.8259	57.47	2.84	22.8202					Single Protein		P52292	1	2	2	1	2	1	1	2	99.5863	Doubtful
109	O94760	N(G),N(G)-dimethylarginine dimethylaminohydrolase 1 (DDAH1_HUMAN)	DDAH1	1	31.1019	85.61	9.47	17.8634					Single Protein		O94760	2	4	3	2	4	2	1	5	96.3826	Doubtful
110	P11908	Ribose-phosphate pyrophosphokinase 2 (PRPS2_HUMAN)	PRPS2	X	34.747	76.42	5.03	16.0245	Deamidation of N(N305)	Deamidation of N(1)			Related Proteins	P21108, P60891	P11908, P21108, P60891	1	1	0	0	1	1	1	1	99.5863	Doubtful
111	P11766	Alcohol dehydrogenase class-3 (ADHX_HUMAN)	ADH5	4	39.6984	57.22	6.68	45.0896					Single Protein		P11766	2	2	2	2	2	2	2	2	99.5863	Confident
112	Q92499	ATP-dependent RNA helicase DDX1 (DDX1_HUMAN)	DDX1	2	82.3798	88.51	6.62	23.2905					Single Protein		Q92499	4	7	7	4	7	4	3	8	99.5863	Confident
113	P09455	Retinol-binding protein 1 (RET1_HUMAN)	RBP1	3	15.8399	100	8.89	64.5727					Single Protein		P09455	1	1	1	1	1	1	1	1	99.5863	Doubtful
114	Q07812	Apoptosis regulator BAX (BAX_HUMAN)	BAX	19	21.1708	78.13	6.77	58.1155					Single Protein		Q07812	1	1	1	1	1	1	1	1	99.5863	Doubtful
115	P08133	Annexin A6 (ANXA6_HUMAN)	ANXA6	5	75.8256	91.68	17.09	39.7706					Single Protein		P08133	10	13	13	10	13	10	10	14	99.5863	Confident
116	P09429	High mobility group protein B1 (HMGB1_HUMAN)	HMGB1	13	24.8782	85.58	13.49	81.0913					Single Protein		P09429	2	2	2	2	2	2	3	3	99.5863	Confident
117	O75608	Acyl-protein thioesterase 1 (LYPA1_HUMAN)	LYPLA1	8	24.6535	60	5.65	45.8806					Single Protein		O75608	1	1	1	1	1	1	1	1	99.5863	Doubtful
118	P53597	Succinate--CoA ligase [ADP/GDP-forming] subunit alpha, mitochondrial (SUCA_HUMAN)	SUCLG1	2	36.2268	45.66	4.34	37.9014					Single Protein		P53597	1	3	3	1	3	1	1	3	99.5863	Doubtful
119	Q9UJZ1	Stomatin-like protein 2, mitochondrial (STML2_HUMAN)	STOML2	9	38.5102	75.56	9.83	36.7303					Single Protein		Q9UJZ1	3	3	3	3	3	3	2	3	99.5863	Confident
120	O95793	Double-stranded RNA-binding protein Staufen homolog 1 (STAU1_HUMAN)	STAU1	20	63.1428	75.04	1.73	18.011					Single Protein		O95793	1	5	5	1	5	1	1	5	99.5863	Doubtful
121	P28331	NADH-ubiquinone oxidoreductase 75 kDa subunit, mitochondrial (NDUS1_HUMAN)	NDUFS1	CHR_HSCHR2_6_CTG7_2	79.4165	77.99	4.95	20.9887					Single Protein		P28331	2	2	2	2	2	2	2	2	99.5863	Confident
122	P67936	Tropomyosin alpha-4 chain (TPM4_HUMAN)	TPM4	19	28.5045	100	13.31	76.1594					Single Protein		P67936	3	5	4	2	5	3	4	6	99.5863	Confident
123	P30626	Sorcin (SORCN_HUMAN)	SRI	7	21.6624	72.22	18.69	127.001					Single Protein		P30626	4	6	6	4	6	4	4	7	99.5863	Confident
124	P31942	Heterogeneous nuclear ribonucleoprotein H3 (HNRH3_HUMAN)	HNRNPH3	10	36.9031	68.5	11.27	64.5727					Single Protein		P31942	3	5	4	3	4	3	4	6	99.5863	Confident
125	P31943	Heterogeneous nuclear ribonucleoprotein H (HNRH1_HUMAN)	HNRNPH1	5	49.1984	71.71	15.81	55.385					Single Protein		P31943	5	9	6	3	6	3	7	11	99.5863	Confident
126	P31946	14-3-3 protein beta/alpha (1433B_HUMAN)	YWHAB	20	28.0648	100	30.49	92.9532	Oxidation of M(M28)	Oxidation of M(1)			Single Protein		P31946	7	11	5	3	6	4	8	13	99.5863	Confident
127	P31948	Stress-induced-phosphoprotein 1 (STIP1_HUMAN)	STIP1	11	62.5994	94.11	7	31.2754			Deamidation of Q (Q496-{Q496 Q497})	Deamidation of Q (1)	Single Protein		P31948	3	4	4	3	4	3	3	4	99.5863	Confident
128	P31947	14-3-3 protein sigma (1433S_HUMAN)	SFN	1	27.7567	79.44	18.55	59.1421					Single Protein		P31947	4	6	4	2	4	2	4	6	99.5863	Confident
129	P17661	Desmin (DESM_HUMAN)	DES	2	53.5031	88.51	40.43	57.1623	Deamidation of N(N116)	Deamidation of N(1)			Single Protein		P17661	17	21	16	12	16	12	17	25	99.5863	Confident
130	P31949	Protein S100-A11 (S10AB_HUMAN)	S100A11	1	11.7328	70.48	15.24	117.802					Single Protein		P31949	1	1	1	1	1	1	1	1	99.5863	Doubtful
131	Q9Y3U8	60S ribosomal protein L36 (RL36_HUMAN)	RPL36	19	12.2459	100	21.9	152.207					Single Protein		Q9Y3U8	3	4	4	3	4	3	3	4	99.5863	Confident
132	P29692	Elongation factor 1-delta (EF1D_HUMAN)	EEF1D	CHR_HSCHR8_3_CTG7	31.1028	73.67	8.54	46.5337					Single Protein		P29692	2	4	4	2	4	2	2	4	99.5863	Confident
133	P39019	40S ribosomal protein S19 (RS19_HUMAN)	RPS19	19	16.0505	100	18.62	110.219	Deamidation of N(N85)	Deamidation of N(1)			Single Protein		P39019	3	8	8	3	8	3	3	8	99.5863	Confident
134	P39023	60S ribosomal protein L3 (RL3_HUMAN)	RPL3	22	46.0798	87.34	12.66	50.4725			Deamidation of Q (Q213-{Q203 Q204 N208 Q209 Q213})	Deamidation of Q (1)	Single Protein		P39023	4	6	6	4	6	4	5	8	99.5863	Confident
135	Q06323	Proteasome activator complex subunit 1 (PSME1_HUMAN)	PSME1	14	28.705	100	9.64	52.514					Single Protein		Q06323	2	4	4	2	4	2	2	4	99.5863	Confident
136	Q9Y490	Talin-1 (TLN1_HUMAN)	TLN1	9	269.599	72.22	0.83	4.09264					Single Protein		Q9Y490	2	4	4	2	4	2	1	4	96.4372	Doubtful
137	Q86V81	THO complex subunit 4 (THOC4_HUMAN)	ALYREF	17	26.8716	80.16	25.29	121.545			Deamidation of Q (Q236-{Q236 Q237 Q246 N251})	Deamidation of Q (1)	Single Protein		Q86V81	4	5	5	4	5	4	6	8	99.5863	Confident
138	Q01518	Adenylyl cyclase-associated protein 1 (CAP1_HUMAN)	CAP1	1	51.8687	80.42	19.79	47.8424	Deamidation of N(N449)	Deamidation of N(1)			Single Protein		Q01518	7	9	9	7	9	7	6	10	99.5863	Confident
139	Q9UIJ7	GTP:AMP phosphotransferase AK3, mitochondrial (KAD3_HUMAN)	AK3	9	25.5495	100	11.01	57.6034					Single Protein		Q9UIJ7	2	2	2	2	2	2	2	2	99.5863	Confident
140	P31930	Cytochrome b-c1 complex subunit 1, mitochondrial (QCR1_HUMAN)	UQCRC1	3	52.6124	71.25	18.54	47.1672	Deamidation of Q(Q193)	Deamidation of Q(1)			Single Protein		P31930	5	6	6	5	6	5	5	7	99.5863	Confident
141	P31937	3-hydroxyisobutyrate dehydrogenase, mitochondrial (3HIDH_HUMAN)	HIBADH	7	35.3058	77.38	4.17	33.5281					Single Protein		P31937	1	1	1	1	1	1	1	1	99.5863	Doubtful
142	Q9NUQ9	Protein FAM49B (FA49B_HUMAN)	FAM49B	8	36.7246	91.67	8.64	40.358					Single Protein		Q9NUQ9	2	2	2	2	2	2	2	2	99.5863	Confident
143	P31939	Bifunctional purine biosynthesis protein PURH (PUR9_HUMAN)	ATIC	2	64.5753	91.39	23.48	33.8037					Single Protein		P31939	10	12	12	10	12	10	7	13	99.5863	Confident
144	Q02818	Nucleobindin-1 (NUCB1_HUMAN)	NUCB1	19	53.8463	89.37	8.68	34.6676					Single Protein		Q02818	3	4	4	3	4	3	3	5	99.5863	Confident
145	Q02817	Mucin-2 (MUC2_HUMAN)	MUC2	CHR_HSCHR11_3_CTG1	539.958	24.17	1.62	14.0806					Single Protein		Q02817	6	11	10	5	11	6	6	14	99.5863	Confident
146	Q99798	Aconitate hydratase, mitochondrial (ACON_HUMAN)	ACO2	22	85.3719	73.97	4.74	25.4486					Single Protein		Q99798	3	7	7	3	7	3	3	7	99.5863	Confident
147	P61758	Prefoldin subunit 3 (PFD3_HUMAN)	VBP1	X	22.6434	87.82	6.09	44.2503					Single Protein		P61758	1	2	2	1	2	1	1	2	99.5863	Doubtful
148	O75390	Citrate synthase, mitochondrial (CISY_HUMAN)	CS	12	51.6795	57.73	18.24	75.5945					Single Protein		O75390	7	9	9	7	9	7	7	9	99.5863	Confident
149	P24752	Acetyl-CoA acetyltransferase, mitochondrial (THIL_HUMAN)	ACAT1	11	45.1706	78.92	7.96	40.666					Single Protein		P24752	3	5	5	3	5	3	3	5	99.5863	Confident
150	Q86VP6	Cullin-associated NEDD8-dissociated protein 1 (CAND1_HUMAN)	CAND1	12	136.289	67.8	6.67	17.0461					Single Protein		Q86VP6	7	15	15	7	15	7	5	15	99.5863	Confident
151	Q9Y4L1	Hypoxia up-regulated protein 1 (HYOU1_HUMAN)	HYOU1	CHR_HG2217_PATCH	111.266	85.49	3.4	13.5362					Single Protein		Q9Y4L1	2	4	4	2	4	2	2	4	99.5863	Confident
152	P22102	Trifunctional purine biosynthetic protein adenosine-3 (PUR2_HUMAN)	GART	CHR_HSCHR21_4_CTG1_1	107.699	67.43	3.47	18.476					Single Protein		P22102	3	4	4	3	4	3	3	4	99.5863	Confident
153	P39687	Acidic leucine-rich nuclear phosphoprotein 32 family member A (AN32A_HUMAN)	ANP32A	15	28.5683	56.22	9.24	33.1597					Related Proteins	Q92688	P39687, Q92688	3	3	0	0	3	3	2	3	99.5863	Confident
154	Q9BSJ8	Extended synaptotagmin-1 (ESYT1_HUMAN)	ESYT1	12	122.78	66.49	2.17	14.6264					Single Protein		Q9BSJ8	2	4	4	2	4	2	2	4	99.5863	Confident
155	O75368	SH3 domain-binding glutamic acid-rich-like protein (SH3L1_HUMAN)	SH3BGRL	X	12.7664	77.19	15.79	76.4677	Deamidation of N(N89)	Deamidation of N(1)			Single Protein		O75368	1	2	2	1	2	1	1	2	95.7198	Doubtful
156	O75369	Filamin-B (FLNB_HUMAN)	FLNB	3	277.99	73.25	2.54	8.48466					Single Protein		O75369	5	7	5	3	5	3	5	7	99.5863	Confident
157	O75367	Core histone macro-H2A.1 (H2AY_HUMAN)	H2AFY	5	39.5925	84.14	23.92	78.5027					Single Protein		O75367	6	8	6	4	6	4	7	11	99.5863	Confident
158	Q9BSH5	Haloacid dehalogenase-like hydrolase domain-containing protein 3 (HDHD3_HUMAN)	HDHD3	9	27.9824	68.13	18.73	72.6443					Single Protein		Q9BSH5	3	3	3	3	3	3	3	3	99.5863	Confident
159	O75347	Tubulin-specific chaperone A (TBCA_HUMAN)	TBCA	5	12.8467	100	17.59	147.979					Single Protein		O75347	3	4	4	3	4	3	3	5	99.5863	Confident
160	P10153	Non-secretory ribonuclease (RNAS2_HUMAN)	RNASE2	14	18.3421	29.19	19.88	155.163	Deamidation of Q(Q127)	Deamidation of Q(1)			Single Protein		P10153	3	3	3	3	3	3	3	4	99.5863	Confident
161	O75340	Programmed cell death protein 6 (PDCD6_HUMAN)	PDCD6	5	21.8548	55.5	14.66	119.541					Single Protein		O75340	3	3	3	3	3	3	4	4	99.5863	Confident
162	P10155	60 kDa SS-A/Ro ribonucleoprotein (RO60_HUMAN)	TROVE2	1	60.6312	85.87	2.04	17.7904					Single Protein		P10155	1	1	1	1	1	1	1	1	99.5863	Doubtful
163	P36776	Lon protease homolog, mitochondrial (LONM_HUMAN)	LONP1	19	106.422	70.39	3.02	17.1376					Single Protein		P36776	2	5	5	2	5	2	2	5	99.5863	Confident
164	Q99832	T-complex protein 1 subunit eta (TCPH_HUMAN)	CCT7	2	59.3289	89.13	9.76	35.5403					Single Protein		Q99832	5	6	6	5	6	5	4	6	99.5863	Confident
165	Q02878	60S ribosomal protein L6 (RL6_HUMAN)	RPL6	12	32.7076	100	26.74	134.695	Deamidation of N(N101)	Deamidation of N(1)			Single Protein		Q02878	6	8	8	6	8	6	8	11	99.5863	Confident
166	Q96PK6	RNA-binding protein 14 (RBM14_HUMAN)	RBM14	11	69.4489	45.89	1.35	26.3363					Single Protein		Q96PK6	1	4	4	1	4	1	1	4	99.5863	Doubtful
167	Q99829	Copine-1 (CPNE1_HUMAN)	CPNE1	20	59.0215	50.09	1.68	32.4064					Single Protein		Q99829	1	2	2	1	2	1	1	2	95.8036	Doubtful
168	P62873	Guanine nucleotide-binding protein G(I)/G(S)/G(T) subunit beta-1 (GBB1_HUMAN)	GNB1	1	37.353	60.59	6.18	18.9507					Related Proteins	P62879, Q9HAV0	P62873, P62879, Q9HAV0	2	3	0	0	3	2	1	3	99.5863	Doubtful
169	P48739	Phosphatidylinositol transfer protein beta isoform (PIPNB_HUMAN)	PITPNB	22	31.5199	91.14	4.43	32.1672					Single Protein		P48739	1	2	2	1	2	1	1	2	99.5863	Doubtful
170	P48735	Isocitrate dehydrogenase [NADP], mitochondrial (IDHP_HUMAN)	IDH2	15	50.8769	84.96	25.66	85.4093					Single Protein		P48735	10	11	11	10	11	10	12	13	99.5863	Confident
171	P54578	Ubiquitin carboxyl-terminal hydrolase 14 (UBP14_HUMAN)	USP14	18	56.033	81.38	2.63	19.1589					Single Protein		P54578	1	3	3	1	3	1	1	3	99.5863	Doubtful
172	P54577	Tyrosine--tRNA ligase, cytoplasmic (SYYC_HUMAN)	YARS	1	59.1061	95.45	3.79	24.7651					Single Protein		P54577	2	3	3	2	3	2	2	3	99.5863	Doubtful
173	Q13510	Acid ceramidase (ASAH1_HUMAN)	ASAH1	8	44.6308	69.11	3.04	26.6585					Single Protein		Q13510	1	1	1	1	1	1	1	1	99.5863	Doubtful
174	O75306	NADH dehydrogenase [ubiquinone] iron-sulfur protein 2, mitochondrial (NDUS2_HUMAN)	NDUFS2	1	52.5117	87.9	1.94	18.8279					Single Protein		O75306	1	3	3	1	3	1	1	3	95.8464	Doubtful
175	Q14847	LIM and SH3 domain protein 1 (LASP1_HUMAN)	LASP1	17	29.6982	72.41	4.98	46.1234					Single Protein		Q14847	1	2	2	1	2	1	1	2	99.5863	Doubtful
176	P41252	Isoleucine--tRNA ligase, cytoplasmic (SYIC_HUMAN)	IARS	9	144.406	72.42	2.38	15.3523					Single Protein		P41252	3	5	5	3	5	3	3	5	99.5863	Confident
177	P41250	Glycine--tRNA ligase (GARS_HUMAN)	GARS	7	83.1126	79.03	1.35	11.7961					Single Protein		P41250	1	3	3	1	3	1	1	3	99.5863	Doubtful
178	O95716	Ras-related protein Rab-3D (RAB3D_HUMAN)	RAB3D	19	24.2518	87.21	6.85	39.8051					Single Protein		O95716	1	3	1	1	2	1	1	3	99.5863	Doubtful
179	P29590	Protein PML (PML_HUMAN)	PML	15	97.4889	72.9	2.83	18.8144					Single Protein		P29590	2	3	3	2	3	2	2	3	99.5863	Doubtful
180	Q7Z2Q7	Leucine-rich repeat-containing protein 70 (LRR70_HUMAN)	LRRC70	5	70.2568	75.56	2.57	16.054	Oxidation of M(M179)	Oxidation of M(1)			Single Protein		Q7Z2Q7	1	2	2	1	2	1	1	2	99.5863	Doubtful
181	P43897	Elongation factor Ts, mitochondrial (EFTS_HUMAN)	TSFM	12	35.3682	74.15	5.23	26.8225					Single Protein		P43897	1	2	2	1	2	1	1	2	99.5863	Doubtful
182	O95747	Serine/threonine-protein kinase OSR1 (OXSR1_HUMAN)	OXSR1	3	57.9861	79.32	2.66	19.6779					Single Protein		O95747	1	2	2	1	2	1	1	2	99.5863	Doubtful
183	Q13564	NEDD8-activating enzyme E1 regulatory subunit (ULA1_HUMAN)	NAE1	16	60.2086	81.84	3	18.7067					Single Protein		Q13564	1	1	1	1	1	1	1	1	99.5863	Doubtful
184	P11413	Glucose-6-phosphate 1-dehydrogenase (G6PD_HUMAN)	G6PD	X	59.219	79.22	8.54	35.2642					Single Protein		P11413	4	5	5	4	5	4	4	5	99.5863	Confident
185	P00738	Haptoglobin (HPT_HUMAN)	HP	16	45.1766	67.49	15.52	65.918	Oxidation of M(M300)	Oxidation of M(1)			Single Protein		P00738	6	8	8	6	8	6	6	8	99.5863	Confident
186	Q5BJF2	Sigma intracellular receptor 2 (SGMR2_HUMAN)	TMEM97	17	20.8342	68.18	4.55	49.5302					Single Protein		Q5BJF2	1	1	1	1	1	1	1	1	99.5863	Doubtful
187	P55884	Eukaryotic translation initiation factor 3 subunit B (EIF3B_HUMAN)	EIF3B	7	92.4238	68.8	2.33	21.3311					Single Protein		P55884	2	6	6	2	6	2	2	6	99.5863	Confident
188	O95777	U6 snRNA-associated Sm-like protein LSm8 (LSM8_HUMAN)	LSM8	7	10.3963	75	27.08	136.208					Single Protein		O95777	2	2	2	2	2	2	2	2	99.5863	Confident
189	P78527	DNA-dependent protein kinase catalytic subunit (PRKDC_HUMAN)	PRKDC	8	468.788	77.18	1.74	3.60734					Single Protein		P78527	6	17	17	6	17	6	5	17	99.5863	Confident
190	P00761	Trypsin (TRYP_PIG)			24.3938	68.4	29.44	171.327	Deamidation of N(N85, N87, N91, N105); Oxidation of M(M94)	Deamidation of N(4); Oxidation of M(1)	Deamidation of N (N83-{N83})	Deamidation of N (1)	Single Protein		P00761	11	12	12	11	12	11	11	15	99.5863	Confident
191	P12724	Eosinophil cationic protein (ECP_HUMAN)	RNASE3	14	18.3733	64.38	26.88	99.8859					Single Protein		P12724	3	3	3	3	3	3	3	3	99.5863	Confident
192	Q9Y4B5	Microtubule cross-linking factor 1 (MTCL1_HUMAN)	MTCL1	18	209.397	83.15	1.05	0	Deamidation of Q(Q402)	Deamidation of Q(1)			Single Protein		Q9Y4B5	1	3	3	1	3	1	0	3	95.9135	Doubtful
193	Q9BSD7	Cancer-related nucleoside-triphosphatase (NTPCR_HUMAN)	NTPCR	1	20.7001	100	5.79	45.8806					Single Protein		Q9BSD7	1	3	3	1	3	1	1	3	99.5863	Doubtful
194	Q13404	Ubiquitin-conjugating enzyme E2 variant 1 (UB2V1_HUMAN)	UBE2V1	20	16.4843	100	6.8	29.6507					Related Proteins	Q15819	Q13404, Q15819	1	1	0	0	1	1	1	1	99.5863	Doubtful
195	P27105	Erythrocyte band 7 integral membrane protein (STOM_HUMAN)	STOM	9	31.7107	89.58	5.56	30.2685					Single Protein		P27105	1	2	2	1	2	1	1	2	99.5863	Doubtful
196	P05787	Keratin, type II cytoskeletal 8 (K2C8_HUMAN)	KRT8	12	53.6711	83.23	33.13	83.7627	Oxidation of M(M136, M256)	Oxidation of M(2)			Single Protein		P05787	19	26	23	16	24	17	22	32	99.5863	Confident
197	Q9BR76	Coronin-1B (COR1B_HUMAN)	CORO1B	11	54.2002	55.42	3.68	24.9066					Single Protein		Q9BR76	2	3	2	1	2	1	1	3	99.5863	Doubtful
198	P30740	Leukocyte elastase inhibitor (ILEU_HUMAN)	SERPINB1	6	42.7147	71.5	19.53	88.1418					Single Protein		P30740	6	9	9	6	9	6	7	11	99.5863	Confident
199	P16444	Dipeptidase 1 (DPEP1_HUMAN)	DPEP1	16	45.645	83.94	18.25	53.0788					Single Protein		P16444	5	6	6	5	6	5	5	6	99.5863	Confident
200	P28482	Mitogen-activated protein kinase 1 (MK01_HUMAN)	MAPK1	22	41.3632	70.83	5.83	60.5369					Single Protein		P28482	2	2	2	2	2	2	3	3	99.5863	Confident
201	O60739	Eukaryotic translation initiation factor 1b (EIF1B_HUMAN)	EIF1B	3	12.8157	78.76	14.16	77.1444					Related Proteins	P41567	O60739, P41567	1	1	1	1	1	1	1	2	99.5863	Doubtful
202	P40121	Macrophage-capping protein (CAPG_HUMAN)	CAPG	2	38.4745	50.29	8.33	71.4534					Single Protein		P40121	2	2	2	2	2	2	3	3	99.5863	Confident
203	Q06210	Glutamine--fructose-6-phosphate aminotransferase [isomerizing] 1 (GFPT1_HUMAN)	GFPT1	2	78.7563	95.99	11.59	19.8647					Single Protein		Q06210	7	11	11	7	11	7	6	12	99.5863	Confident
204	P42765	3-ketoacyl-CoA thiolase, mitochondrial (THIM_HUMAN)	ACAA2	18	41.8976	72.54	7.56	32.937	Deamidation of N(N320)	Deamidation of N(1)			Single Protein		P42765	2	3	3	2	3	2	2	4	99.5863	Doubtful
205	P42766	60S ribosomal protein L35 (RL35_HUMAN)	RPL35	9	14.5426	100	15.45	106.309					Single Protein		P42766	2	2	2	2	2	2	2	3	99.5863	Confident
206	P15153	Ras-related C3 botulinum toxin substrate 2 (RAC2_HUMAN)	RAC2	22	21.4151	59.38	11.46	81.8528					Single Protein		P15153	2	3	1	1	1	1	2	3	99.5863	Confident
207	Q9Y2V2	Calcium-regulated heat-stable protein 1 (CHSP1_HUMAN)	CARHSP1	16	15.882	59.18	18.37	117.802					Single Protein		Q9Y2V2	2	2	2	2	2	2	2	2	99.5863	Confident
208	P27144	Adenylate kinase 4, mitochondrial (KAD4_HUMAN)	AK4	1	25.2522	83.86	7.62	46.6167					Single Protein		P27144	1	3	3	1	3	1	1	3	99.5863	Doubtful
209	P54727	UV excision repair protein RAD23 homolog B (RD23B_HUMAN)	RAD23B	9	43.1446	43.28	7.33	77.5813					Single Protein		P54727	3	4	4	3	4	3	3	4	99.5863	Confident
210	P00918	Carbonic anhydrase 2 (CAH2_HUMAN)	CA2	8	29.2279	78.85	10.77	57.1003					Single Protein		P00918	2	5	5	2	5	2	2	5	99.5863	Confident
211	P00915	Carbonic anhydrase 1 (CAH1_HUMAN)	CA1	8	28.8524	65.9	34.87	95.7008	Deamidation of N(N62)	Deamidation of N(1)	Deamidation of N (N25-{N25 N27 N28 Q29}), Deamidation of Q (Q243-{N233 N238 Q243 N245 N246 Q250})	Deamidation of N (1), Deamidation of Q (1)	Single Protein		P00915	7	9	9	7	9	7	6	10	99.5863	Confident
212	Q9Y305	Acyl-coenzyme A thioesterase 9, mitochondrial (ACOT9_HUMAN)	ACOT9	X	49.8695	82.23	4.56	0	Deamidation of N(N217)	Deamidation of N(1)			Single Protein		Q9Y305	1	5	5	1	5	1	0	5	95.8202	Doubtful
213	P04406	Glyceraldehyde-3-phosphate dehydrogenase (G3P_HUMAN)	GAPDH	12	36.0304	73.13	44.78	173.868	Deamidation of N(N9, N136, N225); Oxidation of M(M175)	Deamidation of N(3); Oxidation of M(1)	Deamidation of N (N70-{N70 N72 Q78}, N167-{N167 Q185})	Deamidation of N (2)	Single Protein		P04406	15	20	20	15	20	15	23	33	99.5863	Confident
214	Q86U42	Polyadenylate-binding protein 2 (PABP2_HUMAN)	PABPN1	14	32.729	58.82	8.82	62.8653					Single Protein		Q86U42	2	2	2	2	2	2	2	2	99.5863	Confident
215	Q9Y2Q3	Glutathione S-transferase kappa 1 (GSTK1_HUMAN)	GSTK1	7	25.4803	88.94	18.58	70.7157					Single Protein		Q9Y2Q3	3	3	3	3	3	3	3	4	99.5863	Confident
216	Q99623	Prohibitin-2 (PHB2_HUMAN)	PHB2	12	33.2759	100	33.11	63.0417	Oxidation of M(M101)	Oxidation of M(1)			Single Protein		Q99623	9	13	13	9	13	9	9	14	99.5863	Confident
217	Q9Y333	U6 snRNA-associated Sm-like protein LSm2 (LSM2_HUMAN)	LSM2	CHR_HSCHR6_MHC_APD_CTG1	10.8276	100	20	91.7612					Single Protein		Q9Y333	1	1	1	1	1	1	1	1	99.5863	Doubtful
218	Q56VL3	OCIA domain-containing protein 2 (OCAD2_HUMAN)	OCIAD2	4	16.9426	83.12	8.44	56.606					Single Protein		Q56VL3	1	1	1	1	1	1	1	1	99.5863	Doubtful
219	P04350	Tubulin beta-4A chain (TBB4A_HUMAN)	TUBB4A	19	49.5539	54.5	44.82	44.1687	Deamidation of N(N89, N337); Oxidation of M(M257, M267, M293, M388)	Deamidation of N(2); Oxidation of M(4)			Related Proteins	P68371	P04350, P68371	19	23	0	0	3	3	20	27	99.5863	Confident
220	P42704	Leucine-rich PPR motif-containing protein, mitochondrial (LPPRC_HUMAN)	LRPPRC	2	157.805	90.24	8.03	15.7453					Single Protein		P42704	9	12	12	9	12	9	7	12	99.5863	Confident
221	P05783	Keratin, type I cytoskeletal 18 (K1C18_HUMAN)	KRT18	12	48.0285	73.72	33.95	67.2777	Oxidation of M(M313)	Oxidation of M(1)			Single Protein		P05783	13	16	15	12	15	12	11	18	99.5863	Confident
222	Q9UHD8	Septin-9 (SEPT9_HUMAN)	SEPT9	CHR_HSCHR17_3_CTG4	65.3608	85.84	3.24	11.8657					Single Protein		Q9UHD8	3	3	2	2	2	2	2	3	96.3826	Confident
223	P04424	Argininosuccinate lyase (ARLY_HUMAN)	ASL	7	51.6253	79.74	4.53	58.9008					Single Protein		P04424	2	3	3	2	3	2	3	4	99.5863	Confident
224	O75396	Vesicle-trafficking protein SEC22b (SC22B_HUMAN)	SEC22B	1	24.5775	86.05	6.51	40.5457					Single Protein		O75396	1	1	1	1	1	1	1	1	99.5863	Doubtful
225	P16402	Histone H1.3 (H13_HUMAN)	HIST1H1D	6	22.3363	100	23.53	64.7425	Deamidation of N(N77)	Deamidation of N(1)			Single Protein		P16402	5	6	2	1	6	5	6	7	99.5863	Confident
226	P16401	Histone H1.5 (H15_HUMAN)	HIST1H1B	6	22.5665	100	10.18	70.7157	Deamidation of N(N58)	Deamidation of N(1)			Single Protein		P16401	3	4	4	3	4	3	3	5	99.5863	Confident
227	Q9Y3I0	tRNA-splicing ligase RtcB homolog (RTCB_HUMAN)	RTCB	22	55.1749	74.85	12.08	41.6637					Single Protein		Q9Y3I0	6	8	8	6	8	6	5	8	99.5863	Confident
228	P36871	Phosphoglucomutase-1 (PGM1_HUMAN)	PGM1	1	61.4105	82.74	3.02	25.1461					Single Protein		P36871	2	6	6	2	6	2	2	6	99.5863	Confident
229	O75494	Serine/arginine-rich splicing factor 10 (SRS10_HUMAN)	SRSF10	1	31.2818	100	8.4	49.9083					Single Protein		O75494	2	3	3	2	3	2	2	3	99.5863	Confident
230	O75489	NADH dehydrogenase [ubiquinone] iron-sulfur protein 3, mitochondrial (NDUS3_HUMAN)	NDUFS3	11	30.2227	88.64	4.17	33.0201					Single Protein		O75489	1	1	1	1	1	1	1	1	99.5863	Doubtful
231	Q01469	Fatty acid-binding protein, epidermal (FABP5_HUMAN)	FABP5	8	15.1546	100	13.33	96.8591					Single Protein		Q01469	2	2	2	2	2	2	2	2	99.5863	Confident
232	P23526	Adenosylhomocysteinase (SAHH_HUMAN)	AHCY	20	47.6852	70.6	8.56	38.1085					Single Protein		P23526	4	7	6	3	7	4	2	9	99.5863	Confident
233	P23528	Cofilin-1 (COF1_HUMAN)	CFL1	11	18.4907	100	24.1	113.78					Single Protein		P23528	3	7	7	3	7	3	4	9	99.5863	Confident
234	Q02790	Peptidyl-prolyl cis-trans isomerase FKBP4 (FKBP4_HUMAN)	FKBP4	12	51.7721	100	9.8	34.8186					Single Protein		Q02790	3	5	5	3	5	3	3	5	99.5863	Confident
235	P35579	Myosin-9 (MYH9_HUMAN)	MYH9	22	226.392	96.17	7.09	12.5728					Single Protein		P35579	10	19	13	7	19	10	9	20	99.5863	Confident
236	Q99729	Heterogeneous nuclear ribonucleoprotein A/B (ROAA_HUMAN)	HNRNPAB	5	36.2024	62.35	11.75	68.2981					Single Protein		Q99729	3	5	4	3	4	3	3	5	99.5863	Confident
237	Q9NUJ1	Mycophenolic acid acyl-glucuronide esterase, mitochondrial (ABHDA_HUMAN)	ABHD10	3	33.9107	88.24	3.59	32.2864					Single Protein		Q9NUJ1	1	1	1	1	1	1	1	1	99.5863	Doubtful
238	Q99714	3-hydroxyacyl-CoA dehydrogenase type-2 (HCD2_HUMAN)	HSD17B10	X	26.9061	80.46	54.79	91.6636	Deamidation of N(N152); Oxidation of M(M178, M194)	Deamidation of N(1); Oxidation of M(2)			Single Protein		Q99714	10	11	11	10	11	10	10	14	99.5863	Confident
239	P61803	Dolichyl-diphosphooligosaccharide--protein glycosyltransferase subunit DAD1 (DAD1_HUMAN)	DAD1	14	12.4886	56.64	10.62	136.208					Single Protein		P61803	1	2	2	1	2	1	1	2	99.5863	Doubtful
240	P11586	C-1-tetrahydrofolate synthase, cytoplasmic (C1TC_HUMAN)	MTHFD1	14	101.495	74.33	3.85	20.675					Single Protein		P11586	3	7	6	3	7	3	3	7	99.5863	Confident
241	P22234	Multifunctional protein ADE2 (PUR6_HUMAN)	PAICS	4	47.0491	76.71	16.94	60.1618					Single Protein		P22234	6	7	7	6	7	6	6	7	99.5863	Confident
242	P0C0L4	Complement C4-A (CO4A_HUMAN)	C4A	CHR_HSCHR6_MHC_DBB_CTG1	192.664	62.73	2.18	11.6062					Related Proteins	P0C0L5	P0C0L4, P0C0L5	3	4	4	3	4	3	3	4	99.5863	Confident
243	Q9H299	SH3 domain-binding glutamic acid-rich-like protein 3 (SH3L3_HUMAN)	SH3BGRL3	1	10.4313	64.52	39.78	302.685					Single Protein		Q9H299	4	4	4	4	4	4	4	4	99.5863	Confident
244	O95831	Apoptosis-inducing factor 1, mitochondrial (AIFM1_HUMAN)	AIFM1	X	66.8589	82.06	9.46	37.3444					Single Protein		O95831	5	8	8	5	8	5	5	8	99.5863	Confident
245	P12814	Alpha-actinin-1 (ACTN1_HUMAN)	ACTN1	14	102.993	86.66	11.55	17.9059					Single Protein		P12814	9	19	7	1	9	2	8	20	99.5863	Confident
246	Q9BRA2	Thioredoxin domain-containing protein 17 (TXD17_HUMAN)	TXNDC17	17	13.9318	100	8.13	70.8725					Single Protein		Q9BRA2	1	2	2	1	2	1	1	2	99.5863	Doubtful
247	Q14739	Lamin-B receptor (LBR_HUMAN)	LBR	1	70.658	59.19	3.09	19.6779					Single Protein		Q14739	1	3	3	1	3	1	1	3	99.5863	Doubtful
248	Q9Y3B3	Transmembrane emp24 domain-containing protein 7 (TMED7_HUMAN)	TMED7	5	25.1556	77.68	4.46	38.9166					Single Protein		Q9Y3B3	1	1	1	1	1	1	1	1	99.5863	Doubtful
249	P00846	ATP synthase subunit a (ATP6_HUMAN)	MT-ATP6	MT	24.8009	15.49	4.42	249.066					Single Protein		P00846	1	1	1	1	1	1	1	1	99.5863	Doubtful
250	Q9UHY7	Enolase-phosphatase E1 (ENOPH_HUMAN)	ENOPH1	4	28.9145	62.07	4.6	40.172					Single Protein		Q9UHY7	1	2	2	1	2	1	1	2	99.5863	Doubtful
251	Q13423	NAD(P) transhydrogenase, mitochondrial (NNTM_HUMAN)	NNT	5	113.823	51.47	5.89	18.2202					Single Protein		Q13423	5	6	6	5	6	5	4	6	99.5863	Confident
252	P53396	ATP-citrate synthase (ACLY_HUMAN)	ACLY	17	120.762	75.48	4.63	21.241					Single Protein		P53396	4	7	7	4	7	4	4	7	99.5863	Confident
253	P42677	40S ribosomal protein S27 (RS27_HUMAN)	RPS27	1	9.45484	66.67	22.62	155.666					Single Protein		P42677	2	4	4	2	4	2	2	4	95.9395	Confident
254	Q9Y3D6	Mitochondrial fission 1 protein (FIS1_HUMAN)	FIS1	7	16.927	80.92	10.53	57.3508					Single Protein		Q9Y3D6	1	1	1	1	1	1	1	1	99.5863	Doubtful
255	Q13435	Splicing factor 3B subunit 2 (SF3B2_HUMAN)	SF3B2	11	100.165	69.39	1.34	11.9743					Single Protein		Q13435	1	1	1	1	1	1	1	1	99.5863	Doubtful
256	Q14764	Major vault protein (MVP_HUMAN)	MVP	16	99.2659	71.56	18.37	38.2748					Single Protein		Q14764	13	17	17	13	17	13	15	18	99.5863	Confident
257	P54652	Heat shock-related 70 kDa protein 2 (HSP72_HUMAN)	HSPA2	14	69.9779	74.8	15.49	29.6068	Deamidation of N(N508)	Deamidation of N(1)			Single Protein		P54652	10	11	2	1	2	1	10	12	99.5863	Confident
258	P09211	Glutathione S-transferase P (GSTP1_HUMAN)	GSTP1	11	23.341	80	45.71	140.555	Deamidation of N(N205, N207); Deamidation of Q(Q126); Oxidation of M(M20)	Deamidation of N(2); Deamidation of Q(1); Oxidation of M(1)			Single Protein		P09211	11	13	13	11	13	11	10	15	99.5863	Confident
259	Q13442	28 kDa heat- and acid-stable phosphoprotein (HAP28_HUMAN)	PDAP1	7	20.6176	100	7.18	48.162					Single Protein		Q13442	1	2	2	1	2	1	1	2	99.5863	Doubtful
260	Q08J23	tRNA (cytosine(34)-C(5))-methyltransferase (NSUN2_HUMAN)	NSUN2	5	86.4158	85.4	3.78	17.0482					Single Protein		Q08J23	2	3	3	2	3	2	2	3	99.5863	Confident
261	P24844	Myosin regulatory light polypeptide 9 (MYL9_HUMAN)	MYL9	20	19.8144	82.56	56.4	153.625	Deamidation of N(N95); Oxidation of M(M25, M130)	Deamidation of N(1); Oxidation of M(2)			Single Protein		P24844	10	14	4	2	4	2	14	20	99.5863	Confident
262	Q9NUB1	Acetyl-coenzyme A synthetase 2-like, mitochondrial (ACS2L_HUMAN)	ACSS1	20	74.809	64.88	3.34	23.3917					Single Protein		Q9NUB1	2	4	4	2	4	2	2	5	99.5863	Confident
263	P12830	Cadherin-1 (CADH1_HUMAN)	CDH1	16	97.3959	41.95	3.4	30.9125					Single Protein		P12830	2	4	4	2	4	2	2	4	99.5863	Confident
264	Q9H223	EH domain-containing protein 4 (EHD4_HUMAN)	EHD4	15	61.1365	80.78	2.03	18.6666					Single Protein		Q9H223	1	1	1	1	1	1	1	1	99.5863	Doubtful
265	Q9HC38	Glyoxalase domain-containing protein 4 (GLOD4_HUMAN)	GLOD4	17	34.7713	83.71	7.35	41.7763					Single Protein		Q9HC38	2	2	2	2	2	2	2	2	99.5863	Confident
266	Q9HC35	Echinoderm microtubule-associated protein-like 4 (EMAL4_HUMAN)	EML4	2	108.848	69.93	2.85	15.0645					Single Protein		Q9HC35	2	3	3	2	3	2	2	3	99.5863	Confident
267	P13073	Cytochrome c oxidase subunit 4 isoform 1, mitochondrial (COX41_HUMAN)	COX4I1	16	19.564	100	17.75	94.5666					Single Protein		P13073	3	4	4	3	4	3	3	4	99.5863	Confident
268	Q92973	Transportin-1 (TNPO1_HUMAN)	TNPO1	5	102.289	55.35	1.34	13.2886					Single Protein		Q92973	1	1	1	1	1	1	1	1	99.5863	Doubtful
269	Q00839	Heterogeneous nuclear ribonucleoprotein U (HNRPU_HUMAN)	HNRNPU	1	90.528	66.79	11.39	37.769	Deamidation of Q(Q477)	Deamidation of Q(1)			Single Protein		Q00839	8	8	8	8	8	8	9	9	99.5863	Confident
270	P62736	Actin, aortic smooth muscle (ACTA_HUMAN)	ACTA2	10	41.9818	76.92	54.11	54.964	Deamidation of N(N80, N164, N254); Oxidation of M(M46, M49, M178, M192, M327)	Deamidation of N(3); Oxidation of M(5)			Related Proteins	P68032, P68133	P62736, P68032, P68133	30	34	0	0	0	0	42	48	99.5863	Confident
271	P10809	60 kDa heat shock protein, mitochondrial (CH60_HUMAN)	HSPD1	2	61.0164	86.04	32.81	57.61	Deamidation of N(N512); Deamidation of Q(Q255); Oxidation of M(M40, M145)	Deamidation of N(1); Deamidation of Q(1); Oxidation of M(2)			Single Protein		P10809	19	26	26	19	26	19	20	32	99.5863	Confident
272	Q92945	Far upstream element-binding protein 2 (FUBP2_HUMAN)	KHSRP	19	73.07	60.48	4.78	29.2706					Single Protein		Q92945	3	5	5	3	5	3	3	5	99.5863	Confident
273	P26373	60S ribosomal protein L13 (RL13_HUMAN)	RPL13	16	24.2465	100	18.96	80.5629	Oxidation of M(M155)	Oxidation of M(1)			Single Protein		P26373	5	6	6	5	6	5	4	6	99.5863	Confident
274	Q9BYD3	39S ribosomal protein L4, mitochondrial (RM04_HUMAN)	MRPL4	19	34.8973	72.03	5.14	31.3573					Single Protein		Q9BYD3	1	2	2	1	2	1	1	2	99.5863	Doubtful
275	Q9BYD2	39S ribosomal protein L9, mitochondrial (RM09_HUMAN)	MRPL9	1	30.2244	100	3	32.6491					Single Protein		Q9BYD2	1	3	3	1	3	1	1	3	95.7265	Doubtful
276	P26368	Splicing factor U2AF 65 kDa subunit (U2AF2_HUMAN)	U2AF2	19	53.4672	60.84	3.37	25.564					Single Protein		P26368	2	3	3	2	3	2	1	3	99.5863	Doubtful
277	Q12864	Cadherin-17 (CAD17_HUMAN)	CDH17	8	92.1619	62.38	3.37	20.0552					Single Protein		Q12864	2	3	3	2	3	2	2	3	99.5863	Confident
278	Q9H8Y8	Golgi reassembly-stacking protein 2 (GORS2_HUMAN)	GORASP2	2	47.116	36.28	8.19	40.358	Deamidation of N(N88)	Deamidation of N(1)			Single Protein		Q9H8Y8	2	2	2	2	2	2	1	2	96.3768	Doubtful
279	Q12874	Splicing factor 3A subunit 3 (SF3A3_HUMAN)	SF3A3	1	58.8123	83.83	1.8	18.5475					Single Protein		Q12874	1	4	4	1	4	1	1	4	96.5826	Doubtful
280	P59665	Neutrophil defensin 1 (DEF1_HUMAN)	DEFA1	8	10.1942	67.02	9.57	138.37					Related Proteins	P59666	P59665, P59666	1	2	2	1	2	1	1	2	99.5863	Doubtful
281	P07203	Glutathione peroxidase 1 (GPX1_HUMAN)	GPX1	3	22.0751	84.73	9.85	67.5761					Single Protein		P07203	2	4	3	1	4	2	2	4	99.5863	Confident
282	P38159	RNA-binding motif protein, X chromosome (RBMX_HUMAN)	RBMX	X	42.3063	100	7.16	10.2185					Related Proteins	Q96E39	P38159, Q96E39	2	5	0	0	0	0	2	5	99.5863	Confident
283	P53999	Activated RNA polymerase II transcriptional coactivator p15 (TCP4_HUMAN)	SUB1	5	14.3864	100	37.01	160.161					Single Protein		P53999	4	4	4	4	4	4	4	6	99.5863	Confident
284	Q15019	Septin-2 (SEPT2_HUMAN)	SEPT2	2	41.4613	86.15	8.86	32.1969			Deamidation of Q (Q292-{Q285 Q288 Q292 N298})	Deamidation of Q (1)	Single Protein		Q15019	2	2	1	1	1	1	2	2	99.5863	Doubtful
285	O96008	Mitochondrial import receptor subunit TOM40 homolog (TOM40_HUMAN)	TOMM40	19	37.8691	39.89	6.09	77.8332					Single Protein		O96008	2	3	3	2	3	2	2	3	99.5863	Confident
286	P14314	Glucosidase 2 subunit beta (GLU2B_HUMAN)	PRKCSH	19	59.3878	49.62	7.39	50.2571					Single Protein		P14314	3	4	4	3	4	3	3	5	99.5863	Confident
287	O00303	Eukaryotic translation initiation factor 3 subunit F (EIF3F_HUMAN)	EIF3F	CHR_HSCHR11_1_CTG1_2	37.5402	48.74	7.28	93.9366					Single Protein		O00303	2	3	3	2	3	2	3	4	99.5863	Confident
288	P14324	Farnesyl pyrophosphate synthase (FPPS_HUMAN)	FDPS	1	48.2446	60.38	4.3	25.9444					Single Protein		P14324	1	3	3	1	3	1	1	4	99.5863	Doubtful
289	Q7L576	Cytoplasmic FMR1-interacting protein 1 (CYFP1_HUMAN)	CYFIP1	15	145.089	76.7	0.96	3.98779					Related Proteins	Q96F07	Q7L576, Q96F07	1	1	0	0	1	1	1	1	99.5863	Doubtful
290	P27635	60S ribosomal protein L10 (RL10_HUMAN)	RPL10	X	24.5879	87.38	28.97	99.8011	Oxidation of M(M136)	Oxidation of M(1)			Single Protein		P27635	6	8	8	6	8	6	6	9	99.5863	Confident
291	Q96DX5	Ankyrin repeat and SOCS box protein 9 (ASB9_HUMAN)	ASB9	X	31.8372	60.54	6.46	41.9102					Single Protein		Q96DX5	1	1	1	1	1	1	1	1	99.5863	Doubtful
292	P61326	Protein mago nashi homolog (MGN_HUMAN)	MAGOH	1	17.1528	100	21.23	44.7807					Related Proteins	Q96A72	P61326, Q96A72	2	2	0	0	2	2	2	2	99.5863	Confident
293	Q15046	Lysine--tRNA ligase (SYK_HUMAN)	KARS	16	68.0046	67	6.03	25.4892					Single Protein		Q15046	3	5	5	3	5	3	2	5	99.5863	Confident
294	P01011	Alpha-1-antichymotrypsin (AACT_HUMAN)	SERPINA3	14	47.6205	83.92	16.78	55.4738					Single Protein		P01011	6	8	8	6	8	6	6	8	99.5863	Confident
295	P01009	Alpha-1-antitrypsin (A1AT_HUMAN)	SERPINA1	14	46.707	71.53	10.29	26.7529	Deamidation of N(N338)	Deamidation of N(1)			Single Protein		P01009	4	5	5	4	5	4	3	6	99.5863	Confident
296	P01008	Antithrombin-III (ANT3_HUMAN)	SERPINC1	1	52.5689	82.76	2.59	18.7873					Single Protein		P01008	1	2	2	1	2	1	1	2	99.5863	Doubtful
297	Q15056	Eukaryotic translation initiation factor 4H (IF4H_HUMAN)	EIF4H	7	27.3684	88.31	8.47	70.301			Deamidation of N (N223-{N223 Q224 N227 N229})	Deamidation of N (1)	Single Protein		Q15056	1	1	1	1	1	1	2	2	99.5863	Doubtful
298	P39656	Dolichyl-diphosphooligosaccharide--protein glycosyltransferase 48 kDa subunit (OST48_HUMAN)	DDOST	1	50.769	55.26	5.7	35.923					Single Protein		P39656	2	3	3	2	3	2	2	3	99.5863	Doubtful
299	Q15063	Periostin (POSTN_HUMAN)	POSTN	13	93.2553	80.02	1.67	11.6231					Single Protein		Q15063	1	1	1	1	1	1	1	1	99.5863	Doubtful
300	P01034	Cystatin-C (CYTC_HUMAN)	CST3	20	15.7891	80.82	7.53	59.7077					Single Protein		P01034	1	1	1	1	1	1	1	1	99.5863	Doubtful
301	P01024	Complement C3 (CO3_HUMAN)	C3	19	187.03	84.97	7.46	14.8635	Deamidation of Q(Q398)	Deamidation of Q(1)			Single Protein		P01024	8	19	18	8	19	8	8	19	99.5863	Confident
302	P01023	Alpha-2-macroglobulin (A2MG_HUMAN)	A2M	12	163.188	71.51	3.12	13.7418					Single Protein		P01023	3	7	7	3	7	3	3	7	99.5863	Confident
303	P13010	X-ray repair cross-complementing protein 5 (XRCC5_HUMAN)	XRCC5	2	82.6523	73.22	14.07	33.798					Single Protein		P13010	8	13	13	8	13	8	8	14	99.5863	Confident
304	Q15084	Protein disulfide-isomerase A6 (PDIA6_HUMAN)	PDIA6	2	48.0913	72.95	21.59	68.3413					Single Protein		Q15084	7	8	8	7	8	7	8	10	99.5863	Confident
305	O14929	Histone acetyltransferase type B catalytic subunit (HAT1_HUMAN)	HAT1	2	49.4808	78.28	3.1	24.695					Single Protein		O14929	1	1	1	1	1	1	1	1	99.5863	Doubtful
306	P56192	Methionine--tRNA ligase, cytoplasmic (SYMC_HUMAN)	MARS	12	101.052	65.11	1.33	13.0694					Single Protein		P56192	1	2	2	1	2	1	1	2	99.5863	Doubtful
307	P07195	L-lactate dehydrogenase B chain (LDHB_HUMAN)	LDHB	12	36.6151	84.73	24.85	94.72					Single Protein		P07195	7	10	9	6	9	6	6	11	99.5863	Confident
308	P46783	40S ribosomal protein S10 (RS10_HUMAN)	RPS10	6	18.8859	100	18.18	132.081					Single Protein		P46783	2	3	3	2	3	2	3	4	99.5863	Confident
309	P83731	60S ribosomal protein L24 (RL24_HUMAN)	RPL24	3	17.7679	100	19.11	101.795	Oxidation of M(M91)	Oxidation of M(1)			Single Protein		P83731	3	4	4	3	4	3	3	4	99.5863	Confident
310	P46782	40S ribosomal protein S5 (RS5_HUMAN)	RPS5	19	22.8621	86.27	34.31	97.5713					Single Protein		P46782	5	6	6	5	6	5	5	6	99.5863	Confident
311	P46781	40S ribosomal protein S9 (RS9_HUMAN)	RPS9	CHR_HSCHR19LRC_LRC_S_CTG3_1	22.5776	100	24.74	102.601					Single Protein		P46781	5	9	9	5	9	5	5	11	99.5863	Confident
312	P46777	60S ribosomal protein L5 (RL5_HUMAN)	RPL5	1	34.3407	88.22	11.11	105.362					Single Protein		P46777	3	5	5	3	5	3	5	7	99.5863	Confident
313	P46776	60S ribosomal protein L27a (RL27A_HUMAN)	RPL27A	11	16.551	100	19.59	107.985					Single Protein		P46776	3	4	4	3	4	3	3	4	99.5863	Confident
314	P20231	Tryptase beta-2 (TRYB2_HUMAN)	TPSB2	16	30.4955	55.64	9.82	136.459			Deamidation of Q (Q98-{Q93 Q98 Q100})	Deamidation of Q (1)	Related Proteins	Q15661	P20231, Q15661	3	4	4	3	4	3	4	5	99.5863	Confident
315	P56134	ATP synthase subunit f, mitochondrial (ATPK_HUMAN)	ATP5J2	7	10.9107	100	25.53	170.019	Oxidation of M(M32)	Oxidation of M(1)			Single Protein		P56134	3	3	3	3	3	3	3	3	99.5863	Confident
316	P32119	Peroxiredoxin-2 (PRDX2_HUMAN)	PRDX2	19	21.8782	58.08	28.28	211.563	Deamidation of N(N144)	Deamidation of N(1)			Single Protein		P32119	7	7	5	5	5	5	9	10	99.5863	Confident
317	Q9BYT8	Neurolysin, mitochondrial (NEUL_HUMAN)	NLN	5	80.5997	79.69	1.42	14.0829					Single Protein		Q9BYT8	1	2	2	1	2	1	1	2	95.9298	Doubtful
318	Q9NVI7	ATPase family AAA domain-containing protein 3A (ATD3A_HUMAN)	ATAD3A	1	71.3247	90.85	1.42	4.58324					Related Proteins	Q5T2N8	Q5T2N8, Q9NVI7	1	2	0	0	0	0	1	2	99.5863	Doubtful
319	Q15102	Platelet-activating factor acetylhydrolase IB subunit gamma (PA1B3_HUMAN)	PAFAH1B3	19	25.7182	76.62	11.26	69.1851					Single Protein		Q15102	3	7	7	3	7	3	3	7	99.5863	Confident
320	Q9BYZ8	Regenerating islet-derived protein 4 (REG4_HUMAN)	REG4	1	18.2178	84.18	8.23	55.1729					Single Protein		Q9BYZ8	1	2	2	1	2	1	1	2	99.5863	Doubtful
321	Q15121	Astrocytic phosphoprotein PEA-15 (PEA15_HUMAN)	PEA15	1	15.0308	82.31	9.23	67.0563					Single Protein		Q15121	1	2	2	1	2	1	1	2	99.5863	Doubtful
322	Q15124	Phosphoglucomutase-like protein 5 (PGM5_HUMAN)	PGM5	9	62.1857	82.36	1.59	17.6464					Single Protein		Q15124	1	3	3	1	3	1	1	4	96.5826	Doubtful
323	P07108	Acyl-CoA-binding protein (ACBP_HUMAN)	DBI	2	10.038	100	18.39	100.199					Single Protein		P07108	1	1	1	1	1	1	1	1	99.5863	Doubtful
324	Q03154	Aminoacylase-1 (ACY1_HUMAN)	ACY1	3	45.856	77.45	8.33	38.4588	Deamidation of Q(Q26)	Deamidation of Q(1)			Single Protein		Q03154	2	2	2	2	2	2	2	2	99.5863	Confident
325	P0CG47	Polyubiquitin-B (UBB_HUMAN)	UBB	17	25.7458	100	56.33	45.8389					Related and Unrelated Proteins	P0CG48, P62979, P62987	P0CG47, P0CG48, P62979, P62987	5	5	0	0	5	5	9	9	99.5863	Confident
326	P52597	Heterogeneous nuclear ribonucleoprotein F (HNRPF_HUMAN)	HNRNPF	10	45.6429	63.37	13.73	100.546					Single Protein		P52597	4	6	4	2	4	2	7	9	99.5863	Confident
327	Q96EP5	DAZ-associated protein 1 (DAZP1_HUMAN)	DAZAP1	19	43.3561	48.16	3.93	39.0911					Single Protein		Q96EP5	1	1	1	1	1	1	1	1	99.5863	Doubtful
328	Q9P015	39S ribosomal protein L15, mitochondrial (RM15_HUMAN)	MRPL15	8	33.3989	100	8.45	44.1756			Deamidation of N (N123-{Q120 N123}), Deamidation of Q (Q114-{Q114})	Deamidation of N (1), Deamidation of Q (1)	Single Protein		Q9P015	2	2	2	2	2	2	2	2	99.5863	Doubtful
329	P63244	Receptor of activated protein C kinase 1 (RACK1_HUMAN)	RACK1	5	35.0546	66.25	14.2	50.4156	Deamidation of N(N15)	Deamidation of N(1)	Deamidation of Q (Q20-{Q20 Q26})	Deamidation of Q (1)	Single Protein		P63244	3	8	8	3	8	3	3	8	99.5863	Confident
330	Q9H9B4	Sideroflexin-1 (SFXN1_HUMAN)	SFXN1	5	35.5963	72.36	8.39	50.8793	Deamidation of N(N211)	Deamidation of N(1)			Single Protein		Q9H9B4	2	4	4	2	4	2	2	4	99.5863	Confident
331	P63241	Eukaryotic translation initiation factor 5A-1 (IF5A1_HUMAN)	EIF5A	17	16.8214	68.18	28.57	103.778			Deamidation of Q (Q95-{N87 Q90 Q95 Q103})	Deamidation of Q (1)	Single Protein		P63241	3	3	3	3	3	3	3	3	99.5863	Confident
332	O75964	ATP synthase subunit g, mitochondrial (ATP5L_HUMAN)	ATP5L	11	11.4212	76.7	21.36	126.951					Single Protein		O75964	2	2	2	2	2	2	2	2	99.5863	Confident
333	Q9P035	Very-long-chain (3R)-3-hydroxyacyl-CoA dehydratase 3 (HACD3_HUMAN)	HACD3	15	43.1316	71.82	3.04	30.6948					Single Protein		Q9P035	1	2	2	1	2	1	1	3	99.5863	Doubtful
334	P63261	Actin, cytoplasmic 2 (ACTG_HUMAN)	ACTG1	17	41.7658	76.8	63.2	57.6817	Deamidation of N(N12, N92, N252, N296); Deamidation of Q(Q360); Oxidation of M(M44, M47, M153, M190, M305, M325)	Deamidation of N(4); Deamidation of Q(1); Oxidation of M(6)			Single Protein		P63261	39	43	1	1	1	1	56	68	99.5863	Confident
335	Q8NA92	THAP domain-containing protein 8 (THAP8_HUMAN)	THAP8	19	30.0627	70.44	6.2	45.1675	Deamidation of Q(Q199)	Deamidation of Q(1)			Single Protein		Q8NA92	1	1	1	1	1	1	1	1	99.5863	Doubtful
336	P63279	SUMO-conjugating enzyme UBC9 (UBC9_HUMAN)	UBE2I	16	17.9952	64.56	13.92	102.96					Single Protein		P63279	2	3	3	2	3	2	2	3	99.5863	Confident
337	Q6P1M3	Lethal(2) giant larvae protein homolog 2 (L2GL2_HUMAN)	LLGL2	17	113.377	64.41	2.35	16.5519					Single Protein		Q6P1M3	2	3	3	2	3	2	2	3	99.5863	Confident
338	P07148	Fatty acid-binding protein, liver (FABPL_HUMAN)	FABP1	2	14.1994	100	44.88	156.729	Deamidation of N(N44, N111)	Deamidation of N(2)			Single Protein		P07148	5	6	6	5	6	5	5	6	99.5863	Confident
339	Q9H845	Acyl-CoA dehydrogenase family member 9, mitochondrial (ACAD9_HUMAN)	ACAD9	3	68.7167	70.37	2.09	14.7751					Single Protein		Q9H845	1	2	2	1	2	1	1	2	99.5863	Doubtful
340	P01889	HLA class I histocompatibility antigen, B-7 alpha chain (1B07_HUMAN)	HLA-B	CHR_HSCHR6_MHC_COX_CTG1	40.4349	82.87	3.87	26.7402					Related Proteins	P01893, P10321, P13747, P18463, P30460, P30462, P30475, P30480, P30486, P30499, Q29718, Q29836, Q29865, Q29963, Q31610, Q95365	P01889, P01893, P10321, P13747, P18463, P30460, P30462, P30475, P30480, P30486, P30499, Q29718, Q29836, Q29865, Q29963, Q31610, Q95365	1	1	0	0	0	0	1	1	99.5863	Doubtful
341	Q92841	Probable ATP-dependent RNA helicase DDX17 (DDX17_HUMAN)	DDX17	22	80.222	70.51	7	8.50726					Single Protein		Q92841	5	11	5	1	5	1	4	11	95.8632	Confident
342	P62136	Serine/threonine-protein phosphatase PP1-alpha catalytic subunit (PP1A_HUMAN)	PPP1CA	11	37.4878	87.88	5.15	37.5746					Single Protein		P62136	2	2	1	1	2	2	2	2	99.5863	Confident
343	Q92820	Gamma-glutamyl hydrolase (GGH_HUMAN)	GGH	8	35.9412	55.97	7.55	57.6034	Deamidation of N(N91)	Deamidation of N(1)			Single Protein		Q92820	2	3	3	2	3	2	2	3	99.5863	Confident
344	P10909	Clusterin (CLUS_HUMAN)	CLU	8	52.461	80.85	2.45	24.0147					Single Protein		P10909	1	2	2	1	2	1	1	2	99.5863	Doubtful
345	P07305	Histone H1.0 (H10_HUMAN)	H1F0	22	20.8502	100	11.34	67.4019					Single Protein		P07305	2	3	3	2	3	2	2	3	99.5863	Confident
346	P49189	4-trimethylaminobutyraldehyde dehydrogenase (AL9A1_HUMAN)	ALDH9A1	1	53.767	74.7	2.02	21.958					Single Protein		P49189	1	2	2	1	2	1	1	2	99.5863	Doubtful
347	P09972	Fructose-bisphosphate aldolase C (ALDOC_HUMAN)	ALDOC	17	39.4312	76.65	12.09	31.9316			Deamidation of N (N181-{N181}), Deamidation of Q (Q180-{Q179 Q180})	Deamidation of N (1), Deamidation of Q (1)	Single Protein		P09972	2	2	1	1	1	1	2	2	99.5863	Doubtful
348	Q92882	Osteoclast-stimulating factor 1 (OSTF1_HUMAN)	OSTF1	9	23.7719	76.64	3.74	40.7351					Single Protein		Q92882	1	1	1	1	1	1	1	1	99.5863	Doubtful
349	Q9UNX3	60S ribosomal protein L26-like 1 (RL26L_HUMAN)	RPL26L1	5	17.2456	100	11.72	80.1592					Single Protein		Q9UNX3	2	2	1	1	1	1	2	2	99.5863	Doubtful
350	P09960	Leukotriene A-4 hydrolase (LKHA4_HUMAN)	LTA4H	12	69.2412	86.25	9.66	33.0828					Single Protein		P09960	4	9	9	4	9	4	4	10	99.5863	Confident
351	O00429	Dynamin-1-like protein (DNM1L_HUMAN)	DNM1L	12	81.8261	92.66	6.39	9.87015					Single Protein		O00429	4	4	4	4	4	4	2	4	99.5863	Doubtful
352	Q8TF09	Dynein light chain roadblock-type 2 (DLRB2_HUMAN)	DYNLRB2	16	10.8477	100	21.88	68.104					Related Proteins	Q9NP97	Q8TF09, Q9NP97	2	2	0	0	2	2	2	2	99.5863	Confident
353	Q00796	Sorbitol dehydrogenase (DHSO_HUMAN)	SORD	15	38.2998	77.87	17.37	50.8714					Single Protein		Q00796	4	7	7	4	7	4	4	7	99.5863	Confident
354	Q16777	Histone H2A type 2-C (H2A2C_HUMAN)	HIST2H2AC	1	13.9798	77.52	58.14	165.221	Deamidation of N(N69, N90); Deamidation of Q(Q25); Oxidation of M(M52)	Deamidation of N(2); Deamidation of Q(1); Oxidation of M(1)			Related Proteins	Q6FI13	Q16777, Q6FI13	10	12	3	3	3	3	12	15	99.5863	Confident
355	O43598	2'-deoxynucleoside 5'-phosphate N-hydrolase 1 (DNPH1_HUMAN)	DNPH1	6	19.0966	81.03	9.77	61.825					Single Protein		O43598	1	1	1	1	1	1	1	2	99.5863	Doubtful
356	P62891	60S ribosomal protein L39 (RL39_HUMAN)	RPL39	X	6.40265	100	19.61	170.928					Related Proteins	Q59GN2	P62891, Q59GN2	1	1	1	1	1	1	1	1	99.5863	Doubtful
357	P27797	Calreticulin (CALR_HUMAN)	CALR	19	48.1118	59.95	14.39	65.1723					Single Protein		P27797	5	7	7	5	7	5	6	8	99.5863	Confident
358	A5D8V7	Coiled-coil domain-containing protein 151 (CC151_HUMAN)	CCDC151	19	69.0973	100	1.85	14.651					Single Protein		A5D8V7	1	4	4	1	4	1	1	4	95.8235	Doubtful
359	P39748	Flap endonuclease 1 (FEN1_HUMAN)	FEN1	11	42.5661	85.79	2.89	22.9403					Single Protein		P39748	1	1	1	1	1	1	1	1	99.5863	Doubtful
360	P26447	Protein S100-A4 (S10A4_HUMAN)	S100A4	1	11.7207	70.3	18.81	129.465					Single Protein		P26447	2	2	2	2	2	2	2	2	99.5863	Confident
361	O43681	ATPase ASNA1 (ASNA_HUMAN)	ASNA1	19	38.7674	72.7	8.05	57.0777					Single Protein		O43681	3	3	3	3	3	3	3	3	99.5863	Confident
362	O43684	Mitotic checkpoint protein BUB3 (BUB3_HUMAN)	BUB3	10	37.1312	67.38	3.05	35.0093					Single Protein		O43684	1	2	2	1	2	1	1	2	99.5863	Doubtful
363	Q9BY50	Signal peptidase complex catalytic subunit SEC11C (SC11C_HUMAN)	SEC11C	18	21.5285	86.46	5.21	45.4027					Single Protein		Q9BY50	1	1	1	1	1	1	1	1	99.5863	Doubtful
364	P34897	Serine hydroxymethyltransferase, mitochondrial (GLYM_HUMAN)	SHMT2	12	55.9577	87.3	14.68	45.8314					Single Protein		P34897	6	10	10	6	10	6	6	10	99.5863	Confident
365	O43615	Mitochondrial import inner membrane translocase subunit TIM44 (TIM44_HUMAN)	TIMM44	19	51.3235	100	2.65	19.2861					Single Protein		O43615	1	2	2	1	2	1	1	2	99.5863	Doubtful
366	P08559	Pyruvate dehydrogenase E1 component subunit alpha, somatic form, mitochondrial (ODPA_HUMAN)	PDHA1	X	43.2676	69.74	5.9	40.2338					Single Protein		P08559	2	3	3	2	3	2	2	3	99.5863	Confident
367	P62081	40S ribosomal protein S7 (RS7_HUMAN)	RPS7	2	22.1133	84.54	22.16	93.6138					Single Protein		P62081	4	6	6	4	6	4	4	8	99.5863	Confident
368	P07237	Protein disulfide-isomerase (PDIA1_HUMAN)	P4HB	17	57.0807	82.48	24.41	58.2971	Deamidation of N(N458)	Deamidation of N(1)			Single Protein		P07237	11	16	16	11	16	11	11	18	99.5863	Confident
369	Q05682	Caldesmon (CALD1_HUMAN)	CALD1	7	93.1754	96.6	4.67	10.9928			Deamidation of Q (Q87-{N85 Q87})	Deamidation of Q (1)	Single Protein		Q05682	2	4	4	2	4	2	1	4	99.5863	Doubtful
370	P08571	Monocyte differentiation antigen CD14 (CD14_HUMAN)	CD14	5	40.0507	61.87	4.8	33.2722					Single Protein		P08571	1	3	3	1	3	1	1	3	95.8202	Doubtful
371	P08574	Cytochrome c1, heme protein, mitochondrial (CY1_HUMAN)	CYC1	8	35.399	60.31	3.69	71.4534					Single Protein		P08574	1	1	1	1	1	1	2	2	99.5863	Doubtful
372	P09874	Poly [ADP-ribose] polymerase 1 (PARP1_HUMAN)	PARP1	1	113.012	85.5	0.99	9.7183					Single Protein		P09874	1	4	4	1	4	1	1	4	99.5863	Doubtful
373	Q9BXJ9	N-alpha-acetyltransferase 15, NatA auxiliary subunit (NAA15_HUMAN)	NAA15	4	101.208	93.76	1.73	10.0662					Single Protein		Q9BXJ9	1	4	4	1	4	1	1	4	95.9135	Doubtful
374	Q04323	UBX domain-containing protein 1 (UBXN1_HUMAN)	UBXN1	11	33.3049	57.91	10.44	50.8793					Single Protein		Q04323	2	4	4	2	4	2	2	4	99.5863	Confident
375	P0DMM9	Sulfotransferase 1A3 (ST1A3_HUMAN)	SULT1A3	16	34.1741	91.19	11.86	44.3253					Related Proteins	P0DMN0	P0DMM9, P0DMN0	2	3	3	2	3	2	2	3	99.5863	Confident
376	Q96TA1	Niban-like protein 1 (NIBL1_HUMAN)	FAM129B	9	84.0847	71.58	2.95	14.7751					Single Protein		Q96TA1	2	3	3	2	3	2	1	3	96.3855	Doubtful
377	O00151	PDZ and LIM domain protein 1 (PDLI1_HUMAN)	PDLIM1	10	36.049	74.16	8.81	43.8791					Single Protein		O00151	2	2	2	2	2	2	2	2	99.5863	Confident
378	Q9UMY4	Sorting nexin-12 (SNX12_HUMAN)	SNX12	X	19.7181	80.81	13.37	94.0718					Single Protein		Q9UMY4	2	2	2	2	2	2	2	2	99.5863	Confident
379	Q92734	Protein TFG (TFG_HUMAN)	TFG	3	43.4212	42.5	6.75	59.4363					Single Protein		Q92734	2	2	2	2	2	2	2	2	99.5863	Confident
380	O60814	Histone H2B type 1-K (H2B1K_HUMAN)	HIST1H2BK	6	13.8816	100	42.06	300.209	Deamidation of N(N64, N68); Oxidation of M(M60, M63)	Deamidation of N(2); Oxidation of M(2)			Related Proteins	P57053, P58876, P62807, Q5QNW6, Q93079, Q99877, Q99879, Q99880	O60814, P57053, P58876, P62807, Q5QNW6, Q93079, Q99877, Q99879, Q99880	20	21	16	16	16	16	25	29	99.5863	Confident
381	O00154	Cytosolic acyl coenzyme A thioester hydrolase (BACH_HUMAN)	ACOT7	1	41.7693	81.84	8.16	13.0109					Single Protein		O00154	2	5	5	2	5	2	1	5	99.5863	Doubtful
382	P38117	Electron transfer flavoprotein subunit beta (ETFB_HUMAN)	ETFB	19	27.8262	86.27	21.18	90.4752					Single Protein		P38117	5	7	7	5	7	5	5	8	99.5863	Confident
383	O00161	Synaptosomal-associated protein 23 (SNP23_HUMAN)	SNAP23	15	23.3395	88.63	6.64	41.3143					Single Protein		O00161	1	2	2	1	2	1	1	2	99.5863	Doubtful
384	P40429	60S ribosomal protein L13a (RL13A_HUMAN)	RPL13A	19	23.5624	100	14.78	89.4634	Oxidation of M(M118)	Oxidation of M(1)			Single Protein		P40429	4	6	6	4	6	4	4	6	99.5863	Confident
385	P63104	14-3-3 protein zeta/delta (1433Z_HUMAN)	YWHAZ	8	27.7277	100	20.82	60.0618					Single Protein		P63104	4	8	4	2	4	2	4	8	99.5863	Confident
386	P16989	Y-box-binding protein 3 (YBOX3_HUMAN)	YBX3	12	40.066	71.24	6.72	8.37881	Deamidation of N(N102)	Deamidation of N(1)			Related Proteins	P67809, Q9Y2T7	P16989, P67809, Q9Y2T7	3	3	0	0	3	3	2	3	99.5863	Confident
387	O14745	Na(+)/H(+) exchange regulatory cofactor NHE-RF1 (NHRF1_HUMAN)	SLC9A3R1	17	38.8446	85.47	7.26	36.5251					Single Protein		O14745	2	2	2	2	2	2	2	2	99.5863	Confident
388	P26196	Probable ATP-dependent RNA helicase DDX6 (DDX6_HUMAN)	DDX6	11	54.3823	83.44	4.14	18.0483					Single Protein		P26196	2	4	4	2	4	2	1	4	95.8763	Doubtful
389	P23919	Thymidylate kinase (KTHY_HUMAN)	DTYMK	2	23.8045	88.68	10.38	61.6791					Single Protein		P23919	2	3	3	2	3	2	2	3	99.5863	Doubtful
390	P09622	Dihydrolipoyl dehydrogenase, mitochondrial (DLDH_HUMAN)	DLD	7	54.143	69.35	2.75	21.5775					Single Protein		P09622	1	3	3	1	3	1	1	3	99.5863	Doubtful
391	Q5UE93	Phosphoinositide 3-kinase regulatory subunit 6 (PI3R6_HUMAN)	PIK3R6	17	84.2049	82.76	2.79	13.4527	Deamidation of Q(Q322)	Deamidation of Q(1)			Single Protein		Q5UE93	1	1	1	1	1	1	1	1	99.5863	Doubtful
392	P0DME0	Protein SETSIP (SETLP_HUMAN)	SETSIP	1	34.8613	56.62	8.94	32.8542	Deamidation of N(N154)	Deamidation of N(1)			Related Proteins	Q01105	P0DME0, Q01105	2	3	0	0	3	2	2	3	99.5863	Confident
393	Q9BWD1	Acetyl-CoA acetyltransferase, cytosolic (THIC_HUMAN)	ACAT2	6	41.3244	50.88	6.3	39.3855					Single Protein		Q9BWD1	2	5	5	2	5	2	2	5	96.7954	Confident
394	O14773	Tripeptidyl-peptidase 1 (TPP1_HUMAN)	TPP1	11	61.2096	54.71	4.97	33.6143					Single Protein		O14773	2	2	2	2	2	2	2	2	99.5863	Confident
395	Q9UMX0	Ubiquilin-1 (UBQL1_HUMAN)	UBQLN1	9	62.4794	35.82	9.34	69.6175					Single Protein		Q9UMX0	4	6	3	2	6	4	4	7	99.5863	Confident
396	P14678	Small nuclear ribonucleoprotein-associated proteins B and B' (RSMB_HUMAN)	SNRPB	20	24.5937	77.92	9.58	27.2416					Related Proteins	P63162	P14678, P63162	2	4	0	0	4	2	2	4	96.5826	Confident
397	P35637	RNA-binding protein FUS (FUS_HUMAN)	FUS	16	53.3938	49.05	4.37	15.4562					Related Proteins	Q92804	P35637, Q92804	2	2	0	0	2	2	2	2	99.5863	Confident
398	Q01995	Transgelin (TAGL_HUMAN)	TAGLN	11	22.5964	100	64.18	188.458	Deamidation of N(N3); Deamidation of Q(Q37); Oxidation of M(M86, M91, M111, M131, M153)	Deamidation of N(1); Deamidation of Q(1); Oxidation of M(5)			Single Protein		Q01995	18	22	22	18	22	18	17	23	99.5863	Confident
399	O43242	26S proteasome non-ATPase regulatory subunit 3 (PSMD3_HUMAN)	PSMD3	17	60.9395	90.64	2.06	16.3246					Single Protein		O43242	1	3	3	1	3	1	1	3	99.5863	Doubtful
400	O14950	Myosin regulatory light chain 12B (ML12B_HUMAN)	MYL12B	18	19.7665	82.56	44.77	143.743	Deamidation of N(N95); Oxidation of M(M25, M130)	Deamidation of N(1); Oxidation of M(2)			Related Proteins	P19105	O14950, P19105	9	11	1	1	1	1	13	17	99.5863	Confident
401	Q00610	Clathrin heavy chain 1 (CLH1_HUMAN)	CLTC	17	191.493	74.51	1.25	5.54537					Single Protein		Q00610	2	6	5	1	6	2	1	6	99.5863	Doubtful
402	Q16181	Septin-7 (SEPT7_HUMAN)	SEPT7	7	50.648	86.27	7.32	27.1737	Deamidation of N(N68)	Deamidation of N(1)			Single Protein		Q16181	2	3	2	1	3	2	2	4	99.5863	Doubtful
403	P04792	Heat shock protein beta-1 (HSPB1_HUMAN)	HSPB1	7	22.7685	66.83	47.8	141.871					Single Protein		P04792	8	8	8	8	8	8	8	8	99.5863	Confident
404	P10599	Thioredoxin (THIO_HUMAN)	TXN	9	11.7297	77.14	22.86	124.533					Single Protein		P10599	2	2	2	2	2	2	2	3	99.5863	Confident
405	Q96D15	Reticulocalbin-3 (RCN3_HUMAN)	RCN3	19	37.47	63.72	3.96	29.8538					Single Protein		Q96D15	1	2	2	1	2	1	1	2	95.7198	Doubtful
406	O43324	Eukaryotic translation elongation factor 1 epsilon-1 (MCA3_HUMAN)	EEF1E1	6	19.7983	85.63	12.07	75.1493					Single Protein		O43324	2	3	3	2	3	2	2	3	99.5863	Confident
407	P08294	Extracellular superoxide dismutase [Cu-Zn] (SODE_HUMAN)	SOD3	4	25.8347	58.33	6.67	53.1544					Single Protein		P08294	1	3	3	1	3	1	1	4	99.5863	Doubtful
408	P60866	40S ribosomal protein S20 (RS20_HUMAN)	RPS20	8	13.3643	100	9.24	146.51					Single Protein		P60866	1	2	2	1	2	1	2	3	99.5863	Doubtful
409	Q9UNL2	Translocon-associated protein subunit gamma (SSRG_HUMAN)	SSR3	3	21.0672	51.35	7.57	57.3508					Single Protein		Q9UNL2	1	1	1	1	1	1	1	1	99.5863	Doubtful
410	O75526	RNA-binding motif protein, X-linked-like-2 (RMXL2_HUMAN)	RBMXL2	11	42.7882	100	5.61	10.1924					Related Proteins	P38159	O75526, P38159	2	2	0	0	0	0	2	2	99.5863	Confident
411	Q96CN7	Isochorismatase domain-containing protein 1 (ISOC1_HUMAN)	ISOC1	5	32.2161	72.82	9.73	53.1544					Single Protein		Q96CN7	2	2	2	2	2	2	2	2	99.5863	Confident
412	Q96CM8	Acyl-CoA synthetase family member 2, mitochondrial (ACSF2_HUMAN)	ACSF2	17	68.0808	65.53	2.6	18.9507					Single Protein		Q96CM8	1	2	2	1	2	1	1	2	95.0541	Doubtful
413	Q9UNM6	26S proteasome non-ATPase regulatory subunit 13 (PSD13_HUMAN)	PSMD13	11	42.9181	85.11	7.18	34.7765					Single Protein		Q9UNM6	2	5	5	2	5	2	2	6	99.5863	Confident
414	Q96CT7	Coiled-coil domain-containing protein 124 (CC124_HUMAN)	CCDC124	19	25.8196	100	10.31	58.6367					Single Protein		Q96CT7	2	3	3	2	3	2	2	3	99.5863	Confident
415	Q9UNF1	Melanoma-associated antigen D2 (MAGD2_HUMAN)	MAGED2	X	64.9144	75.08	1.32	17.262					Single Protein		Q9UNF1	1	3	3	1	3	1	1	3	99.5863	Doubtful
416	O94826	Mitochondrial import receptor subunit TOM70 (TOM70_HUMAN)	TOMM70	3	67.412	80.1	1.48	16.2334					Single Protein		O94826	1	3	3	1	3	1	1	3	95.7198	Doubtful
417	P47897	Glutamine--tRNA ligase (SYQ_HUMAN)	QARS	3	87.7429	91.23	10.19	28.8145					Single Protein		P47897	7	11	11	7	11	7	6	13	99.5863	Confident
418	P21281	V-type proton ATPase subunit B, brain isoform (VATB2_HUMAN)	ATP6V1B2	8	56.4649	82.78	4.31	27.5864					Single Protein		P21281	2	6	6	2	6	2	2	6	99.5863	Confident
419	Q09028	Histone-binding protein RBBP4 (RBBP4_HUMAN)	RBBP4	1	47.6261	41.18	7.29	57.5401					Single Protein		Q09028	4	6	2	1	2	1	2	6	95.7198	Confident
420	Q00688	Peptidyl-prolyl cis-trans isomerase FKBP3 (FKBP3_HUMAN)	FKBP3	14	25.1613	87.95	4.91	38.9166					Single Protein		Q00688	1	3	3	1	3	1	1	3	99.5863	Doubtful
421	P60842	Eukaryotic initiation factor 4A-I (IF4A1_HUMAN)	EIF4A1	17	46.1246	91.38	24.38	66.7981			Deamidation of Q (Q339-{Q339 Q340 N346 N352})	Deamidation of Q (1)	Single Protein		P60842	7	11	11	7	11	7	8	12	99.5863	Confident
422	P10515	Dihydrolipoyllysine-residue acetyltransferase component of pyruvate dehydrogenase complex, mitochondrial (ODP2_HUMAN)	DLAT	11	68.9531	72.64	8.35	21.0056					Single Protein		P10515	5	5	5	5	5	5	2	6	99.5863	Doubtful
423	Q7Z6Z7	E3 ubiquitin-protein ligase HUWE1 (HUWE1_HUMAN)	HUWE1	X	481.589	61.2	0.57	4.10549					Single Protein		Q7Z6Z7	2	15	15	2	15	2	2	15	96.9547	Doubtful
424	Q9H773	dCTP pyrophosphatase 1 (DCTP1_HUMAN)	DCTPP1	16	18.6694	81.76	19.41	76.9175					Single Protein		Q9H773	4	6	6	4	6	4	2	6	99.5863	Confident
425	P09525	Annexin A4 (ANXA4_HUMAN)	ANXA4	2	35.8601	91.54	31.66	74.2709					Single Protein		P09525	8	9	9	8	9	8	8	10	99.5863	Confident
426	Q9NZJ9	Diphosphoinositol polyphosphate phosphohydrolase 2 (NUDT4_HUMAN)	NUDT4	12	20.2932	66.11	7.78	60.9603					Single Protein		Q9NZJ9	1	2	2	1	2	1	1	2	99.5863	Doubtful
427	P63000	Ras-related C3 botulinum toxin substrate 1 (RAC1_HUMAN)	RAC1	7	21.4362	59.38	11.46	81.8528					Single Protein		P63000	2	3	1	1	1	1	2	3	99.5863	Confident
428	P08246	Neutrophil elastase (ELNE_HUMAN)	ELANE	19	28.4998	43.45	9.36	57.6034					Single Protein		P08246	2	4	4	2	4	2	2	4	99.5863	Confident
429	Q9NZL9	Methionine adenosyltransferase 2 subunit beta (MAT2B_HUMAN)	MAT2B	5	37.5282	65.57	3.89	32.2864					Single Protein		Q9NZL9	1	1	1	1	1	1	1	1	99.5863	Doubtful
430	Q06830	Peroxiredoxin-1 (PRDX1_HUMAN)	PRDX1	1	22.0963	75.38	41.21	130.668	Deamidation of N(N145)	Deamidation of N(1)			Single Protein		Q06830	10	11	8	7	8	7	11	12	99.5863	Confident
431	P08238	Heat shock protein HSP 90-beta (HS90B_HUMAN)	HSP90AB1	6	83.2121	82.46	16.85	48.2195	Oxidation of M(M93)	Oxidation of M(1)			Single Protein		P08238	11	20	3	3	8	6	13	24	99.5863	Confident
432	P08236	Beta-glucuronidase (BGLR_HUMAN)	GUSB	7	74.6847	47.16	1.23	22.5837					Single Protein		P08236	1	1	1	1	1	1	1	1	99.5863	Doubtful
433	Q92616	eIF-2-alpha kinase activator GCN1 (GCN1_HUMAN)	GCN1	12	292.572	81.77	0.94	5.38993					Single Protein		Q92616	2	9	9	2	9	2	2	9	99.5863	Confident
434	O75821	Eukaryotic translation initiation factor 3 subunit G (EIF3G_HUMAN)	EIF3G	19	35.5889	67.5	9.06	27.2416					Single Protein		O75821	2	3	3	2	3	2	1	3	99.5863	Doubtful
435	O00264	Membrane-associated progesterone receptor component 1 (PGRC1_HUMAN)	PGRMC1	X	21.6578	64.1	7.18	57.3508					Single Protein		O00264	1	3	3	1	3	1	1	3	99.5863	Doubtful
436	O00273	DNA fragmentation factor subunit alpha (DFFA_HUMAN)	DFFA	1	36.4995	72.81	5.14	26.3363					Single Protein		O00273	1	1	1	1	1	1	1	1	99.5863	Doubtful
437	P63208	S-phase kinase-associated protein 1 (SKP1_HUMAN)	SKP1	5	18.6462	82.82	15.34	80.2207					Single Protein		P63208	2	3	3	2	3	2	2	3	99.5863	Confident
438	P52565	Rho GDP-dissociation inhibitor 1 (GDIR1_HUMAN)	ARHGDIA	17	23.1927	64.71	7.35	66.0403					Single Protein		P52565	1	2	2	1	2	1	1	2	99.5863	Doubtful
439	P52566	Rho GDP-dissociation inhibitor 2 (GDIR2_HUMAN)	ARHGDIB	12	22.9736	75.12	10.45	43.3697					Single Protein		P52566	2	3	3	2	3	2	1	3	96.4545	Doubtful
440	Q13813	Spectrin alpha chain, non-erythrocytic 1 (SPTN1_HUMAN)	SPTAN1	9	284.364	93.69	2.63	8.052					Single Protein		Q13813	5	10	10	5	10	5	5	10	99.5863	Confident
441	P63220	40S ribosomal protein S21 (RS21_HUMAN)	RPS21	20	9.10557	100	46.99	192.551	Oxidation of M(M1)	Oxidation of M(1)			Single Protein		P63220	3	3	3	3	3	3	3	3	99.5863	Confident
442	O00299	Chloride intracellular channel protein 1 (CLIC1_HUMAN)	CLIC1	CHR_HSCHR6_MHC_DBB_CTG1	26.9057	88.8	32.78	78.3715					Single Protein		O00299	4	6	6	4	6	4	4	8	99.5863	Confident
443	Q9ULZ3	Apoptosis-associated speck-like protein containing a CARD (ASC_HUMAN)	PYCARD	16	21.6133	76.92	6.15	58.1155					Single Protein		Q9ULZ3	1	2	2	1	2	1	1	2	99.5863	Doubtful
444	Q13838	Spliceosome RNA helicase DDX39B (DX39B_HUMAN)	DDX39B	CHR_HSCHR6_MHC_COX_CTG1	48.9599	78.74	14.49	52.7418					Single Protein		Q13838	5	8	2	2	8	5	6	9	99.5863	Confident
445	Q96SB4	SRSF protein kinase 1 (SRPK1_HUMAN)	SRPK1	6	74.2784	68.85	1.68	17.2279					Single Protein		Q96SB4	1	2	2	1	2	1	1	2	99.5863	Doubtful
446	O14880	Microsomal glutathione S-transferase 3 (MGST3_HUMAN)	MGST3	1	16.5056	49.34	8.55	57.3508					Single Protein		O14880	1	1	1	1	1	1	1	1	99.5863	Doubtful
447	O00231	26S proteasome non-ATPase regulatory subunit 11 (PSD11_HUMAN)	PSMD11	17	47.434	93.36	2.37	20.6572					Single Protein		O00231	1	5	5	1	5	1	1	6	95.7198	Doubtful
448	Q9BVC6	Transmembrane protein 109 (TM109_HUMAN)	TMEM109	11	26.1936	60.49	4.94	59.3015					Single Protein		Q9BVC6	1	1	1	1	1	1	1	1	99.5863	Doubtful
449	Q9ULV4	Coronin-1C (COR1C_HUMAN)	CORO1C	12	53.2151	65.61	9.49	79.2873					Single Protein		Q9ULV4	5	7	6	4	6	4	5	8	99.5863	Confident
450	O43396	Thioredoxin-like protein 1 (TXNL1_HUMAN)	TXNL1	18	32.2307	80.28	3.11	34.052					Single Protein		O43396	1	1	1	1	1	1	1	1	99.5863	Doubtful
451	O43399	Tumor protein D54 (TPD54_HUMAN)	TPD52L2	20	22.2243	87.86	33.01	96.624					Single Protein		O43399	5	6	6	5	6	5	5	6	99.5863	Confident
452	P15531	Nucleoside diphosphate kinase A (NDKA_HUMAN)	NME1	17	17.1377	83.55	31.58	152.526	Oxidation of M(M90)	Oxidation of M(1)			Single Protein		P15531	5	5	1	1	1	1	7	8	99.5863	Confident
453	P28838	Cytosol aminopeptidase (AMPL_HUMAN)	LAP3	4	56.1308	86.71	6.74	16.1432					Single Protein		P28838	3	7	7	3	7	3	2	7	99.5863	Confident
454	Q5T9A4	ATPase family AAA domain-containing protein 3B (ATD3B_HUMAN)	ATAD3B	1	72.5273	94.6	2.93	10.6656					Related Proteins	Q9NVI7	Q5T9A4, Q9NVI7	2	3	0	0	0	0	2	3	99.5863	Confident
455	O43390	Heterogeneous nuclear ribonucleoprotein R (HNRPR_HUMAN)	HNRNPR	CHR_HSCHR1_4_CTG3	70.8992	80.25	6	18.6267					Single Protein		O43390	3	6	5	2	5	2	2	6	99.5863	Confident
456	P68036	Ubiquitin-conjugating enzyme E2 L3 (UB2L3_HUMAN)	UBE2L3	22	17.8502	83.77	14.29	56.606			Deamidation of Q (Q106-{Q103 Q106 N113 Q116})	Deamidation of Q (1)	Single Protein		P68036	1	2	2	1	2	1	1	2	99.5863	Doubtful
457	Q9Y6V0	Protein piccolo (PCLO_HUMAN)	PCLO	7	560.355	63.91	0.18	2.32338					Single Protein		Q9Y6V0	1	2	2	1	2	1	1	2	95.7198	Doubtful
458	P15559	NAD(P)H dehydrogenase [quinone] 1 (NQO1_HUMAN)	NQO1	16	30.848	67.88	3.65	40.5457					Single Protein		P15559	1	1	1	1	1	1	1	1	99.5863	Doubtful
459	O14818	Proteasome subunit alpha type-7 (PSA7_HUMAN)	PSMA7	20	27.8696	100	16.53	52.7257					Single Protein		O14818	2	3	3	2	3	2	2	3	99.5863	Confident
460	Q01813	ATP-dependent 6-phosphofructokinase, platelet type (PFKAP_HUMAN)	PFKP	10	85.5415	69.01	1.28	14.6019					Single Protein		Q01813	1	2	2	1	2	1	1	2	99.5863	Doubtful
461	Q9NYU2	UDP-glucose:glycoprotein glucosyltransferase 1 (UGGG1_HUMAN)	UGGT1	2	177.078	64.76	0.64	6.51032					Single Protein		Q9NYU2	1	2	2	1	2	1	1	2	95.8202	Doubtful
462	P22695	Cytochrome b-c1 complex subunit 2, mitochondrial (QCR2_HUMAN)	UQCRC2	CHR_HG926_PATCH	48.4129	71.74	14.13	55.8802	Deamidation of Q(Q167)	Deamidation of Q(1)			Single Protein		P22695	4	8	8	4	8	4	4	8	99.5863	Confident
463	P59998	Actin-related protein 2/3 complex subunit 4 (ARPC4_HUMAN)	ARPC4	3	19.6543	100	23.81	108.102					Single Protein		P59998	4	6	6	4	6	4	4	6	99.5863	Confident
464	P47985	Cytochrome b-c1 complex subunit Rieske, mitochondrial (UCRI_HUMAN)	UQCRFS1	19	29.6494	66.06	11.31	68.8869					Single Protein		P47985	3	3	3	3	3	3	3	3	99.5863	Confident
465	P20042	Eukaryotic translation initiation factor 2 subunit 2 (IF2B_HUMAN)	EIF2S2	20	38.3644	92.49	3.6	26.1781					Single Protein		P20042	1	2	2	1	2	1	1	2	99.5863	Doubtful
466	P60981	Destrin (DEST_HUMAN)	DSTN	20	18.4935	100	13.94	79.2483					Single Protein		P60981	2	3	3	2	3	2	2	3	99.5863	Confident
467	P35998	26S proteasome regulatory subunit 7 (PRS7_HUMAN)	PSMC2	7	48.6031	94.23	10.62	52.0086					Single Protein		P35998	4	4	4	4	4	4	4	6	99.5863	Confident
468	Q8WZ42	Titin (TITIN_HUMAN)	TTN	2	3813.65	80.99	0.05	0.277887	Deamidation of Q(Q2365); Oxidation of M(M2351)	Deamidation of Q(1); Oxidation of M(1)			Single Protein		Q8WZ42	1	44	44	1	44	1	1	44	96.4516	Doubtful
469	P04843	Dolichyl-diphosphooligosaccharide--protein glycosyltransferase subunit 1 (RPN1_HUMAN)	RPN1	3	68.5268	77.43	11.04	24.6813					Single Protein		P04843	5	8	8	5	8	5	5	9	99.5863	Confident
470	P04844	Dolichyl-diphosphooligosaccharide--protein glycosyltransferase subunit 2 (RPN2_HUMAN)	RPN2	20	69.241	54.04	10.14	47.5049					Single Protein		P04844	5	7	7	5	7	5	5	7	99.5863	Confident
471	Q96C19	EF-hand domain-containing protein D2 (EFHD2_HUMAN)	EFHD2	1	26.6805	81.25	19.58	90.8985					Single Protein		Q96C19	4	7	5	3	7	4	4	7	99.5863	Confident
472	Q96T21	Selenocysteine insertion sequence-binding protein 2 (SEBP2_HUMAN)	SECISBP2	9	95.4024	68.38	1.05	0	Deamidation of Q(Q520)	Deamidation of Q(1)			Single Protein		Q96T21	1	3	3	1	3	1	0	3	95.0541	Doubtful
473	Q00577	Transcriptional activator protein Pur-alpha (PURA_HUMAN)	PURA	5	34.8894	54.04	2.8	38.2339					Single Protein		Q00577	1	1	1	1	1	1	1	1	99.5863	Doubtful
474	P07099	Epoxide hydrolase 1 (HYEP_HUMAN)	EPHX1	1	52.915	65.93	3.96	22.8202					Single Protein		P07099	1	1	1	1	1	1	1	1	99.5863	Doubtful
475	P60953	Cell division control protein 42 homolog (CDC42_HUMAN)	CDC42	1	21.245	64.92	6.81	57.3508					Single Protein		P60953	1	1	1	1	1	1	1	1	99.5863	Doubtful
476	P20073	Annexin A7 (ANXA7_HUMAN)	ANXA7	10	52.7058	55.94	6.35	43.5866					Single Protein		P20073	2	4	4	2	4	2	2	4	99.5863	Confident
477	P21397	Amine oxidase [flavin-containing] A (AOFA_HUMAN)	MAOA	X	59.6435	72.87	2.66	17.8268					Single Protein		P21397	1	2	2	1	2	1	1	2	95.7232	Doubtful
478	O94979	Protein transport protein Sec31A (SC31A_HUMAN)	SEC31A	4	132.931	46.97	0.74	11.5156					Single Protein		O94979	1	3	3	1	3	1	1	3	99.5863	Doubtful
479	P21399	Cytoplasmic aconitate hydratase (ACOC_HUMAN)	ACO1	9	98.3366	71.09	4.39	4.21738					Single Protein		P21399	3	6	6	3	6	3	1	6	99.5863	Doubtful
480	P09651	Heterogeneous nuclear ribonucleoprotein A1 (ROA1_HUMAN)	HNRNPA1	12	38.723	73.92	28.49	163.264	Oxidation of M(M137)	Oxidation of M(1)			Single Protein		P09651	11	14	11	9	11	9	16	20	99.5863	Confident
481	P62820	Ras-related protein Rab-1A (RAB1A_HUMAN)	RAB1A	2	22.6634	100	20.98	77.9598					Related Proteins	Q9H0U4	P62820, Q9H0U4	3	4	3	3	3	3	3	4	99.5863	Confident
482	P22626	Heterogeneous nuclear ribonucleoproteins A2/B1 (ROA2_HUMAN)	HNRNPA2B1	7	37.4067	62.89	50.14	172.015	Deamidation of N(N178)	Deamidation of N(1)			Single Protein		P22626	19	24	21	17	21	17	24	34	99.5863	Confident
483	P63173	60S ribosomal protein L38 (RL38_HUMAN)	RPL38	17	8.21273	100	17.14	249.066					Single Protein		P63173	1	3	3	1	3	1	2	4	99.5863	Doubtful
484	P09661	U2 small nuclear ribonucleoprotein A' (RU2A_HUMAN)	SNRPA1	15	28.3981	76.47	13.73	72.6443					Single Protein		P09661	3	4	4	3	4	3	3	4	99.5863	Confident
485	P60900	Proteasome subunit alpha type-6 (PSA6_HUMAN)	PSMA6	14	27.3818	69.11	17.07	76.9175					Single Protein		P60900	3	4	4	3	4	3	2	4	99.5863	Confident
486	P11940	Polyadenylate-binding protein 1 (PABP1_HUMAN)	PABPC1	8	70.6259	70.6	8.96	22.8647					Single Protein		P11940	5	12	0	0	0	0	3	12	95.8529	Confident
487	O75828	Carbonyl reductase [NADPH] 3 (CBR3_HUMAN)	CBR3	21	30.8307	89.17	13.36	28.8479					Related Proteins	P16152	O75828, P16152	3	3	0	0	0	0	3	3	99.5863	Confident
488	Q9NZ08	Endoplasmic reticulum aminopeptidase 1 (ERAP1_HUMAN)	ERAP1	5	107.166	73.43	1.38	10.8695					Single Protein		Q9NZ08	1	3	3	1	3	1	1	3	95.9265	Doubtful
489	O75874	Isocitrate dehydrogenase [NADP] cytoplasmic (IDHC_HUMAN)	IDH1	2	46.6295	86.71	22.22	55.9803					Single Protein		O75874	7	9	9	7	9	7	7	10	99.5863	Confident
490	P08311	Cathepsin G (CATG_HUMAN)	CTSG	14	28.8191	80.39	36.08	88.6383					Single Protein		P08311	7	7	7	7	7	7	7	8	99.5863	Confident
491	P33316	Deoxyuridine 5'-triphosphate nucleotidohydrolase, mitochondrial (DUT_HUMAN)	DUT	15	26.5466	100	6.75	34.5925					Single Protein		P33316	1	2	2	1	2	1	1	2	99.5863	Doubtful
492	P10301	Ras-related protein R-Ras (RRAS_HUMAN)	RRAS	19	23.4659	88.07	7.34	39.9877					Related Proteins	P62070	P10301, P62070	1	1	1	1	1	1	1	1	99.5863	Doubtful
493	P51148	Ras-related protein Rab-5C (RAB5C_HUMAN)	RAB5C	17	23.4678	75.93	36.57	87.8266	Deamidation of N(N105)	Deamidation of N(1)			Single Protein		P51148	5	5	3	3	5	5	5	5	99.5863	Confident
494	P51149	Ras-related protein Rab-7a (RAB7A_HUMAN)	RAB7A	3	23.4748	100	24.64	87.7347					Single Protein		P51149	4	5	5	4	5	4	4	6	99.5863	Confident
495	P21333	Filamin-A (FLNA_HUMAN)	FLNA	X	280.564	67.62	3.97	10.1998					Single Protein		P21333	7	14	12	5	12	5	7	14	99.5863	Confident
496	Q9NYK5	39S ribosomal protein L39, mitochondrial (RM39_HUMAN)	MRPL39	21	38.6866	92.9	3.25	51.5818					Single Protein		Q9NYK5	1	2	2	1	2	1	2	3	99.5863	Doubtful
497	P12081	Histidine--tRNA ligase, cytoplasmic (SYHC_HUMAN)	HARS	5	57.3742	83.3	3.54	13.8224					Related Proteins	P49590	P12081, P49590	2	2	0	0	2	2	2	2	99.5863	Doubtful
498	P19623	Spermidine synthase (SPEE_HUMAN)	SRM	1	33.8027	73.18	7.62	48.4295					Single Protein		P19623	2	2	2	2	2	2	2	2	99.5863	Confident
499	P61158	Actin-related protein 3 (ARP3_HUMAN)	ACTR3	2	47.341	76.08	13.16	39.6621	Oxidation of M(M327)	Oxidation of M(1)			Single Protein		P61158	4	6	6	4	6	4	4	7	99.5863	Confident
500	P07602	Prosaposin (SAP_HUMAN)	PSAP	10	58.0738	76.53	5.73	33.0885					Single Protein		P07602	3	3	3	3	3	3	3	3	99.5863	Confident
501	P61163	Alpha-centractin (ACTZ_HUMAN)	ACTR1A	10	42.5869	76.86	8.24	34.7765					Single Protein		P61163	2	2	2	2	2	2	2	2	99.5863	Confident
502	P62495	Eukaryotic peptide chain release factor subunit 1 (ERF1_HUMAN)	ETF1	5	49.0001	93.82	3.43	19.9481					Single Protein		P62495	1	6	6	1	6	1	1	6	99.5863	Doubtful
503	P61160	Actin-related protein 2 (ARP2_HUMAN)	ACTR2	2	44.7322	76.14	23.86	75.3425	Deamidation of N(N71, N76)	Deamidation of N(2)			Single Protein		P61160	7	9	9	7	9	7	7	12	99.5863	Confident
504	P48147	Prolyl endopeptidase (PPCE_HUMAN)	PREP	6	80.648	80.42	4.93	19.4583					Single Protein		P48147	2	6	6	2	6	2	3	6	99.5863	Confident
505	P50454	Serpin H1 (SERPH_HUMAN)	SERPINH1	11	46.4112	86.84	13.88	53.875					Single Protein		P50454	4	4	4	4	4	4	5	5	99.5863	Confident
506	P61106	Ras-related protein Rab-14 (RAB14_HUMAN)	RAB14	9	23.8819	86.05	13.49	60.8185					Single Protein		P61106	2	4	3	2	3	2	2	4	99.5863	Confident
507	P20645	Cation-dependent mannose-6-phosphate receptor (MPRD_HUMAN)	M6PR	12	30.9734	72.56	5.05	38.2339					Single Protein		P20645	1	1	1	1	1	1	1	1	99.5863	Doubtful
508	P05023	Sodium/potassium-transporting ATPase subunit alpha-1 (AT1A1_HUMAN)	ATP1A1	1	112.824	61.97	6.16	26.4696					Single Protein		P05023	5	8	5	4	8	5	5	8	99.5863	Confident
509	P07686	Beta-hexosaminidase subunit beta (HEXB_HUMAN)	HEXB	5	63.0712	65.29	8.81	39.8319					Single Protein		P07686	4	6	5	3	5	3	4	6	99.5863	Confident
510	P05026	Sodium/potassium-transporting ATPase subunit beta-1 (AT1B1_HUMAN)	ATP1B1	1	35.0389	79.54	9.9	49.1578					Single Protein		P05026	2	2	2	2	2	2	2	2	96.5826	Confident
511	P10319	HLA class I histocompatibility antigen, B-58 alpha chain (1B58_HUMAN)	HLA-B	CHR_HSCHR6_MHC_COX_CTG1	40.312	83.43	6.91	17.1902					Related Proteins	P04222, P18464, P30490, P30491, P30498, P30499, P30501, P30504, P30505, P30508, P30510, P30685, Q07000, Q29865, Q29963, Q95604, Q9TNN7	P04222, P10319, P18464, P30490, P30491, P30498, P30499, P30501, P30504, P30505, P30508, P30510, P30685, Q07000, Q29865, Q29963, Q95604, Q9TNN7	2	2	0	0	0	0	2	2	99.5863	Confident
512	P42166	Lamina-associated polypeptide 2, isoform alpha (LAP2A_HUMAN)	TMPO	12	75.4456	80.69	1.87	7.4507					Related Proteins	P42167	P42166, P42167	1	1	0	0	0	0	1	1	99.5863	Doubtful
513	P20618	Proteasome subunit beta type-1 (PSB1_HUMAN)	PSMB1	CHR_HSCHR6_1_CTG5	26.4724	88.8	14.11	90.4286					Single Protein		P20618	2	2	2	2	2	2	3	3	99.5863	Confident
514	P13473	Lysosome-associated membrane glycoprotein 2 (LAMP2_HUMAN)	LAMP2	X	44.9323	53.41	2.93	28.8653					Single Protein		P13473	1	1	1	1	1	1	1	1	99.5863	Doubtful
515	P49419	Alpha-aminoadipic semialdehyde dehydrogenase (AL7A1_HUMAN)	ALDH7A1	5	58.4501	63.82	5.19	31.1333					Single Protein		P49419	2	3	3	2	3	2	2	3	99.5863	Confident
516	P49411	Elongation factor Tu, mitochondrial (EFTU_HUMAN)	TUFM	16	49.5102	94.03	20.35	69.2922					Single Protein		P49411	7	12	12	7	12	7	8	14	99.5863	Confident
517	Q08380	Galectin-3-binding protein (LG3BP_HUMAN)	LGALS3BP	17	65.2893	66.15	8.89	47.555					Single Protein		Q08380	4	7	7	4	7	4	5	10	99.5863	Confident
518	P12111	Collagen alpha-3(VI) chain (CO6A3_HUMAN)	COL6A3	2	343.457	72.46	3.21	8.54547	Oxidation of M(M616)	Oxidation of M(1)			Single Protein		P12111	7	15	15	7	15	7	7	15	99.5863	Confident
519	P14780	Matrix metalloproteinase-9 (MMP9_HUMAN)	MMP9	20	78.4084	68.74	3.68	16.1432					Single Protein		P14780	2	4	4	2	4	2	1	4	99.5863	Doubtful
520	Q14197	Peptidyl-tRNA hydrolase ICT1, mitochondrial (ICT1_HUMAN)	MRPL58	17	23.6154	100	12.62	63.4756					Single Protein		Q14197	2	2	2	2	2	2	2	2	99.5863	Confident
521	Q14195	Dihydropyrimidinase-related protein 3 (DPYL3_HUMAN)	DPYSL3	5	61.9241	75.61	6.49	31.3895					Single Protein		Q14195	3	6	5	2	5	2	3	6	99.5863	Confident
522	P62424	60S ribosomal protein L7a (RL7A_HUMAN)	RPL7A	CHR_HG2030_PATCH	29.977	90.98	6.02	65.5437					Single Protein		P62424	1	4	4	1	4	1	2	5	99.5863	Doubtful
523	O00748	Cocaine esterase (EST2_HUMAN)	CES2	16	61.7672	52.24	4.47	44.7807					Single Protein		O00748	2	2	2	2	2	2	2	2	99.5863	Confident
524	P24158	Myeloblastin (PRTN3_HUMAN)	PRTN3	19	27.7893	19.14	11.33	129.367					Single Protein		P24158	3	3	3	3	3	3	4	4	99.5863	Confident
525	Q07020	60S ribosomal protein L18 (RL18_HUMAN)	RPL18	19	21.6211	100	18.09	38.6406					Single Protein		Q07020	3	3	3	3	3	3	2	3	99.5863	Doubtful
526	Q07021	Complement component 1 Q subcomponent-binding protein, mitochondrial (C1QBP_HUMAN)	C1QBP	17	31.3426	61.35	16.67	64.401					Single Protein		Q07021	4	4	4	4	4	4	4	5	99.5863	Confident
527	Q9UBX3	Mitochondrial dicarboxylate carrier (DIC_HUMAN)	SLC25A10	17	31.2623	78.4	12.2	87.5233					Single Protein		Q9UBX3	2	5	5	2	5	2	3	6	99.5863	Doubtful
528	A8K7I4	Calcium-activated chloride channel regulator 1 (CLCA1_HUMAN)	CLCA1	1	100.163	57.44	8.1	31.1787	Deamidation of N(N634); Deamidation of Q(Q443)	Deamidation of N(1); Deamidation of Q(1)			Single Protein		A8K7I4	6	9	9	6	9	6	6	9	99.5863	Confident
529	P13489	Ribonuclease inhibitor (RINI_HUMAN)	RNH1	CHR_HSCHR11_1_CTG8	49.9411	86.77	8.68	37.3405					Single Protein		P13489	3	3	3	3	3	3	3	3	99.5863	Confident
530	Q5T6V5	Queuosine salvage protein (QSPP_HUMAN)	C9orf64	9	39.0038	84.46	2.93	25.564					Single Protein		Q5T6V5	1	3	3	1	3	1	1	3	99.5863	Doubtful
531	O00764	Pyridoxal kinase (PDXK_HUMAN)	PDXK	21	35.0799	78.53	8.65	53.3713	Deamidation of N(N58)	Deamidation of N(1)			Single Protein		O00764	2	4	4	2	4	2	2	4	99.5863	Doubtful
532	Q14204	Cytoplasmic dynein 1 heavy chain 1 (DYHC1_HUMAN)	DYNC1H1	14	532.072	83.49	0.97	4.22842					Single Protein		Q14204	4	11	11	4	11	4	4	11	99.5863	Confident
533	Q16881	Thioredoxin reductase 1, cytoplasmic (TRXR1_HUMAN)	TXNRD1	12	70.8622	84.13	2.31	13.4319					Single Protein		Q16881	1	1	1	1	1	1	1	1	99.5863	Doubtful
534	P02743	Serum amyloid P-component (SAMP_HUMAN)	APCS	1	25.3711	43.5	9.87	74.2953					Single Protein		P02743	2	2	2	2	2	2	2	2	99.5863	Confident
535	Q16891	MICOS complex subunit MIC60 (MIC60_HUMAN)	IMMT	2	83.6263	83.11	5.15	23.3993					Single Protein		Q16891	3	5	5	3	5	3	3	5	99.5863	Confident
536	P43243	Matrin-3 (MATR3_HUMAN)	MATR3	5	94.5648	75.56	1.06	13.1087					Single Protein		P43243	1	3	3	1	3	1	1	3	96.5826	Doubtful
537	Q03518	Antigen peptide transporter 1 (TAP1_HUMAN)	TAP1	6	87.1627	44.06	3.59	24.3048					Single Protein		Q03518	2	2	2	2	2	2	2	2	96.5826	Doubtful
538	P02730	Band 3 anion transport protein (B3AT_HUMAN)	SLC4A1	17	101.727	48.41	5.16	29.4323					Single Protein		P02730	3	4	4	3	4	3	3	4	99.5863	Confident
539	P02768	Serum albumin (ALBU_HUMAN)	ALB	4	69.3215	95.57	33	67.1249	Oxidation of M(M572)	Oxidation of M(1)			Single Protein		P02768	20	24	24	20	24	20	24	31	99.5863	Confident
540	Q15582	Transforming growth factor-beta-induced protein ig-h3 (BGH3_HUMAN)	TGFBI	5	74.634	70.42	5.12	28.0382					Single Protein		Q15582	3	6	6	3	6	3	3	6	99.5863	Confident
541	P02766	Transthyretin (TTHY_HUMAN)	TTR	18	15.877	83.67	39.46	138.37					Single Protein		P02766	3	4	4	3	4	3	4	5	99.5863	Confident
542	P02763	Alpha-1-acid glycoprotein 1 (A1AG1_HUMAN)	ORM1	9	23.4968	79.6	11.94	81.7249					Single Protein		P02763	2	3	3	2	3	2	2	4	99.5863	Confident
543	P02760	Protein AMBP (AMBP_HUMAN)	AMBP	9	38.974	81.25	2.27	27.674					Single Protein		P02760	1	1	1	1	1	1	1	1	99.5863	Doubtful
544	P02751	Fibronectin (FINC_HUMAN)	FN1	2	262.46	54.02	6.71	12.9218			Deamidation of N (N1179-{N1179 N1185})	Deamidation of N (1)	Single Protein		P02751	11	17	17	11	17	11	9	17	99.5863	Confident
545	P02792	Ferritin light chain (FRIL_HUMAN)	FTL	19	20.0071	80.57	14.29	61.825					Single Protein		P02792	2	3	3	2	3	2	2	4	99.5863	Doubtful
546	O15061	Synemin (SYNEM_HUMAN)	SYNM	15	172.663	79.81	0.7	6.1563					Single Protein		O15061	1	2	2	1	2	1	1	2	95.8301	Doubtful
547	P02790	Hemopexin (HEMO_HUMAN)	HPX	11	51.6433	66.23	12.12	38.4177					Single Protein		P02790	3	3	3	3	3	3	3	3	99.5863	Confident
548	P14735	Insulin-degrading enzyme (IDE_HUMAN)	IDE	10	117.893	67.03	0.88	11.3655					Single Protein		P14735	1	3	3	1	3	1	1	3	95.8431	Doubtful
549	P02788	Lactotransferrin (TRFL_HUMAN)	LTF	3	78.1319	88.03	18.59	34.4858	Deamidation of N(N280)	Deamidation of N(1)			Single Protein		P02788	10	18	17	9	17	9	9	18	99.5863	Confident
550	P02787	Serotransferrin (TRFE_HUMAN)	TF	3	77.0136	88.11	5.44	9.92215					Single Protein		P02787	4	8	7	3	7	3	2	8	96.875	Confident
551	P02786	Transferrin receptor protein 1 (TFR1_HUMAN)	TFRC	3	84.8179	78.03	3.03	20.086					Single Protein		P02786	2	2	2	2	2	2	2	2	99.5863	Confident
552	O14602	Eukaryotic translation initiation factor 1A, Y-chromosomal (IF1AY_HUMAN)	EIF1AY	Y	16.4323	78.47	9.72	60.5369					Related Proteins	P47813	O14602, P47813	1	1	1	1	1	1	1	1	99.5863	Doubtful
553	P55209	Nucleosome assembly protein 1-like 1 (NP1L1_HUMAN)	NAP1L1	12	45.3459	50.13	9.46	14.1976					Single Protein		P55209	2	3	2	2	3	2	1	5	99.5863	Doubtful
554	P61224	Ras-related protein Rap-1b (RAP1B_HUMAN)	RAP1B	12	20.8116	72.83	5.98	47.3767					Related Proteins	P62834	P61224, P62834	1	2	0	0	2	1	1	2	99.5863	Doubtful
555	P56537	Eukaryotic translation initiation factor 6 (IF6_HUMAN)	EIF6	20	26.5822	49.8	11.43	76.4677			Deamidation of N (N74-{N74 N75 Q79 Q82})	Deamidation of N (1)	Single Protein		P56537	2	2	2	2	2	2	2	2	99.5863	Doubtful
556	P55212	Caspase-6 (CASP6_HUMAN)	CASP6	4	33.2885	76.11	3.41	39.0911					Single Protein		P55212	1	1	1	1	1	1	1	1	99.5863	Doubtful
557	Q16819	Meprin A subunit alpha (MEP1A_HUMAN)	MEP1A	6	84.3654	68.63	4.69	12.8347					Single Protein		Q16819	3	3	3	3	3	3	2	3	99.5863	Confident
558	Q16822	Phosphoenolpyruvate carboxykinase [GTP], mitochondrial (PCKGM_HUMAN)	PCK2	14	70.6536	71.41	6.41	33.8195					Single Protein		Q16822	4	9	9	4	9	4	4	9	99.5863	Confident
559	Q16836	Hydroxyacyl-coenzyme A dehydrogenase, mitochondrial (HCDH_HUMAN)	HADH	4	34.2719	62.74	14.01	87.5928	Oxidation of M(M178)	Oxidation of M(1)			Single Protein		Q16836	5	5	5	5	5	5	5	6	99.5863	Confident
560	Q9NP72	Ras-related protein Rab-18 (RAB18_HUMAN)	RAB18	10	22.9626	100	5.34	42.3171					Single Protein		Q9NP72	1	2	2	1	2	1	1	2	99.5863	Doubtful
561	Q9NP81	Serine--tRNA ligase, mitochondrial (SYSM_HUMAN)	SARS2	CHR_HG26_PATCH	58.2459	78.19	1.54	18.1233					Single Protein		Q9NP81	1	1	1	1	1	1	1	1	99.5863	Doubtful
562	P45880	Voltage-dependent anion-selective channel protein 2 (VDAC2_HUMAN)	VDAC2	10	31.5465	86.05	17.35	78.6741	Deamidation of N(N179)	Deamidation of N(1)	Deamidation of Q (Q260-{N249 N250 Q260})	Deamidation of Q (1)	Single Protein		P45880	5	8	8	5	8	5	5	8	99.5863	Confident
563	P61086	Ubiquitin-conjugating enzyme E2 K (UBE2K_HUMAN)	UBE2K	4	22.3926	86	11	65.3799					Single Protein		P61086	2	4	4	2	4	2	2	4	99.5863	Confident
564	P61088	Ubiquitin-conjugating enzyme E2 N (UBE2N_HUMAN)	UBE2N	12	17.127	81.58	13.16	57.3508	Deamidation of Q(Q43)	Deamidation of Q(1)			Single Protein		P61088	1	2	1	1	2	1	1	2	99.5863	Doubtful
565	Q16851	UTP--glucose-1-phosphate uridylyltransferase (UGPA_HUMAN)	UGP2	2	56.9047	81.69	11.61	38.6406					Single Protein		Q16851	4	5	5	4	5	4	4	5	99.5863	Confident
566	Q16853	Membrane primary amine oxidase (AOC3_HUMAN)	AOC3	17	84.5683	52.56	2.88	24.5789					Single Protein		Q16853	2	4	4	2	4	2	2	4	96.5826	Confident
567	Q96IU4	Protein ABHD14B (ABHEB_HUMAN)	ABHD14B	3	22.3316	56.19	13.33	90.1792					Single Protein		Q96IU4	2	2	2	2	2	2	2	3	99.5863	Confident
568	P05388	60S acidic ribosomal protein P0 (RLA0_HUMAN)	RPLP0	12	34.2518	66.88	4.1	36.6274					Related Proteins	Q8NHW5	P05388, Q8NHW5	1	2	2	1	2	1	1	2	99.5863	Doubtful
569	P61289	Proteasome activator complex subunit 3 (PSME3_HUMAN)	PSME3	17	29.4876	84.65	9.45	60.8185					Single Protein		P61289	2	2	2	2	2	2	2	2	99.5863	Confident
570	P49591	Serine--tRNA ligase, cytoplasmic (SYSC_HUMAN)	SARS	1	58.74	82.1	8.56	10.7055					Single Protein		P49591	4	7	7	4	7	4	2	9	99.5863	Confident
571	P07737	Profilin-1 (PROF1_HUMAN)	PFN1	17	15.0446	82.14	45.71	192.582	Deamidation of N(N62); Oxidation of M(M114)	Deamidation of N(1); Oxidation of M(1)			Single Protein		P07737	7	7	7	7	7	7	8	11	99.5863	Confident
572	P20700	Lamin-B1 (LMNB1_HUMAN)	LMNB1	5	66.3676	84.81	1.71	15.7922					Single Protein		P20700	1	3	3	1	3	1	1	3	99.5863	Doubtful
573	P49588	Alanine--tRNA ligase, cytoplasmic (SYAC_HUMAN)	AARS	16	106.743	83.78	5.06	10.6229					Single Protein		P49588	4	5	5	4	5	4	3	5	99.5863	Confident
574	P07741	Adenine phosphoribosyltransferase (APT_HUMAN)	APRT	16	19.5954	100	4.44	48.4295					Single Protein		P07741	1	1	1	1	1	1	1	2	99.5863	Doubtful
575	P61221	ATP-binding cassette sub-family E member 1 (ABCE1_HUMAN)	ABCE1	4	67.271	77.96	2.84	16.6361					Single Protein		P61221	1	3	3	1	3	1	1	3	99.5863	Doubtful
576	P05141	ADP/ATP translocase 2 (ADT2_HUMAN)	SLC25A5	X	32.8312	79.53	30.87	132.401					Single Protein		P05141	10	11	11	10	11	10	12	13	99.5863	Confident
577	P05109	Protein S100-A8 (S10A8_HUMAN)	S100A8	1	10.8276	100	32.26	203.092					Single Protein		P05109	3	5	5	3	5	3	4	6	99.5863	Confident
578	O60506	Heterogeneous nuclear ribonucleoprotein Q (HNRPQ_HUMAN)	SYNCRIP	6	69.5596	77.21	9.47	33.4709					Single Protein		O60506	5	6	5	4	5	4	5	7	99.5863	Confident
579	P61247	40S ribosomal protein S3a (RS3A_HUMAN)	RPS3A	4	29.9257	100	6.44	66.0403					Single Protein		P61247	1	3	3	1	3	1	2	4	99.5863	Doubtful
580	P61254	60S ribosomal protein L26 (RL26_HUMAN)	RPL26	17	17.2475	100	11.72	140.279					Single Protein		P61254	2	2	1	1	1	1	3	3	99.5863	Doubtful
581	P06454	Prothymosin alpha (PTMA_HUMAN)	PTMA	2	12.196	47.75	9.91	383.781	Deamidation of N(N29)	Deamidation of N(1)			Single Protein		P06454	3	7	7	3	7	3	3	8	99.5863	Confident
582	P01591	Immunoglobulin J chain (IGJ_HUMAN)	JCHAIN	4	18.087	77.99	5.03	70.301					Single Protein		P01591	1	2	2	1	2	1	1	2	99.5863	Doubtful
583	P12268	Inosine-5'-monophosphate dehydrogenase 2 (IMDH2_HUMAN)	IMPDH2	3	55.7696	63.62	3.7	34.1409					Single Protein		P12268	2	4	4	2	4	2	2	4	99.5863	Confident
584	P51888	Prolargin (PRELP_HUMAN)	PRELP	1	43.7822	75.13	3.4	25.564					Single Protein		P51888	1	2	2	1	2	1	1	2	99.5863	Doubtful
585	O95292	Vesicle-associated membrane protein-associated protein B/C (VAPB_HUMAN)	VAPB	20	27.2111	86.83	5.76	41.3143					Single Protein		O95292	1	3	3	1	3	1	1	4	99.5863	Doubtful
586	P51884	Lumican (LUM_HUMAN)	LUM	12	38.4048	74.56	9.47	46.3687					Single Protein		P51884	2	9	9	2	9	2	2	9	99.5863	Confident
587	P26885	Peptidyl-prolyl cis-trans isomerase FKBP2 (FKBP2_HUMAN)	FKBP2	11	15.6393	80.28	8.45	61.3896					Single Protein		P26885	1	1	1	1	1	1	1	1	99.5863	Doubtful
588	Q96HE7	ERO1-like protein alpha (ERO1A_HUMAN)	ERO1A	14	54.3581	80.77	4.27	29.9221					Single Protein		Q96HE7	2	3	3	2	3	2	2	3	99.5863	Confident
589	O76021	Ribosomal L1 domain-containing protein 1 (RL1D1_HUMAN)	RSL1D1	16	54.9389	94.49	1.63	17.7904					Single Protein		O76021	1	3	3	1	3	1	1	3	99.5863	Doubtful
590	P12277	Creatine kinase B-type (KCRB_HUMAN)	CKB	14	42.6173	74.28	24.67	69.3423					Single Protein		P12277	6	7	7	6	7	6	6	7	99.5863	Confident
591	Q9GZT3	SRA stem-loop-interacting RNA-binding protein, mitochondrial (SLIRP_HUMAN)	SLIRP	14	12.3414	100	9.17	79.9754					Single Protein		Q9GZT3	1	3	3	1	3	1	1	3	99.5863	Doubtful
592	P51858	Hepatoma-derived growth factor (HDGF_HUMAN)	HDGF	1	26.7719	100	7.92	54.4832					Single Protein		P51858	2	3	3	2	3	2	2	3	99.5863	Confident
593	E9PAV3	Nascent polypeptide-associated complex subunit alpha, muscle-specific form (NACAM_HUMAN)	NACA	12	205.295	64.77	1.92	6.07833	Oxidation of M(M2048)	Oxidation of M(1)			Related Proteins	Q13765	E9PAV3, Q13765	4	5	0	0	5	4	4	5	99.5863	Confident
594	Q08211	ATP-dependent RNA helicase A (DHX9_HUMAN)	DHX9	1	140.869	70.94	5.83	19.2314					Single Protein		Q08211	5	9	9	5	9	5	5	9	99.5863	Confident
595	P30085	UMP-CMP kinase (KCY_HUMAN)	CMPK1	1	22.2083	100	22.96	81.5395					Single Protein		P30085	3	5	4	3	4	3	3	5	99.5863	Confident
596	P30086	Phosphatidylethanolamine-binding protein 1 (PEBP1_HUMAN)	PEBP1	12	21.0437	82.89	33.16	226.838	Deamidation of N(N95)	Deamidation of N(1)			Single Protein		P30086	5	8	8	5	8	5	8	12	99.5863	Confident
597	Q96HY6	DDRGK domain-containing protein 1 (DDRGK_HUMAN)	DDRGK1	20	35.5895	79.3	9.55	52.514					Single Protein		Q96HY6	2	2	2	2	2	2	2	2	99.5863	Confident
598	P30084	Enoyl-CoA hydratase, mitochondrial (ECHM_HUMAN)	ECHS1	10	31.3671	89.66	11.38	45.0896					Single Protein		P30084	2	2	2	2	2	2	2	2	99.5863	Confident
599	Q16762	Thiosulfate sulfurtransferase (THTR_HUMAN)	TST	22	33.4078	81.48	21.89	99.408	Deamidation of N(N128)	Deamidation of N(1)			Single Protein		Q16762	5	5	5	5	5	5	7	7	99.5863	Confident
600	Q15436	Protein transport protein Sec23A (SC23A_HUMAN)	SEC23A	14	86.1053	72.55	2.22	13.2081					Single Protein		Q15436	1	1	1	1	1	1	1	1	99.5863	Doubtful
601	Q15435	Protein phosphatase 1 regulatory subunit 7 (PP1R7_HUMAN)	PPP1R7	2	41.5385	91.67	8.33	44.3937					Single Protein		Q15435	3	6	6	3	6	3	3	6	99.5863	Confident
602	Q14103	Heterogeneous nuclear ribonucleoprotein D0 (HNRPD_HUMAN)	HNRNPD	4	38.4103	64.79	5.63	66.3274	Oxidation of M(M99)	Oxidation of M(1)			Single Protein		Q14103	3	7	5	2	6	3	3	7	99.5863	Confident
603	Q14108	Lysosome membrane protein 2 (SCRB2_HUMAN)	SCARB2	4	54.2555	62.76	4.39	34.5925					Single Protein		Q14108	2	2	2	2	2	2	2	2	96.4228	Confident
604	Q96I99	Succinate--CoA ligase [GDP-forming] subunit beta, mitochondrial (SUCB2_HUMAN)	SUCLG2	3	46.4814	71.76	12.27	46.6866					Single Protein		Q96I99	4	6	6	4	6	4	4	6	99.5863	Confident
605	P51812	Ribosomal protein S6 kinase alpha-3 (KS6A3_HUMAN)	RPS6KA3	X	83.6829	78.38	5.27	24.0689					Single Protein		P51812	3	6	6	3	6	3	3	6	96.9547	Doubtful
606	Q9UBV8	Peflin (PEF1_HUMAN)	PEF1	1	30.3613	34.51	4.58	70.8725					Single Protein		Q9UBV8	1	1	1	1	1	1	1	1	99.5863	Doubtful
607	Q16795	NADH dehydrogenase [ubiquinone] 1 alpha subcomplex subunit 9, mitochondrial (NDUA9_HUMAN)	NDUFA9	12	42.4826	100	12.47	42.3919					Single Protein		Q16795	3	5	5	3	5	3	3	5	99.5863	Confident
608	O15173	Membrane-associated progesterone receptor component 2 (PGRC2_HUMAN)	PGRMC2	4	23.8037	72.65	6.28	53.8106					Single Protein		O15173	1	1	1	1	1	1	1	1	99.5863	Doubtful
609	Q14152	Eukaryotic translation initiation factor 3 subunit A (EIF3A_HUMAN)	EIF3A	10	166.468	97.47	4.78	15.8556					Single Protein		Q14152	6	13	13	6	13	6	6	13	99.5863	Confident
610	P82979	SAP domain-containing ribonucleoprotein (SARNP_HUMAN)	SARNP	12	23.6564	82.86	4.76	50.0995					Single Protein		P82979	1	2	2	1	2	1	1	2	99.5863	Doubtful
611	P14868	Aspartate--tRNA ligase, cytoplasmic (SYDC_HUMAN)	DARS	2	57.1	93.21	3.59	9.33332					Single Protein		P14868	2	6	6	2	6	2	1	6	99.5863	Doubtful
612	P14866	Heterogeneous nuclear ribonucleoprotein L (HNRPL_HUMAN)	HNRNPL	CHR_HG26_PATCH	64.0924	54.5	4.41	69.7385					Single Protein		P14866	2	7	7	2	7	2	4	9	99.5863	Confident
613	Q99613	Eukaryotic translation initiation factor 3 subunit C (EIF3C_HUMAN)	EIF3C	16	105.278	69.77	1.53	11.3507					Related Proteins	B5ME19	B5ME19, Q99613	1	5	5	1	5	1	1	5	99.5863	Doubtful
614	Q14166	Tubulin--tyrosine ligase-like protein 12 (TTL12_HUMAN)	TTLL12	22	74.356	68.94	7.61	26.1996			Deamidation of Q (Q26-{Q19 Q26})	Deamidation of Q (1)	Single Protein		Q14166	3	4	4	3	4	3	3	4	99.5863	Confident
615	P33992	DNA replication licensing factor MCM5 (MCM5_HUMAN)	MCM5	22	82.2332	78.2	1.63	12.4178					Single Protein		P33992	1	2	2	1	2	1	1	2	99.5863	Doubtful
616	P33993	DNA replication licensing factor MCM7 (MCM7_HUMAN)	MCM7	7	81.2566	83.03	4.73	19.2294					Single Protein		P33993	2	3	3	2	3	2	2	3	99.5863	Confident
617	O15116	U6 snRNA-associated Sm-like protein LSm1 (LSM1_HUMAN)	LSM1	8	15.1701	100	12.03	65.5437					Single Protein		O15116	1	1	1	1	1	1	1	1	99.5863	Doubtful
618	P45974	Ubiquitin carboxyl-terminal hydrolase 5 (UBP5_HUMAN)	USP5	12	95.7253	64.69	1.4	12.2606					Single Protein		P45974	1	5	5	1	5	1	1	5	99.5863	Doubtful
619	P20674	Cytochrome c oxidase subunit 5A, mitochondrial (COX5A_HUMAN)	COX5A	15	16.7517	80.67	6	58.1155					Single Protein		P20674	1	2	2	1	2	1	1	2	99.5863	Doubtful
620	P43304	Glycerol-3-phosphate dehydrogenase, mitochondrial (GPDM_HUMAN)	GPD2	2	80.8016	82.53	2.06	13.9477					Single Protein		P43304	1	4	4	1	4	1	1	4	99.5863	Doubtful
621	O15127	Secretory carrier-associated membrane protein 2 (SCAM2_HUMAN)	SCAMP2	15	36.6253	24.32	3.65	63.169					Single Protein		O15127	1	1	1	1	1	1	1	1	99.5863	Doubtful
622	P06396	Gelsolin (GELS_HUMAN)	GSN	9	85.6442	57.42	14.83	42.1144					Single Protein		P06396	8	13	13	8	13	8	8	14	99.5863	Confident
623	O15144	Actin-related protein 2/3 complex subunit 2 (ARPC2_HUMAN)	ARPC2	2	34.3115	79.33	6.67	81.9297					Single Protein		O15144	2	7	7	2	7	2	3	8	99.5863	Confident
624	O15145	Actin-related protein 2/3 complex subunit 3 (ARPC3_HUMAN)	ARPC3	12	20.5334	83.15	6.18	48.9737	Oxidation of M(M19)	Oxidation of M(1)			Single Protein		O15145	1	1	1	1	1	1	1	1	99.5863	Doubtful
625	O15143	Actin-related protein 2/3 complex subunit 1B (ARC1B_HUMAN)	ARPC1B	7	40.9234	79.03	8.33	40.6086					Single Protein		O15143	2	5	5	2	5	2	2	6	99.5863	Confident
626	P55327	Tumor protein D52 (TPD52_HUMAN)	TPD52	8	24.3122	72.32	6.7	45.4027					Single Protein		P55327	1	2	2	1	2	1	1	2	99.5863	Doubtful
627	P21980	Protein-glutamine gamma-glutamyltransferase 2 (TGM2_HUMAN)	TGM2	20	77.2797	63.32	4.22	32.1672					Single Protein		P21980	2	7	7	2	7	2	3	8	99.5863	Confident
628	Q4VC31	Coiled-coil domain-containing protein 58 (CCD58_HUMAN)	CCDC58	3	16.6095	100	11.81	60.5369					Single Protein		Q4VC31	1	1	1	1	1	1	1	1	99.5863	Doubtful
629	P30041	Peroxiredoxin-6 (PRDX6_HUMAN)	PRDX6	1	25.0192	100	48.66	125.228					Single Protein		P30041	8	9	9	8	9	8	9	11	99.5863	Confident
630	P30043	Flavin reductase (NADPH) (BLVRB_HUMAN)	BLVRB	19	22.1054	61.65	7.28	84.6342					Single Protein		P30043	1	2	2	1	2	1	2	3	99.5863	Doubtful
631	P30044	Peroxiredoxin-5, mitochondrial (PRDX5_HUMAN)	PRDX5	11	22.0725	100	25.23	95.0486					Single Protein		P30044	4	5	5	4	5	4	5	6	99.5863	Confident
632	P30048	Thioredoxin-dependent peroxide reductase, mitochondrial (PRDX3_HUMAN)	PRDX3	10	27.6752	66.41	24.22	96.2134	Deamidation of N(N79, N150)	Deamidation of N(2)			Single Protein		P30048	5	6	6	5	6	5	6	7	99.5863	Confident
633	P05091	Aldehyde dehydrogenase, mitochondrial (ALDH2_HUMAN)	ALDH2	12	56.3456	68.86	24.18	77.8422	Oxidation of M(M410)	Oxidation of M(1)			Single Protein		P05091	10	13	13	10	13	10	10	14	99.5863	Confident
634	P30050	60S ribosomal protein L12 (RL12_HUMAN)	RPL12	9	17.8075	100	33.94	147.05					Single Protein		P30050	5	5	5	5	5	5	6	6	99.5863	Confident
635	P69905	Hemoglobin subunit alpha (HBA_HUMAN)	HBA1	16	15.2479	59.86	64.08	301.534	Deamidation of N(N69, N79); Oxidation of M(M33, M77)	Deamidation of N(2); Oxidation of M(2)			Single Protein		P69905	15	19	19	15	19	15	23	34	99.5863	Confident
636	P30040	Endoplasmic reticulum resident protein 29 (ERP29_HUMAN)	ERP29	12	28.9752	70.5	9.58	50.0995					Single Protein		P30040	2	4	4	2	4	2	2	5	99.5863	Confident
637	Q96HS1	Serine/threonine-protein phosphatase PGAM5, mitochondrial (PGAM5_HUMAN)	PGAM5	12	31.9846	69.9	3.11	33.9195					Single Protein		Q96HS1	1	2	2	1	2	1	1	2	99.5863	Doubtful
638	P49257	Protein ERGIC-53 (LMAN1_HUMAN)	LMAN1	18	57.513	60.59	1.57	24.081					Single Protein		P49257	1	1	1	1	1	1	1	1	99.5863	Doubtful
639	P08727	Keratin, type I cytoskeletal 19 (K1C19_HUMAN)	KRT19	17	44.0791	92.5	38.25	92.6533	Deamidation of N(N105, N184); Oxidation of M(M316)	Deamidation of N(2); Oxidation of M(1)			Single Protein		P08727	14	20	18	12	19	13	15	22	99.5863	Confident
640	P62244	40S ribosomal protein S15a (RS15A_HUMAN)	RPS15A	16	14.83	100	32.31	122.937	Deamidation of Q(Q98)	Deamidation of Q(1)			Single Protein		P62244	3	6	6	3	6	3	3	7	99.5863	Confident
641	P62241	40S ribosomal protein S8 (RS8_HUMAN)	RPS8	1	24.1902	100	12.5	62.8653					Single Protein		P62241	2	3	3	2	3	2	2	3	99.5863	Confident
642	P49247	Ribose-5-phosphate isomerase (RPIA_HUMAN)	RPIA	2	33.248	91.96	6.11	28.03					Single Protein		P49247	1	2	2	1	2	1	1	2	99.5863	Doubtful
643	P62249	40S ribosomal protein S16 (RS16_HUMAN)	RPS16	19	16.435	100	34.93	156.235	Deamidation of N(N35)	Deamidation of N(1)			Single Protein		P62249	5	8	8	5	8	5	6	10	99.5863	Confident
644	Q8NBQ5	Estradiol 17-beta-dehydrogenase 11 (DHB11_HUMAN)	HSD17B11	4	32.9147	80.33	6	32.4064					Single Protein		Q8NBQ5	1	1	1	1	1	1	1	1	99.5863	Doubtful
645	Q7L1Q6	Basic leucine zipper and W2 domain-containing protein 1 (BZW1_HUMAN)	BZW1	2	48.0127	68.97	2.39	20.8051					Single Protein		Q7L1Q6	1	1	1	1	1	1	1	1	99.5863	Doubtful
646	P26599	Polypyrimidine tract-binding protein 1 (PTBP1_HUMAN)	PTBP1	19	57.1856	56.31	13.56	87.2501	Deamidation of N(N336)	Deamidation of N(1)			Single Protein		P26599	5	9	9	5	9	5	7	11	99.5863	Confident
647	P62258	14-3-3 protein epsilon (1433E_HUMAN)	YWHAE	17	29.1554	100	23.92	99.9669					Single Protein		P62258	5	8	7	4	7	4	5	9	99.5863	Confident
648	P08708	40S ribosomal protein S17 (RS17_HUMAN)	RPS17	15	15.5404	100	31.85	134.527			Deamidation of N (N116-{N116 Q118 Q121 N127})	Deamidation of N (1)	Single Protein		P08708	4	4	4	4	4	4	4	4	99.5863	Confident
649	P62266	40S ribosomal protein S23 (RS23_HUMAN)	RPS23	5	15.7977	81.12	15.38	30.4801					Single Protein		P62266	2	3	3	2	3	2	1	3	99.5863	Doubtful
650	P62263	40S ribosomal protein S14 (RS14_HUMAN)	RPS14	5	16.2625	73.51	29.14	163.613					Single Protein		P62263	4	7	7	4	7	4	4	7	99.5863	Confident
651	P62269	40S ribosomal protein S18 (RS18_HUMAN)	RPS18	CHR_HSCHR6_MHC_MCF_CTG1	17.7079	100	26.97	119.481					Single Protein		P62269	4	8	8	4	8	4	4	8	99.5863	Confident
652	P08758	Annexin A5 (ANXA5_HUMAN)	ANXA5	4	35.9144	84.38	25.62	70.6336					Single Protein		P08758	7	9	9	7	9	7	7	10	99.5863	Confident
653	O00584	Ribonuclease T2 (RNT2_HUMAN)	RNASET2	6	29.4618	90.63	3.91	34.052					Single Protein		O00584	1	1	1	1	1	1	1	1	99.5863	Doubtful
654	P50213	Isocitrate dehydrogenase [NAD] subunit alpha, mitochondrial (IDH3A_HUMAN)	IDH3A	15	39.5661	72.68	12.3	61.9832					Single Protein		P50213	4	7	7	4	7	4	4	8	99.5863	Confident
655	P19404	NADH dehydrogenase [ubiquinone] flavoprotein 2, mitochondrial (NDUV2_HUMAN)	NDUFV2	18	27.374	87.15	5.22	40.172					Single Protein		P19404	1	1	1	1	1	1	1	1	99.5863	Doubtful
656	P07437	Tubulin beta chain (TBB5_HUMAN)	TUBB	CHR_HSCHR6_MHC_MANN_CTG1	49.639	54.5	58.78	120.964	Deamidation of N(N89, N337); Oxidation of M(M73, M257, M267, M363, M388)	Deamidation of N(2); Oxidation of M(5)			Single Protein		P07437	24	29	5	5	7	7	29	38	99.5863	Confident
657	P0DMV8	Heat shock 70 kDa protein 1A (HS71A_HUMAN)	HSPA1A	CHR_HSCHR6_MHC_APD_CTG1	70.009	70.2	27.15	33.577	Deamidation of N(N355, N505)	Deamidation of N(2)			Related Proteins	P0DMV9	P0DMV8, P0DMV9	14	20	11	6	15	9	12	21	99.5863	Confident
658	P16104	Histone H2AX (H2AX_HUMAN)	H2AFX	11	15.1354	79.72	25.17	96.6656	Deamidation of Q(Q25)	Deamidation of Q(1)			Related Proteins	Q8IUE6, Q96QV6	P16104, Q8IUE6, Q96QV6	6	6	0	0	0	0	9	9	99.5863	Confident
659	P51572	B-cell receptor-associated protein 31 (BAP31_HUMAN)	BCAP31	X	27.974	76.42	3.66	35.4363					Single Protein		P51572	1	1	1	1	1	1	1	1	99.5863	Doubtful
660	P08134	Rho-related GTP-binding protein RhoC (RHOC_HUMAN)	RHOC	1	21.9923	72.02	4.15	45.1675					Related Proteins	P61586	P08134, P61586	1	1	1	1	1	1	1	1	99.5863	Doubtful
661	P51571	Translocon-associated protein subunit delta (SSRD_HUMAN)	SSR4	X	18.9866	61.27	24.86	96.8591					Single Protein		P51571	3	3	3	3	3	3	2	3	99.5863	Confident
662	P51570	Galactokinase (GALK1_HUMAN)	GALK1	17	42.2456	57.65	5.87	42.732					Single Protein		P51570	2	3	3	2	3	2	2	3	99.5863	Confident
663	Q8NC51	Plasminogen activator inhibitor 1 RNA-binding protein (PAIRB_HUMAN)	SERBP1	1	44.9385	91.91	10.29	42.618					Single Protein		Q8NC51	3	4	3	3	4	3	3	4	99.5863	Confident
664	Q8NBS9	Thioredoxin domain-containing protein 5 (TXND5_HUMAN)	TXNDC5	6	47.5987	67.36	4.4	35.5325					Single Protein		Q8NBS9	2	2	2	2	2	2	2	2	99.5863	Confident
665	P25205	DNA replication licensing factor MCM3 (MCM3_HUMAN)	MCM3	6	90.924	92.2	5.45	23.6165					Single Protein		P25205	4	5	5	4	5	4	4	5	99.5863	Confident
666	Q15274	Nicotinate-nucleotide pyrophosphorylase [carboxylating] (NADC_HUMAN)	QPRT	16	30.8261	44.11	3.37	0					Single Protein		Q15274	1	3	3	1	3	1	0	3	95.9167	Doubtful
667	Q8N1G4	Leucine-rich repeat-containing protein 47 (LRC47_HUMAN)	LRRC47	1	63.4337	76.67	5.49	27.5284					Single Protein		Q8N1G4	2	5	5	2	5	2	2	5	99.5863	Confident
668	O00571	ATP-dependent RNA helicase DDX3X (DDX3X_HUMAN)	DDX3X	X	73.198	84.59	10.73	21.6633					Single Protein		O00571	6	10	2	1	5	4	5	10	99.5863	Confident
669	P15880	40S ribosomal protein S2 (RS2_HUMAN)	RPS2	16	31.3046	100	13.65	54.5452					Single Protein		P15880	3	5	5	3	5	3	3	5	99.5863	Confident
670	P14550	Alcohol dehydrogenase [NADP(+)] (AK1A1_HUMAN)	AKR1A1	1	36.5499	88.92	20.62	73.9011					Single Protein		P14550	6	9	9	6	9	6	6	9	99.5863	Confident
671	Q15293	Reticulocalbin-1 (RCN1_HUMAN)	RCN1	11	38.8662	67.07	15.71	53.4507	Deamidation of N(N181)	Deamidation of N(1)			Single Protein		Q15293	4	6	6	4	6	4	3	8	99.5863	Confident
672	P26583	High mobility group protein B2 (HMGB2_HUMAN)	HMGB2	4	24.0187	87.56	6.22	41.7097					Single Protein		P26583	1	1	1	1	1	1	1	1	99.5863	Doubtful
673	Q8NBN7	Retinol dehydrogenase 13 (RDH13_HUMAN)	RDH13	CHR_HSCHR19LRC_COX1_CTG3_1	35.9099	76.13	3.02	29.0577					Single Protein		Q8NBN7	1	2	2	1	2	1	1	2	99.5863	Doubtful
674	P55072	Transitional endoplasmic reticulum ATPase (TERA_HUMAN)	VCP	9	89.2657	80.52	20.1	42.6744	Deamidation of Q(Q473); Oxidation of M(M46, M550)	Deamidation of Q(1); Oxidation of M(2)			Single Protein		P55072	12	20	20	12	20	12	12	21	99.5863	Confident
675	Q96GC5	39S ribosomal protein L48, mitochondrial (RM48_HUMAN)	MRPL48	11	23.9198	66.98	10.85	76.9175					Single Protein		Q96GC5	2	2	2	2	2	2	2	3	99.5863	Confident
676	P55084	Trifunctional enzyme subunit beta, mitochondrial (ECHB_HUMAN)	HADHB	2	51.2615	66.24	24.26	59.4307					Single Protein		P55084	9	11	11	9	11	9	8	11	99.5863	Confident
677	P52815	39S ribosomal protein L12, mitochondrial (RM12_HUMAN)	MRPL12	17	21.3346	70.71	17.17	79.7316	Deamidation of Q(Q69)	Deamidation of Q(1)			Single Protein		P52815	2	2	2	2	2	2	2	2	99.5863	Doubtful
678	Q9P1F3	Costars family protein ABRACL (ABRAL_HUMAN)	ABRACL	6	9.05086	69.14	19.75	161.432	Oxidation of M(M1)	Oxidation of M(1)			Single Protein		Q9P1F3	2	2	2	2	2	2	2	2	99.5863	Confident
679	Q16629	Serine/arginine-rich splicing factor 7 (SRSF7_HUMAN)	SRSF7	2	27.35	100	8.82	48.8365	Deamidation of N(N45)	Deamidation of N(1)			Single Protein		Q16629	2	2	1	1	2	2	2	2	99.5863	Doubtful
680	P0C0S5	Histone H2A.Z (H2AZ_HUMAN)	H2AFZ	4	13.5446	77.34	37.5	127.29	Deamidation of Q(Q27)	Deamidation of Q(1)			Related Proteins	Q71UI9	P0C0S5, Q71UI9	4	7	5	2	5	2	5	8	99.5863	Confident
681	P18085	ADP-ribosylation factor 4 (ARF4_HUMAN)	ARF4	3	20.4977	84.44	30	96.8591	Oxidation of M(M110)	Oxidation of M(1)			Single Protein		P18085	4	7	3	3	3	3	4	7	99.5863	Confident
682	Q04637	Eukaryotic translation initiation factor 4 gamma 1 (IF4G1_HUMAN)	EIF4G1	3	175.382	61.04	0.75	8.44701					Single Protein		Q04637	1	8	8	1	8	1	1	9	99.5863	Doubtful
683	P01911	HLA class II histocompatibility antigen, DRB1-15 beta chain (2B1F_HUMAN)	HLA-DRB1	6	29.947	60.15	3.38	16.3859					Related Proteins	P01912, P04440, P20039, Q5Y7A7, Q95IE3	P01911, P01912, P04440, P20039, Q5Y7A7, Q95IE3	1	1	0	0	1	1	1	1	99.5863	Doubtful
684	O43776	Asparagine--tRNA ligase, cytoplasmic (SYNC_HUMAN)	NARS	18	62.9025	78.65	7.48	37.0806	Deamidation of N(N468)	Deamidation of N(1)			Single Protein		O43776	3	6	6	3	6	3	3	6	99.5863	Confident
685	P31040	Succinate dehydrogenase [ubiquinone] flavoprotein subunit, mitochondrial (SDHA_HUMAN)	SDHA	5	72.6453	77.11	2.11	14.5531					Single Protein		P31040	1	2	2	1	2	1	1	2	99.5863	Doubtful
686	P68366	Tubulin alpha-4A chain (TBA4A_HUMAN)	TUBA4A	2	49.8924	68.3	38.17	80.0963	Oxidation of M(M413)	Oxidation of M(1)			Single Protein		P68366	12	15	2	2	2	2	15	19	99.5863	Confident
687	P55060	Exportin-2 (XPO2_HUMAN)	CSE1L	20	110.346	72.81	3.4	8.92436					Single Protein		P55060	3	11	11	3	11	3	2	12	99.5863	Doubtful
688	Q9P2E9	Ribosome-binding protein 1 (RRBP1_HUMAN)	RRBP1	20	152.365	90.92	1.28	6.50061					Single Protein		Q9P2E9	1	3	3	1	3	1	1	3	99.5863	Doubtful
689	P27824	Calnexin (CALX_HUMAN)	CANX	CHR_HG30_PATCH	67.5259	57.94	6.42	42.9617					Single Protein		P27824	3	4	4	3	4	3	3	6	99.5863	Confident
690	Q6L8Q7	2',5'-phosphodiesterase 12 (PDE12_HUMAN)	PDE12	3	67.3089	66.67	3.94	9.49599					Single Protein		Q6L8Q7	2	3	3	2	3	2	1	3	96.4459	Doubtful
691	Q14019	Coactosin-like protein (COTL1_HUMAN)	COTL1	16	15.935	80.99	17.61	92.0843					Single Protein		Q14019	2	2	2	2	2	2	2	2	99.5863	Confident
692	P02511	Alpha-crystallin B chain (CRYAB_HUMAN)	CRYAB	11	20.1464	65.71	13.71	82.4333	Oxidation of M(M68)	Oxidation of M(1)			Single Protein		P02511	3	4	4	3	4	3	2	4	99.5863	Confident
693	Q3ZCQ8	Mitochondrial import inner membrane translocase subunit TIM50 (TIM50_HUMAN)	TIMM50	19	39.6215	65.16	3.12	37.9014					Single Protein		Q3ZCQ8	1	1	1	1	1	1	1	1	99.5863	Doubtful
694	P98179	RNA-binding protein 3 (RBM3_HUMAN)	RBM3	X	17.16	79.62	17.83	162.723	Deamidation of N(N68); Oxidation of M(M64)	Deamidation of N(1); Oxidation of M(1)			Single Protein		P98179	3	4	4	3	4	3	4	5	99.5863	Confident
695	P55010	Eukaryotic translation initiation factor 5 (IF5_HUMAN)	EIF5	14	49.1918	83.99	2.32	22.5837					Single Protein		P55010	1	6	6	1	6	1	1	6	99.5863	Doubtful
696	P02545	Prelamin-A/C (LMNA_HUMAN)	LMNA	1	74.0947	86.6	4.67	18.5376					Single Protein		P02545	3	4	4	3	4	3	2	4	99.5863	Doubtful
697	Q16698	2,4-dienoyl-CoA reductase, mitochondrial (DECR_HUMAN)	DECR1	8	36.0448	83.88	13.43	47.7067					Single Protein		Q16698	3	6	6	3	6	3	3	6	99.5863	Doubtful
698	Q15366	Poly(rC)-binding protein 2 (PCBP2_HUMAN)	PCBP2	12	38.5556	70.96	3.56	30.2685					Single Protein		Q15366	1	3	2	1	2	1	1	3	99.5863	Doubtful
699	Q15365	Poly(rC)-binding protein 1 (PCBP1_HUMAN)	PCBP1	2	37.4739	74.44	19.66	71.5057					Single Protein		Q15365	5	6	5	5	5	5	6	7	99.5863	Confident
700	Q15369	Elongin-C (ELOC_HUMAN)	ELOC	8	12.465	72.32	17.86	77.8332					Single Protein		Q15369	1	1	1	1	1	1	1	1	99.5863	Doubtful
701	P55011	Solute carrier family 12 member 2 (S12A2_HUMAN)	SLC12A2	5	131.364	59.32	0.74	10.2677					Single Protein		P55011	1	4	4	1	4	1	1	5	99.5863	Doubtful
702	Q8IV08	Phospholipase D3 (PLD3_HUMAN)	PLD3	19	54.6705	59.39	2.04	25.1946					Single Protein		Q8IV08	1	3	3	1	3	1	1	3	95.8665	Doubtful
703	P62195	26S proteasome regulatory subunit 8 (PRS8_HUMAN)	PSMC5	17	45.5971	100	7.88	32.2068					Single Protein		P62195	2	2	2	2	2	2	2	2	99.5863	Confident
704	P46940	Ras GTPase-activating-like protein IQGAP1 (IQGA1_HUMAN)	IQGAP1	15	189.134	74.41	4.95	14.0695	Deamidation of N(N208)	Deamidation of N(1)			Single Protein		P46940	6	10	10	6	10	6	6	10	99.5863	Confident
705	P07355	Annexin A2 (ANXA2_HUMAN)	ANXA2	15	38.5798	92.92	29.79	90.513	Oxidation of M(M240)	Oxidation of M(1)			Single Protein		P07355	11	15	15	11	15	11	12	17	99.5863	Confident
706	P19338	Nucleolin (NUCL_HUMAN)	NCL	2	76.5684	79.15	9.72	38.2449	Deamidation of N(N618)	Deamidation of N(1)			Single Protein		P19338	7	13	13	7	13	7	7	14	99.5863	Confident
707	P61204	ADP-ribosylation factor 3 (ARF3_HUMAN)	ARF3	12	20.5877	85.08	29.83	139.326					Related Proteins	P84077	P61204, P84077	4	7	2	2	2	2	5	8	99.5863	Confident
708	P07339	Cathepsin D (CATD_HUMAN)	CTSD	11	44.5236	73.79	17.96	64.1364	Deamidation of Q(Q322)	Deamidation of Q(1)			Single Protein		P07339	6	8	8	6	8	6	6	8	99.5863	Confident
709	P34932	Heat shock 70 kDa protein 4 (HSP74_HUMAN)	HSPA4	5	94.2712	89.17	8.45	24.6955					Single Protein		P34932	5	8	8	5	8	5	5	9	99.5863	Confident
710	O43707	Alpha-actinin-4 (ACTN4_HUMAN)	ACTN4	CHR_HG26_PATCH	104.788	83.1	33.48	36.2883	Deamidation of N(N680)	Deamidation of N(1)	Deamidation of Q (Q478-{Q472 Q478 N481 N490 N492})	Deamidation of Q (1)	Single Protein		O43707	23	31	20	15	21	16	21	35	99.5863	Confident
711	P08670	Vimentin (VIME_HUMAN)	VIM	10	53.6191	92.7	39.27	79.6704	Deamidation of N(N111); Oxidation of M(M183, M347)	Deamidation of N(1); Oxidation of M(2)			Single Protein		P08670	19	27	19	14	22	14	20	30	99.5863	Confident
712	Q9P258	Protein RCC2 (RCC2_HUMAN)	RCC2	CHR_HG2095_PATCH	56.0492	77.78	4.6	28.426					Single Protein		Q9P258	2	3	3	2	3	2	2	3	99.5863	Confident
713	P46976	Glycogenin-1 (GLYG_HUMAN)	GYG1	3	39.3586	49.14	4	34.7304					Single Protein		P46976	1	1	1	1	1	1	1	1	99.5863	Doubtful
714	P62191	26S proteasome regulatory subunit 4 (PRS4_HUMAN)	PSMC1	14	49.1537	91.36	5.68	21.6849					Single Protein		P62191	2	2	2	2	2	2	1	2	96.4459	Doubtful
715	P19367	Hexokinase-1 (HXK1_HUMAN)	HK1	10	102.42	75.57	4.8	18.5905					Single Protein		P19367	4	5	4	3	5	4	3	5	99.5863	Confident
716	P07384	Calpain-1 catalytic subunit (CAN1_HUMAN)	CAPN1	11	81.8382	74.65	11.48	48.9817					Single Protein		P07384	6	12	12	6	12	6	7	13	99.5863	Confident
717	P20340	Ras-related protein Rab-6A (RAB6A_HUMAN)	RAB6A	11	23.5779	100	16.35	34.9252					Single Protein		P20340	3	4	3	3	3	3	2	4	99.5863	Confident
718	P46952	3-hydroxyanthranilate 3,4-dioxygenase (3HAO_HUMAN)	HAAO	2	32.5355	89.16	3.5	34.1856					Single Protein		P46952	1	1	1	1	1	1	1	1	99.5863	Doubtful
719	P48047	ATP synthase subunit O, mitochondrial (ATPO_HUMAN)	ATP5O	21	23.2627	100	26.29	85.2633	Oxidation of M(M185)	Oxidation of M(1)			Single Protein		P48047	4	4	4	4	4	4	4	4	99.5863	Confident
720	P49368	T-complex protein 1 subunit gamma (TCPG_HUMAN)	CCT3	1	60.4953	77.98	21.83	54.8047					Single Protein		P49368	9	11	11	9	11	9	10	12	99.5863	Confident
721	P50395	Rab GDP dissociation inhibitor beta (GDIB_HUMAN)	GDI2	10	50.6309	88.54	27.87	45.3429					Single Protein		P50395	9	14	9	5	9	5	8	16	99.5863	Confident
722	P25398	40S ribosomal protein S12 (RS12_HUMAN)	RPS12	6	14.5055	100	37.12	203.624					Single Protein		P25398	4	5	5	4	5	4	5	6	99.5863	Confident
723	P62854	40S ribosomal protein S26 (RS26_HUMAN)	RPS26	12	13.0071	100	7.83	75.8028					Related Proteins	Q5JNZ5	P62854, Q5JNZ5	1	1	1	1	1	1	1	1	99.5863	Doubtful
724	P51665	26S proteasome non-ATPase regulatory subunit 7 (PSMD7_HUMAN)	PSMD7	16	37.0025	76.54	3.4	26.9053					Single Protein		P51665	1	1	1	1	1	1	1	1	99.5863	Doubtful
725	P62310	U6 snRNA-associated Sm-like protein LSm3 (LSM3_HUMAN)	LSM3	3	11.838	66.67	11.76	256.392					Single Protein		P62310	1	1	1	1	1	1	2	2	99.5863	Doubtful
726	P62318	Small nuclear ribonucleoprotein Sm D3 (SMD3_HUMAN)	SNRPD3	22	13.9073	100	7.14	69.1851					Single Protein		P62318	1	2	2	1	2	1	1	2	99.5863	Doubtful
727	P62314	Small nuclear ribonucleoprotein Sm D1 (SMD1_HUMAN)	SNRPD1	18	13.2734	100	10.92	183.137					Single Protein		P62314	2	3	3	2	3	2	3	4	99.5863	Confident
728	P18206	Vinculin (VINC_HUMAN)	VCL	10	123.722	87.04	3.44	16.973					Single Protein		P18206	4	7	7	4	7	4	4	7	99.5863	Confident
729	P62333	26S proteasome regulatory subunit 10B (PRS10_HUMAN)	PSMC6	14	44.1451	92.29	3.86	22.4096					Single Protein		P62333	1	3	3	1	3	1	1	3	99.5863	Doubtful
730	P61006	Ras-related protein Rab-8A (RAB8A_HUMAN)	RAB8A	19	23.6532	100	6.76	42.1126					Single Protein		P61006	1	2	1	1	1	1	1	2	99.5863	Doubtful
731	P08865	40S ribosomal protein SA (RSSA_HUMAN)	RPSA	3	32.8334	66.44	28.81	127.046	Deamidation of N(N29)	Deamidation of N(1)			Single Protein		P08865	6	10	10	6	10	6	6	11	99.5863	Confident
732	P51690	Arylsulfatase E (ARSE_HUMAN)	ARSE	X	65.6261	61.29	4.75	31.4326					Single Protein		P51690	2	2	2	2	2	2	2	2	99.5863	Confident
733	Q9P0M6	Core histone macro-H2A.2 (H2AW_HUMAN)	H2AFY2	10	40.0334	92.2	11.83	41.0089					Single Protein		Q9P0M6	3	3	2	2	2	2	3	4	99.5863	Confident
734	P61019	Ras-related protein Rab-2A (RAB2A_HUMAN)	RAB2A	8	23.5308	87.26	31.13	155.568					Single Protein		P61019	5	8	8	5	8	5	7	11	99.5863	Confident
735	P80188	Neutrophil gelatinase-associated lipocalin (NGAL_HUMAN)	LCN2	9	22.5737	82.83	13.13	79.7316					Single Protein		P80188	2	3	3	2	3	2	2	3	99.5863	Confident
736	P38646	Stress-70 protein, mitochondrial (GRP75_HUMAN)	HSPA9	5	73.6348	89.54	19.88	52.6606	Deamidation of N(N268)	Deamidation of N(1)			Single Protein		P38646	9	16	15	8	15	8	10	19	99.5863	Confident
737	P25325	3-mercaptopyruvate sulfurtransferase (THTM_HUMAN)	MPST	22	33.1576	67.68	9.43	51.8888					Single Protein		P25325	2	3	3	2	3	2	2	3	99.5863	Confident
738	Q9UQ80	Proliferation-associated protein 2G4 (PA2G4_HUMAN)	PA2G4	12	43.7592	92.13	20.81	32.2482	Deamidation of N(N328)	Deamidation of N(1)			Single Protein		Q9UQ80	7	10	10	7	10	7	5	10	99.5863	Confident
739	P02679	Fibrinogen gamma chain (FIBG_HUMAN)	FGG	4	51.4789	94.04	6.18	19.2435					Single Protein		P02679	2	4	4	2	4	2	1	4	99.5863	Doubtful
740	P02675	Fibrinogen beta chain (FIBB_HUMAN)	FGB	4	55.8923	86.97	10.39	30.335	Deamidation of N(N401)	Deamidation of N(1)			Single Protein		P02675	4	7	7	4	7	4	4	7	99.5863	Confident
741	P26641	Elongation factor 1-gamma (EF1G_HUMAN)	EEF1G	11	50.0871	78.95	13.96	75.755					Single Protein		P26641	6	9	9	6	9	6	7	10	99.5863	Confident
742	P26640	Valine--tRNA ligase (SYVC_HUMAN)	VARS	CHR_HSCHR6_MHC_APD_CTG1	140.387	70.02	2.22	9.28362					Single Protein		P26640	2	5	5	2	5	2	1	5	99.5863	Doubtful
743	P26639	Threonine--tRNA ligase, cytoplasmic (SYTC_HUMAN)	TARS	5	83.3819	91.15	7.19	29.1428					Single Protein		P26639	5	6	6	5	6	5	5	6	99.5863	Confident
744	Q96EY8	Cob(I)yrinic acid a,c-diamide adenosyltransferase, mitochondrial (MMAB_HUMAN)	MMAB	12	27.371	88.8	4	34.8693					Single Protein		Q96EY8	1	2	2	1	2	1	1	2	99.5863	Doubtful
745	P40939	Trifunctional enzyme subunit alpha, mitochondrial (ECHA_HUMAN)	HADHA	2	82.9469	80.73	10.88	29.9006	Deamidation of N(N77)	Deamidation of N(1)	Deamidation of N (N428-{N428 Q432 Q436})	Deamidation of N (1)	Single Protein		P40939	5	9	9	5	9	5	6	10	99.5863	Confident
746	P51659	Peroxisomal multifunctional enzyme type 2 (DHB4_HUMAN)	HSD17B4	5	79.6363	74.73	7.34	27.8118					Single Protein		P51659	4	6	6	4	6	4	4	7	99.5863	Confident
747	P12004	Proliferating cell nuclear antigen (PCNA_HUMAN)	PCNA	20	28.7503	87.36	15.33	70.0954	Deamidation of N(N95)	Deamidation of N(1)			Single Protein		P12004	3	4	4	3	4	3	3	4	99.5863	Confident
748	Q96EY1	DnaJ homolog subfamily A member 3, mitochondrial (DNJA3_HUMAN)	DNAJA3	CHR_HSCHR16_3_CTG1	52.4555	84.79	3.33	21.4185					Single Protein		Q96EY1	1	5	5	1	5	1	1	5	99.5863	Doubtful
749	P62304	Small nuclear ribonucleoprotein E (RUXE_HUMAN)	SNRPE	1	10.7966	72.83	11.96	142.13	Oxidation of M(M14)	Oxidation of M(1)			Single Protein		P62304	2	3	3	2	3	2	2	3	99.5863	Confident
750	Q12905	Interleukin enhancer-binding factor 2 (ILF2_HUMAN)	ILF2	1	43.0352	58.72	23.08	80.3079					Single Protein		Q12905	7	7	7	7	7	7	8	10	99.5863	Confident
751	Q12906	Interleukin enhancer-binding factor 3 (ILF3_HUMAN)	ILF3	19	95.2791	64.77	9.17	33.6221	Deamidation of N(N192)	Deamidation of N(1)			Single Protein		Q12906	8	12	11	7	12	8	6	12	99.5863	Confident
752	Q15181	Inorganic pyrophosphatase (IPYR_HUMAN)	PPA1	10	32.6392	100	11.76	90.4912					Single Protein		Q15181	3	5	4	2	5	3	5	7	99.5863	Confident
753	Q9BZE1	39S ribosomal protein L37, mitochondrial (RM37_HUMAN)	MRPL37	1	48.0871	94.09	4.02	20.6083					Single Protein		Q9BZE1	1	2	2	1	2	1	1	2	99.5863	Doubtful
754	Q15185	Prostaglandin E synthase 3 (TEBP_HUMAN)	PTGES3	12	18.6854	79.38	12.5	102.96					Single Protein		Q15185	2	2	2	2	2	2	2	2	99.5863	Confident
755	Q9UPS8	Ankyrin repeat domain-containing protein 26 (ANR26_HUMAN)	ANKRD26	10	196.202	84.32	0.53	5.41448	Deamidation of Q(Q1476, Q1479)	Deamidation of Q(2)			Single Protein		Q9UPS8	1	2	2	1	2	1	1	2	95.807	Doubtful
756	Q6PCB0	von Willebrand factor A domain-containing protein 1 (VWA1_HUMAN)	VWA1	1	46.7753	71.46	4.04	23.1844					Single Protein		Q6PCB0	1	1	1	1	1	1	1	1	99.5863	Doubtful
757	P49327	Fatty acid synthase (FAS_HUMAN)	FASN	17	273.254	67.06	7.77	13.3128	Deamidation of N(N306, N356); Oxidation of M(M2232)	Deamidation of N(2); Oxidation of M(1)	Deamidation of N (N811-{N811 N813})	Deamidation of N (1)	Single Protein		P49327	12	27	27	12	27	12	12	27	99.5863	Confident
758	Q12931	Heat shock protein 75 kDa, mitochondrial (TRAP1_HUMAN)	TRAP1	16	80.0597	88.21	16.05	33.2319					Single Protein		Q12931	8	12	11	7	11	7	8	13	99.5863	Confident
759	Q9BZZ5	Apoptosis inhibitor 5 (API5_HUMAN)	API5	11	58.9679	74.05	2.48	17.6822					Single Protein		Q9BZZ5	1	6	6	1	6	1	1	6	99.5863	Doubtful
760	P62736	Actin, aortic smooth muscle (ACTA_HUMAN)	ACTA2	10	41.9818	76.92	59.42	66.0626	Deamidation of N(N80, N94, N164, N254, N298, N299); Oxidation of M(M46, M49, M178, M192, M307, M327)	Deamidation of N(6); Oxidation of M(6)			Related Proteins	P63267	P62736, P63267	36	41	0	0	0	0	48	59	99.5863	Confident
761	P31153	S-adenosylmethionine synthase isoform type-2 (METK2_HUMAN)	MAT2A	2	43.6333	76.71	6.08	39.6242					Single Protein		P31153	2	3	3	2	3	2	2	3	99.5863	Confident
762	Q16531	DNA damage-binding protein 1 (DDB1_HUMAN)	DDB1	11	126.887	59.12	5.79	27.2665					Single Protein		Q16531	5	8	8	5	8	5	5	8	99.5863	Confident
763	P31146	Coronin-1A (COR1A_HUMAN)	CORO1A	16	50.9938	64.43	8.46	40.2338					Single Protein		P31146	2	2	2	2	2	2	2	2	99.5863	Doubtful
764	P52907	F-actin-capping protein subunit alpha-1 (CAZA1_HUMAN)	CAPZA1	1	32.9023	90.91	9.79	40.6402					Single Protein		P52907	2	4	3	1	3	1	2	5	99.5863	Confident
765	P31150	Rab GDP dissociation inhibitor alpha (GDIA_HUMAN)	GDI1	X	50.5501	79.87	13.65	45.3094					Single Protein		P31150	5	8	3	1	3	1	6	9	99.5863	Confident
766	Q16543	Hsp90 co-chaperone Cdc37 (CDC37_HUMAN)	CDC37	19	44.44	84.66	2.91	23.0617					Single Protein		Q16543	1	5	5	1	5	1	1	5	96.4344	Doubtful
767	Q16540	39S ribosomal protein L23, mitochondrial (RM23_HUMAN)	MRPL23	11	17.7701	100	15.03	85.4639					Single Protein		Q16540	2	2	2	2	2	2	2	2	99.5863	Confident
768	P40926	Malate dehydrogenase, mitochondrial (MDHM_HUMAN)	MDH2	7	35.4807	86.39	30.77	77.4067					Single Protein		P40926	7	9	9	7	9	7	7	10	99.5863	Confident
769	P40925	Malate dehydrogenase, cytoplasmic (MDHC_HUMAN)	MDH1	2	36.403	70.66	18.56	64.8808	Deamidation of N(N26, N306)	Deamidation of N(2)			Single Protein		P40925	5	6	6	5	6	5	4	7	99.5863	Confident
770	P38606	V-type proton ATPase catalytic subunit A (VATA_HUMAN)	ATP6V1A	3	68.2605	70.5	1.94	16.1133					Single Protein		P38606	1	3	3	1	3	1	1	3	99.5863	Doubtful
771	P02647	Apolipoprotein A-I (APOA1_HUMAN)	APOA1	11	30.7589	100	35.96	87.466	Oxidation of M(M172)	Oxidation of M(1)			Single Protein		P02647	10	11	11	10	11	10	9	12	99.5863	Confident
772	Q16555	Dihydropyrimidinase-related protein 2 (DPYL2_HUMAN)	DPYSL2	8	62.2546	82.34	3.5	22.0134					Single Protein		Q16555	2	3	2	1	2	1	2	3	99.5863	Confident
773	Q16563	Synaptophysin-like protein 1 (SYPL1_HUMAN)	SYPL1	7	28.5467	48.65	4.25	49.2504					Single Protein		Q16563	1	1	1	1	1	1	1	1	99.5863	Doubtful
774	Q15233	Non-POU domain-containing octamer-binding protein (NONO_HUMAN)	NONO	X	54.1973	76.65	18.68	57.782	Deamidation of Q(Q437)	Deamidation of Q(1)			Single Protein		Q15233	7	12	12	7	12	7	6	12	99.5863	Confident
775	P02671	Fibrinogen alpha chain (FIBA_HUMAN)	FGA	4	94.9144	66.51	8.66	27.8726					Single Protein		P02671	6	11	11	6	11	6	5	12	99.5863	Confident
776	P14618	Pyruvate kinase PKM (KPYM_HUMAN)	PKM	15	57.9	89.45	42.75	59.5315	Deamidation of N(N491)	Deamidation of N(1)			Single Protein		P14618	17	22	21	17	22	17	17	24	99.5863	Confident
777	Q16576	Histone-binding protein RBBP7 (RBBP7_HUMAN)	RBBP7	X	47.7902	44	6.35	48.8365					Single Protein		Q16576	4	5	1	1	1	1	2	5	99.5863	Confident
778	Q96FW1	Ubiquitin thioesterase OTUB1 (OTUB1_HUMAN)	OTUB1	11	31.2644	61.25	3.69	32.1672					Single Protein		Q96FW1	1	3	3	1	3	1	1	3	99.5863	Doubtful
779	P14625	Endoplasmin (ENPL_HUMAN)	HSP90B1	12	92.4113	88.04	19.55	37.8719					Single Protein		P14625	13	21	21	13	21	13	12	24	99.5863	Confident
780	Q8TCT9	Minor histocompatibility antigen H13 (HM13_HUMAN)	HM13	20	41.4615	42.18	3.18	36.6274					Single Protein		Q8TCT9	1	1	1	1	1	1	1	1	99.5863	Doubtful
781	P56470	Galectin-4 (LEG4_HUMAN)	LGALS4	CHR_HG26_PATCH	35.9182	65.02	34.37	201.936	Deamidation of N(N77); Deamidation of Q(Q54); Oxidation of M(M182)	Deamidation of N(1); Deamidation of Q(1); Oxidation of M(1)	Deamidation of N (N117-{N117 N119}), Deamidation of Q (Q292-{N290 Q292})	Deamidation of N (1), Deamidation of Q (1)	Single Protein		P56470	13	18	18	13	18	13	21	27	99.5863	Confident
782	P18124	60S ribosomal protein L7 (RL7_HUMAN)	RPL7	8	29.2072	100	13.31	46.8673					Single Protein		P18124	3	5	5	3	5	3	2	5	99.5863	Confident
783	P62714	Serine/threonine-protein phosphatase 2A catalytic subunit beta isoform (PP2AB_HUMAN)	PPP2CB	8	35.5523	79.94	3.56	32.049					Related Proteins	P67775	P62714, P67775	1	1	1	1	1	1	1	1	99.5863	Doubtful
784	Q8TCJ2	Dolichyl-diphosphooligosaccharide--protein glycosyltransferase subunit STT3B (STT3B_HUMAN)	STT3B	3	93.6137	52.42	1.09	14.8254					Single Protein		Q8TCJ2	1	4	4	1	4	1	1	5	99.5863	Doubtful
785	Q8N163	Cell cycle and apoptosis regulator protein 2 (CCAR2_HUMAN)	CCAR2	8	102.838	66.63	1.52	11.176					Single Protein		Q8N163	1	2	2	1	2	1	1	2	99.5863	Doubtful
786	P68402	Platelet-activating factor acetylhydrolase IB subunit beta (PA1B2_HUMAN)	PAFAH1B2	11	25.5531	69.43	12.23	109.652	Deamidation of N(N70)	Deamidation of N(1)			Single Protein		P68402	2	2	2	2	2	2	3	3	99.5863	Doubtful
787	P62280	40S ribosomal protein S11 (RS11_HUMAN)	RPS11	19	18.419	100	21.52	101.15					Single Protein		P62280	3	6	6	3	6	3	3	6	99.5863	Confident
788	P62277	40S ribosomal protein S13 (RS13_HUMAN)	RPS13	11	17.2117	100	17.88	86.5959					Single Protein		P62277	2	4	4	2	4	2	2	4	99.5863	Confident
789	O43809	Cleavage and polyadenylation specificity factor subunit 5 (CPSF5_HUMAN)	NUDT21	16	26.2107	70.48	10.57	69.1851					Single Protein		O43809	2	3	3	2	3	2	2	3	96.4401	Doubtful
790	P21796	Voltage-dependent anion-selective channel protein 1 (VDAC1_HUMAN)	VDAC1	5	30.7536	100	20.85	85.7357					Single Protein		P21796	5	10	9	5	9	5	6	11	99.5863	Confident
791	Q9Y265	RuvB-like 1 (RUVB1_HUMAN)	RUVBL1	3	50.1963	80.04	12.28	57.8914					Single Protein		Q9Y265	4	4	4	4	4	4	4	5	99.5863	Confident
792	P16949	Stathmin (STMN1_HUMAN)	STMN1	1	17.292	100	6.04	29.2527					Related Proteins	Q93045	P16949, Q93045	1	1	0	0	1	1	1	1	99.5863	Doubtful
793	P05455	Lupus La protein (LA_HUMAN)	SSB	2	46.8082	100	12.5	44.5124					Single Protein		P05455	4	6	6	4	6	4	4	6	99.5863	Doubtful
794	Q9Y277	Voltage-dependent anion-selective channel protein 3 (VDAC3_HUMAN)	VDAC3	8	30.6393	85.51	10.95	54.033					Single Protein		Q9Y277	2	4	3	2	3	2	2	4	99.5863	Confident
795	Q9Y285	Phenylalanine--tRNA ligase alpha subunit (SYFA_HUMAN)	FARSA	19	57.5275	67.52	4.92	43.8056					Single Protein		Q9Y285	2	6	6	2	6	2	3	7	99.5863	Confident
796	P29401	Transketolase (TKT_HUMAN)	TKT	3	67.8347	66.45	12.04	46.6195					Single Protein		P29401	7	11	11	7	11	7	8	12	99.5863	Confident
797	Q9BQ48	39S ribosomal protein L34, mitochondrial (RM34_HUMAN)	MRPL34	19	10.1586	100	13.04	94.7535					Single Protein		Q9BQ48	1	1	1	1	1	1	1	1	99.5863	Doubtful
798	P55735	Protein SEC13 homolog (SEC13_HUMAN)	SEC13	3	35.5181	49.69	3.42	36.6274	Deamidation of N(N44)	Deamidation of N(1)			Single Protein		P55735	1	2	2	1	2	1	1	2	99.5863	Doubtful
799	P18754	Regulator of chromosome condensation (RCC1_HUMAN)	RCC1	1	44.9405	61.28	3.8	35.1505					Single Protein		P18754	2	3	3	2	3	2	2	3	96.4344	Confident
800	Q08170	Serine/arginine-rich splicing factor 4 (SRSF4_HUMAN)	SRSF4	1	56.6453	100	1.82	8.8232					Related Proteins	Q13243, Q13247	Q08170, Q13243, Q13247	1	1	0	0	1	1	1	1	99.5863	Doubtful
801	Q9Y224	RNA transcription, translation and transport factor protein (RTRAF_HUMAN)	RTRAF		28.0507	100	16.8	101.226					Single Protein		Q9Y224	3	4	4	3	4	3	4	5	99.5863	Confident
802	Q9Y230	RuvB-like 2 (RUVB2_HUMAN)	RUVBL2	19	51.1246	82.07	7.13	37.0806					Single Protein		Q9Y230	3	3	3	3	3	3	3	3	99.5863	Confident
803	Q9Y237	Peptidyl-prolyl cis-trans isomerase NIMA-interacting 4 (PIN4_HUMAN)	PIN4	X	13.801	77.1	8.4	66.5444					Single Protein		Q9Y237	1	2	2	1	2	1	1	2	99.5863	Doubtful
804	Q15907	Ras-related protein Rab-11B (RB11B_HUMAN)	RAB11B	19	24.4735	87.61	30.28	91.3052					Single Protein		Q15907	6	7	7	6	7	6	5	7	99.5863	Confident
805	P16152	Carbonyl reductase [NADPH] 1 (CBR1_HUMAN)	CBR1	21	30.3559	89.17	21.3	17.0465					Single Protein		P16152	5	7	0	0	0	0	3	9	95.8697	Confident
806	Q9BPW8	Protein NipSnap homolog 1 (NIPS1_HUMAN)	NIPSNAP1	22	33.2888	71.48	4.93	30.6948					Single Protein		Q9BPW8	1	2	2	1	2	1	1	2	95.7198	Doubtful
807	Q9Y262	Eukaryotic translation initiation factor 3 subunit L (EIF3L_HUMAN)	EIF3L	22	66.6844	76.95	2.3	17.9369					Single Protein		Q9Y262	1	5	5	1	5	1	1	5	99.5863	Doubtful
808	O60844	Zymogen granule membrane protein 16 (ZG16_HUMAN)	ZG16	16	18.1353	100	32.93	160.948	Deamidation of N(N80)	Deamidation of N(1)			Single Protein		O60844	4	6	6	4	6	4	5	8	99.5863	Confident
809	O60841	Eukaryotic translation initiation factor 5B (IF2P_HUMAN)	EIF5B	2	138.742	86.23	1.72	8.05667					Single Protein		O60841	2	3	3	2	3	2	1	3	99.5863	Doubtful
810	P23284	Peptidyl-prolyl cis-trans isomerase B (PPIB_HUMAN)	PPIB	15	23.7275	87.96	24.54	98.877	Oxidation of M(M101)	Oxidation of M(1)	Deamidation of N (N148-{N148 Q151})	Deamidation of N (1)	Single Protein		P23284	6	8	8	6	8	6	6	8	99.5863	Confident
811	P06702	Protein S100-A9 (S10A9_HUMAN)	S100A9	1	13.2335	100	49.12	215.384	Deamidation of N(N69)	Deamidation of N(1)			Single Protein		P06702	6	8	8	6	8	6	8	11	99.5863	Confident
812	P06703	Protein S100-A6 (S10A6_HUMAN)	S100A6	1	10.1733	72.22	35.56	177.575					Single Protein		P06703	3	4	4	3	4	3	3	4	99.5863	Confident
813	P36578	60S ribosomal protein L4 (RL4_HUMAN)	RPL4	15	47.6674	100	10.07	42.5318					Single Protein		P36578	4	13	13	4	13	4	4	13	99.5863	Confident
814	P62888	60S ribosomal protein L30 (RL30_HUMAN)	RPL30	8	12.7757	100	24.35	113.704					Single Protein		P62888	2	3	3	2	3	2	2	4	99.5863	Confident
815	P60228	Eukaryotic translation initiation factor 3 subunit E (EIF3E_HUMAN)	EIF3E	8	52.1874	88.76	1.8	0					Single Protein		P60228	1	6	6	1	6	1	0	6	95.8333	Doubtful
816	P35237	Serpin B6 (SPB6_HUMAN)	SERPINB6	6	42.5941	100	5.32	34.7765					Single Protein		P35237	2	3	3	2	3	2	2	3	99.5863	Confident
817	P62899	60S ribosomal protein L31 (RL31_HUMAN)	RPL31	2	14.4539	100	13.6	174.346					Single Protein		P62899	2	2	2	2	2	2	3	3	99.5863	Confident
818	P23246	Splicing factor, proline- and glutamine-rich (SFPQ_HUMAN)	SFPQ	1	76.1016	65.35	9.62	43.8551					Single Protein		P23246	6	9	9	6	9	6	6	9	99.5863	Confident
819	P35222	Catenin beta-1 (CTNB1_HUMAN)	CTNNB1	3	85.4422	63	5.38	26.4161					Single Protein		P35222	3	7	6	3	7	3	3	9	99.5863	Confident
820	O75083	WD repeat-containing protein 1 (WDR1_HUMAN)	WDR1	4	66.1519	71.29	3.63	29.5958					Single Protein		O75083	3	5	5	3	5	3	3	6	99.5863	Confident
821	O60831	PRA1 family protein 2 (PRAF2_HUMAN)	PRAF2	X	19.2455	45.51	6.18	107.621					Single Protein		O60831	1	2	2	1	2	1	1	2	99.5863	Doubtful
822	P35232	Prohibitin (PHB_HUMAN)	PHB	17	29.7859	81.25	44.12	193.934					Single Protein		P35232	8	8	8	8	8	8	12	12	99.5863	Confident
823	P06733	Alpha-enolase (ENOA_HUMAN)	ENO1	1	47.1393	93.09	36.18	89.2068	Deamidation of N(N154, N363); Oxidation of M(M165, M169)	Deamidation of N(2); Oxidation of M(2)			Single Protein		P06733	14	16	15	13	16	14	18	21	99.5863	Confident
824	P50851	Lipopolysaccharide-responsive and beige-like anchor protein (LRBA_HUMAN)	LRBA	4	318.906	68.11	0.49	3.7984					Single Protein		P50851	1	2	2	1	2	1	1	2	99.5863	Doubtful
825	P06744	Glucose-6-phosphate isomerase (G6PI_HUMAN)	GPI	CHR_HSCHR19_2_CTG3_1	63.1072	71.86	24.01	52.0553	Deamidation of N(N360, N386); Deamidation of Q(Q388, Q397)	Deamidation of N(2); Deamidation of Q(2)			Single Protein		P06744	10	14	14	10	14	10	9	15	99.5863	Confident
826	P06748	Nucleophosmin (NPM_HUMAN)	NPM1	5	32.5548	70.75	21.43	115.503	Deamidation of N(N66); Deamidation of Q(Q84); Oxidation of M(M65, M81, M278)	Deamidation of N(1); Deamidation of Q(1); Oxidation of M(3)			Single Protein		P06748	8	12	12	8	12	8	10	15	99.5863	Confident
827	P62847	40S ribosomal protein S24 (RS24_HUMAN)	RPS24	10	15.4134	100	17.29	98.3156					Single Protein		P62847	2	4	4	2	4	2	2	4	99.5863	Doubtful
828	P06753	Tropomyosin alpha-3 chain (TPM3_HUMAN)	TPM3	1	32.9298	100	6.67	45.8806					Single Protein		P06753	2	4	1	1	4	2	2	4	99.5863	Confident
829	P62857	40S ribosomal protein S28 (RS28_HUMAN)	RPS28	19	7.8362	100	30.43	189.507					Single Protein		P62857	2	2	2	2	2	2	2	2	99.5863	Confident
830	P62851	40S ribosomal protein S25 (RS25_HUMAN)	RPS25	CHR_HG2217_PATCH	13.7337	100	16	127.854					Single Protein		P62851	3	3	3	3	3	3	3	3	99.5863	Confident
831	P35270	Sepiapterin reductase (SPRE_HUMAN)	SPR	2	28.0308	88.12	16.48	88.4366			Deamidation of N (N195-{N195 Q206 Q207})	Deamidation of N (1)	Single Protein		P35270	3	4	4	3	4	3	3	5	99.5863	Confident
832	P06731	Carcinoembryonic antigen-related cell adhesion molecule 5 (CEAM5_HUMAN)	CEACAM5	19	76.7472	42.02	12.68	82.2774	Deamidation of N(N57)	Deamidation of N(1)	Deamidation of Q (Q78-{Q78 Q87 Q88})	Deamidation of Q (1)	Single Protein		P06731	7	9	8	6	9	7	11	14	99.5863	Confident
833	P37837	Transaldolase (TALDO_HUMAN)	TALDO1	11	37.5165	73.59	8.9	64.4425					Single Protein		P37837	3	5	5	3	5	3	3	5	99.5863	Confident
834	Q9H0U6	39S ribosomal protein L18, mitochondrial (RM18_HUMAN)	MRPL18	6	20.5635	69.44	12.22	87.7582					Single Protein		Q9H0U6	2	2	2	2	2	2	2	2	99.5863	Confident
835	P12532	Creatine kinase U-type, mitochondrial (KCRU_HUMAN)	CKMT1A	15	47.0072	79.62	15.11	49.5314					Single Protein		P12532	5	7	5	3	5	3	5	7	99.5863	Confident
836	P13861	cAMP-dependent protein kinase type II-alpha regulatory subunit (KAP2_HUMAN)	PRKAR2A	3	45.49	100	7.18	32.3663					Single Protein		P13861	2	5	5	2	5	2	2	5	99.5863	Confident
837	Q9NTK5	Obg-like ATPase 1 (OLA1_HUMAN)	OLA1	2	44.7153	86.11	3.79	22.0134					Single Protein		Q9NTK5	1	3	3	1	3	1	1	3	99.5863	Doubtful
838	P01876	Immunoglobulin heavy constant alpha 1 (IGHA1_HUMAN)	IGHA1	CHR_HSCHR14_3_CTG1	37.6306	51.56	10.2	94.2248					Single Protein		P01876	3	5	3	1	5	3	4	6	99.5863	Confident
839	Q14694	Ubiquitin carboxyl-terminal hydrolase 10 (UBP10_HUMAN)	USP10	16	87.0798	57.02	3.26	14.3142					Single Protein		Q14694	2	2	2	2	2	2	1	2	99.5863	Doubtful
840	Q14697	Neutral alpha-glucosidase AB (GANAB_HUMAN)	GANAB	11	106.807	66.74	26.17	51.9605	Deamidation of Q(Q68, Q386)	Deamidation of Q(2)			Single Protein		Q14697	18	21	21	18	21	18	21	28	99.5863	Confident
841	P62805	Histone H4 (H4_HUMAN)	HIST1H4A	6	11.3604	100	57.28	430.529	Deamidation of Q(Q28); Oxidation of M(M85)	Deamidation of Q(1); Oxidation of M(1)			Single Protein		P62805	13	14	13	12	14	13	23	29	99.5863	Confident
842	P11216	Glycogen phosphorylase, brain form (PYGB_HUMAN)	PYGB	20	96.6345	87.66	8.78	27.099					Single Protein		P11216	6	11	8	4	11	6	6	12	99.5863	Confident
843	O75131	Copine-3 (CPNE3_HUMAN)	CPNE3	8	60.0921	58.66	3.35	27.7976					Single Protein		O75131	2	2	1	1	2	2	2	2	99.5863	Confident
844	P62826	GTP-binding nuclear protein Ran (RAN_HUMAN)	RAN	12	24.4076	76.85	16.2	175.047					Single Protein		P62826	3	7	7	3	7	3	5	11	99.5863	Confident
845	P62829	60S ribosomal protein L23 (RL23_HUMAN)	RPL23	17	14.8561	100	22.14	124.533					Single Protein		P62829	3	6	6	3	6	3	3	7	99.5863	Confident
846	P37802	Transgelin-2 (TAGL2_HUMAN)	TAGLN2	1	22.3772	100	27.14	83.9608					Single Protein		P37802	4	7	7	4	7	4	4	8	99.5863	Confident
847	Q9UHA4	Ragulator complex protein LAMTOR3 (LTOR3_HUMAN)	LAMTOR3	4	13.6143	77.42	8.06	70.301					Single Protein		Q9UHA4	1	1	1	1	1	1	1	1	99.5863	Doubtful
848	P00558	Phosphoglycerate kinase 1 (PGK1_HUMAN)	PGK1	X	44.5861	94	31.65	62.7394	Oxidation of M(M251)	Oxidation of M(1)			Single Protein		P00558	10	13	11	8	13	10	10	15	99.5863	Confident
849	P36542	ATP synthase subunit gamma, mitochondrial (ATPG_HUMAN)	ATP5F1C		32.9753	74.16	7.72	59.1673					Single Protein		P36542	2	2	2	2	2	2	2	2	99.5863	Confident
850	P35221	Catenin alpha-1 (CTNA1_HUMAN)	CTNNA1	5	100.009	80.35	1.43	10.0778					Single Protein		P35221	1	5	4	1	5	1	1	5	99.5863	Doubtful
851	P23229	Integrin alpha-6 (ITA6_HUMAN)	ITGA6	2	126.526	80	1.15	8.62247					Single Protein		P23229	1	3	3	1	3	1	1	4	99.5863	Doubtful
852	P24539	ATP synthase F(0) complex subunit B1, mitochondrial (AT5F1_HUMAN)	ATP5F1	1	28.8903	90.63	7.81	51.078					Single Protein		P24539	2	5	5	2	5	2	2	5	99.5863	Confident
853	P78371	T-complex protein 1 subunit beta (TCPB_HUMAN)	CCT2	12	57.4521	94.58	21.87	42.2482					Single Protein		P78371	7	10	10	7	10	7	7	10	99.5863	Confident
854	P24534	Elongation factor 1-beta (EF1B_HUMAN)	EEF1B2	CHR_HSCHR2_6_CTG7_2	24.7483	73.78	17.78	82.807					Single Protein		P24534	3	3	3	3	3	3	3	3	99.5863	Confident
855	P53007	Tricarboxylate transport protein, mitochondrial (TXTP_HUMAN)	SLC25A1	22	33.991	81.03	15.76	72.1179					Single Protein		P53007	5	7	7	5	7	5	5	7	99.5863	Confident
856	P04080	Cystatin-B (CYTB_HUMAN)	CSTB	21	11.1326	76.53	12.24	177.904					Single Protein		P04080	1	2	2	1	2	1	2	3	99.5863	Doubtful
857	P04083	Annexin A1 (ANXA1_HUMAN)	ANXA1	9	38.69	93.06	6.36	25.1946					Single Protein		P04083	2	5	5	2	5	2	1	5	99.5863	Doubtful
858	P16070	CD44 antigen (CD44_HUMAN)	CD44	11	81.4874	46.09	1.62	33.2088					Single Protein		P16070	1	1	1	1	1	1	2	2	99.5863	Doubtful
859	P04075	Fructose-bisphosphate aldolase A (ALDOA_HUMAN)	ALDOA	16	39.3953	76.65	45.88	41.5594	Deamidation of N(N120); Deamidation of Q(Q126)	Deamidation of N(1); Deamidation of Q(1)	Deamidation of N (N181-{N181}), Deamidation of Q (Q180-{Q179 Q180})	Deamidation of N (1), Deamidation of Q (1)	Single Protein		P04075	10	13	12	9	12	9	9	17	99.5863	Confident
860	P00505	Aspartate aminotransferase, mitochondrial (AATM_HUMAN)	GOT2	16	47.4873	81.4	15.35	46.2896					Single Protein		P00505	5	8	8	5	8	5	5	8	99.5863	Confident
861	P01833	Polymeric immunoglobulin receptor (PIGR_HUMAN)	PIGR	1	83.2317	85.34	5.5	21.833					Single Protein		P01833	3	7	7	3	7	3	3	7	99.5863	Confident
862	Q14651	Plastin-1 (PLSI_HUMAN)	PLS1	3	70.2093	75.52	5.72	28.0141					Single Protein		Q14651	3	5	3	2	4	2	3	5	99.5863	Confident
863	P25815	Protein S100-P (S100P_HUMAN)	S100P	4	10.3932	70.53	30.53	137.642					Single Protein		P25815	2	2	2	2	2	2	2	2	99.5863	Confident
864	P68363	Tubulin alpha-1B chain (TBA1B_HUMAN)	TUBA1B	12	50.1196	68.51	32.15	66.9689	Deamidation of N(N50); Oxidation of M(M413)	Deamidation of N(1); Oxidation of M(1)			Related Proteins	Q71U36, Q9BQE3	P68363, Q71U36, Q9BQE3	12	15	0	0	0	0	14	17	99.5863	Confident
865	P13804	Electron transfer flavoprotein subunit alpha, mitochondrial (ETFA_HUMAN)	ETFA	15	35.0576	91.59	19.82	51.0474					Single Protein		P13804	5	5	5	5	5	5	4	5	99.5863	Confident
866	P28066	Proteasome subunit alpha type-5 (PSA5_HUMAN)	PSMA5	1	26.3942	76.76	4.98	47.1206					Single Protein		P28066	1	3	3	1	3	1	1	3	99.5863	Doubtful
867	P28062	Proteasome subunit beta type-8 (PSB8_HUMAN)	PSMB8	6	30.3346	77.9	12.68	66.8692					Single Protein		P28062	3	5	5	3	5	3	3	5	99.5863	Confident
868	Q00059	Transcription factor A, mitochondrial (TFAM_HUMAN)	TFAM	10	29.0782	100	8.54	53.1544					Single Protein		Q00059	2	2	2	2	2	2	2	2	99.5863	Confident
869	Q13347	Eukaryotic translation initiation factor 3 subunit I (EIF3I_HUMAN)	EIF3I	1	36.4786	80.92	6.77	44.9346					Single Protein		Q13347	2	3	3	2	3	2	2	3	99.5863	Confident
870	P28070	Proteasome subunit beta type-4 (PSB4_HUMAN)	PSMB4	1	29.1855	71.97	14.77	74.3337					Single Protein		P28070	3	5	5	3	5	3	3	5	99.5863	Confident
871	Q9HB07	UPF0160 protein MYG1, mitochondrial (MYG1_HUMAN)	C12orf10	12	42.4224	78.19	2.66	23.1844					Single Protein		Q9HB07	1	2	2	1	2	1	1	2	99.5863	Doubtful
872	P16219	Short-chain specific acyl-CoA dehydrogenase, mitochondrial (ACADS_HUMAN)	ACADS	12	44.2688	78.16	2.91	25.122					Single Protein		P16219	1	1	1	1	1	1	1	1	99.5863	Doubtful
873	P30520	Adenylosuccinate synthetase isozyme 2 (PURA2_HUMAN)	ADSS	1	50.0658	77.41	2.41	24.695					Single Protein		P30520	1	3	3	1	3	1	1	3	99.5863	Doubtful
874	O15511	Actin-related protein 2/3 complex subunit 5 (ARPC5_HUMAN)	ARPC5	1	16.3103	84.11	8.61	57.7306					Single Protein		O15511	1	2	2	1	2	1	2	2	95.9265	Doubtful
875	P04216	Thy-1 membrane glycoprotein (THY1_HUMAN)	THY1	11	17.9233	62.73	6.21	68.104					Single Protein		P04216	1	1	1	1	1	1	1	1	99.5863	Doubtful
876	O15533	Tapasin (TPSN_HUMAN)	TAPBP	CHR_HSCHR6_MHC_MCF_CTG1	47.5957	27.68	2.01	48.4295					Single Protein		O15533	1	1	1	1	1	1	1	1	99.5863	Doubtful
877	P05556	Integrin beta-1 (ITB1_HUMAN)	ITGB1	10	88.357	65.41	2.13	14.4088					Single Protein		P05556	1	1	1	1	1	1	1	1	99.5863	Doubtful
878	Q99460	26S proteasome non-ATPase regulatory subunit 1 (PSMD1_HUMAN)	PSMD1	2	105.769	73.24	3.25	16.894					Single Protein		Q99460	2	5	5	2	5	2	2	5	99.5863	Confident
879	P17540	Creatine kinase S-type, mitochondrial (KCRS_HUMAN)	CKMT2	5	47.4744	88.31	9.55	31.9011					Single Protein		P17540	3	6	4	1	4	1	3	7	99.5863	Confident
880	Q8IZT6	Abnormal spindle-like microcephaly-associated protein (ASPM_HUMAN)	ASPM	1	409.54	92.87	0	0					Single Protein		Q8IZT6	0	11	11	0	11	0	0	11	95.933	Doubtful
881	P16278	Beta-galactosidase (BGAL_HUMAN)	GLB1	3	76.0266	49.78	2.95	31.4326			Deamidation of N (N584-{Q580 N584 N587})	Deamidation of N (1)	Single Protein		P16278	2	3	3	2	3	2	2	3	96.5826	Confident
882	Q9NS69	Mitochondrial import receptor subunit TOM22 homolog (TOM22_HUMAN)	TOMM22	22	15.5118	65.49	39.44	112.548	Deamidation of N(N124)	Deamidation of N(1)			Single Protein		Q9NS69	3	3	3	3	3	3	3	3	99.5863	Confident
883	Q562R1	Beta-actin-like protein 2 (ACTBL_HUMAN)	ACTBL2	5	41.976	76.86	20.74	53.9414	Deamidation of N(N200, N253); Oxidation of M(M45, M48, M191)	Deamidation of N(2); Oxidation of M(3)			Single Protein		Q562R1	12	14	2	2	2	2	17	20	96.4487	Confident
884	Q6PIU2	Neutral cholesterol ester hydrolase 1 (NCEH1_HUMAN)	NCEH1	3	45.7787	56.37	2.94	23.3708					Single Protein		Q6PIU2	1	1	1	1	1	1	1	1	99.5863	Doubtful
885	Q99497	Protein/nucleic acid deglycase DJ-1 (PARK7_HUMAN)	PARK7	1	19.8785	86.24	7.94	69.1851	Oxidation of M(M26)	Oxidation of M(1)			Single Protein		Q99497	2	4	4	2	4	2	2	4	99.5863	Confident
886	P23396	40S ribosomal protein S3 (RS3_HUMAN)	RPS3	11	26.6714	100	40.33	145.331					Single Protein		P23396	8	12	12	8	12	8	10	14	99.5863	Confident
887	P62995	Transformer-2 protein homolog beta (TRA2B_HUMAN)	TRA2B	3	33.6456	100	5.56	30.2685					Single Protein		P62995	1	1	1	1	1	1	1	1	99.5863	Doubtful
888	P11388	DNA topoisomerase 2-alpha (TOP2A_HUMAN)	TOP2A	17	174.276	83.87	1.44	8.23165					Single Protein		P11388	2	2	1	1	2	2	2	2	99.5863	Confident
889	P11387	DNA topoisomerase 1 (TOP1_HUMAN)	TOP1	20	90.6689	96.86	2.48	17.0928					Single Protein		P11387	2	3	3	2	3	2	2	3	99.5863	Confident
890	P23368	NAD-dependent malic enzyme, mitochondrial (MAOM_HUMAN)	ME2	18	65.4018	63.36	5.82	33.5751					Single Protein		P23368	3	4	4	3	4	3	3	4	99.5863	Confident
891	P61626	Lysozyme C (LYSC_HUMAN)	LYZ	12	16.5263	81.08	8.11	58.9008					Single Protein		P61626	1	2	2	1	2	1	1	2	99.5863	Doubtful
892	P06865	Beta-hexosaminidase subunit alpha (HEXA_HUMAN)	HEXA	15	60.6643	65.97	5.1	40.6808					Single Protein		P06865	3	3	2	2	2	2	3	3	96.5826	Confident
893	P50990	T-complex protein 1 subunit theta (TCPQ_HUMAN)	CCT8	21	59.5825	88.14	12.04	41.7137					Single Protein		P50990	6	10	10	6	10	6	6	11	99.5863	Confident
894	P50991	T-complex protein 1 subunit delta (TCPD_HUMAN)	CCT4	2	57.8878	77.92	14.1	35.9625	Deamidation of Q(Q510)	Deamidation of Q(1)			Single Protein		P50991	4	8	8	4	8	4	4	9	99.5863	Confident
895	P22087	rRNA 2'-O-methyltransferase fibrillarin (FBRL_HUMAN)	FBL	CHR_HG2021_PATCH	33.7634	89.72	5.92	30.2685					Single Protein		P22087	1	3	3	1	3	1	1	3	99.5863	Doubtful
896	P50995	Annexin A11 (ANX11_HUMAN)	ANXA11	10	54.3551	62.38	1.78	27.674					Single Protein		P50995	1	3	3	1	3	1	1	3	99.5863	Doubtful
897	P50502	Hsc70-interacting protein (F10A1_HUMAN)	ST13	22	41.3055	71	9.21	58.2264					Related Proteins	Q8NFI4	P50502, Q8NFI4	3	4	0	0	4	3	3	5	99.5863	Confident
898	P62917	60S ribosomal protein L8 (RL8_HUMAN)	RPL8	8	28.0073	78.21	7.39	50.8793					Single Protein		P62917	2	3	3	2	3	2	2	4	99.5863	Doubtful
899	P09012	U1 small nuclear ribonucleoprotein A (SNRPA_HUMAN)	SNRPA	19	31.2592	60.28	6.38	43.8056					Single Protein		P09012	1	3	3	1	3	1	1	4	99.5863	Doubtful
900	P62913	60S ribosomal protein L11 (RL11_HUMAN)	RPL11	1	20.2396	85.39	12.92	73.4605					Single Protein		P62913	2	2	2	2	2	2	2	2	99.5863	Confident
901	Q13242	Serine/arginine-rich splicing factor 9 (SRSF9_HUMAN)	SRSF9	12	25.5264	100	4.98	39.4449					Single Protein		Q13242	1	3	3	1	3	1	1	3	95.9265	Doubtful
902	Q14587	Zinc finger protein 268 (ZN268_HUMAN)	ZNF268	12	108.303	91.87	1.06	0					Single Protein		Q14587	1	6	5	1	6	1	0	8	99.5863	Doubtful
903	P62937	Peptidyl-prolyl cis-trans isomerase A (PPIA_HUMAN)	PPIA	7	18.0009	83.64	50.3	154.264	Deamidation of Q(Q63); Oxidation of M(M61, M136)	Deamidation of Q(1); Oxidation of M(2)			Single Protein		P62937	10	12	9	7	12	10	10	12	99.5863	Confident
904	P61604	10 kDa heat shock protein, mitochondrial (CH10_HUMAN)	HSPE1	2	10.9249	100	49.02	195.143					Single Protein		P61604	5	7	7	5	7	5	5	7	99.5863	Confident
905	P49913	Cathelicidin antimicrobial peptide (CAMP_HUMAN)	CAMP	3	19.2892	71.18	5.29	51.2783					Single Protein		P49913	1	1	1	1	1	1	1	1	99.5863	Doubtful
906	Q13263	Transcription intermediary factor 1-beta (TIF1B_HUMAN)	TRIM28	19	88.4934	51.14	4.55	34.971					Single Protein		Q13263	3	7	7	3	7	3	3	9	99.5863	Confident
907	Q02543	60S ribosomal protein L18a (RL18A_HUMAN)	RPL18A	19	20.7489	100	18.18	115.571					Single Protein		Q02543	3	5	5	3	5	3	4	6	99.5863	Confident
908	P62942	Peptidyl-prolyl cis-trans isomerase FKBP1A (FKB1A_HUMAN)	FKBP1A	20	11.9431	70.37	12.96	114.702					Single Protein		P62942	1	1	1	1	1	1	1	1	99.5863	Doubtful
909	Q9NSD9	Phenylalanine--tRNA ligase beta subunit (SYFB_HUMAN)	FARSB	2	66.0735	75.55	7.3	40.2808					Single Protein		Q9NSD9	4	7	7	4	7	4	5	8	99.5863	Confident
910	Q13283	Ras GTPase-activating protein-binding protein 1 (G3BP1_HUMAN)	G3BP1	5	52.1321	73.18	11.59	45.8613	Deamidation of Q(Q110)	Deamidation of Q(1)			Single Protein		Q13283	4	8	8	4	8	4	4	10	99.5863	Confident
911	P48643	T-complex protein 1 subunit epsilon (TCPE_HUMAN)	CCT5	5	59.6328	78.93	5.36	21.4845					Single Protein		P48643	3	4	4	3	4	3	2	4	99.5863	Confident
912	Q9NSE4	Isoleucine--tRNA ligase, mitochondrial (SYIM_HUMAN)	IARS2	1	113.719	73.62	0.99	11.3359					Single Protein		Q9NSE4	1	5	4	1	5	1	1	5	99.5863	Doubtful
913	Q9H074	Polyadenylate-binding protein-interacting protein 1 (PAIP1_HUMAN)	PAIP1	5	53.4911	53.44	3.76	46.6999					Single Protein		Q9H074	2	4	4	2	4	2	2	4	99.5863	Confident
914	P48637	Glutathione synthetase (GSHB_HUMAN)	GSS	20	52.3523	76.16	12.03	48.195					Single Protein		P48637	5	7	7	5	7	5	5	7	99.5863	Confident
915	P50914	60S ribosomal protein L14 (RL14_HUMAN)	RPL14	3	23.417	100	10.7	141.91					Single Protein		P50914	2	2	2	2	2	2	4	4	99.5863	Confident
916	P62906	60S ribosomal protein L10a (RL10A_HUMAN)	RPL10A	6	24.8155	100	11.06	113.821					Single Protein		P62906	3	3	3	3	3	3	4	4	99.5863	Confident
917	P24666	Low molecular weight phosphotyrosine protein phosphatase (PPAC_HUMAN)	ACP1	2	18.0308	84.81	5.7	55.1729					Single Protein		P24666	1	1	1	1	1	1	1	1	99.5863	Doubtful
918	P55786	Puromycin-sensitive aminopeptidase (PSA_HUMAN)	NPEPPS	17	103.211	68.23	6.31	28.1138					Single Protein		P55786	5	11	11	5	11	5	5	11	99.5863	Confident
919	P78417	Glutathione S-transferase omega-1 (GSTO1_HUMAN)	GSTO1	10	27.548	85.89	13.28	56.1502					Single Protein		P78417	3	3	3	3	3	3	2	3	99.5863	Confident
920	P01903	HLA class II histocompatibility antigen, DR alpha chain (DRA_HUMAN)	HLA-DRA	CHR_HSCHR6_8_CTG1	28.5887	50.79	6.69	48.7001	Deamidation of N(N149)	Deamidation of N(1)			Single Protein		P01903	1	3	3	1	3	1	1	3	99.5863	Doubtful
921	P30466	HLA class I histocompatibility antigen, B-18 alpha chain (1B18_HUMAN)	HLA-B	CHR_HSCHR6_MHC_COX_CTG1	40.25	83.43	17.68	40.6621					Single Protein		P30466	5	6	1	1	1	1	5	6	99.5863	Confident
922	P04181	Ornithine aminotransferase, mitochondrial (OAT_HUMAN)	OAT	10	48.5042	75.17	4.56	26.4161	Deamidation of N(N344)	Deamidation of N(1)			Single Protein		P04181	1	4	4	1	4	1	1	4	96.3884	Doubtful
923	Q15843	NEDD8 (NEDD8_HUMAN)	NEDD8	14	9.06595	100	34.57	269.053					Single Protein		Q15843	2	2	2	2	2	2	3	3	99.5863	Confident
924	Q13200	26S proteasome non-ATPase regulatory subunit 2 (PSMD2_HUMAN)	PSMD2	3	100.136	79.07	11.12	25.4023					Single Protein		Q13200	7	10	10	7	10	7	6	11	99.5863	Confident
925	P55769	NHP2-like protein 1 (NH2L1_HUMAN)	SNU13	22	14.1646	78.13	9.38	68.104					Single Protein		P55769	1	2	2	1	2	1	1	2	99.5863	Doubtful
[truncated: 122 more rows]

## Sheet: Patient-3
	Main Accession	Description	Gene Name	Chromosome	MW [kDa]	Possible Coverage [%]	Coverage [%]	Spectrum Counting	Confidently Localized Modification Sites	# Confidently Localized Modification Sites	Ambiguously Localized Modification Sites	#Ambiguously Localized Modification Sites	Protein Inference	Secondary Accessions	Protein Group	#Validated Peptides	#Peptides	#Unique	#Validated Unique	#Unique to Group	#Validated Unique to Group	#Validated PSMs	#PSMs	Confidence [%]	Validation
[truncated: 1,470 more rows]

[truncated: 50 more sheets: Patient-4, Patient-5, Patient-6, Patient-7, Patient-8, Patient-9, Patient-10, Patient-11, Patient-12, Patient-13, Patient-14, Patient-15, Patient-16, Patient-17, Patient-18, Patient-19, Patient-20, Patient-21, Patient-22, Patient-23 …]
