# Supplementary material for: Evaluation of Protein Purification Techniques and Effects of Storage Duration on LC-MS/MS Analysis of Archived FFPE Human CRC Tissues
Source: Pathol Oncol Res. 2021 May 3;27:622855. doi: 10.3389/pore.2021.622855 (PMC8262168; doi:10.3389/pore.2021.622855)
Supplement: Supplementary file 11 [file Table7.XLSX]

## Sheet: Sheet1
Supplementary Material
Supplementary Table 6: Peptide and protein identification results for each protein purification method.
Average results (with standard deviation) for all samples (Fig. 4)
		1-year-old blocks:	5-year-old blocks:	10-year-old blocks:
APFAR method	validated peptides:	2627 ± 1128	3025 ± 608	2882 ± 849
	validated proteins:	883 ± 343	1026 ± 173	1039 ± 242
DRP method	validated peptides:	4436 ± 823	3607 ± 1072	3602 ± 786
	validated proteins:	1319 ± 180	1155 ± 252	1206 ± 214
SP3/HILIC method	validated peptides:	3446 ± 1151	3386 ± 1182	3472 ± 803
	validated proteins:	1089 ± 313	1091 ± 335	1150 ± 213
